# Supplementary material for: Chikungunya virus in Thailand (2020–2023): Epidemiology, clinical features, and genomic insights
Source: PLoS Negl Trop Dis. 2025 Sep 15;19(9):e0013548. doi: 10.1371/journal.pntd.0013548 (PMC12449006; doi:10.1371/journal.pntd.0013548)
Supplement: S1 File — Contains XML configuration files for four independent MCMC runs (150 million generations each) used for ECSA-IOL CHIKV phylogenetic reconstruction. (ZIP) [file pntd.0013548.s001.zip]

Archive with 5 entries (4 files):
- BEAST input files/
- BEAST input files/BEAST_Run1_ECSA-IOL_dataset.xml.xml
- BEAST input files/BEAST_Run2_ECSA-IOL_dataset.xml.xml
- BEAST input files/BEAST_Run3_ECSA-IOL_dataset.xml.xml
- BEAST input files/BEAST_Run4_ECSA-IOL_dataset.xml.xml
