# Supplementary material for: Chikungunya virus in Thailand (2020–2023): Epidemiology, clinical features, and genomic insights
Source: PLoS Negl Trop Dis. 2025 Sep 15;19(9):e0013548. doi: 10.1371/journal.pntd.0013548 (PMC12449006; doi:10.1371/journal.pntd.0013548)
Supplement: S2 File — Includes log files generated from the first two independent MCMC runs. (ZIP) [file pntd.0013548.s002.zip › BEAST_Run2_ECSA-IOL_dataset.log.log]

# BEAST v1.10.4 Prerelease #bc6cbd9
# Generated Tue Nov 26 22:19:12 ICT 2024 [seed=1732634336717]
# -window -working -options
# keywords: skyline discretized_branch_rates
state	joint	prior	likelihood	treeModel.rootHeight	age(root)	treeLength	skyline.popSize1	skyline.popSize2	skyline.popSize3	skyline.popSize4	skyline.popSize5	skyline.popSize6	skyline.popSize7	skyline.popSize8	skyline.popSize9	skyline.popSize10	skyline.groupSize1	skyline.groupSize2	skyline.groupSize3	skyline.groupSize4	skyline.groupSize5	skyline.groupSize6	skyline.groupSize7	skyline.groupSize8	skyline.groupSize9	skyline.groupSize10	CP1+2.kappa	CP3.kappa	frequencies1	frequencies2	frequencies3	frequencies4	CP1+2.alpha	CP3.alpha	CP1+2.nu	CP3.nu	CP1+2.mu	CP3.mu	ucld.mean	ucld.stdev	meanRate	coefficientOfVariation	covariance	treeLikelihood	branchRates	skyline
0	-378006.1160822444	-17595.240358767274	-360410.8757234771	222.70677595711214	1801.2713062346688	1455.559423542592	1.0	1.0	1.0	1.0	1.0	1.0	1.0	1.0	1.0	1.0	15.0	15.0	15.0	15.0	15.0	15.0	14.0	14.0	14.0	14.0	2.0	2.0	0.2500000002	0.25	0.25	0.24999999979999998	0.5	0.5	0.5	0.5	0.7499332621462894	1.5002670226969292	1.0	0.3333333333333333	0.9647731203282913	0.33149029965858623	-0.06047091553997769	-360410.8757234771	-1657.6121102623383	-12171.098885871157
10000	-39901.48826071416	-4811.101608313689	-35090.38665240047	61.02755009677819	1962.9505320950027	914.9844084186288	79.67069975177309	95.78061645637278	129.96335652580802	93.59598085209734	108.64121822300253	60.78074078407452	110.60304848720826	103.25108313362674	20.042769282093367	20.80885755218802	10.0	23.0	16.0	8.0	18.0	19.0	22.0	14.0	1.0	15.0	18.425974763685222	13.736569196069329	0.2852529267056856	0.2692917740954443	0.23354005806007955	0.21191524113879062	0.04736744194221653	0.09830465619442919	0.17998122951012038	0.8200187704898801	0.26994782114324917	2.460494238716898	0.008478000061584758	0.06992795738610041	0.0012967655375537366	3.6586479285700393	-0.028516018526619714	-35090.38665240047	-1657.6121102623383	-789.4696260016115
20000	-38455.56322320545	-4776.399048518735	-33679.16417468671	37.8665078035368	1986.1115743882442	797.9870323141793	49.58291819620425	43.59828225066431	44.13159681033583	164.49940333226772	99.4857512372151	100.28253140239897	100.05754444376927	88.86137217712958	28.551678228335433	8.34726075791038	3.0	14.0	11.0	5.0	24.0	19.0	40.0	15.0	2.0	13.0	22.137416386972216	12.230586922900567	0.27309480301211037	0.2658446989849661	0.23893147576704654	0.22212902223587705	0.03874483715098334	0.11706227020789826	0.35477829658465915	0.6452217034153414	0.5321200905928744	1.9360096879247506	0.0035398674854067147	0.021317122598880436	6.586298345512217E-4	3.369963758715216	-0.041604820491534654	-33679.16417468671	-1657.6121102623383	-760.9957442287722
30000	-37527.157613028474	-4775.989044506834	-32751.16856852164	38.60338448694215	1985.3746977048388	790.7271443768393	27.7098248225361	33.036693891157434	33.97876467381097	66.92248870998165	125.72795110450697	65.4864864646973	83.4415522685001	48.741542682827216	39.3566200049833	25.09703533889048	8.0	7.0	15.0	6.0	26.0	28.0	32.0	9.0	3.0	12.0	20.426688565956375	13.153104485888367	0.2819963622342286	0.26244067185113523	0.2408792636014457	0.21468370231319056	0.02998115322535253	0.08373130389612499	0.47097694152341063	0.5290230584765898	0.7064025483046671	1.5873516977573938	0.0023057640513957367	0.01331493401004706	4.4828182546419285E-4	3.295301812924034	-0.028698909679455608	-32751.16856852164	-1657.6121102623383	-765.0403166354646
40000	-36438.97316772854	-4736.018485955517	-31702.954681773022	32.11138529577937	1991.8666968960015	715.0773762141434	19.69118105293273	46.37429221594687	62.00519330513782	47.488263710370894	60.76316388693892	99.18834019065869	70.13407125878393	71.35645666653608	30.469478146350895	4.6277837276733615	15.0	18.0	4.0	8.0	11.0	21.0	39.0	18.0	7.0	5.0	19.38194056043463	11.721955576378855	0.2768179446948553	0.26454422869727406	0.23780790739233426	0.2208299192155365	0.03613340787284013	0.046258972485956444	0.48410039555320716	0.5158996044467933	0.7260859776870514	1.5479743271478281	0.00206738949762543	0.010981327753037335	4.1445666672533234E-4	2.6481118135624384	-0.03453752287007306	-31702.954681773022	-1657.6121102623383	-726.5012864822517
50000	-35201.41198800981	-4706.54089803934	-30494.871089970467	29.139369791127717	1994.838712400653	668.9673250335902	26.399747959065326	31.366029353083476	60.196522773639956	23.66841146046931	61.55367214517849	116.10659730160224	69.26019587561072	63.04514029809006	24.421762854032938	0.8596676800245807	16.0	21.0	8.0	3.0	2.0	25.0	37.0	26.0	2.0	6.0	16.46526221949636	11.08204027127935	0.2837128290181478	0.26230109509850824	0.2394867359549015	0.21449933992844272	0.019065352694615744	0.047668331723651355	0.4837496392699036	0.5162503607300964	0.7255598900795391	1.549026783317515	0.0015382000889665245	0.00701889786395954	3.295549072307376E-4	2.5243645232945933	-0.024422292179786784	-30494.871089970467	-1657.6121102623383	-698.5723741951483
60000	-33772.88612122979	-4694.956437454477	-29077.929683775314	29.004664206239788	1994.9734179855411	657.4704519069979	16.547845878626664	49.903643386118446	24.869500141968455	29.86781835381421	73.90582906052104	56.273160875136966	73.95860190855768	52.59132255660616	54.190822060508836	0.5086509194747081	11.0	22.0	2.0	16.0	14.0	25.0	29.0	18.0	1.0	8.0	19.324188456533456	10.969400865511805	0.2789057253954786	0.2623952724423286	0.24077527310716496	0.21792372905502816	0.03963968002349682	0.03219299018253531	0.5106735592562469	0.4893264407437541	0.7659421763697873	1.4682406447630347	0.001359689949177881	0.006602357813152742	2.8716759351166826E-4	2.6149034970161957	-0.04231895243448544	-29077.929683775314	-1657.6121102623383	-686.715408383805
70000	-33309.438955537655	-4689.693791629816	-28619.745163907843	28.983331426077292	1994.9947507657037	643.6275345965435	23.914462721328615	32.73808881545949	80.1606136578142	22.33211283104348	55.36787311254376	58.29713350359694	66.8972274647249	96.44585773988581	31.959906729103963	0.6229331079411929	15.0	16.0	1.0	17.0	12.0	31.0	27.0	14.0	4.0	9.0	17.46278469009631	11.2551877956856	0.28059678062855065	0.2588051059946195	0.24089272197539222	0.21970539140143802	0.061540069030933	0.028327901271330076	0.523238948523522	0.47676105147647835	0.7847885830964786	1.4305377664729473	0.0011940451418722086	0.004936664634791666	2.6936703930120645E-4	2.347354900237371	-0.054600643285323686	-28619.745163907843	-1657.6121102623383	-681.306233002166
80000	-32840.01695790681	-4655.383407564126	-28184.63355034268	30.90414652264979	1993.073935669131	602.2594480224219	10.993825778509022	25.49385866705152	48.77436866576429	21.34319568935159	84.94642614644187	80.01441946726243	40.92922184180963	76.9965086165227	99.24806966479521	2.000844769219032	20.0	1.0	13.0	19.0	11.0	25.0	20.0	15.0	12.0	10.0	18.799118483137146	11.675134418633693	0.27785520126404467	0.26188633967966374	0.24770716148424538	0.21255129757204655	0.02149317034259879	0.07389051028011837	0.5180351334946172	0.4819648665053826	0.7769835551360136	1.4461519906331066	0.0010620200860814541	0.003854796592871287	2.6311420487878034E-4	1.8309898753528266	-0.045904876276997165	-28184.63355034268	-1657.6121102623383	-645.3687948821918
90000	-32569.1475279873	-4629.530239843138	-27939.617288144163	29.380102143291104	1994.5979800484897	563.1512178320362	8.548305337990357	15.272573829093284	44.79768604215609	12.306765621488085	49.18071229997859	84.89623206192513	48.2894751849897	98.32445458334357	66.18659320034516	2.6050566353004023	19.0	8.0	9.0	19.0	10.0	28.0	24.0	8.0	11.0	10.0	15.696480906741973	11.001246724235287	0.2886263355235428	0.25514500999172013	0.24190792693314883	0.21432072755158857	0.014860791841709083	0.02347753539165093	0.5294340032399817	0.4705659967600182	0.7940803382818572	1.4119492938831306	9.763900294599865E-4	0.003038388842614307	2.761410882298844E-4	1.5795830155748385	-0.005580668599432265	-27939.617288144163	-1657.6121102623383	-621.630233634261
100000	-32371.43254754016	-4618.37446670645	-27753.05808083371	30.557102172924775	1993.4209800188562	543.3964446964245	7.735341056955651	46.495359142136756	53.85061885167028	9.762654651575673	8.226471413081942	59.697285450309145	53.3295672226638	47.77909227765716	39.35052254068268	0.8380474018996353	23.0	1.0	7.0	10.0	13.0	26.0	38.0	5.0	14.0	9.0	18.175327749787446	12.069624292244406	0.2800070257486554	0.26725042641516433	0.24153378628101776	0.21120876155516283	0.034560616969212976	0.07277159861705361	0.5559167888864297	0.4440832111135704	0.8338009819429806	1.3324867939340963	8.022375541482867E-4	0.0020327039399099626	2.6209318868335965E-4	1.3205186788395844	-0.025103844340355994	-27753.05808083371	-1657.6121102623383	-608.4048103780796
110000	-31910.811133154784	-4604.174549542089	-27306.636583612693	28.58275206531482	1995.395330126466	510.2531437761634	6.20268099316484	16.898657355487018	33.488383465267745	15.757150333550943	12.847729207823752	51.589924488777	33.285535033254156	27.5742977905206	47.102124346463114	0.5117299116844513	25.0	2.0	5.0	14.0	5.0	35.0	32.0	4.0	17.0	7.0	14.342265826962812	13.317152597730352	0.2770077027767784	0.26071086832594803	0.23998320416740634	0.22229822472986743	0.022011608341786476	0.0407764806999512	0.5071729490202536	0.49282705097974566	0.760691728262225	1.4787443449557816	7.358894764437914E-4	0.0015941608983001177	2.564599582226454E-4	1.177545272821959	-0.07409153838503266	-27306.636583612693	-1657.6121102623383	-601.5541262709072
120000	-31839.883717522862	-4590.258064153035	-27249.625653369825	28.017889329798123	1995.9601928619827	506.20547568549426	5.039188506812183	18.790597842747133	17.520415644502354	18.96101387017693	26.127135515297134	62.62738794847628	37.937234838394915	70.56390412255139	35.898043406992	0.36887225418785996	25.0	5.0	16.0	4.0	6.0	33.0	31.0	8.0	9.0	9.0	13.113638800662807	12.419033141832887	0.2823226340232001	0.25556055752459994	0.24597934068162383	0.21613746777057627	0.03500938254354647	0.06447022006471659	0.5364666714996461	0.46353332850035234	0.8046284019809828	1.3908475333400425	6.973025054991099E-4	0.001461706793987457	2.5932740371325993E-4	1.274538544617728	-0.0885427546809751	-27249.625653369825	-1657.6121102623383	-587.698206858019
130000	-31693.33886524535	-4586.455661819903	-27106.88320342545	28.104734811716703	1995.8733473800642	499.1045420089398	6.340443777090978	7.2409375763440185	21.44349656749203	16.241490042112517	19.19290133040462	42.26463686503696	27.093453408465738	140.4855322700874	55.56161835309188	0.26124753283002766	20.0	7.0	14.0	3.0	11.0	36.0	32.0	7.0	7.0	9.0	13.504346874206941	10.874031517477539	0.27795655538057384	0.26792504392603433	0.2402677257218379	0.21385067497155402	0.04352770486265688	0.06913419371719016	0.5207731273072743	0.47922687269272346	0.7810901803993382	1.4379365469821452	6.909284991518224E-4	0.0015022557721212477	2.712101295213568E-4	1.5134907836585012	-0.059154979590046376	-27106.88320342545	-1657.6121102623383	-582.4641771840644
140000	-31518.734135104336	-4569.009733465979	-26949.724401638356	27.710895640180187	1996.2671865516006	476.3806924299237	3.9225876472746446	3.409828399162153	13.523778161884724	34.21912841663293	22.20758415760909	51.59202510716518	37.73445645311418	78.91687300660496	47.75470975085123	0.46446926712852205	22.0	3.0	15.0	3.0	1.0	38.0	43.0	7.0	4.0	10.0	13.754891429690689	11.141965204864004	0.28967116370117024	0.2602775036857828	0.23918385540476386	0.2108674772082832	0.0253927859648996	0.024341889424423217	0.5258692142704585	0.47413078572953954	0.788733630640302	1.422645564550824	5.818996432065043E-4	9.35385365268285E-4	2.8161076127136713E-4	1.0469044081244192	0.10311311383274284	-26949.724401638356	-1657.6121102623383	-567.3689739569494
150000	-31294.149939378756	-4559.0808659550485	-26735.069073423707	27.905683472518746	1996.072398719262	470.3016710080634	2.527156885167437	3.3260061993348145	23.370232343056816	8.32064249956939	34.576188750423675	36.04486918805067	42.90898780297503	36.77503805924079	81.67555124194442	0.5193190388565628	21.0	5.0	16.0	5.0	1.0	31.0	44.0	8.0	5.0	10.0	14.41779141360883	9.952882433215521	0.2802012032944027	0.2529244684220606	0.24683319570585813	0.22004113257767866	0.07584964284604276	0.14461910389445043	0.5284027839006832	0.47159721609931615	0.7925336469156403	1.4150435026189627	5.586891322149405E-4	8.919445650368157E-4	2.665770441594259E-4	1.0558484358716531	-0.025786255751520822	-26735.069073423707	-1657.6121102623383	-554.6307824153528
160000	-31223.45282146096	-4560.209681555032	-26663.243139905928	27.74621931473435	1996.2318628770465	456.40840919981156	2.9333900546415514	3.3818489533489635	16.758665638611348	41.79461629001351	7.986469079899183	31.413158572788834	42.976965617988704	199.9363524587278	51.079002196384685	0.4344015030400722	20.0	6.0	5.0	10.0	7.0	26.0	53.0	6.0	4.0	9.0	11.100593609602623	11.956072682295526	0.28196682965838415	0.2631266558270928	0.24532327430199272	0.20958324021253058	0.016858356324387095	0.13770830815125368	0.527479969431071	0.47252003056892833	0.7911495483845362	1.417812438852616	4.585999248438726E-4	5.506401030477908E-4	2.657344869113091E-4	0.7934293587126222	-0.03544257351209538	-26663.243139905928	-1657.6121102623383	-554.1436919663396
170000	-31200.653069367036	-4557.223889558495	-26643.42917980854	27.65222216737457	1996.3258600244064	466.13753833086645	3.3662076091591264	3.91283234732195	7.40462832992186	25.61299470624668	12.296185384167842	33.556983855759476	31.368182154840163	35.124517841497955	26.9096569742056	0.44863259092184354	22.0	5.0	1.0	14.0	8.0	24.0	58.0	2.0	3.0	9.0	15.102714510390564	13.078976150563557	0.2793606118437052	0.25602525334379944	0.24629865578564983	0.21831547902684567	0.012298553189822804	0.13563403001589522	0.5270473714723699	0.47295262852762904	0.7905007091878031	1.4191104637556655	4.110758292965979E-4	5.165807463111307E-4	2.429621677013843E-4	0.7885233522635557	-0.012611863365768172	-26643.42917980854	-1657.6121102623383	-559.9946469156599
180000	-31195.80824026326	-4564.328517325811	-26631.47972293745	27.875929897794354	1996.1021522939866	453.36671753846247	4.292610588600314	1.8313496507687579	17.78076101208432	25.21059240210974	11.940526871970194	24.069103800281713	39.35367581449455	56.08416524974712	11.083410805861645	0.7991338123187137	19.0	7.0	1.0	14.0	13.0	17.0	55.0	9.0	4.0	7.0	15.165112668462596	13.599728592415424	0.27765500954276623	0.26254018238354937	0.24506582824702414	0.21473897982666035	0.048972972775537554	0.15293724557322075	0.519489309946384	0.48051069005361546	0.7791646257164332	1.4417886846815693	4.132064353038509E-4	4.6204178838349575E-4	2.731390815550153E-4	0.7799924890016409	0.01356668229689329	-26631.47972293745	-1657.6121102623383	-562.0460510026334
190000	-31188.732949378806	-4558.131862159762	-26630.601087219045	27.834975162690494	1996.1431070290905	454.5609377036816	3.2486067674068746	1.6178411810782374	5.676579959046466	28.470669862419296	4.021667293537267	23.940882359426496	45.25583998298195	46.29082426982817	36.04148554719328	1.1444231012162651	19.0	6.0	2.0	12.0	13.0	20.0	55.0	5.0	7.0	7.0	11.883910549581302	12.069586349403684	0.2840051127143505	0.25821612221447876	0.24898940569057748	0.20878935938059331	0.04799972086551464	0.1507452399453705	0.5011401398295711	0.4988598601704285	0.7516433197096757	1.4968459943217904	4.0394885454034013E-4	5.386933672355E-4	2.6209326990782637E-4	0.8583843521414609	-0.04959117742621645	-26630.601087219045	-1657.6121102623383	-556.80354287002
200000	-31187.60481813628	-4534.427963651704	-26653.176854484576	27.166401917899375	1996.8116802738816	420.4517525040937	6.1169858080927755	2.829425510473201	9.284806188877425	38.980203160643775	8.019653429914346	22.519327419351676	39.777537188265406	28.041901007084164	64.29679100748481	0.24436948466827216	12.0	15.0	2.0	7.0	15.0	22.0	60.0	1.0	5.0	7.0	10.756154996200099	15.229051359901096	0.2811175660337193	0.2652784567120788	0.23825692831677683	0.2153470489374251	0.047564143441402695	0.1404234748949946	0.5082573253352493	0.49174267466475075	0.7623181479968227	1.4754906369046206	3.9285471455094043E-4	4.291871672682169E-4	2.834693483603906E-4	0.7847401134674403	-0.036659570241385234	-26653.176854484576	-1657.6121102623383	-532.7412821320457
210000	-31173.45648746924	-4545.99673588992	-26627.45975157932	28.25714130501675	1995.720940886764	426.62873292021106	2.9397005650556673	1.3039675120173644	11.955837553516561	43.53253749727759	8.886195372503039	18.1613532424503	42.9889704199472	15.047946226475295	33.234193929852175	2.2777941435364446	13.0	14.0	2.0	8.0	17.0	19.0	57.0	3.0	6.0	7.0	13.12687632370002	15.22662480789213	0.27367310725490973	0.2642227118775787	0.24702372569842845	0.215080455169083	0.05041213694260161	0.14546367771751015	0.5160269527384529	0.48397304726154744	0.7739715520451141	1.452177605361284	3.6823271045126603E-4	3.5874185591380537E-4	2.773888660442771E-4	0.7473015392483847	0.06167454020404186	-26627.45975157932	-1657.6121102623383	-542.377984918439
220000	-31182.8954654684	-4549.117573833528	-26633.77789163487	27.178356970041126	1996.79972522174	412.1857814746773	7.723945915374996	2.7724355924657003	11.320947036025483	24.56149084137102	9.003651292456412	11.32657821812074	35.44159683951648	23.155822681168516	87.73025584313383	0.703450714129412	10.0	17.0	3.0	11.0	13.0	21.0	57.0	3.0	4.0	7.0	17.52467875929113	14.140719231708287	0.28819653369555365	0.25447800872938625	0.24746785927391568	0.20985759830114417	0.07560015375326347	0.10807309073972807	0.531039516707444	0.4689604832925563	0.7964883941860048	1.407131896063673	3.370172762958753E-4	2.8241411768951074E-4	2.773230083365316E-4	0.7168159494593502	0.012119754548798762	-26633.77789163487	-1657.6121102623383	-546.9865883343767
230000	-31128.295787208634	-4525.545488400217	-26602.750298808416	27.421219520624927	1996.556862671156	394.4630531776588	3.8942581365551394	3.6501420500212194	19.42777990212523	39.291008929929326	5.710544956139792	15.587967034811669	36.17449677261106	41.62125307235481	32.22367280082685	0.8885562347582321	10.0	18.0	1.0	6.0	15.0	25.0	58.0	5.0	1.0	7.0	14.58289683403135	12.025429400712554	0.2862786646570008	0.254154434438356	0.24751846124802235	0.21204843965662062	0.026847420937634953	0.15710805518693483	0.5118121040722434	0.4881878959277568	0.7676498416257074	1.464824402280428	3.4865105025862165E-4	2.927683510893784E-4	3.056558863676932E-4	0.6679195616503404	0.042134782131141885	-26602.750298808416	-1657.6121102623383	-525.0939127643286
240000	-31152.437295789838	-4518.396747258981	-26634.040548530855	26.45198305523559	1997.5260991365453	387.92473975473865	3.6875688421753448	2.002908267292927	9.937539039354323	55.791103070332134	16.59951994273	10.772393971130798	26.92604451455307	27.5212982762415	51.4224481888914	0.43374404001726835	14.0	14.0	1.0	3.0	2.0	32.0	57.0	13.0	3.0	7.0	13.830277211739416	12.957013365151473	0.28576266414579554	0.259882666914324	0.23860289797190073	0.21575177096797962	0.008843915880578413	0.14573868724825315	0.5302411247248062	0.46975887527519433	0.7952909127779829	1.409527498389148	3.599856495500961E-4	2.7229600932002614E-4	3.0903342049317317E-4	0.6234281835462449	0.06794080150961027	-26634.040548530855	-1657.6121102623383	-516.4784868672187
250000	-30970.323735822854	-4532.587536509291	-26437.736199313564	27.411142003927825	1996.566940187853	396.35294084524867	4.230421997277426	2.123907096134428	6.502317582655457	45.00222200367717	27.226158409177224	11.694794276954454	41.30610854561954	36.45659938321601	39.969830697368536	0.5003510738900253	15.0	12.0	2.0	4.0	3.0	28.0	62.0	12.0	3.0	5.0	13.246046080732825	12.164491860530513	0.28256943819744523	0.25617751654134585	0.24596728435879947	0.21528576090240925	0.062364315002786476	0.14988960815728908	0.5282529508134658	0.47174704918653565	0.7923089172838915	1.4154930818982914	3.5047846936375277E-4	3.072900144018602E-4	2.90457939828256E-4	0.6909487192596057	-0.0480103018669107	-26437.736199313564	-1657.6121102623383	-530.4841564872461
260000	-30707.388022602572	-4516.838366155991	-26190.54965644658	27.094768391193735	1996.883313800587	372.69380811792735	2.9865595269643386	3.2370994152180517	5.514821825751769	26.450768355771437	29.219662206773158	13.895900208431922	27.453352737768398	21.906493088298348	51.7972468388577	0.862988153799483	9.0	14.0	4.0	5.0	8.0	27.0	52.0	18.0	2.0	7.0	12.508895142612163	12.432437698433882	0.2835806018435453	0.2609793487711723	0.24141982695868505	0.21402022242659713	0.02826617213584649	0.20612566193865767	0.5324546831565722	0.4675453168434283	0.7986109549693542	1.4028856409531654	3.609628535625749E-4	3.004860708493021E-4	3.0164410364202964E-4	0.7394284656615786	0.06347547478958598	-26190.54965644658	-1657.6121102623383	-518.8313572876191
270000	-30602.192366315052	-4503.547516944776	-26098.644849370277	26.537740846474644	1997.4403413453063	351.91549888654725	1.6246050278649324	3.166214213522666	21.92768362222589	29.90537719456268	2.974675793688482	10.547658555308628	22.99285447394319	9.068548969865597	24.408279246960614	0.1895783157949022	1.0	24.0	5.0	8.0	13.0	24.0	49.0	12.0	4.0	6.0	14.496504974832657	12.2487545436404	0.2814227331851698	0.2538688289854464	0.2518919875366162	0.21281645029276713	0.02095485287122311	0.3047453505005717	0.5256003924498514	0.4743996075501497	0.7883304337905739	1.4234521735757095	3.525014167915779E-4	2.6123283458433775E-4	3.0739888254695865E-4	0.6182744914292283	-0.016855747360357273	-26098.644849370277	-1657.6121102623383	-504.35300352742934
280000	-30585.53284420169	-4470.850929847466	-26114.681914354223	26.607553111071265	1997.3705290807097	335.39558402696736	5.728414925524813	2.1404176312198357	9.703373167455956	36.27994827117782	6.898559931310642	18.016349595403963	32.07688969350465	9.238685984385812	27.44931816905277	0.15734933080780406	1.0	27.0	5.0	8.0	17.0	26.0	41.0	11.0	4.0	6.0	13.011606335600515	11.770390365513846	0.2783142759596802	0.26135165097227653	0.24090670764133298	0.2194273654267096	0.07590027860790352	0.29832517122262286	0.5233584903967133	0.476641509603287	0.7849678799503295	1.4301790770125864	4.0135780273418617E-4	2.772337571663827E-4	3.3171686751282223E-4	0.6172915466712147	-0.03480836885567366	-26114.681914354223	-1657.6121102623383	-471.06947864335535
290000	-30537.482436238966	-4456.878650386894	-26080.603785852072	26.45415995597956	1997.5239222358014	326.733339255433	7.914098905492574	2.4921258750592346	8.238224104751886	19.28363464442977	3.480732221444833	11.044726294607143	19.16829808589682	29.598903678124955	8.959114517373365	0.08965785578601497	2.0	25.0	5.0	9.0	17.0	23.0	36.0	22.0	1.0	6.0	14.573356329833599	10.446423264337984	0.28405410855812807	0.2556361901596399	0.25165014126663093	0.20865956001560038	0.02494865727487341	0.3141407139721653	0.5236990364566215	0.4763009635433785	0.7854786535855655	1.4291572569658062	4.1000784706334123E-4	3.448508936894214E-4	3.46088388676204E-4	0.7401547426772654	-0.010431806282485965	-26080.603785852072	-1657.6121102623383	-462.3662627564774
300000	-30529.31552294299	-4444.404033322091	-26084.9114896209	26.461054249965887	1997.517027941815	323.5660079328308	0.9714693601182606	2.0836527081565226	6.300058893319909	30.05528002069457	3.7627145097107726	9.32426773137346	25.057161097804926	28.953643976874964	0.8642933184235336	0.08742160996532747	4.0	23.0	8.0	5.0	15.0	21.0	35.0	28.0	1.0	6.0	13.326716041183742	13.845784152552241	0.27867312363039576	0.2609892731360255	0.24891419158474326	0.2114234116488348	0.05071555315168194	0.353231904974179	0.5431556286563091	0.4568443713436908	0.8146609449026889	1.3707770896632987	4.3756373708440656E-4	3.466988034288956E-4	3.5240299512576644E-4	0.7092553249007809	-0.08820319760111713	-26084.9114896209	-1657.6121102623383	-452.1239639587334
310000	-30528.179931480103	-4440.432376436976	-26087.747555043126	26.58782931518992	1997.390252876591	336.12339295056194	1.1156605073995016	1.943387475064085	6.696259960748836	27.439462341092344	3.9656182188787645	11.478490238708208	21.138978805159127	21.45828881381685	0.5043537371681517	0.11955300603648683	3.0	22.0	8.0	6.0	18.0	19.0	36.0	27.0	1.0	6.0	13.339939134679051	9.735010586349532	0.27876306213006297	0.2650938221053325	0.24098801434557496	0.2151551014190289	0.009983283750570194	0.2899075724944157	0.5158353354740568	0.48416466452594287	0.77368415172477	1.4527525594867876	3.7781100424503567E-4	3.079652042545093E-4	3.174308937240408E-4	0.7350744174482222	0.033193442889090014	-26087.747555043126	-1657.6121102623383	-450.7905084254197
320000	-30521.401240895648	-4433.82810013609	-26087.57314075956	26.562211449335074	1997.4158707424458	326.319821152977	1.1064812371651465	2.2252008806168533	7.078216974382705	22.242837695580704	2.166784777134313	7.062580356988662	23.983631898016764	31.46929369539091	0.09340486265397493	0.1479769959061812	9.0	20.0	5.0	8.0	14.0	19.0	33.0	32.0	2.0	4.0	14.626765523998127	12.240828773682297	0.2866859037592921	0.2542680978910294	0.25042048993773647	0.2086255084119414	0.02225914888369677	0.3704062869144314	0.5530055341902698	0.4469944658097305	0.8294344884805208	1.3412221127647375	4.244374284480555E-4	3.831823063451489E-4	3.312617299519256E-4	0.8642959039809704	0.040714214944754155	-26087.57314075956	-1657.6121102623383	-443.0524850004584
330000	-30529.49422992718	-4426.403505939708	-26103.090723987472	26.659079310805954	1997.319002880975	311.12295480765124	0.7206192403196667	2.258915828289323	12.006873427204885	27.607997502940503	1.8145091840604677	6.448341669490201	16.21189422421481	22.381254603754897	0.10118731443743875	0.23177482350465678	7.0	22.0	1.0	10.0	18.0	17.0	34.0	31.0	5.0	1.0	17.370573170770175	11.94762320295461	0.28462342428265164	0.25620470386401334	0.24175887380751535	0.2174129980458189	0.008737346424854636	0.41982698387864664	0.5160775358301649	0.4839224641698351	0.7740474199310683	1.45202582907248	4.287234858130362E-4	3.120264931939223E-4	3.55484094938901E-4	0.7196025506387501	-0.09996505339989008	-26103.090723987472	-1657.6121102623383	-433.6602306755446
340000	-30519.772724696646	-4421.211111409406	-26098.561613287242	26.52901289117674	1997.4490693006042	309.3003121550445	1.282234143760892	2.682446426201688	11.380053772751403	20.665314467624608	1.8402887154473835	8.556788772107708	20.963115158152934	18.953867367659235	0.03768084076661496	0.04978740284935949	9.0	18.0	5.0	7.0	18.0	19.0	44.0	20.0	5.0	1.0	14.135914600623083	8.995161698450685	0.28575708962826196	0.2623423931659764	0.23827424120912968	0.21362627599663117	0.03231210450658196	0.3123513731474828	0.5527032446836105	0.4472967553163892	0.8289810945688377	1.342129142721032	4.7435702467490704E-4	4.2775543872847595E-4	3.660669939291474E-4	0.8212264819590994	0.033173298473169494	-26098.561613287242	-1657.6121102623383	-432.1436475000343
350000	-30486.677838467484	-4387.947476980817	-26098.73036148667	26.499273567045925	1997.478808624735	288.60469655004607	0.7266593665947831	2.0205896718057232	4.70640508686423	30.914159119540976	1.3097581096741318	6.772892093068815	14.714054835793602	23.23904704746553	0.044070798875169265	0.01896154659717913	7.0	20.0	5.0	6.0	19.0	19.0	46.0	18.0	5.0	1.0	10.420431183703293	11.771037234078348	0.2796087875288562	0.25687472978340314	0.24901337001878504	0.21450311266895475	0.09882451038070053	0.2663346817159453	0.5046461779926057	0.4953538220073945	0.7569019089833036	1.4863260074491567	5.582037547686548E-4	6.118419194340213E-4	3.788413248127217E-4	0.932678446954063	0.04167898893089927	-26098.73036148667	-1657.6121102623383	-397.76416720101145
360000	-30518.135411776042	-4411.132313673226	-26107.003098102814	26.573497644262243	1997.4045845475187	289.7281563351771	1.8782829444583664	2.76772779080732	14.80715858729473	34.64067367733585	2.5651743766183133	6.129025562186868	24.782804026965067	18.38217430699539	0.03933955481578251	0.07886659578118435	6.0	22.0	8.0	4.0	17.0	19.0	48.0	16.0	4.0	2.0	15.70382744640074	13.34549501770073	0.27389342408572454	0.2684034081241383	0.24422456642040916	0.21347860136972702	0.07195202897971774	0.21953200823922822	0.5223030557818793	0.477696944218121	0.7833848689029602	1.4333459445070829	5.122045490534767E-4	4.419664160679575E-4	3.838179215988231E-4	0.6964760865820194	-0.03884750552314418	-26107.003098102814	-1657.6121102623383	-418.5273612182367
370000	-30517.1239614425	-4421.267677399852	-26095.856284042646	26.620940253691455	1997.3571419380894	294.35071755860776	1.8936014391559277	2.4571325894436016	13.203529600714182	42.376537670632665	2.1506231613765623	9.2418587461803	15.327578175102776	25.987709008957275	0.06705084617115159	0.12071587650924682	4.0	22.0	8.0	7.0	16.0	18.0	42.0	23.0	4.0	2.0	12.958251412585945	11.684202701537897	0.2792968650214836	0.2553843598513472	0.25328348744523355	0.21203528768193464	0.08740467632389841	0.3474410719368077	0.5160554905472382	0.48394450945276163	0.7740143549491879	1.4520919766944413	4.6645156520345527E-4	3.7792014878532847E-4	3.6530426834642516E-4	0.7788689790369582	-0.05365004864270355	-26095.856284042646	-1657.6121102623383	-427.51601649456285
380000	-30515.334091448676	-4417.139437053609	-26098.19465439507	26.512499110888488	1997.4655830808924	296.4069539613767	1.0656182831078287	3.183836010475447	15.255969188495774	58.09068785986833	2.294577714650146	9.811981869492532	14.261181851779059	24.307012764435555	0.0659425108951521	0.05452654429645551	7.0	19.0	10.0	3.0	15.0	19.0	38.0	29.0	1.0	5.0	13.613844613305112	13.163515681947388	0.28480544790087076	0.2619598097899382	0.24621577494194943	0.20701896736724062	0.04609359069626232	0.32878630422362454	0.5114584894292266	0.4885415105707738	0.7671194668601468	1.4658854350557504	5.133250560855313E-4	4.209410007729516E-4	3.710488303429865E-4	0.7785250713197922	-0.061182870970796804	-26098.19465439507	-1657.6121102623383	-423.0709734804335
390000	-30541.866793643014	-4427.761801144055	-26114.104992498957	26.46954389991378	1997.5085382918671	308.4407148050175	1.1508227588429545	3.1883916415782028	7.102241878353282	37.2335548420041	3.7064045476076966	10.384858253975706	14.781531483053788	19.68582199197546	0.15458848601424938	0.08125671984178026	6.0	21.0	3.0	8.0	19.0	19.0	36.0	28.0	1.0	5.0	15.796797068137248	14.287380337086082	0.2832295033560296	0.260506812126899	0.24461206811176772	0.21165161640530256	0.11140965138060763	0.29442596120750947	0.5396451166181254	0.4603548833818744	0.8093956454134912	1.3813105005506336	4.6216126602264027E-4	3.772289342010258E-4	3.5452235009168423E-4	0.7651593185804416	-0.02169007345090692	-26114.104992498957	-1657.6121102623383	-436.5381980775212
400000	-30532.20535985495	-4436.480008813861	-26095.72535104109	26.807374699539913	1997.170707492241	308.9753856939152	0.4756649229604472	1.3213302441678438	3.345222842362499	18.87064174103349	3.847794493011465	4.289249594382526	21.22343513605316	21.352974868931856	0.5014536613122349	0.1459012555331328	7.0	17.0	8.0	10.0	13.0	21.0	38.0	27.0	4.0	1.0	15.39164830070503	11.808553512278284	0.2778818357674903	0.26015740644604324	0.24190085527433589	0.22005990251212923	0.022595387941137652	0.2800651497553507	0.5128484139902132	0.48715158600978686	0.7692041681804627	1.46171491908998	5.409972448216961E-4	4.875530938437545E-4	3.8717418893287515E-4	0.795718259460217	-0.03240604823609451	-26095.72535104109	-1657.6121102623383	-446.99645256877716
410000	-30523.525297357784	-4413.710466240478	-26109.814831117306	26.85394584508886	1997.124136346692	305.19224475974295	0.7498568848951859	2.119902480424927	5.651777271844404	41.46905660713613	2.1979265873337255	8.090967855086234	18.19260031794857	24.214149727657606	0.47458751129615495	0.07565833320635801	7.0	17.0	10.0	5.0	16.0	21.0	39.0	24.0	6.0	1.0	14.233421131691669	12.384473063289036	0.2765975638534642	0.25960199589270133	0.24969079159967503	0.21410964865415802	0.023116891504934848	0.27140851841428904	0.5080195141117897	0.4919804858882101	0.7619614629036547	1.476204197576987	5.025852342973638E-4	4.590793678723028E-4	3.5228552858384795E-4	0.779117406605146	-0.012855429828671789	-26109.814831117306	-1657.6121102623383	-419.8862802678408
420000	-30527.846747316864	-4428.077964280725	-26099.76878303614	26.642262873498396	1997.3358193182826	312.33835907383593	0.8308639709534861	1.9964528648722153	11.308194110053389	60.99633324994426	2.8208547630060408	7.510378424376395	17.520174564723643	23.394237524189368	0.853700410846548	1.7171010927597126	7.0	23.0	4.0	3.0	21.0	19.0	40.0	23.0	5.0	1.0	12.516428396394083	12.387015670770097	0.27447445295264167	0.26617192394718103	0.24652159052874034	0.2128320325714358	0.02914987408243639	0.35514859204837945	0.5259768604327616	0.4740231395672383	0.7888950855156089	1.422322568575983	4.713105138780511E-4	3.579371669877168E-4	3.515248801735233E-4	0.6671155897413509	-0.00273635995758655	-26099.76878303614	-1657.6121102623383	-430.90635511572873
430000	-30541.88108083115	-4430.831060195146	-26111.050020636005	26.916328490638584	1997.0617537011424	307.4305177372079	2.6342122491894693	2.6530838412625966	9.12893761502896	42.15714159611142	3.363292402204648	7.068550319556751	19.349036583818304	23.062982630250694	0.8793018010866377	0.5480605638494886	1.0	28.0	4.0	5.0	20.0	18.0	40.0	24.0	3.0	3.0	19.845997253624653	14.53826868585403	0.28002296010796424	0.26728634190216	0.23430790790198266	0.21838279008789188	0.034865299874463386	0.34102322923287426	0.5234073335901505	0.47659266640984976	0.7850411382211053	1.4300325213477922	4.915063691200285E-4	4.4046038590722766E-4	3.489475815648909E-4	0.6821506776420768	0.07948551709512958	-26111.050020636005	-1657.6121102623383	-436.1490108203283
440000	-30555.219796026293	-4450.486466260719	-26104.733329765575	26.39091774231338	1997.5871644494675	309.7659456015819	1.610318472298897	2.7582379891392463	14.838025220074687	46.25630563438483	3.9563256694361986	7.842147831619331	17.32667090005867	24.620537457434025	0.6755404486798835	1.2455619221879348	4.0	24.0	6.0	3.0	21.0	20.0	34.0	28.0	3.0	3.0	14.408515105362516	12.89108019068106	0.2741949792536094	0.2649298598452578	0.2427868847744199	0.21808827612671156	0.11921164288306682	0.4173953648599619	0.5241649302748432	0.4758350697251559	0.786177432127391	1.4277593267026907	4.7495369192928103E-4	3.6051309451228203E-4	3.5860773788914214E-4	0.6361103216894528	0.05561218385302375	-26104.733329765575	-1657.6121102623383	-454.9158637909421
450000	-30528.22950403874	-4435.8327536822235	-26092.396750356518	26.313635301489022	1997.6644468902919	300.47507650439667	2.1063687325965006	2.1870692657410054	7.2397863676390495	22.492753694149787	4.626253464507063	9.38424406571193	16.37228642241154	26.373765500714338	0.965544319697642	1.2074842900597051	6.0	21.0	6.0	4.0	19.0	20.0	36.0	27.0	6.0	1.0	13.229082774494955	12.078628755886976	0.2808352269027138	0.2516436158065147	0.2516494308401313	0.21587172645063887	0.049412375336133914	0.2780225011707429	0.5032702913239293	0.4967297086760697	0.7548382626277355	1.4904544022411201	4.5610669416123957E-4	3.5802357038016515E-4	3.5943841151356634E-4	0.6358445175849178	0.011441073510771529	-26092.396750356518	-1657.6121102623383	-444.87358199306186
460000	-30522.05537316676	-4442.073012306548	-26079.982360860213	26.349045125564675	1997.6290370662161	301.80533576190413	1.3062215619037467	3.176501538051946	6.976481047087092	29.066342808652823	6.582830806242204	6.14808523226524	18.120679103740343	22.685858254679953	6.632444347579665	0.5656321903833973	6.0	24.0	5.0	4.0	21.0	14.0	34.0	31.0	2.0	5.0	15.199515253941755	12.777665194593398	0.28053931235757107	0.25705103139868746	0.25119919450651423	0.211210461737226	0.01662592492064415	0.34036301561833593	0.5152906635948707	0.4847093364051282	0.7728672166064553	1.454386866003852	5.410184870806943E-4	5.413089650396847E-4	3.714875036568832E-4	0.80978407416214	0.02616441952825358	-26079.982360860213	-1657.6121102623383	-448.9040495378198
470000	-30536.314908413748	-4452.32079142092	-26083.994116992828	27.432864142103803	1996.545218049677	297.238663807936	4.482550810619533	3.3468639947647527	20.000965835039626	37.3107793764448	5.43848725081827	6.508777020897017	20.018699756737988	14.738378228571188	37.70749591891064	0.9294702832830242	9.0	24.0	2.0	4.0	23.0	12.0	29.0	34.0	4.0	5.0	15.202444967077481	13.60356663124744	0.2749622594900425	0.2573085879820147	0.25007839152603856	0.21765076100190295	0.03426186562399901	0.35887586899480195	0.5074781330919765	0.4925218669080216	0.7611494636351496	1.4778286297584615	5.437095084669176E-4	5.619401048350027E-4	3.7345891919690323E-4	0.8137056908156476	0.0680707308179419	-26083.994116992828	-1657.6121102623383	-452.0573017796228
480000	-30559.87886483058	-4455.330152255835	-26104.548712574746	26.537452505614986	1997.440629686166	306.370852533594	1.6663404045044852	2.339236991726988	10.057748030497681	44.83371990666644	5.20007619292459	6.467916609523367	18.107293799225218	25.9305396221758	21.696247993920462	1.3761729195657644	5.0	23.0	5.0	5.0	26.0	9.0	32.0	27.0	7.0	7.0	16.326000230425652	12.225714719781609	0.2776690734013612	0.26411727453021444	0.24607492392674749	0.21213872814167556	0.05568531035293845	0.4872702784372855	0.5357286418338435	0.46427135816615467	0.8035214559913106	1.393062016478793	4.8329732141439834E-4	3.588858785817691E-4	3.584592328552746E-4	0.7022121922204492	0.17617139615628735	-26104.548712574746	-1657.6121102623383	-457.57032637024076
490000	-30544.365629328684	-4449.343542864323	-26095.02208646436	26.682248450529865	1997.295833741251	309.294847277859	0.99283173258882	3.956512077916958	20.24311046415933	52.06765638469299	6.808616528594672	7.103996785715058	14.015245700593356	17.38162196563804	30.314489965528505	0.41724659606218056	7.0	25.0	2.0	3.0	27.0	13.0	32.0	28.0	2.0	7.0	15.700907872993254	13.762617661756034	0.27377791522588646	0.2652287502127866	0.24813916589137697	0.21285416866994847	0.0221042517166741	0.3921024508081513	0.5346794157509006	0.4653205842490978	0.8019477569130901	1.396210255061979	4.6518486504025476E-4	3.6273205378147515E-4	3.5226886280106094E-4	0.704832981434144	0.010832890668593775	-26095.02208646436	-1657.6121102623383	-450.1691090522561
500000	-30534.9027719964	-4448.449958734711	-26086.45281326169	26.122022650355206	1997.8560595414258	297.29410581356206	2.893365233218902	5.666307583865791	19.558192273864833	58.016092865549865	3.3439992306883872	5.403751983848801	14.798476731413047	13.982611392991847	26.24518422254617	0.48978526081371476	5.0	23.0	6.0	4.0	22.0	13.0	40.0	20.0	6.0	7.0	15.249644536397785	16.6596507487677	0.2741260066631684	0.2627892782719573	0.24738202888671354	0.21570268617815938	0.046188835118494226	0.27969491055143275	0.5176815822970354	0.4823184177029625	0.7764532755301371	1.447212833038235	4.83104129749123E-4	4.413970728968865E-4	3.5488213634820806E-4	0.8629973862638102	0.025338168365847884	-26086.45281326169	-1657.6121102623383	-449.9834840900051
510000	-30528.584079576114	-4430.352963559129	-26098.231116016985	26.23909331611236	1997.7389888756686	300.90495081269535	2.035437904916537	3.006924361104666	9.594323845895026	59.46207039057375	2.364374809288082	8.056815909088433	17.229962037449063	10.387915069241789	26.953792068995142	0.5624552626526519	7.0	23.0	4.0	4.0	19.0	20.0	39.0	11.0	12.0	7.0	15.927368224791518	13.098938259296363	0.278307514037009	0.26022566996074625	0.2435111567744719	0.2179556592277714	0.04080368124737447	0.30541510905071595	0.5539858720193982	0.44601412798059953	0.8309048643729282	1.3382805757324425	5.075101348792311E-4	4.864448279255707E-4	3.7635223943656155E-4	0.8563483237750945	-0.01609933991127697	-26098.231116016985	-1657.6121102623383	-430.2761325336224
520000	-30545.823528717225	-4443.471468779633	-26102.35205993759	26.426257788618667	1997.5518244031623	303.3780635235805	0.9253345788830085	2.6387971882407784	7.4694210020180565	34.00727352939155	6.353373431153375	7.173313717005905	13.786983603154635	16.080635455432134	51.59128569669821	0.44881316302078456	4.0	20.0	9.0	4.0	23.0	15.0	42.0	20.0	2.0	7.0	11.471578828488756	11.385982996512773	0.28530012586015174	0.25202613801143275	0.245777676841243	0.21689605928717093	0.06438498511563243	0.3561215726966498	0.5359688453708713	0.464031154629126	0.8038817292355154	1.3923412775881145	4.773352874484409E-4	3.8105115126318767E-4	3.791064980148037E-4	0.7061912779130743	0.030131756143535575	-26102.35205993759	-1657.6121102623383	-446.8233494482621
530000	-30561.632232263473	-4461.646770764872	-26099.9854614986	26.160636027982218	1997.8174461637986	307.23422404238977	2.406826467590104	3.92972709245149	9.050627515611787	31.396043208750026	2.7985908939159985	6.708690606889896	12.677124962909408	16.297001245508014	11.357233682388069	0.3438003048505617	10.0	15.0	6.0	7.0	12.0	17.0	40.0	25.0	9.0	5.0	12.026025273509383	10.723523848241868	0.2871564670218213	0.2538359794285136	0.2407349750871794	0.2182725784624841	0.06682789720021709	0.4210841928759317	0.5184682159419108	0.4815317840580863	0.777633121000968	1.4448525120055316	4.192997955462829E-4	3.415772764363952E-4	3.5074374813288397E-4	0.7411463192509533	0.05311334212808752	-26099.9854614986	-1657.6121102623383	-469.0850695406658
540000	-30577.590744599125	-4455.002406234997	-26122.588338364127	26.85415807590568	1997.1239241158753	306.4733339148756	3.289503846517229	3.426696088410448	28.464015443598683	6.2960274865022585	5.42091702116874	10.110714105076521	23.23999724202748	16.040206453023515	55.633720138366925	0.4623976316962988	14.0	14.0	11.0	5.0	13.0	20.0	37.0	23.0	2.0	7.0	16.181811495015896	13.783998582870536	0.28872507422220156	0.25884747077536785	0.23567107982377938	0.21675637517864954	0.06052394531595845	0.22827130216303482	0.556028771137425	0.44397122886257157	0.8339689403725634	1.3321507873774945	4.2792709927002654E-4	3.0747722949285306E-4	3.667783937375149E-4	0.6359357593209707	0.04464574328857294	-26122.588338364127	-1657.6121102623383	-453.4810670227874
550000	-30540.6718240395	-4460.471064502461	-26080.200759537038	26.22194093504951	1997.7561412567313	311.9146500959442	1.886402539072001	4.219651330830375	18.80186908586363	8.76406528934958	4.242898366677379	13.161426722370168	14.878615394328389	21.725162034562114	26.482520219047604	0.3189726442762799	14.0	14.0	11.0	5.0	12.0	15.0	37.0	28.0	3.0	7.0	17.15180057480176	10.822495013644676	0.28633762364572174	0.2590655166018141	0.2426003024482111	0.21199655730425135	0.06754280903518049	0.32359202432704937	0.5178794880158153	0.4821205119841808	0.7767501076927011	1.4466190101912524	4.178316099763704E-4	3.387994463944794E-4	3.4794164169838236E-4	0.7158486507135978	0.17112038151610956	-26080.200759537038	-1657.6121102623383	-465.16382803971294
560000	-30545.548406325368	-4453.9012429280265	-26091.64716339734	25.977581238231767	1998.0005009535491	312.7784229830455	5.260344031715582	3.1883674517137655	13.728333811810941	3.2599346905212827	5.266021567191625	9.355052588703499	14.92070744132184	24.05604576352858	41.72762832801978	0.09069936354281831	14.0	13.0	12.0	11.0	10.0	17.0	36.0	24.0	2.0	7.0	12.182745942115504	11.021853434468392	0.2802783064840313	0.26008618943566664	0.24263258459380374	0.2170029194864965	0.06856983679102673	0.33928315797037467	0.5432653908345689	0.45673460916542813	0.8148255735194944	1.370447744510525	4.47261872973083E-4	3.6812540273854354E-4	3.649515776479437E-4	0.7377719343168986	-0.030593577371242575	-26091.64716339734	-1657.6121102623383	-459.3716583473531
570000	-30553.845567687822	-4444.9741589960595	-26108.87140869176	25.863206220740953	1998.11487597104	305.1124475061305	3.675535806760186	3.806220661222111	17.722247424890455	4.514429249822246	11.277927659861259	16.967874191800085	15.533502303241892	19.239358066360808	46.02975140957858	0.09266426386036801	9.0	20.0	8.0	21.0	14.0	11.0	36.0	17.0	3.0	7.0	14.311111758963147	14.245942499498765	0.27314305768725466	0.2680639261822134	0.24459300259502736	0.21420001353550278	0.08520985920819434	0.22112506358325704	0.5000410583849604	0.4999589416150359	0.749994844243433	1.5001438256149955	4.4609186390014984E-4	3.55211269460286E-4	3.71876140596432E-4	0.630933337915399	0.04761880172695995	-26108.87140869176	-1657.6121102623383	-447.4834238418377
580000	-30551.197143388585	-4445.325672780322	-26105.87147060826	25.855611934146005	1998.1224702576349	297.52881057212215	2.1701747438184973	4.268728821328428	17.794889020567187	4.538062202824078	9.13835342591604	29.664657428456568	25.10652589125467	10.469209235957456	18.499157945252435	0.09073850310523658	13.0	16.0	9.0	18.0	22.0	5.0	36.0	18.0	3.0	6.0	10.456345837471005	14.554661469135	0.2817295460226595	0.259690934379634	0.246123753398646	0.2124557661990586	0.09051330195115086	0.3973440755081883	0.5149402058500009	0.4850597941499962	0.7723415767667459	1.4554384263988005	4.5118405678415814E-4	4.042852113164023E-4	3.513181779531973E-4	0.6717240349464874	0.10596640617295247	-26105.87147060826	-1657.6121102623383	-449.46029398888714
590000	-30550.129926352227	-4445.187802060998	-26104.94212429123	25.779842780590975	1998.19823941119	298.4388223586007	2.4543763634977225	3.815417469077082	13.448950475992095	7.249526941005174	9.21814033297273	6.8903242523613635	13.76228787424091	30.8438953495736	16.10927241260272	0.07156033155433902	15.0	13.0	12.0	16.0	13.0	6.0	40.0	22.0	3.0	6.0	15.578154292075316	12.904432822780743	0.2905413388204731	0.2496509811374042	0.2462060665685222	0.2136016134735986	0.04864541488737237	0.27134425475906315	0.5228778093151298	0.477122190684867	0.7842469224872016	1.4316213769628439	4.918229361069143E-4	4.328613743471764E-4	3.893174934207695E-4	0.718995896888553	-0.048767191690976486	-26104.94212429123	-1657.6121102623383	-452.1265695320982
600000	-30532.35200686094	-4434.266994208356	-26098.085012652584	25.986099496882904	1997.991982694898	295.4643606652106	1.3804184881071828	2.3563691194373906	13.42707249690836	2.1970281926394635	10.954826644428564	5.856474001385216	14.930044053512693	19.748726088291242	61.68985218465416	0.091952171857158	23.0	6.0	11.0	16.0	10.0	1.0	49.0	22.0	2.0	6.0	15.174885284310461	14.448797020122987	0.2846652032500421	0.2531913340983327	0.24443155345357231	0.21771190919805114	0.07224617264847608	0.43233348595737253	0.5055150211151804	0.49448497888481574	0.7582050576977153	1.483719014079753	4.998479982837454E-4	5.048529210617674E-4	3.790114845247117E-4	0.7959664486970173	0.019958608597689005	-26098.085012652584	-1657.6121102623383	-434.80367631933075
610000	-30529.549529431657	-4432.895117277585	-26096.654412154072	25.844379243186566	1998.1337029485944	290.09447603660874	1.4241321214647968	7.323615868733033	28.11615034419249	2.509780733675373	5.62973363218664	9.63678849048683	13.78464473438797	10.068342178615758	49.35122551855317	0.079422150752607	27.0	4.0	12.0	15.0	7.0	1.0	47.0	25.0	2.0	6.0	15.86305799071734	12.85503186433827	0.2879376000995955	0.2593645032372899	0.24474947069538067	0.20794842596773214	0.051690379507787175	0.42261565718860555	0.5260737540201603	0.4739262459798363	0.7890404129637669	1.4220318360682032	5.54238992467053E-4	5.301786816695371E-4	3.925194465035564E-4	0.7872189390389324	-0.021755743101537297	-26096.654412154072	-1657.6121102623383	-432.63499857856465
620000	-30551.85610740067	-4451.092880801928	-26100.76322659874	25.83039856023844	1998.1476836315426	295.9113390003814	2.2586533419147035	4.696204559781633	13.325933595427303	1.958179521511914	8.908206745839589	27.740742161498495	22.713847263541023	22.421220530038294	35.92945037562506	0.5634576359020111	16.0	9.0	13.0	20.0	11.0	1.0	49.0	20.0	1.0	6.0	12.499916379647846	15.263931710552638	0.28042671668349006	0.2558320759957601	0.24790946886493886	0.2158317384558091	0.02714555782068762	0.3168827653850976	0.5350857097307726	0.46491429026922343	0.8025571436525216	1.3949911561429276	5.00832735886858E-4	3.8125510732612297E-4	3.872585834341009E-4	0.6339709265701096	0.010374240731280404	-26100.76322659874	-1657.6121102623383	-453.2606570977078
630000	-30531.721703473064	-4433.636339973216	-26098.08536349985	25.957742335100015	1998.020339856681	286.324027903725	2.014414518055086	5.271410601781013	19.667537465260423	2.7081715413847145	5.69511088138541	3.2445488144144887	14.806115777073842	5.96232670749643	30.317301148532415	0.401778056164166	25.0	2.0	13.0	13.0	10.0	1.0	49.0	22.0	5.0	6.0	15.701439214281189	15.295618011327116	0.28629921740916187	0.2522779811761992	0.24370441727111083	0.21771838414352612	0.008178633547293477	0.2715459939657831	0.5222676068797683	0.4777323931202283	0.7833317002813609	1.4334523101447278	4.8039338982712145E-4	3.442455521233625E-4	3.9061294328192195E-4	0.6866655857743736	-0.06730141876236674	-26098.08536349985	-1657.6121102623383	-436.3203881581164
640000	-30574.951869742894	-4444.259431092722	-26130.692438650174	26.51621773273972	1997.4618644590412	286.9741912877666	2.708673061298525	7.9595151509030835	17.735121278000186	3.005175893075259	8.649875571665437	14.568430870495149	14.171905306532496	13.375733246940307	47.575291524653224	0.8822006802566651	25.0	4.0	10.0	18.0	9.0	4.0	45.0	19.0	6.0	6.0	13.318443988423518	16.34214433106026	0.2810404724234324	0.25493551728247943	0.2518447758078705	0.2121792344862157	0.011110785515049475	0.2414845394862414	0.5352367563133115	0.46476324368668537	0.8027836933652804	1.3945379357295817	4.789820027350492E-4	2.925952541358618E-4	3.8466055837580826E-4	0.5978270275955112	-0.08436251879740146	-26130.692438650174	-1657.6121102623383	-446.8925528150414
650000	-30571.10217805351	-4447.89809301965	-26123.20408503386	26.152816674895465	1997.8252655168853	284.2205654817819	2.9390422201832633	5.840991784403986	11.879782258772751	3.801198828036136	13.080468013676633	8.12075115434867	17.73026606377611	15.35050740030308	26.756810617398738	0.8262458641470259	18.0	14.0	8.0	16.0	8.0	11.0	52.0	11.0	4.0	4.0	13.998450066014588	9.860737356398618	0.28494724835295293	0.26181830975037335	0.24383276794058245	0.2094016739560894	0.024016257078359957	0.2927693967903893	0.5315125613183533	0.46848743868164405	0.7971978979624048	1.4057125096036407	5.005158716144678E-4	3.4176545382607823E-4	4.027831733601617E-4	0.6265623252436288	0.02550892950910507	-26123.20408503386	-1657.6121102623383	-454.1343756645871
660000	-30570.613708251098	-4450.810083530799	-26119.803624720298	25.903802425788392	1998.0742797659925	287.0476097760027	2.4984889922646087	3.461308531879148	17.93588822519997	5.347805008048113	15.790102137285308	6.014633190320093	16.032224529035815	7.660295331607606	24.085680568557464	0.8004214839041879	23.0	5.0	10.0	19.0	2.0	4.0	64.0	8.0	7.0	4.0	15.93970866152155	16.931862572371585	0.27787340531552635	0.26488187298278176	0.2422457666596864	0.2149989550420036	0.06269256037608376	0.29841589914993905	0.5392891414765819	0.46071085852341465	0.8088617302152097	1.382378616082139	4.6240092887364425E-4	3.2580688756182757E-4	3.8501361201483277E-4	0.6437151531628215	-0.01973997661262379	-26119.803624720298	-1657.6121102623383	-453.47450751235954
670000	-30546.62044178388	-4440.914826236555	-26105.705615547326	25.98711446499271	1997.9909677267883	278.21285463997646	2.518483902846491	5.9239643174381635	28.535669162868533	3.54556545774026	12.17137287351043	15.667716971223122	13.016098009445974	10.449049684232316	19.485862289707274	0.9328396801774184	28.0	5.0	7.0	17.0	2.0	4.0	62.0	10.0	7.0	4.0	12.908859598450773	12.162368781142586	0.2853231570531788	0.2619389061718577	0.23912380869214056	0.213614128082821	0.07736106912649184	0.3052913781389455	0.5324319708867427	0.46756802911325407	0.7985768895961463	1.4029537898920257	4.8794510521318603E-4	3.3757737811576194E-4	4.1155764304077954E-4	0.6440231297392064	-0.018730362587197895	-26105.705615547326	-1657.6121102623383	-444.3751500004399
680000	-30540.088677833708	-4433.891820098734	-26106.196857734976	25.816067407410745	1998.16201478437	277.4452862069276	3.0458657586362734	21.39273083668051	25.19705996349977	2.9448033363484414	9.960439828835257	14.050153610364946	17.45049338198093	6.344053730856645	16.14854323327794	0.3957311583697316	29.0	8.0	2.0	18.0	9.0	4.0	57.0	6.0	9.0	4.0	15.956002518941373	11.849558444223703	0.28112781288678257	0.2578529407186776	0.2415820475305782	0.21943719886395974	0.07471291430343857	0.25499302441081584	0.5362727886407498	0.4637272113592464	0.8043376035712901	1.3914292854589725	4.829255606679806E-4	3.3694593391502063E-4	4.1321280228809174E-4	0.6103247847883675	0.01962406146488993	-26106.196857734976	-1657.6121102623383	-434.698773182095
690000	-30540.385368343334	-4420.288747488075	-26120.096620855256	25.753982248647315	1998.2240999431335	271.45995992623295	1.563566534367539	5.008988888060675	14.021790056250357	2.0684132322661073	8.038175216663053	3.724938660548136	12.982178682191265	6.708905276443898	13.802618972034491	0.32168619407973087	28.0	4.0	8.0	17.0	4.0	5.0	59.0	11.0	6.0	4.0	12.056008936514647	12.49118459473831	0.28860503946454547	0.2523279756220897	0.24414972285741107	0.21491726205595194	0.06741612765976485	0.32057433589889434	0.5136239931921158	0.48637600680787957	0.7703674334623339	1.4593877672897577	5.021807015341216E-4	3.261606800558742E-4	4.2966810352021174E-4	0.5913308829917856	-0.019774690752648216	-26120.096620855256	-1657.6121102623383	-427.7834511465337
700000	-30524.57511022342	-4427.561269855458	-26097.013840367963	25.81627023786259	1998.1618119539182	274.40199042809786	1.5915449119767684	3.445214894621798	14.904271251060596	1.4753087876318998	5.6182418677461445	7.62978029397694	10.9853610188686	15.517957584830219	0.9561274140339314	0.31415401764828704	25.0	1.0	12.0	20.0	6.0	1.0	68.0	8.0	1.0	4.0	14.702856173813402	10.551974056891915	0.2804716856796501	0.26607876310728096	0.24050752208216322	0.21294202913090388	0.11000377661489269	0.3058979575140135	0.5291640219848883	0.47083597801510657	0.7936754024351562	1.4127593818306414	4.99862211768485E-4	3.801305590546683E-4	3.9972032714484735E-4	0.7150651350959736	0.04957440654673286	-26097.013840367963	-1657.6121102623383	-438.7698710655566
710000	-30497.163453643683	-4427.499958248403	-26069.663495395278	25.56815021914081	1998.4099319726402	276.36329242230227	1.476439420392695	2.983217331802455	24.643041258744518	2.8849807223972777	5.229354604261198	9.048266309698292	14.71407295990015	26.706990545300272	3.1524197949861144	0.08452798350795254	27.0	2.0	8.0	20.0	7.0	10.0	65.0	3.0	1.0	3.0	14.470530178859498	13.434343719549409	0.28125238966513116	0.25764094987996905	0.24364402037833202	0.21746264007656604	0.07093878213105327	0.29270761016776636	0.5208734761547572	0.4791265238452383	0.7812406902764292	1.43763544684885	4.8685383966359395E-4	4.2693509873810654E-4	3.9478428614066197E-4	0.7801681075108504	-0.0012900884347815716	-26069.663495395278	-1657.6121102623383	-432.86059123315493
720000	-30505.71784630326	-4409.720942747758	-26095.996903555504	25.526260339340777	1998.4518218524402	262.8288740119781	2.0389138875918	3.72958156137372	13.77377379214807	1.951613731143363	7.75278599006481	9.068275985671544	13.819243816070266	24.591606451898546	1.527363778744475	0.06547704768916493	27.0	1.0	12.0	18.0	7.0	13.0	57.0	7.0	1.0	3.0	13.342412181254652	11.722814078844786	0.28125653689060653	0.2571658806590392	0.24820506983405125	0.2133725126163011	0.028114088343197674	0.2899011592769354	0.5641906599901421	0.43580934000985333	0.8462106842377505	1.3076607620001928	5.12826354452519E-4	4.889552705546196E-4	4.152888581902298E-4	0.8260304174085462	0.04520425821726567	-26095.996903555504	-1657.6121102623383	-419.4471491490219
730000	-30513.192769901783	-4415.992351690113	-26097.200418211673	25.512400084319676	1998.4656821074611	262.31451726507163	2.0404281338332773	9.54021675079788	25.48313312177634	1.9555708676745875	8.884784897847489	9.526510141371034	13.660591923788159	9.937077732259441	1.7552774681630101	0.17132607161865787	29.0	3.0	7.0	19.0	8.0	15.0	59.0	1.0	2.0	3.0	14.357230116730191	15.427363767153809	0.27858220315261856	0.25806100185489167	0.24311375251912307	0.22024304247336482	0.03626295872084349	0.20754215721876043	0.5400226422574954	0.4599773577425003	0.8099618834820443	1.3801777220166824	5.47399867442291E-4	4.582573734280172E-4	4.2882484165696066E-4	0.7418840054242772	-0.009953616270836078	-26097.200418211673	-1657.6121102623383	-422.89438611323584
740000	-30542.627047214366	-4420.947536409147	-26121.679510805217	25.57441505003018	1998.4036671417507	264.6962514777557	1.792826438867999	7.000645457164404	10.920414520551793	3.3879022283106774	7.076101549710524	7.965640943475419	15.706244187723922	2.141888206147659	3.935405070080171	0.1751350855858892	29.0	5.0	9.0	21.0	5.0	11.0	59.0	1.0	4.0	2.0	13.42235354135573	12.326022027354078	0.29052222873694317	0.258247861735514	0.24301594509767732	0.2082139644298637	0.009824946868486506	0.3938663543736001	0.5474649375831944	0.4525350624168015	0.8211243331049594	1.3578468615160477	4.966015631349222E-4	3.5281263310427884E-4	4.0677976338964714E-4	0.6446967464089035	-0.04295213372366385	-26121.679510805217	-1657.6121102623383	-432.5464208491463
750000	-30535.051074167808	-4428.130192583574	-26106.920881584232	25.711405828804722	1998.266676362976	267.44200392294215	2.6958706633453993	9.852184561907778	13.467853720234325	3.767722593255973	6.325276961955147	16.856411894803987	15.739694571932791	1.4398561909617758	4.37584108034012	0.16497019074037822	28.0	7.0	12.0	8.0	13.0	6.0	66.0	1.0	3.0	2.0	16.19580713148542	11.430925101046453	0.2841427899341686	0.26274362019852343	0.23949008568575386	0.2136235041815525	0.07213203629041966	0.3871613114175388	0.522348374644181	0.4776516253558148	0.7834528411474456	1.4332099637178346	5.27933684562754E-4	3.8672464408999224E-4	4.262781630181473E-4	0.6234922800651337	2.8793453618191305E-4	-26106.920881584232	-1657.6121102623383	-436.7482906975513
760000	-30531.768333266584	-4430.897798503962	-26100.87053476262	25.500938722558416	1998.4771434692225	264.73779230782407	2.671162426372135	12.277170134213831	7.169939357464873	2.2688981383232036	7.4862137374622355	8.40330834416772	12.06542836056571	6.744058269975267	1.400568818255302	0.07023325800827439	28.0	5.0	13.0	12.0	11.0	10.0	61.0	3.0	2.0	1.0	12.848154755647744	14.022127651114602	0.2862524421083384	0.26170239957982394	0.245440935180232	0.20660422313160398	0.04514210629625417	0.2046220306543281	0.5596643428509828	0.4403356571490128	0.8394218126823937	1.3212421306764905	5.396944343879086E-4	4.217245601876509E-4	4.408028840419303E-4	0.6265729427050725	-0.0043897805896683795	-26100.87053476262	-1657.6121102623383	-442.89078394217825
770000	-30552.823763169647	-4414.987982154797	-26137.83578101485	25.090474734993983	1998.887607456787	263.6235291030016	1.5790270857198363	1.6529693351408679	9.675572238605904	1.9789383657534887	8.962244059583277	15.580525537889379	13.799683507557978	0.5912038404164294	0.4161127874172478	0.35560003042780464	26.0	1.0	24.0	7.0	20.0	8.0	55.0	1.0	1.0	3.0	16.229437433253043	10.722192229929503	0.27774870581680233	0.24925436517782468	0.25420396434162507	0.21879296466374618	0.09910579826071655	0.3715396765263745	0.5078763897675417	0.49212361023245316	0.7617467954909057	1.476633647044613	5.265552191321733E-4	3.8725330058045506E-4	4.139733052511632E-4	0.6615475611672944	-0.004053763257312622	-26137.83578101485	-1657.6121102623383	-428.51933450484256
780000	-30556.361083132295	-4416.318075174305	-26140.04300795799	25.22630306914616	1998.7517791226348	267.16900533557373	2.542195347211033	8.106544810560775	10.360783082793922	3.1674671591981576	6.99710575728551	30.767523931565965	18.24220226015019	0.9784868062657344	0.46875921683053984	0.09643550616650673	25.0	2.0	17.0	10.0	24.0	2.0	60.0	1.0	3.0	2.0	12.819281745425414	11.394468005921151	0.27771495121640016	0.26645153710925584	0.24332003048455733	0.2125134811897851	0.07350538290160995	0.29205969552832306	0.5676468755489902	0.4323531244510051	0.8513945462552059	1.2972902695476487	5.736180845930267E-4	4.726041147476188E-4	4.3494646146953275E-4	0.6934284509444691	0.06552519117306765	-26140.04300795799	-1657.6121102623383	-429.1137424350978
790000	-30523.909793071994	-4422.7420905991185	-26101.167702472878	25.50114372219604	1998.4769384695849	272.9851749498177	2.1163640600605427	6.138434733404455	12.281177237736447	3.424544177874079	7.9667391744846325	13.192538347077306	16.986029821637334	0.5551856822977927	0.7509911533441079	0.16317305289749218	27.0	1.0	13.0	21.0	15.0	9.0	54.0	2.0	3.0	1.0	14.919244889087109	12.75351093604202	0.27624665332749754	0.2627104853768042	0.24763018010469287	0.2134126811910037	0.0389322241668516	0.2261760682375804	0.5291996569627595	0.4708003430372361	0.7937288501455592	1.4126524578663344	4.874637623435479E-4	3.694875287035937E-4	4.01985089995897E-4	0.6930272381636942	0.03257598063167001	-26101.167702472878	-1657.6121102623383	-437.2596632331595
800000	-30533.34198741969	-4431.001619462768	-26102.340367956924	25.74565555485351	1998.2324266369274	271.2467794731071	2.1588328794786786	1.6945283617596285	7.537759007901088	7.3767063537839315	10.952455125533632	20.52708229226829	14.903858435140545	0.8578182190873429	2.1097517966542476	0.2525952825728916	26.0	2.0	17.0	19.0	11.0	13.0	53.0	1.0	2.0	2.0	14.456406045284677	12.535695800413585	0.28007390980747926	0.25850496048042854	0.24597698893591646	0.21544414077617413	0.06241870253404551	0.3255907940505824	0.5529750153924503	0.4470249846075461	0.8293887143573098	1.3413136854566077	5.169833642926699E-4	4.2153420754719616E-4	4.2348528940161907E-4	0.6626160574813443	0.056614509471424025	-26102.340367956924	-1657.6121102623383	-443.3227239315669
810000	-30532.059632318204	-4426.84384969782	-26105.215782620384	26.02674675877299	1997.951335433008	274.3209908868258	1.8402415112269412	7.861394908007133	13.789741003403542	1.6145427010562405	8.206612662374079	13.754463361980335	13.18475655342128	8.565554508147532	1.8065134750153242	0.6153060197125405	28.0	4.0	11.0	15.0	17.0	14.0	51.0	1.0	3.0	2.0	10.239985954602334	12.768546915653806	0.27908464577737874	0.2562923857526709	0.251515538530812	0.21310742993913695	0.04151888625094338	0.22840507450326225	0.49641953521354926	0.5035804647864469	0.7445630428716836	1.511010329186997	5.081222442645938E-4	4.907342160239172E-4	3.929961229433924E-4	0.7978928870451305	-0.039039905778676366	-26105.215782620384	-1657.6121102623383	-436.2925433456742
820000	-30544.971225197234	-4439.161329585604	-26105.80989561163	26.701530656057486	1997.2765515357235	272.95778650372876	1.860140580426737	3.6254671140933157	15.742026187171332	4.949111491253375	9.165262713841235	29.044091670630348	16.3369530573524	20.839165038444353	12.896437391395805	1.1955012158639382	25.0	3.0	15.0	13.0	20.0	14.0	47.0	4.0	2.0	3.0	14.530516188858726	11.733193167416587	0.2802749608298724	0.2586103785741352	0.2488237994847387	0.2122908611112522	0.039806880587276	0.26206798931818065	0.5066980971089535	0.49330190289104353	0.7599795137764697	1.4801691542821511	5.192680616444485E-4	3.696143272097308E-4	4.2289485403521895E-4	0.6282994090927703	-0.04467336488756035	-26105.80989561163	-1657.6121102623383	-444.469452964985
830000	-30559.40126371077	-4446.563145617187	-26112.838118093583	26.67242365067415	1997.3056585411068	282.0470447346541	2.2474509918776295	1.6031002216229144	12.519553240791174	4.126998508621309	7.096107729427482	24.993108979657055	9.519082342701912	10.605683588810185	21.651599011865567	1.103411413702916	23.0	3.0	15.0	16.0	18.0	16.0	45.0	3.0	4.0	3.0	13.568088893409916	15.003194422068827	0.28203080095444083	0.25473226607824767	0.24432260464263197	0.21891432832467814	0.04051882945808802	0.26293122393300294	0.5363415171281233	0.4636584828718737	0.8044406871287669	1.3912230632927223	5.197788061819304E-4	4.4324029805865075E-4	4.081646278282931E-4	0.7206894440099414	0.027627496625530358	-26112.838118093583	-1657.6121102623383	-449.9705862046561
840000	-30563.69812799107	-4448.0636715085	-26115.63445648257	26.762100905310426	1997.2159812864704	279.1853986221437	2.50902006938958	2.845979476259348	8.418364768094946	1.3293268076735467	7.942894091862835	19.98786393370856	17.76630283582459	13.071411296856136	18.447704424647842	2.6590249494869944	23.0	2.0	24.0	9.0	18.0	18.0	38.0	3.0	6.0	5.0	12.590985461278633	12.829498399642748	0.2784421026370716	0.26426408154006803	0.23939939051825582	0.2178944253046033	0.051213958198402534	0.2722719349579994	0.5304263328007487	0.4695736671992482	0.7955687001711176	1.4089717752517896	4.5036707301026945E-4	2.939037222302743E-4	3.8483837036916766E-4	0.5647279892096854	-0.06206481899812007	-26115.63445648257	-1657.6121102623383	-453.9217515057657
850000	-30564.480425391484	-4435.41412100107	-26129.066304390413	25.473916708184916	1998.504165483596	268.5725362125096	2.2708987201290998	4.293150717531496	13.840168750655089	3.5357255704326187	8.626693511675766	28.25320999116493	13.385066195652987	13.101912927042745	9.634486454349126	0.632901582216162	27.0	2.0	19.0	16.0	11.0	21.0	33.0	3.0	11.0	3.0	11.152185726786486	11.786741160407006	0.2733462655113117	0.2678237055710475	0.2421700692702541	0.21665995964738544	0.04160322201914223	0.28694357765414225	0.5573902898967348	0.44260971010326183	0.8360110367818485	1.3280655039867433	5.000442759174064E-4	3.528823133246948E-4	4.05941220610947E-4	0.5963313909335598	0.04162283040196709	-26129.066304390413	-1657.6121102623383	-442.9821144291433
860000	-30534.124439355328	-4429.174109514855	-26104.95032984047	25.397896717062107	1998.5801854747187	264.7731736273363	1.6350810230903365	8.356561723165726	12.869818956907016	1.7335488216673023	7.132671344123594	23.7139435604349	9.249588516634377	38.81335842367856	10.646582239018072	0.9877003340855133	26.0	5.0	15.0	10.0	19.0	13.0	28.0	5.0	21.0	4.0	16.821080622816947	12.483186549263921	0.2789990656906655	0.25593150358465794	0.2502501120108142	0.2148193187138612	0.03434726798594723	0.421818317768502	0.5332672139711864	0.46673278602880963	0.7998296427381503	1.4004476145809703	5.202124423003117E-4	4.549156941681918E-4	4.1008719920749713E-4	0.6833056827017929	-0.012976450543286826	-26104.95032984047	-1657.6121102623383	-429.99310364820366
870000	-30515.50696308449	-4434.811677749864	-26080.695285334623	26.31663848084836	1997.6614437109326	262.94191950981144	2.007752641592685	4.075085488021354	9.04689578516156	1.5904549904699814	11.049962251082484	28.34157097513236	10.7203796586001	34.67495204311632	6.641695803729361	2.4306788835282958	24.0	4.0	27.0	2.0	19.0	14.0	26.0	6.0	21.0	3.0	14.623188541644417	13.56842108019307	0.28434002262439384	0.25588773533265335	0.24425304853227842	0.21551919351067328	0.08782009705204119	0.3190442252993877	0.5363079163599385	0.4636920836400577	0.804390290461376	1.3913238835416097	5.251394692753654E-4	3.8941235970572306E-4	4.1214802189762356E-4	0.6777791237116458	-0.07054004848063307	-26080.695285334623	-1657.6121102623383	-437.4880738810798
880000	-30513.28161095523	-4416.431732006173	-26096.849878949055	25.20452590758854	1998.7735562841924	250.23441230340063	2.302836141652078	7.021415236220212	10.83471657393624	1.787537977514442	6.115517815456211	34.302985449339694	8.728119178140103	27.56337671176142	9.458844787535616	0.7200710137936424	28.0	1.0	22.0	6.0	19.0	16.0	25.0	3.0	24.0	2.0	11.964139984477027	11.402147443337725	0.2888106299106164	0.25890592025552805	0.24339993804924454	0.20888351178460993	0.003102877949026265	0.2531555034595358	0.514662914582614	0.48533708541738213	0.7719256768773137	1.4562704482870823	5.918931588956316E-4	4.4698378800198086E-4	4.5660035658904474E-4	0.7155838536895383	-0.06453884099832921	-26096.849878949055	-1657.6121102623383	-419.91757748162263
890000	-30521.152618141972	-4420.213467561338	-26100.939150580634	25.01278666303231	1998.9652955287486	243.2514630148759	2.1176697694345465	3.9991979294208777	10.22088687043853	3.7070478903575466	9.851023012725763	21.28536589369335	10.664467968199494	37.58123879207652	5.8322151200610355	2.07850031331289	27.0	5.0	21.0	6.0	18.0	14.0	24.0	7.0	22.0	2.0	13.270290708588162	11.042288283976887	0.2815346533392698	0.26373753875834577	0.24470983584079542	0.210017972061588	0.013448364940913797	0.41648050915987395	0.5340290695221547	0.46597093047784155	0.8009723243753941	1.3981616410626183	5.171041067149237E-4	3.33106312901443E-4	4.4472503498631173E-4	0.605124399561777	0.045679054392358434	-26100.939150580634	-1657.6121102623383	-426.7745844440723
900000	-30505.95117878417	-4410.80873727853	-26095.14244150564	23.320155805387856	2000.657926386393	238.10796239414535	2.706134726282064	2.4856395841866687	9.464255386167679	4.433275238081693	13.511706526947242	21.023578404311667	9.116133729788356	22.466940352340668	4.208324656299287	0.6088622466810505	20.0	9.0	14.0	14.0	15.0	20.0	26.0	3.0	21.0	4.0	14.911448738187138	13.497111034074829	0.28451406026444387	0.2583057913436947	0.24622502200793733	0.210955126383923	0.010223416672573296	0.31181294307787355	0.5029555940802153	0.4970444059197813	0.7543662587666017	1.4913986620348685	4.981942117136051E-4	3.333190921442048E-4	4.636454566709662E-4	0.6118384299144896	-0.015568451388270229	-26095.14244150564	-1657.6121102623383	-418.6781517609235
910000	-30509.450085813816	-4404.57266735582	-26104.877418457996	23.13118012427412	2000.8469020675068	233.53034156992237	1.2762151299410482	1.9835604919003686	10.324236111144488	4.036455197692601	7.883042129033327	30.653660497111396	14.07029925536329	14.753699796819669	5.364096784098078	0.84969331118251	20.0	8.0	18.0	13.0	18.0	15.0	27.0	2.0	22.0	3.0	12.13270356161698	11.237265931714097	0.27819785927481167	0.25706867919003185	0.24565502563810493	0.21907843589705056	0.029895457679775854	0.32285283413517935	0.519533336050315	0.4804666639496817	0.7792306589959144	1.4416565828578298	5.300495777850104E-4	3.6294788389452346E-4	4.902996221824356E-4	0.6228090761491892	-0.012582320779492449	-26104.877418457996	-1657.6121102623383	-412.7608849470252
920000	-30503.427359052206	-4395.6011927321215	-26107.826166320083	23.088198277507498	2000.8898839142735	235.1389862655218	1.608674487409915	2.2477213053369542	9.942925750555366	2.681802761199284	9.694121676770733	20.146381468147897	9.755160900329969	18.922551985222352	6.8921995201860025	0.2781729485503484	25.0	4.0	16.0	14.0	17.0	16.0	24.0	9.0	18.0	3.0	13.09704577788747	11.605615670884445	0.28187896822018305	0.2591697207116931	0.24504306518038257	0.21390824588774016	0.014930017473861454	0.24639022704969044	0.5371901146578478	0.4628098853421485	0.8057134701561981	1.3886768175139446	5.005380921591899E-4	2.618951038906137E-4	4.622418665546787E-4	0.4979355218780655	-0.006423552071105243	-26107.826166320083	-1657.6121102623383	-404.14453889137417
930000	-30508.50038015633	-4402.841859018741	-26105.65852113759	22.900687209367366	2001.0773949824136	238.5884219091246	1.1368163650598557	4.405749854923115	12.602807096512182	1.8726473528809446	9.126650717201024	19.611038845952844	7.3486349264895425	12.521565152657201	7.182455268459913	0.5169595745741634	25.0	3.0	18.0	12.0	18.0	20.0	21.0	11.0	15.0	3.0	15.532143277420158	12.470931070848103	0.27750925349799066	0.2614809917697261	0.2510171166130064	0.20999263811927574	0.005432149608932727	0.4067863242847026	0.5312129902154089	0.4687870097845887	0.796748581293453	1.4066113828970424	5.030466473243181E-4	2.7323915257577584E-4	4.5869636063013836E-4	0.5321158489065066	-0.08011291389772879	-26105.65852113759	-1657.6121102623383	-409.4604213198869
940000	-30499.23451113113	-4406.322088816336	-26092.912422314796	22.790124659759176	2001.1879575320218	232.69397106259552	1.8401182150833248	5.404898859763031	10.942528452140834	2.8572493041584393	5.377612780801415	17.57720870638151	10.230804257494414	17.519589418580175	4.719100637253807	1.5057719315384093	27.0	1.0	17.0	14.0	15.0	19.0	19.0	15.0	16.0	3.0	13.59444678552568	12.06863002237657	0.27162375574182335	0.25818524127214937	0.2513910467631113	0.21879995622291495	0.0032223577585579356	0.2990337655709769	0.5194394928458178	0.4805605071541811	0.7790899067149566	1.4419381625878593	5.024740980993057E-4	2.4470905765556513E-4	4.822411142839631E-4	0.4389177915852369	-0.08029040573584384	-26092.912422314796	-1657.6121102623383	-415.810082901562
950000	-30498.59433266589	-4402.855192344984	-26095.739140320904	21.867173878816224	2002.1109083129647	233.38914760360632	1.4494141525128028	2.243282818956698	9.34124751028868	3.1052349989405887	9.991596917210508	35.44716600039381	6.471342995669807	12.65458243620014	4.070850769230964	0.744788433053553	24.0	5.0	18.0	10.0	21.0	17.0	23.0	5.0	22.0	1.0	13.599509116386585	15.213589756431704	0.28233407091973767	0.2621900907268295	0.24490103792984058	0.21057480042359122	0.010746729545807044	0.3241700507848137	0.518479029046056	0.4815209709539429	0.7776493392138991	1.444820066918413	5.161120331861958E-4	2.775240519205516E-4	4.735440114160519E-4	0.5049162629765812	0.08994452770691833	-26095.739140320904	-1657.6121102623383	-410.63800672052804
960000	-30518.73497611955	-4403.62405267215	-26115.1109234474	22.13653803509879	2001.8415441566822	235.85206904923092	3.1481768420036884	1.6919273662542047	13.450557750964736	2.5057218685672864	9.860568911529576	25.80444827527541	7.965947394916792	25.74192461245852	6.071961741681186	0.6416898877984039	17.0	11.0	19.0	11.0	18.0	18.0	20.0	6.0	24.0	2.0	12.98900818679902	13.907109661968946	0.2841620202499284	0.2602997881437162	0.2462759271193543	0.20926226448699997	0.0037779370171477575	0.29483259690543606	0.5206540601610341	0.4793459398389658	0.7809115955725494	1.4382938120081332	4.738691912284906E-4	2.2981607971614816E-4	4.4348413975859485E-4	0.4808751250906631	0.06827168957609182	-26115.1109234474	-1657.6121102623383	-405.75347233967926
970000	-30494.142017320733	-4390.752900903626	-26103.389116417107	21.896202917158366	2002.0818792746225	225.2865942873649	1.8665945195024911	1.5217239382665302	10.092264334300763	1.3925153514887127	9.151819598788173	18.343699938685205	6.504992790835356	13.337366633353021	2.8753949160966323	0.9810131329227862	17.0	10.0	19.0	11.0	16.0	26.0	18.0	4.0	24.0	1.0	17.668194592267746	13.389777708339654	0.28028228876523	0.2597553926439235	0.23965886708311918	0.22030345150772612	0.006989679232072951	0.2935773766754552	0.512069197672311	0.48793080232768926	0.7680354477100585	1.4640529841805725	4.831549944033683E-4	2.135085296665552E-4	4.699409406605602E-4	0.4563325980847269	0.03886871586997659	-26103.389116417107	-1657.6121102623383	-396.3134292542137
980000	-30479.75322514188	-4384.777120308785	-26094.9761048331	22.115700520837635	2001.8623816709433	225.03543213965236	3.6529199958017045	1.4717921880106717	10.740445682929302	2.8724021805575917	6.726158181307438	32.33918929044098	8.877361663011857	16.8026519401722	1.1505635878214084	0.8091705439005074	14.0	14.0	17.0	12.0	20.0	15.0	23.0	6.0	20.0	5.0	14.356820628485217	13.272883941691163	0.27964711504068734	0.2590122739724981	0.24354825342444694	0.2177923575623664	0.012870630539575652	0.2790562496377924	0.523486283539988	0.4765137164600119	0.7851595526079613	1.4297956293354215	5.146171186929362E-4	1.8240657506019925E-4	4.95062041008122E-4	0.35944397925702554	-0.08398185069146827	-26094.9761048331	-1657.6121102623383	-389.8623461137457
990000	-30507.49667526175	-4374.66270723721	-26132.83396802454	21.26988384201177	2002.7081983497692	223.68861651835758	3.861709404593205	1.3436631640739378	9.585227811616045	4.247934016741094	9.430308401760088	21.474106043691076	8.212868860639771	20.50126136218374	0.5217632288494186	1.1076200475213704	12.0	17.0	17.0	10.0	19.0	18.0	25.0	6.0	16.0	6.0	12.501162395596781	11.015263491581601	0.2794589520958539	0.2628140808340748	0.24740936938481525	0.2103175976852548	0.06612472940134019	0.3204234979706719	0.4994588026794737	0.5005411973205255	0.7491215384021952	1.501890903682442	5.094469176377599E-4	1.5367707225125867E-4	4.7812443274458156E-4	0.3129501835123125	0.01432350160690095	-26132.83396802454	-1657.6121102623383	-381.2581162552301
1000000	-30485.36257285596	-4375.1138952280935	-26110.248677627867	20.907594172580946	2003.0704880192	221.12581656824827	1.1793477042378369	1.4969970306185942	7.9512535468323495	2.146982822409059	7.131775007624583	36.94576412120635	10.047451377830088	15.799049480487513	0.7084320491872026	1.1484544929160807	11.0	18.0	23.0	4.0	20.0	17.0	25.0	4.0	14.0	10.0	14.569479894727616	13.354147223194538	0.2808487714624085	0.25447473571628937	0.2490649508473639	0.2156115419739371	0.03667570476244309	0.32620403520582014	0.5326616690336348	0.4673383309663641	0.7989214061573617	1.4022645727821186	5.483938337680243E-4	1.9807105556851598E-4	5.170693736375031E-4	0.323546168951099	0.048830160520711624	-26110.248677627867	-1657.6121102623383	-382.2284568847245
1010000	-30482.979184351345	-4373.613793151457	-26109.365391199888	20.7368929823135	2003.2411892094674	219.7655850318391	1.5164980373907289	1.936371753704951	9.293666088958666	2.5195425563432345	11.836825511485614	41.87277874450046	5.785500181883121	19.086729313760454	3.0393392169789313	0.642744549593626	8.0	21.0	21.0	7.0	20.0	17.0	23.0	5.0	8.0	16.0	13.440849640310898	11.782328307144644	0.27759767138270797	0.26578085653892597	0.24635209620177861	0.21026937587658628	0.032625805880208414	0.3865755109725199	0.5153941613623719	0.4846058386376269	0.7730224494432693	1.454076317428842	5.279209362137459E-4	2.0159449502422962E-4	5.097214613251929E-4	0.38863522299980635	0.045216984879317454	-26109.365391199888	-1657.6121102623383	-378.7207870456612
1020000	-30493.61776812242	-4384.864843695506	-26108.752924426917	20.796315600131948	2003.181766591649	225.68817481501353	0.5091515429265662	2.0447393379102863	13.262038000544845	4.51059097420865	8.143775074793485	26.732970697837594	10.013682587842142	13.85644335041492	3.586242389393482	0.7399306820148207	7.0	22.0	19.0	9.0	20.0	15.0	23.0	6.0	8.0	17.0	15.115560921331548	13.469976760478657	0.2828921500229196	0.2581784208791877	0.24029162387413383	0.21863780522375784	0.03207344423166661	0.31137308484759313	0.5100042002467894	0.48999579975320906	0.7649382271987684	1.4702490792594953	5.0504352856776E-4	1.5644778706322825E-4	4.862709278925832E-4	0.29686017460529307	-0.0380279318664504	-26108.752924426917	-1657.6121102623383	-391.5104542240274
1030000	-30472.22555159848	-4385.772893147046	-26086.452658451435	21.6976202668224	2002.2804619249584	224.51065888799093	1.1420645451839284	2.017685306026932	13.881968860765328	2.189594660934639	6.959416992724912	21.90390773962326	5.371757220725792	16.573743680603894	1.368317775128321	2.299982975496422	3.0	25.0	19.0	10.0	18.0	21.0	15.0	13.0	5.0	17.0	13.653994992629666	12.274760146163958	0.2801275760333142	0.26431289416887915	0.24208771001102464	0.21347181978678093	0.07170377558423056	0.358666210951204	0.5282934698394549	0.47170653016054326	0.7923696904145695	1.415371503181315	5.523227281130567E-4	2.522354765058508E-4	5.059868599212306E-4	0.42574031514439437	0.06927585161499653	-26086.452658451435	-1657.6121102623383	-391.3498669498316
1040000	-30483.304586030885	-4381.624028270095	-26101.68055776079	21.03577226715553	2002.9423099246253	228.24388132423383	3.9707503509770974	2.571891946275214	11.830797325538713	1.8844586948102409	5.7801075681237295	23.719075669436556	6.89321894409703	30.802916019038452	2.316807547679408	0.7297998113207456	8.0	21.0	17.0	12.0	16.0	20.0	18.0	7.0	11.0	16.0	16.840302041041202	9.75395612158197	0.2783405839434057	0.26366455117396503	0.24742851649772182	0.2105663483849063	0.05100522668100234	0.3071672269222409	0.5394531968061463	0.460546803193852	0.8091077913121552	1.3818863624804578	5.097776410383999E-4	1.622555713270437E-4	4.996701115249075E-4	0.3158682828064569	0.034412574160797016	-26101.68055776079	-1657.6121102623383	-386.17834413654236
1050000	-30484.664080170365	-4385.482621919651	-26099.181458250714	21.061745622053298	2002.9163365697277	230.18857526018215	1.232844116681918	2.2593628969717363	11.873070174215872	2.846480400172683	7.830118698373095	30.920355291492157	4.25324466139444	16.251516577873073	3.610202489671735	1.115186513852342	3.0	26.0	17.0	9.0	22.0	16.0	18.0	9.0	11.0	15.0	12.597235241738185	12.213530097501936	0.28062413836655403	0.2577309635476917	0.24940102450102572	0.21224387358472735	0.03757032223854641	0.3395023274315563	0.5271846022170049	0.47281539778299303	0.7907065369877849	1.4186986982343104	5.004836828723493E-4	1.4858276132894614E-4	4.936657982260746E-4	0.3104456585072603	2.0749032761215996E-4	-26099.181458250714	-1657.6121102623383	-391.5643887965863
1060000	-30468.710532700934	-4375.157612331563	-26093.552920369373	20.991745375233755	2002.9863368165472	220.25551198274422	0.4582466232649314	1.6221574286706875	10.982385553148015	2.245609885844314	5.712112275133301	16.07056369434038	11.363224806450576	32.426582343595896	1.4532352877599193	0.8482463682739734	5.0	24.0	17.0	11.0	19.0	17.0	21.0	6.0	12.0	14.0	14.851729431912435	14.80359324570003	0.28291471576391447	0.25783588871813173	0.2490533151461342	0.21019608037181847	0.09869193420020023	0.20545404895332878	0.5201156776014718	0.47988432239852574	0.7801040935941991	1.439909247207539	5.183150335084747E-4	2.2594961935241056E-4	4.905561928317072E-4	0.4392563488087651	-0.017117161139577928	-26093.552920369373	-1657.6121102623383	-381.9102792932919
1070000	-30476.633702662853	-4373.3630821762135	-26103.27062048664	20.63068098287831	2003.3474012089025	209.46318041428313	1.1995486817244534	2.0495083668782925	10.91443476901782	4.798899067215651	6.847104445775225	15.367216735284167	9.950930206376453	12.805440019815617	2.7965786268543624	0.5697274221261344	8.0	21.0	16.0	15.0	16.0	20.0	21.0	7.0	10.0	12.0	13.795153745850097	11.101431532312795	0.280886225589582	0.26067657360844904	0.2414264898194896	0.2170107109824783	0.030436058177290892	0.2994485438822116	0.5115379557291627	0.4884620442708346	0.7672386557032304	1.4656469937173213	5.475551626644965E-4	2.2826025308724272E-4	5.197757648069128E-4	0.3953886956425852	-0.007617777834749495	-26103.27062048664	-1657.6121102623383	-384.65567111910514
1080000	-30497.06521940726	-4390.279091513168	-26106.78612789409	20.887707482728285	2003.0903747090526	220.75231337901818	1.4788594833401194	2.6390812366068657	12.30851622706863	6.243908586740694	9.982919183293228	17.78121388805884	11.46384150435729	18.691273411462422	3.9071658112804335	0.5227280744359949	2.0	26.0	16.0	15.0	17.0	18.0	21.0	6.0	11.0	14.0	16.181064939943298	12.480390634453933	0.276634526160818	0.26363810410108796	0.2453196274842965	0.2144077422537964	0.05670181306329785	0.37478945377461476	0.506642180927386	0.4933578190726107	0.7598956469675703	1.480336932688632	5.500877276058142E-4	2.1481023394509904E-4	5.219226991245389E-4	0.3733969137533232	-0.11043073083614124	-26106.78612789409	-1657.6121102623383	-398.9408518576937
1090000	-30503.578630644843	-4386.053022419497	-26117.525608225344	20.561949187424805	2003.4161330043562	218.39603434334703	2.0671931681261078	2.732893798877589	10.243606461405175	4.251785618964109	7.395575752283055	31.934988691152224	8.783116003798385	14.449617783474073	4.302900781107825	0.8734934567925555	5.0	22.0	18.0	12.0	23.0	14.0	19.0	12.0	5.0	16.0	11.27273688305417	12.582786537407731	0.2859208463454968	0.25625080220416246	0.24704352412689828	0.21078482732344145	0.006870996095818149	0.4706788330194367	0.5250617580348905	0.47493824196510626	0.7875225540627423	1.4250683644758075	5.137022157271112E-4	2.395550014545117E-4	5.240194966856051E-4	0.439181673673796	-0.0127263513543063	-26117.525608225344	-1657.6121102623383	-394.3715539533367
1100000	-30493.65247644227	-4369.239892889928	-26124.41258355234	20.690113595917914	2003.287968595863	207.4039389735187	1.8833046009814318	2.4251201567374383	10.26413414509095	2.216662172584034	9.44337556221627	25.25363688171232	6.024222576654338	15.675065906174973	0.7152616454360184	0.9404858269410306	2.0	27.0	18.0	9.0	22.0	15.0	17.0	18.0	11.0	7.0	15.57078579393965	13.139896512363624	0.28519490678344434	0.26801026521925997	0.23605688276751033	0.21073794522978434	0.007923939323005853	0.2703085111839459	0.5371351083972082	0.46286489160278876	0.8056309681072383	1.3888418656717056	5.450489328617583E-4	2.1350184672475121E-4	5.252250858044775E-4	0.3755646499044328	-0.044386800967022626	-26124.41258355234	-1657.6121102623383	-377.2917933885922
1110000	-30473.739671830102	-4362.443827801388	-26111.295844028715	21.065970428122235	2002.9121117636587	208.57369943649317	2.57083099855059	1.9122671013448316	9.375568730147897	3.213034817106643	6.980993536850905	20.65807172859118	6.324730548486637	7.344053272614026	0.4782866593835978	0.35126715012202536	1.0	27.0	19.0	13.0	16.0	15.0	18.0	18.0	18.0	1.0	15.706195448262026	13.045317764190886	0.28336148383557913	0.2584603017765539	0.24351710241964292	0.2146611119682231	0.013367008413932981	0.3289669425661184	0.5515937907789124	0.4484062092210841	0.8273170617969352	1.3454580969338643	5.424736669353492E-4	2.454076725453259E-4	5.378697438068106E-4	0.43648469871961976	-0.022179054102557216	-26111.295844028715	-1657.6121102623383	-374.80146987993743
1120000	-30463.287058129732	-4362.61198304897	-26100.675075080762	20.563564508041665	2003.4145176837392	209.92530904109174	0.8642736112181465	2.017195832977922	7.570185510678824	2.228433133192401	8.334716443103197	26.470647276404723	5.711989712387161	20.19581991148493	0.8554767882559506	0.43426847093588267	1.0	28.0	19.0	10.0	23.0	12.0	17.0	17.0	16.0	3.0	17.33077372296409	11.843731954664106	0.28256655699699057	0.25308304382952107	0.2517425488242153	0.212607850349272	0.06051128606128851	0.2105509908931659	0.544817988714806	0.45518201128519065	0.8171542631057496	1.3657891217120661	5.650005698192212E-4	2.498687982290582E-4	5.446421719146852E-4	0.4261133182393217	-0.03690219907178923	-26100.675075080762	-1657.6121102623383	-371.64787932776863
1130000	-30500.516432204477	-4371.834443949076	-26128.6819882554	20.695361413014112	2003.2827207787668	213.29733769245132	1.7140834389456638	3.092338996072339	9.92739226320528	3.28288676394064	8.962477163682768	15.413828493897967	3.8544528501952535	13.382608495663595	0.793669371181744	0.5542246540212852	2.0	27.0	17.0	12.0	20.0	17.0	16.0	15.0	19.0	1.0	12.255860125606382	15.645632169119798	0.28100504953444905	0.2600058366252904	0.24308577520917768	0.21590333863108177	0.0779597868857607	0.3775162997865916	0.5401048340036148	0.4598951659963815	0.8100851601306219	1.3799311028842027	4.7697083053700604E-4	1.7260693356121556E-4	4.699337048000694E-4	0.3255890194637215	0.0036328168189203778	-26128.6819882554	-1657.6121102623383	-382.9816148774899
1140000	-30459.33147198204	-4371.821373024146	-26087.510098957897	20.684405157879336	2003.2936770339015	211.16414828722296	1.6211367308195592	2.666531412738349	12.09237614977676	5.006643179837478	9.042448912455976	23.75566421263645	9.858717964426633	12.971878401380485	0.6139882804538197	0.22318862816358093	6.0	23.0	15.0	6.0	30.0	13.0	16.0	18.0	17.0	2.0	14.870501973273297	14.920214104372368	0.28605780541709885	0.26131112801244555	0.24708551867635142	0.20554554789410312	0.03574537700065315	0.35922606059224677	0.514575671382746	0.4854243286172506	0.7717948237223594	1.4565322244785166	5.844033669029381E-4	3.400877604219833E-4	5.418343338414688E-4	0.5787451193716598	0.060591075376290895	-26087.510098957897	-1657.6121102623383	-382.3226547077034
1150000	-30481.242708483136	-4364.744889827687	-26116.497818655447	20.57338325063757	2003.4046989411434	207.90623079315324	0.9356370090699943	1.7789882017431629	13.075047465671288	2.033941169662711	9.927415729547379	14.20015773602999	3.049983538407028	13.750152684554235	1.0222511055214119	0.8825550613241797	7.0	22.0	16.0	11.0	25.0	14.0	15.0	17.0	15.0	4.0	17.338582468143077	12.0766977298804	0.2771970998028748	0.25811754736361736	0.2528143141263056	0.21187103870720098	0.04825510110985327	0.2498980440586691	0.510077160563726	0.4899228394362715	0.7650476579357434	1.4700301593445615	6.19990880681996E-4	3.6288075571407004E-4	5.449849479317354E-4	0.5294691169323513	-0.012120701982660473	-26116.497818655447	-1657.6121102623383	-370.6393630123877
1160000	-30460.486014489266	-4360.183289551876	-26100.30272493739	20.87158879171349	2003.1064934000674	210.594519604362	0.836082712008223	1.9050563931508369	9.978163908989433	3.5335586808373742	8.920512221704676	22.55701147594081	3.464852974825152	9.177846612729446	0.7130977445542759	0.7624886322878952	8.0	20.0	18.0	10.0	26.0	9.0	20.0	16.0	12.0	7.0	12.366544353669868	13.834179133995171	0.2777501122957098	0.2617327695773339	0.2447845500943032	0.21573256803265184	0.09603519918366939	0.21210125805741267	0.5303790398323209	0.4696209601676755	0.7954977670309384	1.4091136794136634	5.704022146253826E-4	2.4877845183102925E-4	5.262036795783511E-4	0.4239438515139201	0.018632713849109892	-26100.30272493739	-1657.6121102623383	-371.20692107703206
1170000	-30453.396804477852	-4364.361758388398	-26089.035046089455	21.229276621077705	2002.748805570703	214.3028362178726	1.0498312942255046	2.4582736036019965	15.090934027033674	2.607333543734498	7.801672766028563	27.45758761651979	4.742363657729589	10.479932339166211	0.45459555868775536	0.7265108774131962	5.0	24.0	16.0	13.0	26.0	8.0	19.0	16.0	13.0	6.0	15.62288027700615	11.172994390370595	0.28221568117325097	0.26190244385652667	0.2503357018869497	0.20554617308327136	0.0341813132969155	0.256007489612119	0.5230613466226058	0.4769386533773908	0.7845222039506436	1.4310706670231617	5.822774007412343E-4	3.592780272599197E-4	5.291157915185455E-4	0.6116228346908736	-0.03249454155072391	-26089.035046089455	-1657.6121102623383	-372.1635360694579
1180000	-30456.258721763363	-4364.549752594785	-26091.708969168576	21.331989885493854	2002.646092306287	218.92838197113412	0.7894839747384869	2.215879025573578	9.409075116269014	4.664077775296921	9.264711193010177	33.77274542516758	5.6504589767185465	17.060459599006528	0.3691103054937574	0.7543896720393094	4.0	23.0	17.0	14.0	23.0	12.0	14.0	19.0	15.0	5.0	14.745581437265928	12.24944289504823	0.2826354191020778	0.25574147067439496	0.24648493989872647	0.21513817032479948	0.05730697918857024	0.39343410715398414	0.5121361224019133	0.48786387759808364	0.7681358258716364	1.463852174250912	5.232049067253431E-4	2.89315258505074E-4	5.062778035121604E-4	0.5446151361166779	0.053721842306804816	-26091.708969168576	-1657.6121102623383	-372.5366861201143
1190000	-30482.751355929944	-4381.018387457723	-26101.73296847222	20.949709676395454	2003.0283725153854	218.94980870464752	0.9745715010941968	3.853002030319371	11.545919442018716	3.574743722735732	7.396142327939307	23.85374612814239	6.2078742614429085	17.11309170488952	1.2469147392142794	0.6835995657313715	8.0	20.0	22.0	8.0	18.0	18.0	15.0	17.0	13.0	7.0	17.380972842181063	14.404880858533508	0.2819529443213417	0.2574813987420168	0.24708306402152844	0.21348259291511174	0.05190433974447159	0.46260258180172165	0.522038191097629	0.4779618089023676	0.7829876072295858	1.4341406800095875	5.361976623357081E-4	2.3383683485396617E-4	5.316634129902023E-4	0.41257941438975243	-0.030318901086049278	-26101.73296847222	-1657.6121102623383	-388.7710382670331
1200000	-30499.18210397428	-4391.85558268937	-26107.326521284907	21.19264463392256	2002.7854375578584	224.4585363852621	0.9292026373508021	2.210034419014117	10.269675357201109	6.7658955619412	6.739139304897205	20.233780977520656	7.012779185205864	25.519222995174154	1.644036894071986	1.376210129736819	8.0	17.0	30.0	7.0	16.0	17.0	15.0	14.0	11.0	11.0	15.0053369195022	12.807990157806433	0.27952605628468963	0.26034047534180266	0.24786270713478292	0.21227076123872352	0.1074942437017869	0.5400399166438474	0.5634568627585002	0.4365431372414972	0.8451100863343922	1.309862545576156	5.26478859638988E-4	2.178606090701957E-4	4.977833555865084E-4	0.385789634272421	0.039199736212220976	-26107.326521284907	-1657.6121102623383	-399.1283379201542
1210000	-30511.075190867243	-4374.74471146151	-26136.330479405733	20.652677409944598	2003.3254047818364	217.04912386450107	0.6839770761776747	2.3162014784825464	8.520553350693985	8.842794516699414	16.060492576473752	25.38925193419456	5.563320867062517	20.66678356487262	1.0387012392353259	1.6573683934483403	7.0	20.0	22.0	16.0	16.0	14.0	17.0	13.0	13.0	8.0	15.122427877168436	13.52193476503428	0.28782489709939413	0.25307852629924593	0.23839376263538373	0.22070281396597494	0.06036001481079969	0.3680066331650184	0.48269268849720887	0.5173073115027892	0.7239746049977491	1.552198200095285	5.689942639664495E-4	2.973449084302905E-4	5.226298831575619E-4	0.5025236169448499	-0.021448260033436542	-26136.330479405733	-1657.6121102623383	-382.050299626216
1220000	-30467.080140201604	-4383.275256202823	-26083.804883998782	20.920009011339125	2003.0580731804419	225.81470633150292	0.6973316149282623	1.9811469702771114	10.973427208643919	6.548847495650514	10.598300409216833	34.362104694997946	5.601604911425017	18.005858954508177	1.5754420789240358	1.6945473221784992	5.0	20.0	25.0	15.0	15.0	12.0	16.0	16.0	11.0	11.0	12.941717859773942	12.780139556554243	0.2823336986108119	0.26418900769967063	0.24221785959946582	0.2112594340900503	0.07564736379564688	0.3977484611344396	0.5077809631570178	0.49221903684298035	0.7616036683122543	1.4769199778383364	5.674545076466414E-4	3.040848631348448E-4	5.234190357790081E-4	0.5304506221525385	0.03205569672002235	-26083.804883998782	-1657.6121102623383	-389.6338684949659
1230000	-30464.355763432715	-4384.972582081458	-26079.38318135126	20.586846420881702	2003.3912357708991	229.27765436537732	1.0763461188754804	1.9654586006470272	10.020824648448611	6.49720851860803	11.422254877023473	23.093348900985635	3.9547387545352577	14.33179600626123	1.0055432393115893	0.605341479090293	8.0	20.0	22.0	10.0	22.0	11.0	19.0	11.0	11.0	12.0	13.629601220717426	11.033761371726516	0.28108012238196073	0.26003173103914917	0.24443467226984758	0.21445347430904121	0.055087217405899655	0.28675230398837576	0.5128845941747826	0.4871154058252159	0.7692584336281411	1.4616063592144062	5.523269650824272E-4	3.0342976353887625E-4	4.829696670578186E-4	0.5254337256152101	-0.09239976895479628	-26079.38318135126	-1657.6121102623383	-394.94238742065005
1240000	-30488.91534351025	-4394.000813110166	-26094.914530400085	21.287602278810695	2002.6904799129702	235.32358069096088	1.268782953493638	3.65838523391358	9.163483413293077	5.913125923558815	11.656723667787897	26.302457300753296	6.974934649748976	18.43634878086486	2.6161970509448573	0.813239363501718	8.0	19.0	22.0	8.0	23.0	16.0	22.0	7.0	3.0	18.0	14.602249982782006	12.160774351853481	0.27720500227497896	0.25274833726659274	0.2535587079922751	0.216487952466152	0.02980995288021807	0.2430348579039832	0.5569227267412794	0.4430772732587202	0.8353097544569884	1.329468443153068	4.973811809822434E-4	2.635724814307512E-4	4.6572448691105107E-4	0.49655972399694104	0.08542039836763018	-26094.914530400085	-1657.6121102623383	-403.35983807498064
1250000	-30513.311464128477	-4396.385904303453	-26116.925559825024	20.992944471874406	2002.9851377199066	234.76901071242781	0.6971463359503959	2.0670126208804316	11.67171516382783	6.112550908443402	10.1542405792284	24.150859774596622	8.434678239306194	22.9002244503322	2.7010396218836004	0.928319760196916	7.0	21.0	24.0	1.0	19.0	20.0	17.0	17.0	4.0	16.0	15.739124588767234	12.201198203873885	0.27411661112897445	0.26322734489737853	0.24263095429672335	0.22002508967692241	0.11070130270379534	0.38021747998758965	0.5302010057326402	0.46979899426735944	0.7952307396446446	1.4096478767910061	4.848942931797407E-4	1.9887168283158374E-4	4.549165333116942E-4	0.3658345799496886	0.10238396581383664	-26116.925559825024	-1657.6121102623383	-403.3593193218899
1260000	-30516.88390021721	-4397.1851158829195	-26119.69878433429	20.97743349038065	2003.0006487014002	234.83777931375437	1.3988709441329228	1.668254345121123	7.877279459773009	2.0113693736136757	9.885785387392628	40.741200805526375	7.1359518076244655	23.755882918244662	1.451329861987321	1.097840387324911	7.0	21.0	22.0	4.0	22.0	17.0	25.0	7.0	7.0	14.0	12.908300196907298	12.556093441828178	0.28108150157375	0.257620126761171	0.25102285756875037	0.2102755140963274	0.05199656804262922	0.3344428949125436	0.5035968059448441	0.4964031940551554	0.7553279909773377	1.489474684004748	4.942192058590364E-4	2.357742369318564E-4	4.562888199454988E-4	0.3956203666710717	0.021290812682924664	-26119.69878433429	-1657.6121102623383	-402.4627717901252
1270000	-30494.920217907875	-4367.363400532795	-26127.55681737508	20.86792090189855	2003.1101612898824	225.44520082646417	0.9515535397173175	1.4590256575784994	10.426335377069003	2.503447398164169	9.17825781102839	30.996857545367888	4.947091490668509	18.409242644952585	0.7900265065962108	0.7246624903306327	9.0	19.0	21.0	9.0	18.0	18.0	23.0	7.0	5.0	17.0	16.97604759948959	13.968321839344698	0.27927256643077997	0.25851337524898066	0.24919506309541054	0.21301899522482756	0.09303653091416347	0.3077267257297149	0.547842530170418	0.4521574698295814	0.821690671586357	1.3567138821028053	5.365965156216138E-4	2.2714305175704956E-4	4.995337646928253E-4	0.3916515015894564	-0.01583133285918944	-26127.55681737508	-1657.6121102623383	-372.4665505280526
1280000	-30473.8336170162	-4380.228783878736	-26093.604833137466	21.166198336966456	2002.8118838548144	231.5417796475409	1.5930258192879265	1.9682463832864567	10.522129137305004	2.1597979018572504	8.973495620316095	31.15110897549326	12.682214712482335	24.398922966938375	2.1840062821086734	0.9318389404205972	8.0	21.0	21.0	5.0	21.0	15.0	27.0	4.0	2.0	22.0	13.264554413380171	13.107314202594495	0.2879094261055769	0.25405072342504204	0.24785348524884585	0.21018636522053402	0.024925949646220188	0.2778082710935641	0.523444083267269	0.47655591673273073	0.785096257831594	1.4299222526904394	4.874231849016489E-4	2.239101652599848E-4	4.7691040703985076E-4	0.4429392957645643	-0.03282964787543822	-26093.604833137466	-1657.6121102623383	-386.3729706929982
1290000	-30465.135202660236	-4376.850095866978	-26088.285106793257	20.821681774663475	2003.1564004171175	224.98246465731233	3.349726593334566	4.148860418156724	9.189623755419776	1.327242369069543	7.353765623329909	40.993601082315124	8.342796654009419	18.29725740748826	0.8815945840722096	0.6337997664996049	9.0	20.0	19.0	10.0	17.0	18.0	23.0	7.0	2.0	21.0	12.49206106609988	17.07332474493558	0.27952924157440046	0.26480671787227195	0.24161169686455472	0.21405234368877168	0.06681872234972351	0.31259564404788637	0.5191804146637269	0.48081958533627317	0.7787013240224638	1.4427155354936454	5.293421971308753E-4	2.1362851117510883E-4	4.8361430576987887E-4	0.37733363697041455	-0.03153040232458768	-26088.285106793257	-1657.6121102623383	-381.6576080546128
1300000	-30470.178882027394	-4374.05967820202	-26096.119203825376	21.411449955940384	2002.5666322358406	227.4033679522335	0.9505064912320973	3.5222975475682126	7.6671597943484695	1.8501516077381215	5.974766855414519	27.115844734291166	6.6270759535397925	14.362885154758368	2.4836003474428274	0.6581474110035928	8.0	18.0	25.0	7.0	18.0	18.0	22.0	7.0	3.0	20.0	15.101006939964854	10.492671149279902	0.2756258102044879	0.2590603754652821	0.2527873531572448	0.212526461172984	0.016542620543166596	0.40120088650209984	0.514510737152848	0.48548926284715205	0.7716974310446547	1.4567270618460475	5.258968218253387E-4	1.7755716453811193E-4	4.8244898089846896E-4	0.3099720445359659	0.11178747196313941	-26096.119203825376	-1657.6121102623383	-383.1213084387708
1310000	-30488.15058336912	-4393.85887873784	-26094.29170463128	20.877122324464864	2003.100959867316	235.69570736888318	2.846320844438227	2.736318208613078	12.79080013899347	1.2128274097602747	6.009141910063429	29.38167274550772	7.010120711000847	29.156119161236543	3.2335955416327375	0.6343456472670325	5.0	18.0	22.0	10.0	21.0	19.0	23.0	4.0	6.0	18.0	10.883053877106482	11.72502760048588	0.2799302849158631	0.26445013788826116	0.24748150953950424	0.2081380676563702	0.011210279969412805	0.4522707810120581	0.5478545622739028	0.4521454377260975	0.8217087181355909	1.3566777793666642	4.8209387002867487E-4	1.454632959992548E-4	4.5725573094067496E-4	0.2896297833907048	0.0776233543334604	-26094.29170463128	-1657.6121102623383	-396.6550848945015
1320000	-30463.305001884248	-4385.014158331394	-26078.29084355285	21.155763606093	2002.822318585688	227.26443284145506	0.7443257390257719	2.6801292384545325	12.58578054369037	1.5202545168508972	8.51084166674132	24.00507217145763	6.2784518364958615	19.70262454701744	3.3605476189743855	1.028639777695657	2.0	26.0	17.0	12.0	19.0	17.0	24.0	7.0	2.0	20.0	12.576455234357821	12.886720677127279	0.2875028483444349	0.26225161986295437	0.2424758055223223	0.20776972627028717	0.05500935204779026	0.31497721669819195	0.5362889142515509	0.46371108574844944	0.8043617898351145	1.3913809000147734	5.443205960493706E-4	2.2529544255893959E-4	5.018144456699797E-4	0.37290260111317736	-0.0057926526819805455	-26078.29084355285	-1657.6121102623383	-389.820911449252
1330000	-30466.93309024957	-4379.118013372488	-26087.815076877083	21.658873463287467	2002.3192087284935	220.8470558503556	0.7453375089501767	2.4866091723927966	10.57774548287692	3.9368254658644037	8.877798496443406	45.87749895221175	5.8682343815340685	14.005093013568361	11.275685342004955	1.1501896115306192	9.0	19.0	18.0	9.0	21.0	16.0	24.0	8.0	1.0	21.0	12.943877713935784	14.948076157830478	0.28191894044744864	0.2564267754892133	0.24878432640020404	0.21286995766313294	0.05182962965563791	0.27876338080440866	0.5208492576188416	0.4791507423811592	0.781204365705142	1.43770811539041	5.809145104191316E-4	2.791997594121294E-4	5.137745458646495E-4	0.44355805600966103	-0.11943195518654934	-26087.815076877083	-1657.6121102623383	-383.3004458819075
1340000	-30479.330817444024	-4367.898428964637	-26111.43238847939	21.154413513341137	2002.8236686784398	217.84266665296735	0.7183281590045463	2.81535896238481	8.667167281316033	2.4255737878281707	7.41071745093069	20.63221350879003	8.279202879674708	24.60026519796103	1.8210363341659486	0.42022676848311774	6.0	22.0	20.0	8.0	20.0	18.0	21.0	8.0	7.0	16.0	14.661509654981204	13.811059738505461	0.2774705933838673	0.25655006725918583	0.25144032742483463	0.2145390119321111	0.06726900675198311	0.2354656742183438	0.5627937783644985	0.4372062216355017	0.8441155482490483	1.3118521528753357	5.348035476199157E-4	2.319020182986728E-4	4.892551300373183E-4	0.43057335477683295	-0.04121495716574743	-26111.43238847939	-1657.6121102623383	-376.63322181706667
1350000	-30492.240705749413	-4382.501578183872	-26109.73912756554	21.178142041971643	2002.7999401498093	220.66198750050373	1.7136181780856048	2.4788556556557024	12.363256032743116	4.3321655857830885	5.330502165804544	23.7014288350069	4.547838219951941	12.505951606650328	1.0549827768734203	1.175493438429155	6.0	19.0	22.0	3.0	22.0	23.0	16.0	13.0	11.0	11.0	15.0665478502695	13.963945451394439	0.28225281671170976	0.260983741468147	0.2426104268182728	0.21415301500186937	0.07071277758537692	0.3748858884098511	0.5542940429151921	0.4457059570848077	0.8313670795832907	1.3373558984678195	4.995971650130803E-4	1.745564254354505E-4	5.030720516204102E-4	0.3468340749132427	0.07571595468267371	-26109.73912756554	-1657.6121102623383	-390.57657345089007
1360000	-30500.840652070357	-4384.659129628859	-26116.181522441497	21.014409244092473	2002.9636729476883	224.62647269676668	0.6571679620286875	2.6076384464298754	12.624647723222763	8.35852246198855	7.32831373652747	28.039145020569123	6.87672545683284	13.883563467563551	1.0998305683739877	0.9211481030301975	7.0	22.0	17.0	5.0	25.0	21.0	17.0	11.0	10.0	11.0	13.367296180017314	14.681365523786546	0.28228419730257936	0.26046473787782304	0.23962130008660204	0.21762976473299442	0.032314182300285266	0.3027336195241726	0.5295421648419265	0.47045783515807305	0.7942425662478282	1.41162475131409	5.309915832755335E-4	2.210148682432536E-4	5.259770216967464E-4	0.4002689951352256	0.02480924576469	-26116.181522441497	-1657.6121102623383	-392.45573297215134
1370000	-30498.121080886263	-4379.164664814864	-26118.9564160714	20.65176038661154	2003.3263218051693	215.99876816120823	0.896157521635314	2.2813535927779096	13.701140492297736	4.28845417644754	7.156493086819865	21.8086495321063	5.471747635907807	15.161628603632915	3.9243600900745914	0.8050304380548643	7.0	20.0	17.0	3.0	28.0	19.0	19.0	9.0	10.0	14.0	13.91206368436814	14.064660310631632	0.27820078523403524	0.2581504557896383	0.2514285859249499	0.21222017305137553	0.01254592747178642	0.25086366776686897	0.5261966181564597	0.47380338184353893	0.7892246927688384	1.421663178044285	5.473439491867732E-4	2.0475967748107717E-4	5.262688821557718E-4	0.35925330852899945	0.08496107010739808	-26118.9564160714	-1657.6121102623383	-386.6096190094244
1380000	-30486.13412776316	-4368.85702563389	-26117.277102129272	21.147024439087385	2002.8310577526936	211.93889567533057	1.204013368995019	2.028887356255118	9.156103225757777	2.314568144774104	6.223704192910001	17.775375624042688	4.134132944672807	18.023198898284907	4.9953395963839995	0.7859080254681414	6.0	21.0	20.0	9.0	24.0	15.0	15.0	11.0	9.0	16.0	13.261804954913236	14.330979237686975	0.27835713580159144	0.2585698128090397	0.24782865101498955	0.2152444003743782	0.023512784564993734	0.2813938681180706	0.5156589140852675	0.4843410859147316	0.7734195431895557	1.453281917870184	5.193381746273521E-4	2.2050363869336888E-4	5.119156617558054E-4	0.40339886165480676	-0.01333095817567004	-26117.277102129272	-1657.6121102623383	-377.10304995548506
1390000	-30478.775308839027	-4382.179720318763	-26096.595588520264	20.959175030225925	2003.018907161555	219.0566922099114	1.673405885653758	1.5921135522193344	7.607717675096996	1.9146846882251503	8.371842930124478	20.713807559133173	5.851490110299292	21.315216964347115	4.428943816044589	2.0950173524747338	8.0	18.0	23.0	8.0	19.0	19.0	16.0	11.0	4.0	20.0	12.854870250091613	13.907012875729109	0.28271542011315	0.25617809714677714	0.2459542900368831	0.2151521927031887	0.015822111831166205	0.18241665044271876	0.5498886089049122	0.45011139109508697	0.8247595165862919	1.3505745532003985	5.172131509931242E-4	2.573683486450072E-4	4.9853091169696E-4	0.49610572599555564	-0.037521384127029156	-26096.595588520264	-1657.6121102623383	-389.4813851097468
1400000	-30491.38500205309	-4389.259437579523	-26102.12556447357	20.891511599958502	2003.0865705918225	219.43753742269655	1.0749791155241117	3.911415781647194	11.111123773238363	2.967708019961051	9.433967990179188	16.079801671768376	9.92212019504817	19.580783961074534	5.164750340335148	1.381215101791487	9.0	20.0	16.0	12.0	19.0	23.0	15.0	6.0	8.0	18.0	14.661464159411095	13.135691729663607	0.27826247933040693	0.26048232402506405	0.24293889022919601	0.218316306415332	0.06621772108789685	0.3791797662514195	0.5425749991591792	0.4574250008408192	0.8137900781569269	1.3725192882371924	5.643881619088755E-4	2.5926509137408474E-4	5.266721170008517E-4	0.44839342920947334	-0.04127690913501653	-26102.12556447357	-1657.6121102623383	-397.2501811260276
1410000	-30495.118367134615	-4388.389766265092	-26106.728600869523	21.491295148303998	2002.4867870434769	217.41025934301325	0.9372381154620059	3.3167937859577834	10.995636344570604	5.431777150714066	11.626726736742912	14.309116475276229	5.259133186701445	9.75585531659755	2.781197006779867	1.5040983189287844	9.0	19.0	18.0	19.0	14.0	18.0	15.0	12.0	6.0	16.0	13.501705554243973	11.193827514673446	0.28416436937285633	0.25557399937655284	0.24644534656872852	0.21381628468186137	0.020300315921916827	0.2776992729558941	0.5404924306197171	0.45950756938028225	0.8106665033200429	1.3787681060417174	5.254837601528522E-4	2.3651662684843368E-4	5.0473191367652E-4	0.4280658222195578	0.0038990763580963733	-26106.728600869523	-1657.6121102623383	-399.88517907302514
1420000	-30468.114437211392	-4375.992264312945	-26092.12217289845	21.123293070961576	2002.8547891208193	220.85991915237872	1.0474341085366505	2.480022536778675	12.954480249585503	4.485030057028625	6.172294781032758	20.117626259500387	3.429945200064954	14.376085965406391	3.0128482807027	0.6446893786442477	8.0	20.0	17.0	23.0	8.0	19.0	12.0	14.0	11.0	14.0	17.021787976506815	11.48528705564686	0.285808855585919	0.251273454949465	0.24729536673342548	0.21562232273118956	0.03723426050985936	0.30357248318814684	0.5472303347442726	0.45276966525572654	0.8207724601603567	1.3585507953213882	5.002872589649144E-4	2.521617307277394E-4	4.8255595340953537E-4	0.4328433758653083	-0.010507589194165062	-26092.12217289845	-1657.6121102623383	-383.6600474255317
1430000	-30499.438883005154	-4381.5710879803	-26117.867795024853	20.844036019484694	2003.1340461722962	222.24179676545356	1.6661359592553533	2.5335564758717704	15.684665926171563	2.880054161590157	6.519692503075525	20.058990669013998	4.755377347112275	12.887262757343482	1.4303220007370254	0.8405523738019111	7.0	21.0	18.0	15.0	10.0	23.0	14.0	14.0	18.0	6.0	16.003508028129502	12.620172476359889	0.272770625695037	0.26705263616632674	0.25043259588421374	0.20974414225442134	0.05153409453119888	0.40541762496880324	0.5381816664384871	0.46181833356151275	0.8072006654790816	1.3857016326383762	5.033245695849428E-4	2.072994537491981E-4	5.037576087578526E-4	0.3664577426394797	-0.02199048024933742	-26117.867795024853	-1657.6121102623383	-389.2093164325799
1440000	-30508.93689454104	-4396.02385726417	-26112.91303727687	21.24938598124265	2002.7286962105384	228.4298764362753	0.8880161156284441	1.8881527222124896	13.244587384723992	7.486862672117966	6.240244729759187	24.786453972155055	5.432849338238242	12.231030847896605	2.081597736703502	1.6358582594240199	5.0	24.0	18.0	17.0	12.0	16.0	15.0	16.0	11.0	12.0	15.83406280894599	16.352682864926763	0.28190443647351	0.2613008112547379	0.2451377535059881	0.21165699876576283	0.05377415360754253	0.8831670807728612	0.4874721461797168	0.5125278538202834	0.7311431535800157	1.537857274600407	5.239754204194806E-4	1.6802670574110279E-4	5.125338931987365E-4	0.32855603004649003	0.06827611300626213	-26112.91303727687	-1657.6121102623383	-401.26089627578625
1450000	-30480.713169714727	-4382.512974408137	-26098.20019530659	22.256373201755125	2001.7217089900257	224.77364009446674	3.7281961222887783	1.8294921405193383	12.502157907199793	3.6892263770605496	6.017737750325732	18.697852415364547	5.775244579839143	17.05802075032154	1.3876698810396535	1.1468507602142768	1.0	25.0	20.0	17.0	13.0	18.0	11.0	17.0	8.0	16.0	13.385116279613488	11.857208211985496	0.28371645871566553	0.25586817257131234	0.24515263376057905	0.21526273495244194	0.07761497036415756	0.333519449715703	0.5349940022950764	0.46500599770492396	0.8024195947396923	1.3952663274259627	5.070676422301583E-4	1.5565301715852027E-4	4.937354876388705E-4	0.30200959330769817	0.024340530164448204	-26098.20019530659	-1657.6121102623383	-389.4893834055163
1460000	-30476.566240208827	-4381.866044521973	-26094.700195686855	20.897741968640016	2003.0803402231409	219.85921438240763	1.090735576881326	2.644051422445077	10.106023864669542	4.764083886205383	8.20162458026883	21.71733701798608	3.1896772803566766	12.5087505004417	1.1238902533364554	0.5883720858292693	3.0	26.0	15.0	17.0	15.0	16.0	12.0	21.0	9.0	12.0	13.344052428104083	15.739198828523673	0.2857386286285101	0.25248930140576864	0.25432697518550473	0.20744509478021528	0.02622111274764714	0.1854326208356118	0.537042735876478	0.4629572641235219	0.8054924216556305	1.3891190325650242	5.164209655915889E-4	1.932443515501559E-4	5.094227176790335E-4	0.3833585386544692	-0.04296088373246166	-26094.700195686855	-1657.6121102623383	-392.11324802373093
1470000	-30471.08053780135	-4375.774037863299	-26095.30649993805	20.742446834695667	2003.2356353570854	223.7187666839516	0.5985437933002931	3.0294919042436215	14.048252949821746	5.083816344449869	11.328576534617477	23.556997441925812	4.083278264601816	12.74551847134971	0.3543130687725576	0.6776857948093471	4.0	24.0	16.0	13.0	23.0	13.0	12.0	20.0	10.0	11.0	15.968647856279361	13.962759910019475	0.28388653474142456	0.2556983657303674	0.24940103563610316	0.2110140638921037	0.004417027366784963	0.28208960361551705	0.5499633110071642	0.4500366889928359	0.8248715597687539	1.3503504069993315	5.137136816436875E-4	2.1759691120937534E-4	4.938038950181654E-4	0.41124855599718424	-0.009314022768051173	-26095.30649993805	-1657.6121102623383	-383.0781631679789
1480000	-30475.113632262182	-4382.807744623618	-26092.305887638562	20.56268634497555	2003.4153958468053	219.0111766478071	1.856674467836737	2.063942333853549	12.308055861766983	2.6852515304989897	7.261691856466063	18.44053748008979	3.4398073803887446	11.284420827347613	1.3667200064609097	0.9701555901674156	5.0	24.0	17.0	9.0	25.0	18.0	11.0	19.0	11.0	7.0	15.05510948979647	12.564960790279732	0.2829945402186231	0.2554195984550601	0.2531342697835039	0.2084515915428118	0.011437875579535751	0.38273908039997845	0.5038122738987058	0.4961877261012944	0.7556511641483925	1.4888281650734967	5.324553550073631E-4	2.7023485661309583E-4	5.117005151751964E-4	0.5040576021265603	-0.019913017037133152	-26092.305887638562	-1657.6121102623383	-391.4947049046829
1490000	-30473.559713502837	-4373.047885120182	-26100.511828382652	20.575346734387274	2003.4027354573936	220.26890694024644	2.0805158846255094	2.116060257069058	11.233789505442349	3.3595954919136353	6.284662503612983	26.965199434775172	3.9781487603160857	19.572868416936554	0.7700251601495276	0.6946196498761162	4.0	25.0	16.0	5.0	25.0	20.0	16.0	12.0	13.0	10.0	14.226880572073934	13.309312162968231	0.2838366430774605	0.2586906400782544	0.24589013376949123	0.21158258307479277	0.04555873618417691	0.2599383576085495	0.5153871070042961	0.48461289299570254	0.7730118688477411	1.4540974842704164	5.150682489897196E-4	2.543634053198788E-4	4.912418645688453E-4	0.4813125569178366	-0.010000516916762455	-26100.511828382652	-1657.6121102623383	-379.2338550570383
1500000	-30492.727903878967	-4378.223177177372	-26114.504726701594	21.068159649921995	2002.909922541859	218.49382437548374	2.370129169077198	3.097701007552716	16.130088776729043	10.320492587909683	6.262110871235801	21.40371546053906	2.1464394829866995	14.780710709110792	0.9767389481415466	0.8589438353392641	5.0	23.0	9.0	7.0	31.0	24.0	10.0	14.0	6.0	17.0	12.268887228708175	12.9579050156317	0.28151388730131854	0.25197444554059517	0.2459357477890815	0.2205759193690036	0.043214850090317204	0.3313813273471163	0.5395777576913284	0.4604222423086705	0.809294616014076	1.3815126133037465	5.171684651871542E-4	2.1539441938496208E-4	4.949190034634909E-4	0.39790691166936354	-0.03221303507916912	-26114.504726701594	-1657.6121102623383	-383.07057445494706
1510000	-30480.20951427397	-4371.500838187791	-26108.70867608618	21.468992772413195	2002.5090894193677	224.4201373152726	0.5465764981764125	2.0814903279652706	10.476525883737486	15.63860627934278	5.019767216015991	25.37885948644021	4.07420514153501	11.98808297271026	1.5880870905904334	1.0571816304588504	6.0	22.0	4.0	10.0	34.0	20.0	12.0	15.0	4.0	19.0	12.32048596232152	16.72704288818284	0.28302064630152873	0.25347762607380075	0.24761836588891473	0.2158833617357546	0.0521493139777067	0.2788653580109331	0.5351511647727734	0.46484883522722537	0.8026553174788648	1.3947947560609697	5.299639710941689E-4	2.0332156022293641E-4	5.036818433999345E-4	0.40132133985210344	0.0824852783012997	-26108.70867608618	-1657.6121102623383	-377.8703839510763
1520000	-30494.090792239447	-4379.712256204439	-26114.37853603501	20.785137132403634	2003.1929450593773	224.7492130553242	0.7408479483325378	2.4904743235657913	7.665047203318715	20.55439466313769	6.48049535123396	25.50442422613207	9.189295596828355	30.567562322931913	5.1411703067640735	0.8850070278432296	7.0	19.0	7.0	11.0	32.0	18.0	23.0	4.0	2.0	23.0	13.086285788418857	11.955037301295844	0.2882658847878431	0.25550081532753066	0.24631796138404746	0.20991533850057753	0.036381041462570686	0.20167299177341833	0.5173043936989127	0.4826956063010862	0.775887542978468	1.4483446002684395	5.529874432678932E-4	2.2179724770474336E-4	5.335436782770903E-4	0.39602668121026413	-0.0401057619364057	-26114.37853603501	-1657.6121102623383	-385.0925356702213
1530000	-30488.51110649425	-4392.481031738043	-26096.030074756207	21.305680067716505	2002.6724021240643	224.84702193964273	2.121489986243538	2.131311828788762	9.639725832689804	15.094367805745906	5.330212890175317	35.58114043950564	10.859734082125435	69.74862958465286	2.8765487594287005	1.385002449472494	11.0	16.0	7.0	9.0	33.0	19.0	22.0	2.0	2.0	25.0	13.481914798692536	11.33264446689611	0.283971684269487	0.2526146495110952	0.25090531478100425	0.21250835143841232	0.023749844884745352	0.2061393563893258	0.5489829301895672	0.45101706981043144	0.8234011193993817	1.3532920730199782	5.126075194971174E-4	2.0355672124363787E-4	4.95317607608425E-4	0.41017274957266425	-0.013828194189330241	-26096.030074756207	-1657.6121102623383	-391.576710842307
1540000	-30503.86610470627	-4405.971838233403	-26097.894266472867	20.70347019370222	2003.2746119980786	231.9910994864467	1.4766835108082952	3.391983079172266	5.549823983353625	18.216760461602032	7.818956297352478	19.110703049301296	6.4906453647121465	30.282005880945498	14.889912666154835	1.464438305879852	7.0	18.0	3.0	12.0	32.0	19.0	27.0	2.0	1.0	25.0	13.837194310817923	12.343268758979974	0.29307276573269453	0.2537890827860993	0.242849897706521	0.21028825377468394	0.007524091492990049	0.2526485348422301	0.5553886909502271	0.44461130904977153	0.8330089055269224	1.33407136977097	5.058696193423226E-4	1.886541305936871E-4	4.8007125509348794E-4	0.36534971741336153	0.09758630735992004	-26097.894266472867	-1657.6121102623383	-411.06424426934683
1550000	-30485.595912288765	-4384.515002872969	-26101.080909415796	21.278430193568788	2002.6996519982122	226.43136917323346	1.9880173974021207	2.5723972395331027	3.5614141821342447	9.34827638991865	6.4459309589954445	22.736710548549237	11.18591729821536	29.959347898095633	7.085228005853624	0.6129638258847266	5.0	22.0	2.0	13.0	34.0	17.0	26.0	2.0	2.0	23.0	13.893973662515652	11.021306391700293	0.2767224918445976	0.26013135223832484	0.2485543215933474	0.2145918343237289	0.06258348954206298	0.2918975556781076	0.5228229702009947	0.47717702979900417	0.7841646711356883	1.4317859235918318	5.312026135233975E-4	2.2502323383389244E-4	4.951547012820355E-4	0.39501261288145234	0.1254647703681688	-26101.080909415796	-1657.6121102623383	-393.2815372753128
1560000	-30458.014918482124	-4365.741433940519	-26092.273484541605	20.695725036125143	2003.2823571556557	211.86515497922923	12.252789383598609	2.229189862487431	2.611706791541601	16.505999016109392	6.265444071428782	25.396596878768825	6.007638600145803	27.143546803519552	1.6824259492625895	0.5559670366619099	2.0	24.0	3.0	15.0	33.0	16.0	24.0	4.0	4.0	21.0	15.073712502750983	13.20678477702373	0.27902461635546527	0.2587190331678144	0.24381078537383546	0.21844556510288365	0.010303551865135947	0.30567941744533395	0.5122854711841943	0.4877145288158043	0.7683598291106236	1.4634040481450448	5.575468748750428E-4	2.1371426799281852E-4	5.289711982569728E-4	0.36222402677776383	0.03201380315022343	-26092.273484541605	-1657.6121102623383	-368.0907101396168
1570000	-30492.752727613297	-4374.021184025558	-26118.73154358774	20.687010952757397	2003.2910712390235	216.7408244020959	1.4521796136870646	2.3682016597944764	5.31103830219802	17.54721993630618	6.998229352826142	26.026965086376322	6.094263365464278	22.863354260796232	3.556613422437569	1.101688424456639	7.0	20.0	7.0	11.0	33.0	21.0	18.0	4.0	3.0	22.0	15.427173799331946	13.304806118663624	0.2816470197618817	0.25537956911189635	0.2538238153297429	0.20914959579647774	0.016542403390950085	0.3003246535935579	0.5293801657357557	0.4706198342642427	0.7939995892115173	1.4121108351474754	5.145606412097858E-4	2.0020453224373148E-4	4.924859367116919E-4	0.3556645668774846	-0.021246857908165922	-26118.73154358774	-1657.6121102623383	-380.5780682263117
1580000	-30496.57845488321	-4377.017811043674	-26119.560643839537	21.0724426400299	2002.905639551751	218.83617990752202	1.3838486067999805	2.4328494491113095	4.070571097301259	10.26844926150772	7.8437982426360175	18.39158512525812	9.53932682972461	42.25648881158243	4.436239650739619	0.982285137804412	8.0	17.0	2.0	16.0	33.0	18.0	24.0	4.0	1.0	23.0	15.36359912942326	10.320281118849268	0.2787648670855666	0.25916138456935867	0.24443946074764902	0.21763428759742443	0.09184607450199325	0.5046896508583683	0.5225495717849018	0.4774504282150966	0.783754610003596	1.4326062648472737	5.25844040841916E-4	2.0282789230257256E-4	5.023206206298404E-4	0.37085722632558915	0.015828473331992856	-26119.560643839537	-1657.6121102623383	-384.7363217634718
1590000	-30505.89106231567	-4390.417832288103	-26115.473230027565	21.164019485594483	2002.8140627061864	229.68808423167746	0.5461398683528527	2.7347346970368966	4.4111864549701725	14.643961001525174	5.805080178759115	27.387788373891627	5.690683913624864	14.826140518448689	5.971983635844561	1.061931834227061	7.0	18.0	3.0	16.0	32.0	21.0	20.0	6.0	1.0	22.0	13.182548767274007	10.564123543618633	0.27917505932567593	0.2619939506397999	0.23771905096998144	0.22111193906454138	0.06992848972260485	0.4099715285455877	0.5172096430199487	0.4827903569800492	0.7757454296069358	1.448628902906492	4.860606658809279E-4	2.0027327987123299E-4	4.590281080596828E-4	0.385957534106583	-0.04087901368727856	-26115.473230027565	-1657.6121102623383	-397.0741452554811
1600000	-30506.51874054013	-4398.794177495607	-26107.724563044525	21.509494676185472	2002.4685875155953	235.72650675673776	0.5688933172345549	2.048737344335092	2.114810953576859	12.335816511043852	10.65346887642079	31.164890789043426	7.315609758068076	28.671790981804794	3.869072471511807	1.3230686546439059	7.0	21.0	1.0	17.0	30.0	18.0	21.0	4.0	4.0	23.0	13.50665314034545	12.733343630125772	0.27867616927628924	0.2591129127968131	0.25237242145378047	0.20983849647311584	0.06330800523305308	0.3403991937735197	0.5351886156671158	0.4648113843328822	0.8027114888215938	1.3946823833774626	5.00045220456324E-4	1.8859394260385296E-4	4.698948146545886E-4	0.3586146296130194	-0.053192945213094596	-26107.724563044525	-1657.6121102623383	-404.64893088581636
1610000	-30504.74668239597	-4393.852279701041	-26110.89440269493	20.915401026337385	2003.0626811654436	233.26030349803216	2.951529352478469	2.785877727924158	5.317989357728277	19.75432780175253	6.101532833925472	21.88369014985834	16.23031404905637	118.24660941293826	1.3579835676084206	1.0713764407864597	6.0	21.0	1.0	13.0	33.0	19.0	24.0	2.0	3.0	24.0	14.127468273967091	11.654140246195546	0.2787306576143836	0.2573073076366006	0.25133243576783987	0.21262959898117448	0.049661906083169734	0.39093478581491153	0.5263047495787624	0.47369525042123584	0.7893868754693745	1.4213387260302877	5.116648906195872E-4	2.3165573182867472E-4	4.854853176642917E-4	0.44488761241324193	-0.04384317058738079	-26110.89440269493	-1657.6121102623383	-394.0437920589749
1620000	-30479.84328956491	-4383.9527750688285	-26095.89051449608	21.977104736723003	2002.0009774550579	227.7457468614511	2.998937195061874	3.520154408053677	7.1924192577734525	25.504359485458508	5.513913778648907	18.60351610603662	5.6658502724304896	18.386896674573745	1.749634490688278	1.104341870679816	11.0	16.0	3.0	7.0	39.0	21.0	18.0	4.0	7.0	20.0	12.78093740543709	11.43708033429341	0.28228378568229046	0.26228281061959413	0.2427701113782156	0.21266329231989825	0.012527013551329305	0.37203482242903607	0.5290385486700458	0.4709614513299527	0.793487209210532	1.4131358687836257	4.7231440998151314E-4	1.7903502026194124E-4	4.6251374429986665E-4	0.36650779662192684	0.020312769292084802	-26095.89051449608	-1657.6121102623383	-391.2970052537436
1630000	-30500.109459452462	-4391.459270716334	-26108.65018873613	20.74288933921449	2003.2351928525663	222.35833777985715	2.572531253493468	1.9910075415107962	3.9010092999112844	11.463906670496462	8.1366722546585	26.29153292804583	7.926136702800556	13.243665371443027	3.695923758917811	0.9403850027476791	9.0	12.0	9.0	9.0	35.0	23.0	21.0	3.0	4.0	21.0	11.98522044784816	16.479392840209915	0.2898436546064367	0.25421342109255224	0.24514940293959192	0.21079352136141763	0.05541376349407499	0.3207171038518471	0.5180244295635639	0.48197557043643446	0.7769675006681483	1.4461841081426472	4.841817939838046E-4	1.5020579120191455E-4	4.8796917717729214E-4	0.30185259995709374	0.028140178987474538	-26108.65018873613	-1657.6121102623383	-401.48683079641813
1640000	-30479.675843293197	-4388.712126583601	-26090.963716709593	21.117845820194102	2002.8602363715868	223.92467914665065	1.72745461390614	1.0672382586418239	7.019351522930095	16.048888067864706	6.306835682421395	26.201668595376024	11.377927066027612	15.639012233535555	6.583212219195176	0.9592761022871116	15.0	13.0	1.0	6.0	39.0	16.0	27.0	4.0	2.0	23.0	15.685571133256836	11.270966988614104	0.2776646007885886	0.2575880831577711	0.2475459527714915	0.21720136328214723	0.042143063609809885	0.46857658871939206	0.5419173002638302	0.4580826997361684	0.8128036176007288	1.3744927361643056	5.419270717109426E-4	2.1278700368315256E-4	4.925195912739426E-4	0.3798772341015306	0.014936046276609638	-26090.963716709593	-1657.6121102623383	-393.99186830860964
1650000	-30470.872641982776	-4387.453914550974	-26083.418727431803	21.025353851057446	2002.9527283407235	223.13064119338011	2.1645343001226376	2.056188588414703	4.480658848195594	15.326228260917944	7.958775732839768	19.03290568216166	6.486090129257209	22.48366147147414	3.6894017243407573	0.7144060508864182	18.0	10.0	1.0	10.0	35.0	22.0	22.0	3.0	3.0	22.0	12.453652185411606	14.827364180354026	0.28056847944490676	0.25854167826781105	0.24700529401061744	0.21388454827666326	0.03597654419203972	0.34375178550367275	0.5297656757941731	0.4702343242058257	0.7945778028429156	1.4109540990923535	5.271490677819804E-4	2.7256777453003547E-4	4.953226997951724E-4	0.45399259750205856	-0.009594549045896843	-26083.418727431803	-1657.6121102623383	-395.96787289317837
1660000	-30472.87797348188	-4375.135947340072	-26097.74202614181	21.056135657233508	2002.9219465345475	213.98085200933554	2.7880585282527934	2.2877952047377565	1.9043915221974046	7.6598887046437465	5.927852295320869	23.03857830719793	7.951243678220196	15.625641024946521	43.65395984217259	0.7184273569295603	14.0	5.0	9.0	13.0	37.0	14.0	24.0	2.0	5.0	23.0	15.830556209817358	13.10638732071574	0.2818117102561083	0.25750894708066635	0.25322660645603584	0.20745273620718796	0.04108756074168119	0.2881523123742236	0.5192440590069176	0.4807559409930813	0.7787967820422762	1.4425245684751014	5.294972165272698E-4	2.114971203459638E-4	5.251079411194712E-4	0.40643129191044086	0.07127280053236922	-26097.74202614181	-1657.6121102623383	-380.390953002247
1670000	-30475.551341085717	-4377.293755197921	-26098.257585887797	21.021441327921572	2002.9566408638593	212.80806853278258	1.2170170107201017	1.2065878995264763	4.469265135772953	10.893591541585526	6.525012047777074	22.233444784296616	6.434515893321235	14.654682077282617	35.50820307139214	1.9482420048294564	17.0	7.0	9.0	9.0	34.0	18.0	19.0	5.0	3.0	25.0	12.509896930393554	9.374256051338099	0.2823985779520951	0.25455769023275954	0.24765880192876227	0.2153849298863814	0.1027620532929199	0.3561277867488166	0.5248974533189609	0.47510254668103796	0.787276118919536	1.4255613663697793	5.699619152550588E-4	2.090098186415344E-4	5.405125875983099E-4	0.38369976873937006	0.005846495528168074	-26098.257585887797	-1657.6121102623383	-384.14801863242906
1680000	-30452.4871640556	-4360.148709069041	-26092.338454986562	20.642650632877853	2003.335431558903	202.00069475397999	2.633448293454456	2.796495892833733	4.8643326738561665	6.901619081770112	8.17648803122581	12.967418613646176	4.927365123411273	5.280919506717627	31.628449551282518	0.7460259854752286	10.0	12.0	7.0	14.0	33.0	19.0	16.0	7.0	3.0	25.0	11.924868897815879	10.796461174058315	0.2739965126655252	0.26284373977080117	0.24680775815569606	0.21635198940797593	0.05769700315037835	0.2657322830604273	0.5114815843994824	0.48851841560051634	0.767154106232913	1.4658161378112156	5.529650445481081E-4	2.1069599365224406E-4	5.348987840398527E-4	0.396144552581152	-0.016858833189079856	-26092.338454986562	-1657.6121102623383	-368.53985281626535
1690000	-30472.102126907008	-4373.684935819281	-26098.417191087727	21.29392655635758	2002.6841556354234	210.967114587759	1.0509397668595373	3.5502641217176385	5.7661836276006255	12.264168047032234	5.262557144138498	18.392124072925636	6.878021674470092	9.128375615796333	26.51048860281184	0.8582106195581045	8.0	12.0	10.0	13.0	33.0	20.0	14.0	8.0	4.0	24.0	12.794897819873611	11.313450124161651	0.28247815286493194	0.2564372909431209	0.24311031166480582	0.21797424452713954	0.06608470557777191	0.4166404689485392	0.5276630935266365	0.47233690647336213	0.7914242100852663	1.4172629687693379	5.155750772426667E-4	1.724388063409295E-4	5.037061569410675E-4	0.3639777349845129	0.024790498906250544	-26098.417191087727	-1657.6121102623383	-380.59466125199293
1700000	-30474.73841526528	-4379.444789678397	-26095.293625586884	20.908717488931558	2003.0693647028493	219.43938048625483	2.0821891539222186	2.147143477823411	6.789198751948359	14.58314132268054	5.84831683530153	17.454900900696156	6.265378316756573	17.670698322705313	32.0716477345392	1.0904145938272851	9.0	17.0	3.0	13.0	32.0	20.0	17.0	1.0	9.0	25.0	14.772241510158654	15.572232321789388	0.27402884884385115	0.26177203156216805	0.2514158472454405	0.21278327234853858	0.030861381878629673	0.25188983216525435	0.5186844058110561	0.48131559418894215	0.7779573769485902	1.4442038269428954	5.105667148663962E-4	1.9907772585390127E-4	4.945176738718751E-4	0.41231072518529394	-0.029793909555044375	-26095.293625586884	-1657.6121102623383	-384.7630549013082
1710000	-30490.287249226894	-4385.159531613388	-26105.127717613508	21.817541364152525	2002.1605408276284	231.17503142656906	0.9918582278517648	3.0144120176878384	11.430757324982464	12.727469462725526	6.0550347563526286	22.057804941138887	10.899015184396207	20.164408614702044	24.563552228522816	1.0560084132440126	8.0	21.0	4.0	9.0	34.0	20.0	14.0	4.0	6.0	26.0	16.005812527560416	12.916263102760816	0.27913825990158464	0.2590098085872158	0.2445541706627711	0.21729776084842684	0.020262988556114876	0.2527392082524515	0.5393607708869221	0.46063922911307603	0.8089691647699339	1.3821636895977665	4.574604716746152E-4	1.6418709558000874E-4	4.449311674139765E-4	0.37084292608979763	0.04243260696920343	-26105.127717613508	-1657.6121102623383	-389.9579762148677
1720000	-30507.050752879233	-4394.252106982898	-26112.798645896335	20.764973245417238	2003.2131089463637	228.82555733611122	3.051083795081134	2.205611092723509	8.917984600971595	14.650697508450243	7.118397327546195	17.831217794103452	5.314957282600593	14.15552733015419	30.290260692340766	1.5045289233327976	5.0	21.0	5.0	14.0	31.0	17.0	14.0	11.0	2.0	26.0	13.135316543063887	13.312741256157448	0.28309460777301854	0.25093934334925516	0.24914365683091846	0.2168223920468062	0.052558656594046335	0.4244533946794814	0.5306855677663448	0.46931443223365377	0.7959575180179413	1.408193931911767	4.926697564051923E-4	1.870274939030345E-4	4.88556258818359E-4	0.36681259230246466	-0.022626931291059273	-26112.798645896335	-1657.6121102623383	-399.14580798552976
1730000	-30492.90986516876	-4398.053641267964	-26094.856223900795	21.75033983023067	2002.2277423615503	231.7966720344422	0.8371250092079798	3.2816242835285383	12.602049347785242	9.358773837083964	7.330182886503766	26.484304811864366	3.761737230007061	13.452454417756568	49.69161270964867	0.9121335590647928	4.0	25.0	5.0	11.0	32.0	17.0	16.0	7.0	7.0	22.0	14.590873245555027	13.599807875985205	0.28786064985939075	0.2570128310578046	0.23983509837739897	0.21529142070540422	0.03896424083566251	0.2938313597509989	0.5283371470676451	0.47166285293235316	0.792435200427006	1.4152404481711223	5.246767371368372E-4	2.2744221548985486E-4	4.98318406603941E-4	0.4236237709295137	-0.04108891941657947	-26094.856223900795	-1657.6121102623383	-398.9334040150814
1740000	-30481.96178362655	-4368.795993098994	-26113.165790527557	20.381149776078598	2003.5969324157022	218.9307358456216	1.0435284229431914	2.6304390601304144	5.35000050614448	15.479976313752696	4.717603720126088	20.28391597039894	3.391973287846114	10.76411916605627	37.18750254779151	0.910383429334614	6.0	22.0	5.0	11.0	32.0	19.0	16.0	6.0	4.0	25.0	12.908067700886527	10.945214200679303	0.2850751871579268	0.2533102195741684	0.24739534740394592	0.21421924586395744	0.009981261480263376	0.19989748790812992	0.5316219658641403	0.4683780341358575	0.7973619901782362	1.4053842375392873	5.193773623864727E-4	1.9509828248833009E-4	4.984832899267227E-4	0.3439595076130663	0.12776063612503386	-26113.165790527557	-1657.6121102623383	-373.49642241810864
1750000	-30477.30909154714	-4372.568288242601	-26104.74080330454	20.66853179817718	2003.3095503936038	226.68355947058794	1.6193325018516465	1.9760243399296025	3.695274166155769	16.17265428444431	8.466385654167421	22.112240041414633	7.359388041170502	15.75788510104338	53.321399435201315	0.7259250104076755	7.0	19.0	3.0	15.0	32.0	17.0	17.0	8.0	2.0	26.0	12.340841522990731	13.588013744435209	0.2824729531484111	0.26139760079217256	0.24236804551194518	0.21376140054746973	0.005072076512906062	0.4151767921249023	0.5340145094978701	0.4659854905021278	0.8009504862823768	1.3982053289111909	4.997292351007297E-4	1.898444891717568E-4	4.79699779520695E-4	0.3864673944567602	-0.0035806304171870835	-26104.74080330454	-1657.6121102623383	-376.49521048029817
1760000	-30483.575929486735	-4380.374744914694	-26103.20118457204	21.107618957614296	2002.8704632341667	220.2410417541226	0.6283583582709531	2.3592193840065736	4.910384452155357	15.491651193242353	6.897879624760675	26.266891911122396	11.630834911848948	16.07333355421892	28.102259113299322	1.4337785265284864	4.0	20.0	5.0	10.0	35.0	18.0	18.0	2.0	9.0	25.0	15.202848969170807	12.826222684749968	0.28426584339054417	0.2612494407106199	0.2392333806708416	0.2152513352279928	0.02524220833275932	0.2137733689373982	0.5336689721566915	0.4663310278433063	0.80043222639145	1.399242125467352	5.135395510045733E-4	1.6395479354582525E-4	5.016004821752867E-4	0.29856233545054867	0.003415003377654171	-26103.20118457204	-1657.6121102623383	-385.60384748980175
1770000	-30487.140369464076	-4370.022216593178	-26117.1181528709	20.731397835171695	2003.2466843566092	218.56136263037018	1.175716795646819	1.5399406526979902	9.254353339412315	11.566593008072354	7.977572166976368	22.494632639914933	4.692316501268947	13.216931529279965	35.18510518200254	1.0010567738200735	5.0	24.0	5.0	12.0	30.0	17.0	21.0	2.0	6.0	24.0	13.38684359688969	9.093725083072142	0.2766803937026439	0.25897694502581775	0.24731043432318245	0.21703222694835442	0.03803735491638703	0.28807952346706506	0.5196403781227709	0.4803596218772271	0.7793912078170817	1.4413353994751403	5.335695193518415E-4	1.962705053907225E-4	4.95405424669648E-4	0.35804944937125643	0.0027854473972321503	-26117.1181528709	-1657.6121102623383	-374.7541575754923
1780000	-30465.871221548485	-4375.520501772784	-26090.3507197757	21.059785097121825	2002.918297094659	221.81132468610778	0.6677991145198305	2.1615505557229437	5.0187584325256855	14.869705595519891	10.017555882515168	29.3406357463812	3.583003483486846	10.967234968036362	17.543053549552866	1.559253666121208	7.0	21.0	4.0	11.0	36.0	16.0	14.0	6.0	7.0	24.0	13.88898037876378	11.74322966697552	0.2782931805565067	0.26442153154626286	0.2433570699678858	0.21392821792934313	0.0290323293628255	0.2960330192101919	0.5240450485286111	0.4759549514713871	0.7859976255093437	1.4281190359636788	5.106682483982978E-4	1.903319681247502E-4	5.003407090773336E-4	0.35898699662348127	0.06905709406889328	-26090.3507197757	-1657.6121102623383	-382.34889809403177
1790000	-30469.773448351665	-4369.96151829459	-26099.811930057076	21.099886930526356	2002.8781952612546	212.01633982051283	0.4732426846263644	1.6490309655720072	2.8598897305382716	18.208009889576495	5.68403295194149	18.531857109062873	12.180059015786707	2.3706401168059137	11.909222379245103	0.900593691032228	6.0	20.0	2.0	12.0	36.0	16.0	8.0	10.0	14.0	22.0	16.371845132976144	12.345389803275435	0.2834795991142175	0.26392363495956783	0.24336620385741822	0.209230562068795	0.051195253778172065	0.31931290225220815	0.5321290807359609	0.46787091926403723	0.7981225947984507	1.403862622101465	5.596044159873111E-4	2.2990723846674077E-4	5.277734163620321E-4	0.44313286620557146	-1.3457492032698906E-4	-26099.811930057076	-1657.6121102623383	-375.11011300881955
1800000	-30483.10980605978	-4365.422075052955	-26117.687731006823	21.054053661676228	2002.9240285301046	213.79446659021283	1.6564569300078051	1.2603050152226836	6.594032106156159	13.891238650392852	6.697260976771669	30.828613408587785	6.48861979565199	3.004009764920488	15.699164740747422	0.9930069654549463	1.0	24.0	9.0	9.0	36.0	14.0	1.0	15.0	15.0	22.0	13.216767376879101	11.517248314441565	0.2844255841401778	0.2554757391723844	0.24330957809781892	0.21678909858961745	0.007774470304453709	0.2796958061791822	0.4866976894384517	0.5133023105615466	0.7299815718392795	1.5401810584192521	5.538388443884593E-4	2.1343940432217427E-4	5.243949562123354E-4	0.3604993538166503	-0.08189926195776973	-26117.687731006823	-1657.6121102623383	-369.9305507395506
1810000	-30472.97956070066	-4369.047374648508	-26103.932186052152	20.613329250750482	2003.3647529410305	217.3150706053059	0.7619869781075727	1.4705617851375545	5.069484184132467	11.766201326821673	6.538020957468498	23.9478923978623	5.806492592844864	4.135830155130084	10.122427035445922	0.7322567677954304	4.0	23.0	2.0	16.0	31.0	17.0	1.0	16.0	14.0	22.0	11.934066247956249	11.954426049766994	0.28261125048829044	0.2598432158022242	0.24338109205024577	0.21416444165923815	0.04670462520207348	0.5625274009384211	0.5361055445299501	0.46389445547004843	0.8040867597281166	1.3919311071073255	5.250807246647735E-4	2.1105378256075906E-4	4.995426383554587E-4	0.38752214632123855	5.638404708295858E-4	-26103.932186052152	-1657.6121102623383	-379.1722287273998
1820000	-30481.741202226975	-4368.064983946669	-26113.676218280307	20.78422269220249	2003.1938594995784	215.5844351720952	0.4814897191423516	1.8478909220743513	3.391391217768936	8.566317409591957	5.8026683469971285	22.63191790858772	1.5629779936133679	2.562353457278808	11.549326372720534	0.9140291203472423	6.0	18.0	7.0	15.0	32.0	17.0	3.0	13.0	13.0	22.0	15.617559102609865	14.028099689491237	0.2878864705150323	0.25982421567487385	0.2436554500757513	0.20863386373434104	0.059920707779384144	0.36552719063610345	0.509112486953357	0.49088751304664113	0.7636007762806825	1.4729246953551687	5.997064613999735E-4	2.9634032586409344E-4	5.226859445983232E-4	0.4433878430198562	0.038337232460364724	-26113.676218280307	-1657.6121102623383	-377.16879914692527
1830000	-30496.78888061265	-4386.701222778296	-26110.087657834352	20.939941403304978	2003.0381407884759	221.62779390343664	1.4870991366337516	2.7084537632742527	8.476330636998357	20.332008088942104	6.768494967039805	18.43180250945405	24.243213538326636	3.2883960688128626	12.595068168191949	0.6365505371031714	6.0	20.0	8.0	10.0	34.0	16.0	1.0	8.0	21.0	22.0	14.235057368845581	16.73155548995492	0.2871571834922955	0.2575289648015432	0.24139507551549585	0.213918776190664	0.02209072154177878	0.24117605493422442	0.5095069714278254	0.49049302857217286	0.7641924503382908	1.4717410312591472	5.183094133336774E-4	2.3404984509899212E-4	4.8400412223900506E-4	0.4427557980321175	-0.004270986044925836	-26110.087657834352	-1657.6121102623383	-391.9429821176169
1840000	-30478.54405423157	-4392.181359485527	-26086.362694746043	21.18906968947344	2002.7890125023075	226.04070926289296	1.124616820367402	1.8948275621607469	13.642280257893596	8.412812753300924	6.197851992427978	19.437933349909187	29.68708564145341	6.888501057995931	15.5768872168048	1.1348662485711836	4.0	25.0	10.0	7.0	26.0	22.0	2.0	16.0	12.0	22.0	13.95252600338367	11.140420094310208	0.2794034344828279	0.2580401164035381	0.25027590928567345	0.2122805398279591	0.023967330578508802	0.20863937583637224	0.49368581561186875	0.5063141843881298	0.7404628283543205	1.519212947922407	5.324212230244212E-4	2.2706883719165782E-4	5.030859570795922E-4	0.391743916286033	-0.006122539783784207	-26086.362694746043	-1657.6121102623383	-396.8159458854708
1850000	-30481.468734446556	-4380.562065006235	-26100.906669440323	20.67063636119878	2003.307445830582	219.062771903365	1.1524997986647019	2.9034832893745173	8.588760313408418	7.79172671745739	5.450459282873562	19.567883145507786	5.474875729267153	19.801065351329697	29.860855569540792	0.5575731949251951	8.0	20.0	12.0	7.0	29.0	25.0	8.0	9.0	7.0	21.0	14.735622792657889	15.544482544050704	0.2749396707571733	0.2528677670846324	0.253311250392397	0.21888131176579587	0.05745563988289441	0.31192288857125444	0.5215002407153856	0.478499759284613	0.7821807534595285	1.4357548184462474	5.75506424034723E-4	2.7621941153200077E-4	5.442854718454807E-4	0.4344452288137678	3.7857070470044085E-4	-26100.906669440323	-1657.6121102623383	-385.62018050043287
1860000	-30469.414666919973	-4380.2230884006285	-26089.191578519345	20.90306419975563	2003.0750179920253	221.6802550443021	2.4383584106344527	3.6864642293810412	11.4958399894023	16.71154894054035	5.321659250424875	15.480411254719405	3.3639947085340816	6.763742934248292	13.058665304151281	0.5957740832673865	8.0	21.0	15.0	1.0	28.0	25.0	6.0	14.0	7.0	21.0	14.811769373581853	15.100646614876108	0.2786829711051822	0.2593600037177893	0.24803426050855337	0.2139227646684737	0.0166983376404311	0.27777264890750414	0.5344313912304276	0.46556860876957074	0.8015757532376289	1.3969544610797506	5.179213841437957E-4	2.812558249738068E-4	4.878659227438573E-4	0.5017133166619041	-0.06586526276150277	-26089.191578519345	-1657.6121102623383	-387.98748478693386
1870000	-30481.646438119285	-4389.059628494624	-26092.586809624663	20.927392335594917	2003.050689856186	221.8721702604454	0.6321071837770118	2.608268346030773	8.177294960940662	16.761340443107578	7.722896679083188	15.433415559603743	3.482257152499866	11.968754577771568	30.65728069855894	1.026055070081252	8.0	18.0	13.0	7.0	30.0	23.0	7.0	11.0	8.0	21.0	14.4086469462046	11.849395309755232	0.27861305650807544	0.26113502684303597	0.24752984101085843	0.21272207563802864	0.09374304781815224	0.29265634388356426	0.5361923116243733	0.4638076883756254	0.8042168987884522	1.3916707594864894	5.183946199254656E-4	2.540318875411401E-4	4.90159636270142E-4	0.48298107750655317	-0.07401921176309639	-26092.586809624663	-1657.6121102623383	-394.23029473890386
1880000	-30468.005046570714	-4390.941217452048	-26077.063829118666	21.049139579827404	2002.9289426119535	224.97033610102568	2.1601764329681785	1.612735929923817	9.55718083772975	2.7778771864752794	5.098838365315829	14.737615242455512	10.1741509261073	24.52196479874262	14.835920966770141	1.0450991573173927	14.0	13.0	21.0	9.0	19.0	30.0	6.0	7.0	5.0	22.0	15.504803127310437	11.4453753620133	0.27707420671485283	0.2691906735884854	0.23982250725437237	0.21391261244228785	0.02312262904271294	0.2899387999245075	0.5135688905966334	0.48643110940336537	0.7702847869239682	1.4595531045035024	5.079459330743618E-4	2.6566173241578345E-4	4.687554119333295E-4	0.5054251968086232	0.08191791167822134	-26077.063829118666	-1657.6121102623383	-397.81492640155466
1890000	-30464.068468937814	-4392.997685673691	-26071.070783264124	21.230454686131687	2002.7476275056492	224.3542174404958	1.5827048300491466	1.811624976835468	7.455278234906411	5.888077265349072	7.456023190017621	15.875439743711164	7.4164733648668495	18.075629160134163	18.32337386330701	0.7849825287681125	9.0	13.0	19.0	16.0	15.0	34.0	7.0	2.0	10.0	21.0	13.064545763479328	11.660697907171471	0.27722704796790204	0.2617332691953083	0.2450043053165564	0.21603537752023177	0.055602589095627125	0.40458781986832026	0.5150449151510806	0.48495508484891847	0.7724986267422175	1.4551242425760473	5.213364483660386E-4	2.5909110052725056E-4	4.965711041848464E-4	0.440293293170982	0.03780605959963981	-26071.070783264124	-1657.6121102623383	-401.8945855749258
1900000	-30491.811228082574	-4389.762445374421	-26102.048782708152	21.158603331323963	2002.819478860457	225.0178469592023	1.2163599717650233	2.38376870066337	9.277979850062641	2.6999916355064393	5.330524237154664	14.093891799226835	19.10151978081827	17.538120160984892	30.347157252422107	1.2880909484055418	7.0	19.0	23.0	9.0	16.0	33.0	5.0	3.0	8.0	23.0	14.8474080006049	14.724606956302738	0.2805481700064621	0.25522706419436075	0.25012895939947133	0.2140958063997044	0.0674761291265201	0.25241438582773484	0.5361007055383905	0.46389929446160844	0.804079501886665	1.3919456266662467	5.222947702474501E-4	2.7620307281577585E-4	5.093772434649627E-4	0.4735596428820607	-0.05364495395179899	-26102.048782708152	-1657.6121102623383	-396.6559765120737
1910000	-30503.20472818598	-4386.4846650826685	-26116.720063103312	20.732107008424265	2003.2459751833567	216.96668444841632	0.8054141374961562	2.04029131782826	11.020223750961852	8.562187123990562	8.044071408605555	10.746261671874947	9.967030171891878	6.336072917570417	24.403754031600347	1.0316164266220742	9.0	17.0	24.0	3.0	18.0	28.0	7.0	9.0	9.0	22.0	14.958752670335098	9.865141572266719	0.2824528796377234	0.26522318310796417	0.2440845355610684	0.20823940169324268	0.05060086189727685	0.2428185531319617	0.531746683198002	0.46825331680199694	0.7975490495322943	1.405010018932988	5.653708107320244E-4	2.779210047595036E-4	5.244377882357604E-4	0.4461846784231595	-0.04625233911188278	-26116.720063103312	-1657.6121102623383	-393.89851705215204
1920000	-30482.703873947445	-4384.049674023044	-26098.6541999244	21.19236731573907	2002.7857148760418	222.04955543971042	0.7015395035608587	1.8594242262027865	12.2749325706528	3.23415260960168	10.053745712643938	15.971852760019576	16.336688871654587	11.083710441039308	19.270094564343857	0.7533156378628416	8.0	19.0	18.0	12.0	19.0	16.0	13.0	13.0	8.0	20.0	11.650173901576359	12.72554614423886	0.2840908380925948	0.2514371065685256	0.251042485471577	0.21342956986730133	0.0384150012086639	0.2594849310839692	0.5372305595647343	0.46276944043526463	0.8057741321181153	1.3885554611938768	5.267714047198605E-4	2.282214349865719E-4	4.8465369013608655E-4	0.4421701904058365	-0.04795937653897847	-26098.6541999244	-1657.6121102623383	-390.0752781901868
1930000	-30468.033298864924	-4381.220632265844	-26086.81266659908	20.79265176699258	2003.1854304247884	219.58088248842955	0.6607595446316035	1.855235603149436	10.630905533095385	4.754858735085194	7.046412535956434	30.824894516051994	5.600353089378147	10.13242625090074	15.43369969885758	1.0001213203500454	6.0	22.0	14.0	14.0	20.0	18.0	12.0	7.0	13.0	20.0	15.407167146885618	11.053309168061684	0.28135732863548013	0.2561219710476765	0.24793139466634537	0.2145893056504967	0.024809613751395374	0.3307467266409664	0.5341948509570985	0.46580514904290016	0.8012209744000155	1.3976642082229824	5.483644521325668E-4	2.3800284621649885E-4	5.147103491851062E-4	0.40260624106565585	-0.06354476597457083	-26086.81266659908	-1657.6121102623383	-387.042359218832
1940000	-30500.40415283445	-4392.525385635731	-26107.87876719872	20.933517656323986	2003.0445645354569	223.05392833816524	0.8226904843330339	2.863016675804398	15.80891423198401	2.036413031626119	10.486344366700699	40.60446965345441	8.897708200791392	20.612958925543026	18.081119785900682	1.5661346019047875	8.0	21.0	19.0	10.0	16.0	19.0	19.0	5.0	11.0	18.0	13.054788042782917	13.182994523819445	0.28396348076453437	0.25381989571268704	0.24739216989573146	0.21482445362704572	0.017241355278343473	0.27383774134759725	0.5259888218876586	0.47401117811233984	0.7889130261013908	1.4222866778233278	5.35819871453795E-4	2.2001905089740297E-4	5.05397117823239E-4	0.37841130323108324	-0.003615875547272398	-26107.87876719872	-1657.6121102623383	-392.8361829593638
1950000	-30483.959871949202	-4377.551910804894	-26106.40796114431	20.606356510962044	2003.3717256808188	219.67899152629462	0.6762893737544818	2.395458663977851	7.7620053729254925	1.5144232239324438	4.155265326616214	20.18460924124537	8.934427935828268	37.407592593047696	15.400026149861192	1.1470094797212613	7.0	19.0	21.0	10.0	19.0	19.0	23.0	2.0	7.0	19.0	14.334507063718325	12.225780431616617	0.2819822563652047	0.25504108908004625	0.24380726969196898	0.2191693848627786	0.10484035399755659	0.32298030193496496	0.5034193137097094	0.49658068629028934	0.7550617763155372	1.4900072554990604	5.400527814132198E-4	2.520865981362842E-4	4.957611726311655E-4	0.44962395484522194	-0.014070216858476543	-26106.40796114431	-1657.6121102623383	-382.25796084411775
1960000	-30479.772865659794	-4389.477955823805	-26090.29490983599	20.94076206222701	2003.0373201295538	227.69998020876272	0.8326530202020586	2.3420881288579714	9.27319135872871	3.9591823729867746	6.3371911328196004	22.330471098897277	7.731598067774032	10.637493249428742	13.19696686675774	1.047067343692375	8.0	21.0	19.0	10.0	15.0	20.0	22.0	3.0	8.0	20.0	13.005149563630553	13.188523665072173	0.27779689080986836	0.2606049465769157	0.24611403191650527	0.2154841306967092	0.038335150792005605	0.33062439138501853	0.5392282998691282	0.4607717001308707	0.8087704759249058	1.3825611733966874	5.018260931713354E-4	1.964405774148101E-4	4.770894288769276E-4	0.37225061801545845	-0.058799971850342095	-26090.29490983599	-1657.6121102623383	-398.23827188551667
1970000	-30488.438843159816	-4383.537129684949	-26104.90171347487	20.556918050820506	2003.4211641409604	227.52838051875614	1.0420824282014354	4.212747227809252	11.239916547389354	3.8716067909038716	7.1259045016766915	27.78649271425264	6.662647893154079	6.65988576704788	14.700247685743715	0.5496108424497355	7.0	19.0	17.0	14.0	19.0	15.0	22.0	5.0	6.0	22.0	11.609441516831524	11.189413448604746	0.28035622754027223	0.2595599972661548	0.24089998121331688	0.21918379398025462	0.030344047480279784	0.43920967299282015	0.5011341431529908	0.49886585684700785	0.7516343254952159	1.496863987554026	5.076258747119306E-4	2.3359295302045782E-4	4.8051851957879257E-4	0.44853664415904393	-0.12244297390238483	-26104.90171347487	-1657.6121102623383	-390.687746868768
1980000	-30466.77681781583	-4371.016787330553	-26095.760030485275	20.575355020175625	2003.4027271716052	223.33674853616844	1.0745852352467289	1.8619807455839288	14.959023061549258	1.9964811144999433	6.619739528320497	25.542198646017408	8.56306794525761	8.289391550227785	42.25786767471221	0.8776471698845373	2.0	26.0	15.0	15.0	18.0	17.0	17.0	7.0	7.0	22.0	12.328190784328845	11.853808015254929	0.28078294006408144	0.25547216526523614	0.24761399101850032	0.21613090365218054	0.08351218664303654	0.2923669488305096	0.5181909324600867	0.4818090675399117	0.7772172327888408	1.445684510532974	5.053432342650925E-4	2.0635233077876224E-4	4.6985159362063596E-4	0.39774146437971314	-0.012237550095661198	-26095.760030485275	-1657.6121102623383	-370.6689391835099
1990000	-30462.191621551592	-4375.098577662673	-26087.09304388892	20.803195941124375	2003.1748862506565	221.44561479336676	1.0226496322814658	1.6551141107075367	13.741312228049436	2.82544927338191	11.745359412417896	19.35875461388616	3.915670517123216	11.03617074882583	31.85833757380168	0.382472689175062	1.0	28.0	15.0	18.0	17.0	13.0	17.0	7.0	9.0	21.0	14.997337259187406	12.624634340229294	0.2851176511583841	0.26159309956040755	0.2400258891073667	0.21326336017384012	0.060331065910764946	0.4937258221599054	0.5209713373949364	0.4790286626050618	0.7813874690745997	1.4373418108659757	5.230685483490676E-4	2.5210631776114486E-4	5.017672892609148E-4	0.4943611933218336	-0.05019578674017274	-26087.09304388892	-1657.6121102623383	-375.9303953424219
2000000	-30472.033477356574	-4384.969503571759	-26087.063973784814	20.771465544440208	2003.2066166473408	223.81131394321787	1.237376879231166	3.338078932706147	12.555779365502055	3.273547689833233	13.131907583378963	21.708615158743516	6.635470725234035	8.289789693029807	35.58684311434585	1.0695583284756072	6.0	23.0	16.0	21.0	13.0	13.0	21.0	3.0	9.0	21.0	15.0144441017377	12.472744927935652	0.2823420021248172	0.25564407664756	0.24435434308347173	0.2176595781441495	0.05233771030721538	0.34611394892189656	0.5302579504034309	0.4697420495965669	0.7953161490501006	1.4094770123675895	5.193077449507007E-4	2.3236622139343187E-4	4.8576249099727223E-4	0.41722545073454936	0.07572502779819307	-26087.063973784814	-1657.6121102623383	-388.0135952260718
2010000	-30497.293674348693	-4393.69254319577	-26103.601131152922	20.848568728806644	2003.1295134629743	228.55144974287896	1.2934633652219192	3.828270860471291	10.775626340550797	8.134708855020078	8.666383904756957	27.10879428289372	7.087061734135237	7.24110906356673	18.69967502686783	1.1257955743734627	6.0	23.0	12.0	26.0	8.0	19.0	19.0	4.0	7.0	22.0	15.653006477340007	12.528605204204789	0.2764079972070417	0.25629942454157	0.2511295734880636	0.21616300476332323	0.058918225538568646	0.23113352520791636	0.5045069321561002	0.4954930678438975	0.7566930588144819	1.4867438193222633	5.211206776654616E-4	2.0216607453933726E-4	4.8659509797063897E-4	0.39874807142557817	-0.022523308706017316	-26103.601131152922	-1657.6121102623383	-400.3998207727534
2020000	-30501.972710631388	-4399.962271681938	-26102.01043894945	20.848802681949408	2003.1292795098316	229.36802590036743	1.4955610688586372	2.1685076181613177	10.290127225532363	5.260859517971444	5.951400301992558	15.403766614279464	7.043997396524379	51.39331166557152	5.60208795668385	1.005685703074273	4.0	23.0	18.0	24.0	3.0	25.0	19.0	6.0	5.0	19.0	14.176248305789764	10.39427118820259	0.27753743547689663	0.26034912762738066	0.24720602464527203	0.2149074122504492	0.15543095715742924	0.40361042340680975	0.5213256258716819	0.4786743741283159	0.7819188545008128	1.436278756229609	5.113787849040721E-4	2.1020654434614097E-4	4.671033690424097E-4	0.39559249770545946	0.061461878985695065	-26102.01043894945	-1657.6121102623383	-403.8432802187253
2030000	-30512.807449069187	-4397.325769800565	-26115.48167926862	21.609398561071075	2002.36868363071	223.99307594081384	0.7537079543595276	2.0042326887622797	10.562189210615736	7.013737359682337	10.324804873435676	17.430542752047874	13.138928820157348	9.169463996916257	21.837837748698263	2.306621485235315	7.0	21.0	18.0	16.0	9.0	25.0	24.0	5.0	2.0	19.0	13.025727910860699	12.10665695618992	0.28147165167670796	0.25313955269451527	0.24517031971112782	0.22021847591764743	0.042605469206267926	0.31724160585466854	0.5144654086364432	0.4855345913635544	0.7716294443203033	1.45686307160274	5.288842127262446E-4	2.3110438102012405E-4	4.836060064431344E-4	0.4086318863552078	0.08017825368690432	-26115.48167926862	-1657.6121102623383	-404.4325266643813
2040000	-30486.86880907755	-4397.521228240642	-26089.347580836908	21.753183662175605	2002.2248985296053	230.7602825285967	0.9705874692327751	2.380338977093816	11.826675446422776	3.4569735036167155	9.883918539419218	16.22934023259722	9.414603842894623	17.62187154061689	12.832465669778948	1.1713601790093127	6.0	22.0	14.0	16.0	13.0	21.0	20.0	7.0	8.0	19.0	12.764145347993319	12.871357678458484	0.28321543074028577	0.25212935818910387	0.25075718914080425	0.2138980219298045	0.10780957883368136	0.38261245366683505	0.5013465224904383	0.49865347750955946	0.7519528661539049	1.4962267361214738	5.230080960338371E-4	2.566616741279638E-4	4.8159558008527135E-4	0.46925483503840204	-0.09808947288329829	-26089.347580836908	-1657.6121102623383	-404.7544908942952
2050000	-30478.29892959603	-4385.187396394982	-26093.111533201045	21.15972275699067	2002.8183594347902	223.85225023349838	0.6658890794498603	1.9800170373646562	12.410291080009104	6.097966758058962	7.514045871262583	15.608592013414931	7.140527335854344	12.919256538959925	16.51364764254038	1.6569487091990553	8.0	21.0	11.0	15.0	21.0	20.0	22.0	6.0	1.0	21.0	13.44416891942845	12.207756418890115	0.28349950958774034	0.25891063815592796	0.24518516393387713	0.21240468832245302	0.05387617631107525	0.18620999583152692	0.5576792508354759	0.442320749164522	0.8364444396206945	1.3271984668522654	5.347117527627937E-4	2.898604313409769E-4	4.758808636585027E-4	0.501041630286641	0.014489208748000207	-26093.111533201045	-1657.6121102623383	-392.66462488641895
2060000	-30482.282447695754	-4394.374511036711	-26087.907936659045	20.98669892157462	2002.9913832702064	227.1399749218074	1.0284033743637533	2.6403607966480074	9.087142861989467	17.002751343468454	6.546223388684538	23.495778443753633	6.3833895159604515	4.35571983285103	30.372570450198186	1.1663818848462393	6.0	21.0	5.0	14.0	29.0	19.0	21.0	3.0	7.0	21.0	11.946988076928552	12.597090086212189	0.2838005381541978	0.25352141019449936	0.252377290737046	0.21030076091425534	0.005942327401705103	0.3743732642512821	0.5693567976861381	0.4306432023138597	0.853959201227861	1.2921595899601714	5.642722107507126E-4	2.6252075149157223E-4	5.19715415608755E-4	0.41054171784646154	-0.06109867285686699	-26087.907936659045	-1657.6121102623383	-397.0313773022136
2070000	-30489.376355245313	-4397.912927195873	-26091.46342804944	20.795145294493913	2003.182936897287	225.32898423642314	1.470696968843123	2.9219195938169475	13.548230795618041	6.906223151488445	5.974806297826056	29.0075106830487	12.237697040016197	49.64122096912184	9.893668781875741	1.0518478774510704	9.0	20.0	11.0	8.0	27.0	21.0	21.0	3.0	8.0	18.0	13.963686530518883	12.918173460195266	0.28589542364649206	0.26649313928864515	0.232045181213688	0.2155662558511733	0.019256040704009093	0.3628148033891978	0.5450694749676555	0.45493052503234266	0.8175314589177182	1.365034528648447	5.091266370514654E-4	2.550099006192363E-4	4.716533077664055E-4	0.5255719797785322	-0.011104145288424343	-26091.46342804944	-1657.6121102623383	-400.05095009598256
2080000	-30491.684628887553	-4387.167619002051	-26104.5170098855	20.450510244284224	2003.5275719474967	223.32168770462462	0.6554113518791935	2.4129762850712915	13.067634691258293	9.827199897348901	6.5804999105937005	18.305459009616587	7.775878765463646	18.339509181499032	10.213771117111897	0.43005937445162296	9.0	20.0	14.0	4.0	30.0	16.0	19.0	10.0	9.0	15.0	12.491385174702492	14.745019239184016	0.28561629968938645	0.25473762767667374	0.24362187650395445	0.21602419612998391	0.05047858684410052	0.24650405454155683	0.537546108391269	0.4624538916087291	0.8062474132398145	1.3876086461968729	5.059356199937398E-4	1.900334788408398E-4	4.915089329333505E-4	0.364473960634595	-0.007993118420328321	-26104.5170098855	-1657.6121102623383	-393.65753477342065
2090000	-30500.1168850115	-4398.848743328445	-26101.268141683053	21.052360375275278	2002.9257218165055	232.77437825418332	0.9612824618397225	2.7053591559491617	23.12348460399636	12.75093916158074	9.640282814443758	26.40167721255441	5.8557249184787885	20.470934440043578	1.0652194735655907	0.8087008410416087	7.0	21.0	12.0	4.0	32.0	18.0	24.0	6.0	9.0	13.0	14.578920883327681	13.03343454922387	0.28005786260061466	0.259926000047302	0.24651648539657614	0.21349965195550585	0.010571999846369414	0.268364415430478	0.5128168186420506	0.4871831813579472	0.7691567793754303	1.461809722007811	4.4393537749667683E-4	1.5039704149138512E-4	4.4056042150595985E-4	0.316946081600557	0.09279172774035162	-26101.268141683053	-1657.6121102623383	-402.1305169251577
2100000	-30509.924196863387	-4406.930059475526	-26102.99413738786	21.214050756881388	2002.7640314348996	229.88592678579838	1.9544319773483425	1.9463906513804883	14.280774319659805	3.371880774058056	6.460712582619547	22.231131322542993	8.400590848194996	21.29926770415636	4.030734136613022	1.7913261622515593	7.0	20.0	21.0	8.0	21.0	17.0	23.0	6.0	12.0	11.0	13.152828655948888	10.931626585001165	0.28379981273110366	0.2536660924242998	0.24164955017044776	0.22088454467414737	0.020072278787530363	0.23518076123468887	0.5205266105287285	0.4794733894712694	0.7807204381355209	1.438676228968933	5.058535595254697E-4	1.5062738076785233E-4	4.7715772459780485E-4	0.2916971976052776	0.022025961299659697	-26102.99413738786	-1657.6121102623383	-412.7538901251757
2110000	-30498.289523474563	-4405.020223618569	-26093.269299855994	21.300443262612575	2002.6776389291683	232.67184852644903	2.6099777950905434	2.796691586541753	9.459531005688453	2.3408063595505264	8.327090678324453	23.013923621940044	14.325370955425152	13.982318198254708	1.2084623696437642	1.5533742409020996	5.0	22.0	20.0	10.0	16.0	21.0	20.0	11.0	10.0	11.0	16.34535003649878	14.231241494316262	0.284055651255802	0.2697307828858856	0.23870040792064884	0.20751315793766223	0.08945090226301712	0.3050413955495385	0.5188680117670185	0.4811319882329792	0.7782327613755989	1.4436529110210914	4.844022348537165E-4	1.5985872616803326E-4	4.703870136702544E-4	0.33303769212705725	-0.08624943285580369	-26093.269299855994	-1657.6121102623383	-413.7436453590245
2120000	-30491.794693256128	-4379.007822080468	-26112.78687117566	20.774636762879513	2003.2034454289014	215.31626985627153	1.1149086412580944	2.9760812786482993	11.926884921213736	2.024088391232854	8.738385805889642	22.192471488394574	9.031258776184165	14.739323144609305	1.9188769112519033	0.4865198010046129	1.0	29.0	20.0	6.0	19.0	20.0	16.0	11.0	12.0	12.0	13.792075221643449	13.168286487996976	0.27729694147623724	0.2611097826903146	0.2433402365630848	0.21825303927036208	0.09113216926765186	0.27637668763513884	0.5535383394297576	0.44646166057024017	0.8302336252231963	1.3396234125040825	5.788844076710714E-4	2.501877443008126E-4	5.22537720614628E-4	0.42524634581520104	0.023839275468796984	-26112.78687117566	-1657.6121102623383	-387.51230093627294
2130000	-30488.994629728975	-4381.151218833587	-26107.843410895388	20.757920643154485	2003.2201615486265	222.60955928470185	0.41518406695382404	2.5731597781550786	12.7240963177032	2.6996188233397613	9.127334986606964	24.869951712194105	6.061324896150329	12.235615220671816	4.756558161490996	0.6386578593204887	5.0	23.0	17.0	12.0	18.0	18.0	23.0	6.0	10.0	14.0	15.332969499142877	11.530039513873968	0.2810033219422253	0.2611735424500656	0.24484295967804942	0.21298017592965837	0.011709792910335477	0.2863766785817994	0.49633058300155086	0.5036694169984469	0.7444296264266455	1.5112772333275162	5.580464159385698E-4	2.9411142692317217E-4	5.099491586490261E-4	0.47425321437831014	-0.011257000445128097	-26107.843410895388	-1657.6121102623383	-387.0400236984453
2140000	-30483.299130681487	-4371.78355352806	-26111.515577153426	20.833890230692532	2003.1441919610884	219.1409437609408	1.3349055607260785	1.733486423166057	11.317410540769885	3.139916934277336	7.176009131620484	24.768868164155602	5.619078117431625	18.00138104440312	5.7900532772193145	0.4641189501991368	5.0	23.0	17.0	12.0	19.0	19.0	22.0	4.0	10.0	15.0	15.250021148349987	13.372740301612861	0.279334892699609	0.2554275706767771	0.25036592280327724	0.21487161382033543	0.03716175892019129	0.2203686291245949	0.5433764645608496	0.45662353543914863	0.8149921692832712	1.3701144640132745	4.913014156782664E-4	2.071542267458996E-4	4.722402370924538E-4	0.40083966888987677	0.05156318075021222	-26111.515577153426	-1657.6121102623383	-377.87989442370076
2150000	-30465.82058167985	-4379.20815454855	-26086.612427131302	20.617876359316828	2003.360205832464	219.2509068217545	0.5133979455119089	2.2040346936427473	10.445774334476617	5.366541900562151	5.377130339509322	18.548237233300192	9.570601558466674	13.877905808097395	5.513884478674034	0.6659973417777046	7.0	22.0	12.0	15.0	20.0	18.0	19.0	11.0	7.0	15.0	12.615712508583176	13.264514268850348	0.2780344758879667	0.26422243388436045	0.24378973358217504	0.21395335664549664	0.02366789675852431	0.399202119500959	0.5185850738495139	0.4814149261504842	0.7778083922646808	1.444501875875298	5.083749503803791E-4	2.2280874747436256E-4	4.878873731348924E-4	0.42647083406264624	-0.06445199401151737	-26086.612427131302	-1657.6121102623383	-388.11868519884405
2160000	-30454.461504952225	-4360.824189690758	-26093.63731526147	20.391939720679694	2003.5861424711013	211.03760011085618	1.0222981115871237	2.967062804251478	14.91346258607405	3.861894902810522	5.90249003144109	16.260068737695367	5.9326331752556705	17.53141901836995	5.237283744691219	0.5552398799533638	7.0	22.0	12.0	16.0	21.0	18.0	14.0	11.0	7.0	18.0	17.210968180440993	13.974801529801653	0.2844048223793619	0.25701203114651333	0.2472501349849399	0.21133301148918376	0.04179305555718984	0.32984669568977226	0.503311070451886	0.49668892954811217	0.7548994258766475	1.490332043079342	5.689959199599547E-4	2.7036471348690556E-4	5.465176552783881E-4	0.4538905017305978	0.050293180359579595	-26093.63731526147	-1657.6121102623383	-367.91929918203925
2170000	-30466.906441967512	-4376.580198425947	-26090.326243541567	20.72651338272985	2003.2515688090512	211.82503622868103	3.6988601369402936	2.9436159400541957	10.417013058826972	3.9292349090249274	8.002731441734307	18.745077289729505	1.7053177239035997	8.090300905523781	1.605610948812116	0.6999770918474563	2.0	23.0	20.0	16.0	15.0	20.0	12.0	17.0	8.0	13.0	14.699357587759426	12.3511019105247	0.2721358862629234	0.2602477183525926	0.2479692770708546	0.2196471183136282	0.0113500518149947	0.40169565326940626	0.5216512560210627	0.4783487439789351	0.7824072562611695	1.4353016918801853	5.224229159914587E-4	1.9845354620072383E-4	4.920448251452792E-4	0.397929654202007	-0.017025872690835542	-26090.326243541567	-1657.6121102623383	-386.3991250597347
2180000	-30480.92626949188	-4397.076929834702	-26083.84933965718	21.404244400069004	2002.5738377917119	226.91172739273532	1.9891305699577175	2.449390985394412	14.077289331486272	3.721577647670479	7.547060670919913	25.54691000399526	3.8329936047069095	15.55601169590754	3.1256205616659294	2.6664247149572917	1.0	27.0	18.0	15.0	14.0	20.0	13.0	15.0	8.0	15.0	13.578163976345222	14.216977689388658	0.2793961032833952	0.2550672799452856	0.25333252890842567	0.21220408786289222	0.07396956715362385	0.354777570797919	0.518225321631338	0.48177467836865956	0.7772688119555988	1.4455813246538392	5.065615160671478E-4	1.9155412482784617E-4	4.819535961230861E-4	0.38885257768187786	0.035129916802586855	-26083.84933965718	-1657.6121102623383	-402.22858562749656
2190000	-30488.463447865095	-4386.646717933315	-26101.81672993178	21.936601450237884	2002.041480741543	222.52184605055393	1.4862697013016557	2.6250550505496326	10.464145769266137	1.8213144880238452	8.00698354830071	28.66289275840732	2.3962591444749277	12.981361845173033	10.878414185528475	1.3795353607491585	3.0	21.0	22.0	12.0	20.0	17.0	13.0	13.0	7.0	18.0	15.281854163898982	14.17872616972046	0.2788269827167574	0.2610929194482312	0.24388208891335897	0.2161980089216511	0.07732700869739864	0.313253488317638	0.5272196167608962	0.4727803832391012	0.7907590541300309	1.4185936359032791	5.46854915809512E-4	2.3271363713047596E-4	5.14315355443157E-4	0.43381577371081437	0.0068767279422757835	-26101.81672993178	-1657.6121102623383	-389.885235940262
2200000	-30463.788561408575	-4375.434389600001	-26088.354171808576	20.333806217185444	2003.6442759745955	213.02851624295664	1.2966385283350976	2.993218032789034	9.544983198895103	3.5537390137423417	9.174649609916152	31.21256597709746	5.712402613248725	13.130905272621055	1.9693954928576995	1.185114745498173	7.0	18.0	20.0	13.0	21.0	12.0	18.0	14.0	6.0	17.0	14.203309297091222	13.26422161416344	0.28169190808165395	0.2589339175751081	0.2532340714788998	0.20614010286433676	0.03015795881577123	0.3010347011001745	0.5390113372425165	0.4609886627574808	0.8084450609442283	1.383212177144409	5.584257311629363E-4	2.6127973988015297E-4	5.133331916099682E-4	0.4348274304996382	0.04774053433881845	-26088.354171808576	-1657.6121102623383	-384.5043911750581
2210000	-30461.915660808656	-4373.011014518508	-26088.904646290146	20.711417392199767	2003.2666647995811	215.6117565859289	1.062071414387879	1.8659978841591685	8.912239361019466	2.8812806693458697	8.10248930872533	22.22955640708652	6.372318306773823	13.722911303512628	2.257374447839751	1.0344894125040291	4.0	22.0	23.0	5.0	22.0	16.0	19.0	12.0	13.0	10.0	14.353917302013507	12.451914491787452	0.28725074014696284	0.2506727140059612	0.2499037086166631	0.21217283723041147	0.030085943478918544	0.29367361178630896	0.5005570543774414	0.49944294562255587	0.7507687693592243	1.4985955620722724	5.827735175975369E-4	2.5561553108705145E-4	5.306692060659575E-4	0.45859170688679685	-0.04422547297866887	-26088.904646290146	-1657.6121102623383	-383.1137895928405
2220000	-30469.99791996384	-4385.603564733936	-26084.394355229906	21.23483267186571	2002.7432495199153	223.60555776892522	1.7783983629524902	2.9279389339711477	12.741974074143	2.109300953709856	10.627172868210264	40.78260464663056	5.538755189113939	18.68884895888845	2.9137833170904526	1.473663841361384	7.0	20.0	21.0	10.0	21.0	13.0	20.0	10.0	11.0	13.0	15.541301188566278	13.699221482450564	0.2798990558933059	0.25731119175902856	0.24954181508043222	0.213247937267232	0.01262183875531351	0.3696254831706712	0.5158489577782354	0.48415104222176203	0.7737045833627911	1.4527116852993165	5.347845444719315E-4	2.7152882790743173E-4	5.135516428685341E-4	0.5069010580390515	0.0470983681212909	-26084.394355229906	-1657.6121102623383	-388.7336601050097
2230000	-30485.310949297473	-4391.589246142459	-26093.721703155014	21.150444421658488	2002.8276377701225	225.25268963976154	1.1211206959850615	2.7548648691288053	10.025264879893985	4.877729188148666	10.416073162306548	30.071760035169888	6.134286609170477	20.146164333241078	2.232224071310192	1.1414253309114142	7.0	22.0	20.0	8.0	21.0	18.0	10.0	16.0	6.0	18.0	14.991610526851348	11.855847226487482	0.27530739258540043	0.26106636322947774	0.24530598500839576	0.2183202591767248	0.11203106323374461	0.21627246966696795	0.5758341716337908	0.42416582836620614	0.86367439757727	1.2727240089054896	4.846636490340021E-4	2.2740267197378388E-4	4.7296648562777395E-4	0.4604602480544869	0.05879924496074382	-26093.721703155014	-1657.6121102623383	-399.5485693878427
2240000	-30495.52438937001	-4381.002307748817	-26114.52208162119	20.807529545654585	2003.1705526461262	227.05800644073128	1.0345665491241025	2.262929258097682	9.725813185956937	3.3989956860754598	8.221285318883089	15.3982659082407	5.538738887647214	23.640302300146306	4.375677845954138	0.8762605600682821	11.0	16.0	20.0	10.0	18.0	19.0	17.0	12.0	6.0	17.0	14.624365661780086	11.576098807929565	0.2870402409353425	0.2607914138471725	0.23953847368479458	0.21262987153268917	0.002809454400848328	0.235009486516984	0.5642674405756432	0.4357325594243539	0.8463258448676592	1.3074303792393764	4.7507880468343065E-4	1.6115414962847015E-4	4.715562470233582E-4	0.335813857716196	-0.011449399584798927	-26114.52208162119	-1657.6121102623383	-389.7560751240179
2250000	-30458.003503226962	-4370.977513369183	-26087.02598985778	20.98661697561093	2002.99146521617	225.56886360516978	0.935359893306158	1.7123576182456353	12.690141153201475	4.0909484254025665	11.771266741847814	20.707545183701445	5.554442296840814	22.986576937471423	1.5703285738703963	0.701457441363825	8.0	21.0	17.0	18.0	12.0	15.0	20.0	14.0	8.0	13.0	12.664006240177637	11.104820234299325	0.28378200802651443	0.2621485317224659	0.24526182112398776	0.20880763912703068	0.02680177340385113	0.2421622785680839	0.5362527364975659	0.4637472635024316	0.8043075280329883	1.3914894525972827	4.973767809986892E-4	1.7984065368543275E-4	4.836718119667001E-4	0.3589698987421675	0.05393495108863091	-26087.02598985778	-1657.6121102623383	-377.45154323902835
2260000	-30465.107839028242	-4358.496079951697	-26106.611759076546	20.813051243498343	2003.1650309482825	221.22067794336283	0.7304691798046486	1.5314872767226717	10.40270177996264	2.785625192722565	6.395520542274557	55.398134879015586	2.6028752382297986	14.32821902274555	0.30406003071617105	0.5639134599041602	8.0	21.0	19.0	15.0	13.0	18.0	17.0	15.0	4.0	16.0	12.744679450553619	13.677658246923073	0.2838413652926203	0.2526181918235738	0.24581074990830956	0.21772969297549505	0.008607871494340344	0.4654805471376012	0.5082971927186934	0.49170280728130455	0.7623779437506618	1.4753710134632896	5.066868558652587E-4	1.8222792392830816E-4	4.905344793943767E-4	0.33983234015712166	-0.024181271330325552	-26106.611759076546	-1657.6121102623383	-359.38581317716574
2270000	-30453.60219615849	-4370.570837016781	-26083.031359141707	20.76480071087621	2003.2132814809047	226.19373468483053	1.2105710689679698	2.210919329288971	11.23301738948238	3.1590035988400857	7.804113266945126	24.81722068826844	3.1050759244339354	11.50455563569571	0.5103669526618955	0.7129992917720117	4.0	23.0	20.0	8.0	21.0	19.0	16.0	14.0	2.0	19.0	14.51141968839668	9.663502579475134	0.2850037760740986	0.261960520263685	0.23925476010914548	0.21378094355306954	0.06249041748045616	0.2888691373732693	0.5288155069359416	0.4711844930640562	0.7931526763800288	1.413805113100347	4.8379192161086896E-4	2.2089295424883255E-4	5.009822460821128E-4	0.45546233374144535	-0.043420656681663485	-26083.031359141707	-1657.6121102623383	-380.1283995937224
2280000	-30479.746714369405	-4382.648469512311	-26097.098244857094	20.645396619358923	2003.332685572422	227.84601339034168	1.1826424151497323	1.5343927947127727	13.610974646010574	1.7774736032629095	8.187588388234765	22.019528204387697	9.425795798905565	12.930633237412838	0.43896537988116874	0.5358478719916111	10.0	17.0	21.0	6.0	27.0	10.0	11.0	22.0	8.0	14.0	16.97014174831224	11.96565528902107	0.2826595702379525	0.25384883545177755	0.2504334173116097	0.21305817699865895	0.08464673180068014	0.2312539388672085	0.5331563612767745	0.4668436387232232	0.7996633784926742	1.400780231864582	4.713414171407108E-4	1.7806042765539183E-4	4.577641501435835E-4	0.39067787484805117	-0.016409155441362726	-26097.098244857094	-1657.6121102623383	-388.8134398701689
2290000	-30450.461398568717	-4365.26105400201	-26085.200344566707	20.686619363024374	2003.2914628287565	216.31204853253377	0.9419125804560391	2.926774398625858	9.927361735890283	5.356312431858205	12.870245515879944	32.76134708884058	3.871814962571816	15.814217368734596	0.267379393472386	0.5686449018873144	8.0	21.0	22.0	8.0	26.0	11.0	10.0	18.0	10.0	12.0	14.057796400717127	12.293599314584908	0.29190173535607067	0.25677291488602666	0.2384398122662647	0.21288553749163666	0.0076016997436172615	0.4103383468275859	0.5513492289174999	0.44865077108249746	0.826950251647884	1.34619191312524	5.076138217771112E-4	2.493296333989852E-4	4.964161912139669E-4	0.4250365245301135	-0.03191372066728802	-26085.200344566707	-1657.6121102623383	-373.1729764834685
2300000	-30465.74157181428	-4368.565713811429	-26097.17585800285	20.561137858699457	2003.4169443330813	222.3831813941868	1.1833096147117812	2.8643332020778653	10.573972762751888	3.9015563172507584	9.302240192736674	25.47282053567286	5.49138090318695	10.062481214844372	0.3595798386493729	0.5191080645416075	2.0	26.0	22.0	8.0	17.0	18.0	16.0	15.0	10.0	12.0	14.678248918536191	13.771930753360861	0.27748280695331595	0.2608460479296443	0.2468503703198462	0.21482077479719228	0.04866274305663985	0.2054292189227204	0.5523112153582088	0.4476887846417887	0.8283931029071266	1.3433054400586861	5.137410346010549E-4	2.119204196855842E-4	5.123677323992137E-4	0.376099555904742	-0.01667587801894061	-26097.17585800285	-1657.6121102623383	-379.89617369252943
2310000	-30502.859313515448	-4366.87352981493	-26135.98578370052	20.47572650660207	2003.5023556851788	217.6158320215589	1.2670628543550164	3.7125174037130453	17.906071065619372	3.4844474364122884	6.175133521636124	26.900621897914398	5.789410940344061	9.695287693396425	0.38681823066531634	0.7957821834383958	7.0	21.0	19.0	3.0	26.0	18.0	14.0	17.0	9.0	12.0	13.009102952702143	12.697231619084038	0.2812755517490039	0.2556178850373092	0.24806832322176325	0.21503823999192237	0.06622776943583762	0.41104125502092603	0.5432932925515661	0.45670670744843195	0.8148674223707887	1.370364024458753	5.076123327814309E-4	1.890433788755059E-4	4.938698598547724E-4	0.345966409713404	0.01765850410197335	-26135.98578370052	-1657.6121102623383	-374.69105237475196
2320000	-30489.12989926417	-4379.88372207036	-26109.24617719381	20.878875089977587	2003.0992071018034	228.79941831902082	2.6531509232452426	2.369136795709027	12.119935024999762	3.1340879508035435	7.267832787140394	24.00560317962424	7.999213052505159	14.945538534256926	0.7153838485512737	0.763305552674755	8.0	21.0	21.0	7.0	18.0	20.0	14.0	14.0	11.0	12.0	16.24157144381876	13.21530572408557	0.28537021610215757	0.2550442418278423	0.24478188955076727	0.21480365251923164	0.028668515633995032	0.35497418139350084	0.5144361449109955	0.48556385508900257	0.7715855526381283	1.4569508784072422	5.491516207639358E-4	1.938724853593736E-4	5.055940025128927E-4	0.3660666942720369	0.033424246669601254	-26109.24617719381	-1657.6121102623383	-388.223923266818
2330000	-30512.28304714136	-4393.975615412947	-26118.307431728415	20.90125062492995	2003.076831566851	234.03264135602808	1.767455576605788	3.8256514162478825	12.594109816684732	5.41335890744635	10.334759467661243	26.421147159717474	5.784616703225853	14.61383028868645	0.442988601482512	0.8943324058948433	7.0	17.0	26.0	21.0	8.0	16.0	11.0	17.0	10.0	13.0	17.908348069277608	10.142270118381996	0.2901324262783741	0.2542424248510698	0.24261843108791817	0.21300671778263675	0.0328458753189119	0.26625525802273964	0.5097034042710096	0.49029659572898865	0.7644870733840543	1.4711516278255394	4.746492730138884E-4	1.4442269903964977E-4	4.677764239209712E-4	0.3165345856921288	0.053991269647006186	-26118.307431728415	-1657.6121102623383	-403.0669152539632
2340000	-30493.865432995663	-4384.932340455411	-26108.933092540254	20.862594543476806	2003.115487648304	220.9287979233334	1.3323655488026382	2.9930161140716267	13.529459447693228	7.630123783099683	7.443420821929932	19.98195786607531	4.397438797995047	10.998384849228533	3.121253758924546	0.7779944345566518	7.0	22.0	17.0	23.0	8.0	18.0	8.0	24.0	5.0	14.0	16.402178706788415	14.299417579685791	0.2790357313488703	0.25600690749207244	0.24501159678472664	0.21994576437432936	0.027401794322416254	0.2766018980556841	0.5502133774168823	0.44978662258311636	0.8252466260055401	1.3496000742233587	5.476683772133622E-4	1.9798448233951317E-4	5.079448948798204E-4	0.3363140796740385	0.014793985923557308	-26108.933092540254	-1657.6121102623383	-393.93475297787023
2350000	-30480.990169870292	-4374.888574136255	-26106.10159573404	21.063636237188824	2002.914445954592	216.28464357864144	1.0341358910545877	2.0481508139861666	12.723973511187534	5.620725319157893	8.400632572579058	25.67830672408609	7.490863078938744	15.530023180709223	1.4508667743631487	0.677646342968752	7.0	22.0	22.0	16.0	6.0	21.0	14.0	16.0	8.0	14.0	17.820828740998348	14.548391191881157	0.28430957306675997	0.25683955064970787	0.2451548680613314	0.2136960082221995	0.08608593820594235	0.28875912141513616	0.5467079139933583	0.45329208600664034	0.8199888987644643	1.3601183365705254	5.353705471401489E-4	2.252078853162256E-4	5.213632562023734E-4	0.39072143515811	-0.05035021361203137	-26106.10159573404	-1657.6121102623383	-382.44217043732596
2360000	-30505.783565008976	-4387.859734234754	-26117.923830774223	21.095287869928327	2002.8827943218525	226.91552346870827	2.0478737725857474	2.035219947946866	9.17392607684473	10.908454766561311	6.557146840965598	24.90683405622807	3.1370847961445816	13.093798541536882	1.80476629396236	0.9169494763126368	10.0	18.0	18.0	17.0	12.0	19.0	18.0	12.0	6.0	16.0	15.129110621804971	12.328878048810955	0.2828363452168609	0.252676505117078	0.24659313980823444	0.21789400985782545	0.0181745441958186	0.20978810891051675	0.5340459850604065	0.46595401493959177	0.8009976954249584	1.3981108854142037	4.7234618306777113E-4	1.4953498258930245E-4	4.763179048146225E-4	0.32853580312603403	0.035947416380472774	-26117.923830774223	-1657.6121102623383	-395.9698357155567
2370000	-30496.83688289414	-4400.235714684537	-26096.601168209603	20.675122931704465	2003.3029592600765	233.1027405839536	2.1296471726244484	2.0390631602756164	7.12691962360665	9.439115473665971	4.378664115910023	22.114152266386792	6.22723901135948	14.015965060160106	6.331721174102966	0.7677339657505963	14.0	15.0	20.0	21.0	6.0	15.0	19.0	11.0	9.0	16.0	14.698621834754242	13.642212150391645	0.28190546436476005	0.26170640501129805	0.24477149416370841	0.2116166364602324	0.07968119756413584	0.34928232860326774	0.5140524392028125	0.4859475607971855	0.7710100452912446	1.458102200448057	4.6664588132615904E-4	1.913704771588774E-4	4.517146015557337E-4	0.43625239961782847	0.002260971117534317	-26096.601168209603	-1657.6121102623383	-408.2893280348139
2380000	-30509.883943632885	-4370.920241595548	-26138.963702037337	20.87072368116412	2003.107358510617	222.59947133305187	2.6772816726108406	1.9251596568472211	6.639480389716756	6.57150253961446	9.010119072040624	33.76142809068095	2.74624778077993	14.786617667242798	4.135354898031574	0.6651629319544609	18.0	11.0	26.0	15.0	6.0	17.0	18.0	9.0	9.0	17.0	12.956152207889238	12.188104407987693	0.2788968033712546	0.2585635550332797	0.24427170094372488	0.21826794065173963	0.023393196604313046	0.29301314663949746	0.5334827043512524	0.46651729564874567	0.8001528495455185	1.3998010283591336	5.298682672386924E-4	1.610416944632955E-4	5.151421767641724E-4	0.2950027882445414	-0.01715678593886642	-26138.963702037337	-1657.6121102623383	-377.87974434658526
2390000	-30496.1791995513	-4392.245494283645	-26103.933705267656	21.007187506627893	2002.970894685153	221.06983870572913	1.810377467086293	2.651718267911826	6.444110775302039	2.071360469720957	7.997488964660772	13.635424876116849	5.206627555516051	18.050572761806553	3.043100899415605	1.3802293820946856	17.0	6.0	25.0	12.0	14.0	21.0	14.0	12.0	7.0	18.0	13.909768357125833	11.890806651329477	0.27949417224865114	0.25729843052041423	0.24610756594979613	0.21709983128113736	0.04235208257623577	0.3424083927068151	0.5171111421116595	0.4828888578883389	0.7755976913919805	1.4489244582353176	5.404089587588019E-4	2.3308538471861995E-4	5.114526006493218E-4	0.42684849276777265	0.023043202469264976	-26103.933705267656	-1657.6121102623383	-403.0268248368572
2400000	-30500.593800364164	-4391.4648831331415	-26109.12891723102	21.18331661516188	2002.794765576619	218.8757328799769	1.6784802197151416	2.7131921702532225	8.18453419559413	8.461730749474686	6.331486281057366	21.999824892211652	6.751723214923043	13.348861023657944	13.977619635307105	0.9681776187381114	19.0	6.0	26.0	7.0	14.0	21.0	18.0	13.0	2.0	20.0	12.061782162862956	16.379296145826054	0.2822641667530983	0.2597779847110653	0.23891725104715142	0.21904059748868387	0.04845735962212318	0.30554812392597264	0.5269740577218232	0.4730259422781752	0.7903907483475877	1.4193304441601748	5.568730696126889E-4	2.5839354907727165E-4	5.110805590470025E-4	0.4333778963241016	0.03219142829258091	-26109.12891723102	-1657.6121102623383	-399.63208717912374
2410000	-30481.613731939397	-4376.4836627452405	-26105.130069194158	21.140162215742507	2002.8379199760384	218.05822437702463	1.2150490819498252	4.9311111133893455	7.812011803407693	4.354410747447601	11.551766296694906	39.77917130787313	3.431869543409526	12.979222316667132	8.003037350139536	1.420726998621342	28.0	3.0	21.0	12.0	17.0	12.0	19.0	9.0	2.0	23.0	14.89533779633363	12.971089769289447	0.2799701925253365	0.25343275276312555	0.24835142352060674	0.21824563119093013	0.03836087247675568	0.196563587731475	0.5352993439322383	0.4647006560677598	0.8028775664397441	1.3943501394481754	5.730799665893077E-4	2.7140760613333345E-4	4.998428448684472E-4	0.4439855239515969	-0.1254900609061278	-26105.130069194158	-1657.6121102623383	-382.08715670458173
2420000	-30468.282848012997	-4371.573004610067	-26096.709843402932	21.100095537315664	2002.8779866544653	220.4627639570785	1.4268878056204857	2.339532937733171	11.777104979138787	7.515396358770638	36.98579747981356	24.48079585247504	4.5631615923881075	8.527469060539183	26.05164231842579	0.5851908881504285	23.0	3.0	33.0	18.0	9.0	6.0	17.0	9.0	4.0	24.0	16.530438799440937	12.079864541914475	0.2824690977586084	0.2533869698835131	0.24453932697156422	0.2196046053863132	0.09273273005173494	0.18492849301757625	0.5464984729486884	0.4535015270513097	0.8196747651527512	1.3607467715555586	5.651635636029763E-4	2.5581281099104354E-4	4.908465404426932E-4	0.417313272639899	0.03587802309084694	-26096.709843402932	-1657.6121102623383	-373.6994180744948
2430000	-30497.85164961368	-4375.616486272027	-26122.235163341655	20.59913973329905	2003.3789424584818	213.37238507385212	1.7678707241089893	2.826699780194076	5.367328615672647	4.995292088506898	25.65473356742579	24.201716781299158	7.609093526570517	20.503517455851327	9.05352270631097	0.7301059851588221	22.0	6.0	34.0	14.0	9.0	7.0	22.0	8.0	2.0	22.0	14.863268215086844	11.776203244214665	0.28376035067891897	0.2513546453964233	0.2532084787899095	0.21167652513474708	0.03268293348640182	0.3782509115328072	0.5157252956170737	0.4842747043829243	0.7735191066269431	1.4530827378240108	5.585963829800551E-4	2.2610223098945076E-4	5.043522538637216E-4	0.38960704986361705	0.0018455157225623145	-26122.235163341655	-1657.6121102623383	-382.35736795770913
2440000	-30484.843844182837	-4384.440122134579	-26100.403722048257	21.03001420221833	2002.9480679895626	214.7313325327765	1.2673622446511208	4.894096429894579	8.253440250560326	7.958565842342963	18.876944106738446	23.75795775545561	11.005878263848027	21.27597017580411	7.253326897933507	0.6751676565456495	22.0	8.0	36.0	11.0	10.0	11.0	20.0	4.0	4.0	20.0	13.87883711762128	13.016978687029884	0.278784259424103	0.2549986061389143	0.24582608382957968	0.22039105060740183	0.07937435541083605	0.40251335943205	0.511596399969625	0.4884036000303733	0.7673263142630374	1.46547162978406	5.672943057329105E-4	2.5871555523102844E-4	5.168110538219697E-4	0.44394799142189156	-0.04150800532747352	-26100.403722048257	-1657.6121102623383	-391.4031806397257
2450000	-30500.639309978418	-4405.9583673136585	-26094.68094266476	21.256177605619367	2002.7219045861616	226.19936919888283	2.4965857824358526	2.795734423571074	8.97601720086301	9.159817853040746	13.907300378517013	24.490320499029224	7.835201806360795	18.984858976210592	8.328386640943783	1.4995095181136637	16.0	13.0	38.0	8.0	2.0	18.0	19.0	7.0	5.0	20.0	11.716800783341762	12.93412855544059	0.28056769336858706	0.2589047231157937	0.24359179487277283	0.21693578864284516	0.0218118622800258	0.3296784912576955	0.5345150273662748	0.4654849726337231	0.8017011962780072	1.3967035080067147	5.114761864590852E-4	2.709704385647054E-4	4.961142655561333E-4	0.5058714904012753	0.04363086888095358	-26094.68094266476	-1657.6121102623383	-414.1672255742416
2460000	-30488.99598822142	-4397.055232066832	-26091.94075615459	20.679225337389568	2003.2988568543913	219.92072322693184	2.329021428951745	2.1612518249488084	13.100104753489342	8.533598947130232	5.839576379466529	26.065246131047356	4.839839885290427	11.185367801663627	13.064219057520694	0.39716302628991756	23.0	3.0	35.0	15.0	1.0	20.0	21.0	5.0	4.0	19.0	16.52991134213249	12.806199569608276	0.28351047512141264	0.2561957824532492	0.2442860467775655	0.21600769564777145	0.0536341971616334	0.209492130383862	0.5342716423593524	0.46572835764064535	0.8013361512536097	1.3974337930061234	5.440489494480921E-4	2.9104563702509145E-4	5.02223745472832E-4	0.5073568883575967	0.03320243782734798	-26091.94075615459	-1657.6121102623383	-401.67107778152604
2470000	-30493.54596349414	-4387.488091353091	-26106.05787214105	21.153966045949076	2002.8241161458318	219.34830973918997	2.5565835791644878	3.6000051795190333	8.294083174463884	11.304750199900004	18.54337502864841	23.982328791639045	7.125766985510521	18.634666640241157	4.1014853023241	0.5399301594000595	24.0	3.0	40.0	10.0	2.0	18.0	21.0	6.0	3.0	19.0	13.209119485717045	12.164970028414077	0.2763610447389984	0.26486171490895516	0.23942808200522475	0.21934915834682042	0.06222003767180301	0.2999009983573643	0.5445969553109661	0.4554030446890313	0.8168227425025796	1.3664523399654593	5.167573126435143E-4	2.0964558486066793E-4	4.83155507531154E-4	0.38812454559127957	-0.04901171234876462	-26106.05787214105	-1657.6121102623383	-396.3850514204586
2480000	-30476.471692101124	-4385.899782372249	-26090.571909728875	20.731636753370715	2003.24644543841	217.04214053160177	1.811712764040779	1.958548999940868	10.482907666739845	21.22952802624563	58.79185062988396	46.0595419766502	4.721505978749552	21.655442412899795	3.7032660052930173	0.8589790361068519	24.0	4.0	40.0	18.0	5.0	1.0	26.0	4.0	7.0	17.0	13.608531481569411	16.738472555981566	0.28217460212251794	0.2577274337199905	0.24602660825972014	0.21407135589777015	0.0325966884519425	0.44893803416458905	0.5469621343379175	0.4530378656620798	0.820370195349063	1.3593555397716397	5.450544273978403E-4	2.2742106380077337E-4	5.105946872868502E-4	0.39786370619602157	-0.01186727368709309	-26090.571909728875	-1657.6121102623383	-386.96230752929813
2490000	-30486.72653176571	-4392.174191088281	-26094.55234067743	22.80433004328348	2001.1737521484974	235.44602425402095	2.397927141432484	2.8748638349797964	8.561165187608594	9.292153114340985	13.985749946586957	45.51107901782051	6.536781886723427	22.50429680820832	1.990721505835883	2.043390270830288	25.0	4.0	40.0	8.0	9.0	4.0	29.0	3.0	1.0	23.0	13.428588093622087	12.365589985067912	0.2850669808278026	0.25253230250345704	0.24114651241731655	0.22125420425142264	0.07083861436320588	0.439191379301058	0.5189517220774905	0.4810482779225062	0.7783583156680141	1.4434017353845667	5.074495880498648E-4	2.9864393545460296E-4	4.503432178381572E-4	0.5834642911681526	-0.06547150211037682	-26094.55234067743	-1657.6121102623383	-398.07730394019023
2500000	-30482.398953288866	-4389.980705893015	-26092.418247395854	21.357219016128294	2002.6208631756526	228.4681155532794	2.0831669898978435	6.482289629255796	8.230473944797943	7.18508939670483	13.862967392576328	57.259498097857346	7.738780760470577	28.43196077495947	2.70216291161569	0.9541271176934195	25.0	2.0	44.0	5.0	3.0	11.0	27.0	8.0	2.0	19.0	12.179222360611734	13.963281560698993	0.2796098298642304	0.2599461258102159	0.24297055655791136	0.21747348776764108	0.003378771116549434	0.361083422075779	0.5044013176300861	0.49559868236991045	0.7565346511224343	1.4870607193032532	5.543768392712793E-4	2.3134361169130125E-4	4.962915814917035E-4	0.3933960230004367	-0.06395527067328054	-26092.418247395854	-1657.6121102623383	-394.0462620890793
2510000	-30488.687564800268	-4391.450415807236	-26097.23714899303	21.407082573615394	2002.5709996181656	227.49150562509686	2.385978043147752	4.752093662540246	8.224063868259563	4.979308031673007	14.301065611837828	34.40617657164467	8.36907636804396	30.869428206068473	2.9857442431104184	1.1991346728950554	28.0	3.0	40.0	2.0	6.0	12.0	25.0	6.0	2.0	22.0	16.000373537192196	13.157594445827346	0.2845857325951388	0.25962599848052637	0.24575710400140538	0.21003116492292814	0.10147614040023757	0.3161143428585558	0.5161805541825668	0.4838194458174301	0.7742019337092236	1.4517167189987883	5.390322287930719E-4	2.365321812179988E-4	4.915174937821173E-4	0.43413115621476916	-0.004052033980432656	-26097.23714899303	-1657.6121102623383	-397.14766079955956
2520000	-30481.116393866003	-4372.2924790789275	-26108.823914787077	20.798751671908388	2003.1793305198726	218.5134780709506	1.6464192773943418	7.042313227624869	5.807590773407483	16.996976245399754	24.8519766098336	39.58678595987429	9.15101188227554	30.181685041813722	1.2217303159606707	1.1088898764432524	28.0	9.0	39.0	3.0	3.0	12.0	20.0	7.0	4.0	21.0	12.963194877884703	14.227589174961366	0.280038370057496	0.25233533579994194	0.25207071257978986	0.2155555815627709	0.13146922294461852	0.28280695789420673	0.5023570412413302	0.49764295875866693	0.7534685094005376	1.493194640205912	5.361124411294915E-4	2.051295270936288E-4	5.178779268271715E-4	0.4030478530201563	0.0070873095667335325	-26108.823914787077	-1657.6121102623383	-376.33790698240534
2530000	-30469.06499257921	-4373.348722112804	-26095.716270466404	21.12664789338418	2002.8514342983967	218.1725020737627	2.3680663016170382	9.052102516186476	5.768285152277191	7.137691990241014	16.179823440778375	32.01275806513528	6.849692039116611	21.92140998792622	4.50068632581996	1.145613677999766	28.0	13.0	37.0	1.0	1.0	12.0	26.0	4.0	3.0	21.0	11.360658848030534	11.851785403964607	0.2794920884062603	0.2537838997685062	0.2549077729590086	0.21181623886622358	0.019435419189472607	0.38339393083409834	0.5406217577145576	0.4593782422854394	0.8108604767002782	1.3783800556906496	5.04084532799371E-4	2.2539190423375615E-4	4.920343864245061E-4	0.4298994630344338	-0.058512404567567684	-26095.716270466404	-1657.6121102623383	-379.66594646042904
2540000	-30482.276166260024	-4394.801755934014	-26087.47441032601	20.582915266134744	2003.3951669256462	228.35075392930062	2.027882440207856	10.985445877975758	5.846053936992131	7.8632035654698464	26.552123823195764	28.29600568560711	6.191653036768879	9.008123762857549	18.402681640804765	1.1263341663775148	28.0	14.0	31.0	4.0	8.0	7.0	23.0	1.0	8.0	22.0	15.017772014973485	16.818873426353115	0.28016246210489615	0.2588491230376847	0.2454422361922075	0.21554617866521036	0.05902627835676017	0.33210926178829475	0.5548798530709695	0.4451201469290275	0.8322457166255319	1.3355981551512637	5.10080965297379E-4	2.4737842893739616E-4	4.934310964559736E-4	0.4889111661873538	-0.05101839358909629	-26087.47441032601	-1657.6121102623383	-397.3927993850418
2550000	-30509.32191964872	-4413.940926662864	-26095.380992985854	21.191807311820682	2002.7862748799603	236.1397990824595	2.7285015513553317	20.507119366842918	5.482475932815634	14.905165855944652	64.00847398902367	14.075833853347893	6.951338624009745	7.445527563296519	25.959105341859384	1.4812336549208052	26.0	13.0	37.0	2.0	13.0	10.0	13.0	2.0	6.0	24.0	13.159616699156556	12.179226732733751	0.28372805673436685	0.2626463240597799	0.24217354128678875	0.21145207791906323	0.008351936039616351	0.3465430646141961	0.5054501444110153	0.49454985558898207	0.7581077513009316	1.483913678839357	4.999702514294521E-4	1.933837152551591E-4	4.6408821415485236E-4	0.3887384147827489	0.0510054327995528	-26095.380992985854	-1657.6121102623383	-410.71268017183877
2560000	-30467.219736098312	-4390.566244160982	-26076.65349193733	20.685819516635274	2003.2922626751456	228.70118007607635	2.1985891417192525	8.935580018520824	4.775227524904759	4.591133660601676	27.99249560949698	4.078038651505745	11.660074195312701	35.504295343257695	7.756469820760348	0.8580439794857155	26.0	22.0	27.0	1.0	20.0	10.0	11.0	5.0	1.0	23.0	13.04616188739852	14.243281296265755	0.2742142795406416	0.2601767167531549	0.24748844226546687	0.2181205614407354	0.02764086721284517	0.29695402094216683	0.5168116413799055	0.4831883586200918	0.7751484802704216	1.4498231203775624	5.174123109319249E-4	2.417533665096027E-4	4.967200060023239E-4	0.44516521175182056	0.029284040910297217	-26076.65349193733	-1657.6121102623383	-392.9293246785911
2570000	-30451.885730289683	-4357.624435093243	-26094.26129519644	20.67817081757789	2003.299911374203	226.34239353495553	1.6583749589223504	9.56543828121659	7.264590944185217	12.870427215795587	34.92591808640532	1.1039089553946748	6.579334179226251	20.11772887087034	5.222814079607515	0.7700938781146821	28.0	18.0	30.0	2.0	15.0	13.0	10.0	7.0	1.0	22.0	14.820796157506607	13.1255758592581	0.28538952422702085	0.2602743570005071	0.24642836774497429	0.20790775102749648	0.1157507108892132	0.22710335284476832	0.5017265621200534	0.49827343787994355	0.7525228748722691	1.4950864142742124	5.445828117701675E-4	2.900050183153995E-4	4.8093572222891804E-4	0.5105213792346038	-0.025152792101317857	-26094.26129519644	-1657.6121102623383	-359.05426332093657
2580000	-30476.029556927882	-4391.862661973877	-26084.166894954004	20.730898114500203	2003.2471840772807	235.35314900673575	2.740916995415401	14.984666010799025	6.713240916510644	29.544461778946488	35.61222097230278	2.1034599229165276	11.281376891858883	14.178956538180943	23.164104142234596	1.117605041171513	29.0	15.0	33.0	3.0	13.0	10.0	8.0	7.0	7.0	21.0	14.972348256578774	15.659524911861102	0.2732267761963555	0.25616243156888807	0.25009191070731157	0.2205188815274436	0.03957483596609683	0.2683866330723983	0.5027388298615292	0.4972611701384678	0.7540411413713299	1.4920490704528606	5.069807851728006E-4	1.9576756388741404E-4	4.804874273222378E-4	0.3658246805026493	-0.012030008586250683	-26084.166894954004	-1657.6121102623383	-389.0739540564723
2590000	-30494.443146963837	-4399.294849389191	-26095.148297574648	20.605321942201837	2003.3727602495792	230.07613279898686	2.6106142287550766	12.711510628767977	6.572762338872978	40.34600457196616	22.760460331612443	4.413497573066379	9.444430144534287	33.45960665112969	31.045166944206244	0.8484280220051968	29.0	14.0	34.0	3.0	16.0	14.0	6.0	1.0	9.0	20.0	17.61387982698703	11.738290423457235	0.2849847809681127	0.2560655001118681	0.24890495497185547	0.2100447639481624	0.012152574314436108	0.2732375145193458	0.5546303165243697	0.4453696834756275	0.8318714451126992	1.336346898054907	4.893024337980506E-4	2.2769995122746026E-4	4.5722741339442356E-4	0.4672635756534632	0.02442016170001532	-26095.148297574648	-1657.6121102623383	-396.46694815318455
2600000	-30486.732678631044	-4395.030678547346	-26091.7020000837	21.164923209197525	2002.8131589825834	228.29261602597626	2.7170771933894375	8.552974765663926	5.528767731913217	7.588753862413165	26.622451860566514	1.8555330725154275	4.318544648315981	22.490718996497023	11.405432473083907	2.1311284418333862	28.0	20.0	27.0	1.0	19.0	13.0	9.0	3.0	6.0	20.0	12.104779675101993	13.899186284522894	0.28618650056819045	0.25725516859031344	0.2470439570043221	0.20951437383717267	0.11685318774047983	0.355738083269031	0.5228634817015602	0.47713651829843673	0.7842254329792354	1.4316643674551492	5.504134143434556E-4	2.3903209403325235E-4	5.094720220421323E-4	0.4276987253269815	0.04182784685769243	-26091.7020000837	-1657.6121102623383	-399.1923033250814
2610000	-30490.235651212945	-4396.5508861857525	-26093.684765027192	21.199129224042867	2002.778952967738	230.1276111082284	3.0197702670098265	13.011098757924257	7.115420842162143	14.579872453194477	43.62028456582707	3.902733066445373	17.65269274656159	5.630945382525013	13.472171249152712	0.7885449831001837	25.0	27.0	23.0	7.0	12.0	13.0	8.0	2.0	9.0	20.0	14.44562221053222	11.425605939517498	0.28575541808744603	0.25633991986011145	0.24518692214640894	0.21271773990603213	0.08163269145432855	0.3501336866934799	0.5165862951424377	0.4834137048575593	0.7748104909924683	1.450499279435085	5.123845736215324E-4	2.3376725834757262E-4	4.713042683947059E-4	0.41485208392019857	-0.015134722239789731	-26093.684765027192	-1657.6121102623383	-397.6062383137439
2620000	-30464.440421980547	-4367.9373780419	-26096.503043938646	20.503923456246028	2003.474158735535	213.04164707258712	1.7355424081818507	9.757546722840868	7.183150693618447	11.179511039968796	25.908296808665547	3.0152563304836613	6.430034201193269	21.780386425879684	0.9952944710258026	1.0396513814361856	28.0	20.0	25.0	7.0	15.0	13.0	9.0	8.0	5.0	16.0	11.87479561491142	15.269365270641847	0.2818460125118751	0.2526680023323507	0.24559783358735404	0.21988815156841873	0.09715512606924395	0.17424591789300312	0.5379493383362709	0.4620506616637265	0.8068522043359152	1.3863987410187704	5.641694226467862E-4	2.536560288278273E-4	5.18428442969514E-4	0.45254555766887605	0.054080935673761654	-26096.503043938646	-1657.6121102623383	-374.0476821803327
2630000	-30493.880312726622	-4371.74839466109	-26122.131918065534	20.7932935997886	2003.1847885919924	210.5299899584266	1.7399828236874582	12.407039760103016	5.632946941247236	20.034168564656834	33.12297701364659	5.211598458567972	7.021592015366958	11.257620363115361	17.01775968150746	0.6604355913427172	27.0	22.0	28.0	8.0	9.0	9.0	14.0	6.0	4.0	19.0	11.005241403058534	13.947219984676433	0.27425644569697527	0.2636735493896651	0.24821215804419802	0.21385784686916018	0.03454921940825568	0.37557886526621226	0.5510262573741712	0.448973742625826	0.8264658374417462	1.3471610002366907	5.206779583187372E-4	2.5370794221315455E-4	4.954979728947615E-4	0.4602216566807956	-0.06472462286862175	-26122.131918065534	-1657.6121102623383	-373.8201872525376
2640000	-30487.39550084567	-4389.786438817277	-26097.609062028394	21.244476033712115	2002.7336061580688	222.05477364643116	2.8212622163381402	10.561492556849505	4.597683315382613	18.893930688512715	20.661761703977323	2.51956476070407	15.784397024585884	21.112876486997433	4.956661059148384	1.1507687480756041	28.0	20.0	26.0	5.0	17.0	12.0	10.0	6.0	6.0	16.0	14.766706638570595	15.403906274782331	0.2900711684729702	0.2579455739022265	0.24198643781215362	0.20999681981264803	0.0699149539980667	0.21682281471363635	0.544149931755323	0.4558500682446744	0.8161522668359003	1.3677936493632592	4.946331245788928E-4	1.882176911869438E-4	4.883729745325023E-4	0.3620380597731049	0.06606116358322749	-26097.609062028394	-1657.6121102623383	-391.69538944481104
2650000	-30512.090215630324	-4389.944029021852	-26122.146186608472	21.44704037696715	2002.5310418148138	227.02364997089174	2.686260449128355	10.907630244314822	3.1664226368973307	5.380686840704999	19.739026649111572	3.521763244160083	8.563222722980596	28.265210108416767	2.09788265326945	0.7802737509992086	28.0	19.0	12.0	13.0	21.0	11.0	14.0	7.0	8.0	13.0	14.155764165421362	14.556693394642945	0.28370659035530904	0.2628940077941458	0.2433146615717935	0.2100847402787499	0.012975690744498126	0.3099765958330142	0.5722315770748441	0.42776842292515355	0.8582709865977073	1.2835337165313618	5.084885997173616E-4	1.9366870150396606E-4	5.036165526487854E-4	0.3887215998981252	-0.00845900678138445	-26122.146186608472	-1657.6121102623383	-396.06078026515644
2660000	-30490.391558702195	-4388.347525195132	-26102.044033507063	20.502696813217593	2003.4753853785633	223.78816161453662	3.2588491497139507	13.851296676498938	2.947498908583818	5.734848075375959	25.185791813838726	5.148804974480745	12.33410721940308	22.212858662240535	12.992709862130626	1.1579972211751268	28.0	19.0	11.0	17.0	18.0	17.0	8.0	4.0	7.0	17.0	15.364167532171978	8.81393281352108	0.27586009977389775	0.2638157972356037	0.24621513177528706	0.21410897121520966	0.08452613302576699	0.3223349900641691	0.5404072243131289	0.45959277568686824	0.8105387052331327	1.3790237704655108	5.14890711364896E-4	1.557332383105814E-4	4.938526364561899E-4	0.3092313444686937	-0.11696309023747822	-26102.044033507063	-1657.6121102623383	-392.084419339042
2670000	-30514.374770130587	-4381.310934686281	-26133.063835444307	21.026789783700117	2002.9512924080807	220.0813268583658	2.644424476452105	8.800503295624152	1.6343166364062427	8.349567932009823	25.76184424005725	7.246244749170002	13.623196173098616	9.148849792204548	0.5067279428282787	0.4220955831072795	28.0	18.0	10.0	16.0	22.0	15.0	13.0	6.0	9.0	9.0	15.83856582791299	15.247278066107494	0.27877082435074246	0.2570260990941292	0.24954587578674747	0.21465720076837913	0.023779407069519146	0.3687345420470497	0.5379800438680895	0.4620199561319075	0.8068982585352005	1.3863066080251654	5.388198524890851E-4	1.8949215367914076E-4	5.31257584096808E-4	0.34504037016632955	-0.018206372370139196	-26133.063835444307	-1657.6121102623383	-389.12000671414734
2680000	-30491.013001775013	-4383.130851387343	-26107.882150387668	20.626368000437758	2003.3517141913433	227.77865249699474	2.921048313874556	9.090374802302573	1.7964382697752144	7.36012243888841	40.28804424992753	5.480884467523308	14.486059210492204	6.73917672775832	0.4015337556304708	0.7106934320965014	28.0	20.0	10.0	19.0	19.0	12.0	12.0	6.0	5.0	15.0	11.955115574714636	15.920695141819676	0.2852638865881008	0.2589681016121914	0.2461842832869131	0.20958372851279297	0.04077514453567191	0.5078412725365739	0.49950121737719666	0.5004987826228	0.7491851547874478	1.5017636369378915	5.279608917501354E-4	2.2378802891568917E-4	4.913748255983526E-4	0.41912337517217907	-0.00456872367444481	-26107.882150387668	-1657.6121102623383	-388.7191080857325
2690000	-30471.282758340385	-4371.44113387759	-26099.841624462795	20.698142533768706	2003.2799396580122	222.3805504243374	2.2766633203978324	8.506651619112379	1.6689678144373081	10.49176030055007	18.906468633493215	1.6372378211426326	6.91102301735116	17.337792272894795	1.2042464209022885	0.545854020012456	25.0	23.0	10.0	21.0	16.0	11.0	12.0	5.0	7.0	16.0	11.822075810608702	10.837477939029387	0.2772910388984965	0.2548135264575987	0.2501235690856821	0.21777186555822098	0.014197486507566852	0.2666005841954376	0.5278186187090952	0.4721813812909012	0.7916574771001205	1.4167963101644478	5.271885142923873E-4	2.0468674583992613E-4	4.8652177106846175E-4	0.40429155765988173	-0.08985748301603598	-26099.841624462795	-1657.6121102623383	-377.8905936383527
2700000	-30477.634967259666	-4379.448314342033	-26098.186652917633	20.932613138688478	2003.0454690530923	212.06927542359813	2.6269644048397187	7.982223423306249	1.6810315602775545	8.961212617427275	17.851824586059358	2.3848677149399924	8.825771397570037	18.70563705938937	3.258721410601384	0.8789417208959516	23.0	29.0	4.0	24.0	15.0	12.0	11.0	7.0	5.0	16.0	10.810173691023069	14.130116625129485	0.28838763197817835	0.24753900271373672	0.24761018110837976	0.21646318419970337	0.02658856196507307	0.28203931020264184	0.51957691482717	0.48042308517282645	0.7792960213444888	1.4415258232542192	5.595056460562638E-4	2.2430752750188918E-4	5.072081945271088E-4	0.4131313450940471	-0.023902619567932964	-26098.186652917633	-1657.6121102623383	-386.1192591848741
2710000	-30461.94680989574	-4357.225245561785	-26104.721564333955	20.73993223499721	2003.2381499567837	212.06292378717836	2.2087598821706895	8.45296847607251	2.251808678500865	10.096447280388245	20.735852626623004	2.035943791379643	7.6478391237762064	19.64069838026453	1.0564483534085096	0.8157435747979312	27.0	23.0	7.0	20.0	18.0	14.0	2.0	13.0	4.0	18.0	14.322856662260891	13.431645118374863	0.2811413968262326	0.26368116290794336	0.23844775233356683	0.2167296879322553	0.048409738038144044	0.3536171373526941	0.5363285322874172	0.46367146771257955	0.8044212116008685	1.3912620247493341	5.206704074978417E-4	1.7353411308749042E-4	4.915753630777051E-4	0.3296465508830088	-0.07443025189975915	-26104.721564333955	-1657.6121102623383	-363.4992013215261
2720000	-30482.820633174124	-4379.485793910922	-26103.334839263203	21.213261568434323	2002.7648206233466	218.04937374323646	2.137572777114365	7.424955010302611	2.116077148263995	6.118178868238956	16.377790512853885	2.786868127017628	7.136270781496443	13.16890324882359	0.9642618150498232	1.0509668034156074	29.0	22.0	4.0	20.0	23.0	11.0	1.0	15.0	1.0	20.0	12.995419304502358	11.493423138406596	0.2801366041945433	0.25799296697991675	0.2454976000153292	0.2163728288102088	0.00421681990064846	0.34523234682683934	0.5188933952908307	0.48110660470916594	0.7782708332732334	1.4435767468936977	5.815017943688912E-4	2.382612355620919E-4	5.311419585860928E-4	0.4366986846821198	0.0014777874435525258	-26103.334839263203	-1657.6121102623383	-390.3661426360722
2730000	-30469.32016259632	-4381.572274695076	-26087.74788790124	20.715553685505853	2003.262528506275	215.15603353814825	2.370093457684726	11.028470134426597	4.139658461790269	10.432343821082341	17.621578862922348	3.2257633100983005	6.300420137631677	16.99850288616349	1.5054650804005711	1.4381460075282122	24.0	26.0	8.0	20.0	18.0	3.0	8.0	17.0	2.0	20.0	12.148176433189011	11.57877022003251	0.2837683344209719	0.2526818362005554	0.2514567090862284	0.21209312029224237	0.043540075225681735	0.2843671375080686	0.5204390772067862	0.47956092279321033	0.7805891498361794	1.4389388756815231	5.15813452002726E-4	2.2693950208916512E-4	4.8047658081274E-4	0.4716808359537386	-0.0174284490919532	-26087.74788790124	-1657.6121102623383	-390.0317921992827
2740000	-30479.534995199196	-4386.498439455436	-26093.03655574376	21.34459541511914	2002.6334867766618	221.80794676738475	2.5660224026495673	8.091400905993618	3.619371870355148	5.061435988704804	19.255627743419513	8.790461121511989	5.399206534792047	25.281841969433746	0.5804688066445505	0.9233767149985935	26.0	26.0	9.0	15.0	16.0	9.0	7.0	16.0	6.0	16.0	16.619780238117443	12.907698017624066	0.28398708091417246	0.2586272194998058	0.24216972689796123	0.2152159726880586	0.09548061938098192	0.2022762653968899	0.5397568437205781	0.4602431562794185	0.8095632211543161	1.3809752595759213	4.983960711133556E-4	2.0646394408985717E-4	4.7592380244538017E-4	0.41375626798213705	-0.03947121855149396	-26093.03655574376	-1657.6121102623383	-393.7659156729847
2750000	-30498.25453213282	-4389.436189021224	-26108.818343111598	20.951933495512066	2003.0261486962688	221.09743442769775	1.794462960908041	6.913505506148728	1.4795447123853114	7.2770447723705844	26.495075453735748	19.704260655465003	8.459148813929035	13.538850861463636	1.5192218618596052	1.1822635647080204	25.0	26.0	7.0	19.0	12.0	9.0	2.0	24.0	3.0	19.0	14.598396571308568	12.208475426356058	0.28093250744931636	0.25796582670534135	0.24227035533781638	0.2188313105075241	0.01776126632032759	0.270757656743153	0.5113902743982279	0.48860972560176846	0.7670171534186982	1.4660901165786575	5.283514665465867E-4	2.0318264566754232E-4	5.069630401751299E-4	0.39147938036975	0.022351070165311116	-26108.818343111598	-1657.6121102623383	-396.44148899408356
2760000	-30501.730800580634	-4391.594619452812	-26110.136181127822	22.012797093529375	2001.9652850982516	221.22833437243418	2.7792475373360817	11.0103979264023	4.8041999731167495	5.226552893062	6.138949921057929	17.126471390874293	9.163889805171266	10.446947216280126	2.0469940316306756	0.979023581758355	27.0	17.0	7.0	14.0	12.0	14.0	14.0	21.0	2.0	18.0	14.512795592653646	10.87268754006291	0.28026384800982745	0.2587856857338936	0.2483748013183632	0.21257566493791397	0.036954009270177536	0.3671196380741157	0.5256695771420983	0.4743304228578977	0.7884342015944685	1.4232445825511875	5.374896571169836E-4	2.069934629733501E-4	5.009394106745148E-4	0.4081594812519234	-0.029055237266311144	-26110.136181127822	-1657.6121102623383	-402.3804714517569
2770000	-30500.08017611981	-4381.174906410304	-26118.905269709507	20.775581232078217	2003.2025009597028	215.68713277793898	2.4903328668975226	9.046361492744841	2.5053559782206194	3.3709638216237137	8.074123411640937	25.299389898237198	4.641442595537322	12.455873131221418	0.8287388940605261	1.354997705317432	27.0	22.0	3.0	16.0	9.0	20.0	11.0	15.0	8.0	15.0	15.446591884685605	14.506377737306794	0.28297280069194275	0.2577110471907862	0.24620422998443195	0.21311192213283733	0.07747360809238443	0.31392172923980344	0.5165375228153479	0.4834624771846482	0.7747373390117546	1.4506456224629884	5.17858924671414E-4	1.7380427748128958E-4	4.8760493285998315E-4	0.35124966515933176	-0.11252402531248064	-26118.905269709507	-1657.6121102623383	-389.99549590262257
2780000	-30490.096651281685	-4384.70402552807	-26105.392625753615	21.226608756516967	2002.751473435264	212.78066972714106	3.2740059063312734	11.481398494881779	9.220401750944696	3.4521300352287985	7.05277153768772	18.41895743851473	1.9797636922140756	9.117320826459718	0.7383784065291047	1.2699284480295723	25.0	17.0	5.0	28.0	2.0	24.0	8.0	18.0	5.0	14.0	13.50590904548168	17.09692848026722	0.2747753928121569	0.2582986022738764	0.25199924783007865	0.21492675708388628	0.06466385851130044	0.28936236214089317	0.5077230774315183	0.4922769225684776	0.7615168474503433	1.4770936659284333	5.393148039014586E-4	1.9635655689799713E-4	5.072090769708173E-4	0.3748856985982701	0.0334949875640591	-26105.392625753615	-1657.6121102623383	-392.6174108085605
2790000	-30466.222227742022	-4347.545780507256	-26118.676447234768	20.399380393238346	2003.5787017985426	196.96838168256227	1.7321179983778163	9.557494318959922	25.96359559916598	4.5416013903763055	10.849556713827026	14.873075593825934	2.3126051937956853	9.60925330784468	0.9391588103565808	0.4983576248391068	29.0	15.0	1.0	26.0	7.0	23.0	9.0	16.0	9.0	11.0	11.692960269127033	12.915004661945602	0.2798639539150215	0.25654286186651576	0.2534384515706262	0.2101547326478347	0.0394528697575067	0.21284683869081256	0.5518252946829517	0.4481747053170443	0.8276642867528469	1.3447634615881514	5.603268175946213E-4	2.3420540787899222E-4	5.330031169828802E-4	0.434689141621442	0.10448131322661353	-26118.676447234768	-1657.6121102623383	-354.70627326147115
2800000	-30487.50371570423	-4368.446055849594	-26119.05765985464	21.009432061264597	2002.9686501305164	213.39023282746163	2.595141413265992	6.482804717080321	3.1347889949340595	8.639958138326795	22.040523665654295	27.199308290586025	7.523646754728099	15.60643679307854	0.4054732999661641	1.1737198238554665	28.0	19.0	10.0	19.0	4.0	16.0	10.0	18.0	8.0	14.0	13.671281141893834	12.576429444554236	0.2845132029760377	0.260740364810694	0.24910134604698597	0.20564508616628055	0.05687621162392089	0.28487609399069536	0.5245690604822673	0.4754309395177288	0.7867835734969617	1.4265467202565336	5.755046978780256E-4	2.234336893244595E-4	5.409015998164477E-4	0.41627983679175934	-0.05578642662901314	-26119.05765985464	-1657.6121102623383	-376.41183884173154
2810000	-30473.42597396509	-4374.6773667976995	-26098.748607167392	20.79258893035294	2003.185493261428	212.55460905066926	2.0007990633665784	11.278638302015102	5.225115606037597	8.322612207421397	12.586096021726345	24.9204272473959	6.2205343014052925	10.526805670910768	0.9574848062506118	0.8595091951646848	29.0	16.0	12.0	17.0	2.0	20.0	14.0	16.0	12.0	8.0	11.698802517375658	9.98833251637807	0.28358552282377497	0.25207873429348066	0.251307759817315	0.21302798306542767	0.007337229765995646	0.18672046093549333	0.5310788455760093	0.4689211544239867	0.7965473822394042	1.407013888454563	5.464958941758915E-4	2.3390413330458482E-4	4.988325269588318E-4	0.4229659411048878	0.014500613514848094	-26098.748607167392	-1657.6121102623383	-384.2613862278112
2820000	-30451.126196573714	-4370.596038819409	-26080.530157754303	20.70587607240672	2003.2722061193742	211.71028249319286	2.003685102701456	7.669708017051788	1.5173345572002286	9.077407401965903	12.077140043901224	36.18485488370706	4.031046552606802	9.347495426750912	0.6716256104115705	0.7740024498182925	29.0	18.0	12.0	16.0	4.0	16.0	12.0	18.0	14.0	7.0	14.348090319016867	9.654552840139685	0.2854283745475856	0.2528040388933373	0.2447440723157787	0.21702351424329683	0.1029744139829974	0.33926236027702916	0.5270798051738621	0.47292019482613395	0.7905493554109302	1.4190131453301114	5.534988655647327E-4	2.3704519506711864E-4	5.137465871056731E-4	0.42613638391704733	0.016978940084712096	-26080.530157754303	-1657.6121102623383	-377.5628112407568
2830000	-30476.373789018893	-4376.136575547316	-26100.237213471577	20.722504614012475	2003.2555775777685	213.1472535837103	2.1630403286899793	8.930057915762847	2.3878858205515248	6.679231374225229	19.777365327338053	16.853287712984102	4.393343704990268	10.766619259682553	1.113741658909502	0.22403471536918854	23.0	23.0	11.0	18.0	6.0	15.0	8.0	18.0	23.0	1.0	12.431474671508685	10.590893180604198	0.2825353303223335	0.25282519088005784	0.24896613230679154	0.21567334649081552	0.05473682492554278	0.3068313826206355	0.5281558765327018	0.4718441234672948	0.7921633188198038	1.4157843565826413	5.403754389376662E-4	1.8676078952992173E-4	5.217290277174064E-4	0.32129225908345305	0.020930502758667712	-26100.237213471577	-1657.6121102623383	-386.45426053296706
2840000	-30487.08418949882	-4386.738962540705	-26100.345226958114	20.68332861573649	2003.2947535760445	224.66014429817756	3.636419839858671	10.220567224115971	1.7681554702118805	5.065799474149787	15.44406676207569	25.986392562397842	5.486091956867045	16.665875555063526	1.286185825619017	2.422387198710698	25.0	24.0	8.0	19.0	11.0	7.0	12.0	16.0	20.0	4.0	12.939515212518838	11.122064926285262	0.281075409043962	0.2576716556830398	0.24629892813205065	0.21495400714094595	0.025113361292601666	0.24841618659225062	0.5463486648004228	0.45365133519957385	0.8194500729261013	1.3611962760047027	5.803459368779415E-4	2.448168103747038E-4	5.515268036450153E-4	0.4142175970751456	-0.010280859991278304	-26100.345226958114	-1657.6121102623383	-393.6831132339911
2850000	-30471.870291520336	-4369.4690781130375	-26102.4012134073	20.821779683583596	2003.1563025081973	220.21821899535618	2.419955545238339	10.575293777523889	2.158193706546139	6.636738666122564	17.105997008974942	24.693210515946994	2.0426664734124254	10.223514849809996	2.0931146497162283	1.0715188708564343	29.0	19.0	10.0	17.0	7.0	13.0	13.0	12.0	20.0	6.0	13.225665926713024	12.058299547126557	0.29299035429607007	0.2532176748874583	0.2416534698383467	0.2121385009781234	0.06326348471121299	0.17530170576252438	0.5339604468567822	0.4660395531432143	0.8008693995367943	1.398367545706355	5.141063779330142E-4	1.9388234039076048E-4	4.904697382246537E-4	0.3486703947497098	-0.03622234686056671	-26102.4012134073	-1657.6121102623383	-375.91569340193973
2860000	-30482.730863232246	-4381.276622298945	-26101.4542409333	21.552016215307038	2002.4260659764739	228.0418881134396	3.0971260072939995	8.589795219209028	2.8317994906812527	8.522801415561087	15.14532056700913	40.34443165588744	3.6354355171604937	10.75457877226872	2.0833967801154176	0.8275671677243694	27.0	21.0	10.0	16.0	8.0	8.0	16.0	16.0	16.0	8.0	12.302346106722757	12.930991702022132	0.2788362957632157	0.2590110696332984	0.24580881177028302	0.21634382283320133	0.014629728085351158	0.22892161049351348	0.5245680608553612	0.4754319391446353	0.7867820741900287	1.4265497196710992	5.269371830264054E-4	2.2350832079009815E-4	5.007052628185764E-4	0.3997221887048639	-0.012127037883079964	-26101.4542409333	-1657.6121102623383	-389.19999300409245
2870000	-30502.076803860436	-4384.750035667132	-26117.326768193307	21.455026008245365	2002.5230561835356	228.34252578484197	2.7888014906055347	12.755601543366618	2.911383613982763	8.300571113850888	16.920548338571013	30.31749445338588	3.1323976259781925	21.695140448665352	1.220753784508322	0.968078292624748	29.0	17.0	11.0	17.0	14.0	4.0	16.0	13.0	21.0	4.0	12.576678919735253	13.545612697050478	0.28980194483666283	0.256579326641508	0.24367716330129435	0.2099415652205333	0.06901631858687841	0.3075736086714822	0.505004218821568	0.4949957811784286	0.7574389224369941	1.4852516937522033	4.963029125745534E-4	1.702098575363433E-4	4.886518903842035E-4	0.336780660462433	-0.14456133492759474	-26117.326768193307	-1657.6121102623383	-387.10848571034944
2880000	-30484.81674360244	-4361.17344031252	-26123.643303289922	20.708556443358667	2003.2695257484222	217.65243782412927	1.8076163164308436	12.638855441767385	2.415838799557475	7.776337855911388	39.264257892594905	59.020043521658	3.219661941525774	12.738823067787086	0.7906322072937908	0.6870053372031779	27.0	21.0	10.0	18.0	13.0	4.0	14.0	15.0	22.0	2.0	12.345759124769764	14.117692152172841	0.28699588968881146	0.25724041290399585	0.24393910651423126	0.21182459089295985	0.05863445920367692	0.35625880771338353	0.5362795010039938	0.46372049899600315	0.8043476712202187	1.391409144784536	4.7268251901592766E-4	1.6045745857418467E-4	4.6927531391575223E-4	0.3494088269172973	0.09640656801662273	-26123.643303289922	-1657.6121102623383	-361.44351910645065
2890000	-30486.574842693924	-4366.404739273254	-26120.17010342067	20.226908698164845	2003.751173493616	211.43489225738637	1.9663663989972666	9.66288881887769	1.9555864491720656	11.272074209949254	21.40306495341685	31.43930655533667	5.154840855458768	19.21106894607632	0.9416437952332113	0.008113367864551897	29.0	19.0	10.0	19.0	13.0	4.0	13.0	15.0	23.0	1.0	12.92837791686892	14.055605891664225	0.28077979669237924	0.2522450564988215	0.24936458907791903	0.21761055773087873	0.0832788961945667	0.24918544871986573	0.5266038892353114	0.4733961107646858	0.7898355450263207	1.4204411473064817	5.649728030781952E-4	1.5669244462099266E-4	5.426141499195677E-4	0.29843746205937666	-0.02165634278496899	-26120.17010342067	-1657.6121102623383	-370.45751818276545
2900000	-30472.677004049237	-4371.735019808399	-26100.94198424084	20.834185429085718	2003.1438967626952	208.13011484121427	2.263588254712713	9.646890851989392	4.178491154982546	4.446673073666655	17.527083121343214	5.27508732342933	6.162180838985188	22.532683416222245	1.2097799064345902	2.150167094445957	28.0	17.0	12.0	19.0	21.0	4.0	10.0	12.0	18.0	5.0	12.838358003196621	11.963327664363645	0.2851007158873204	0.2581344772752626	0.24281498940300697	0.21394981743440855	0.020798078146868588	0.2769639473037889	0.5199463987530081	0.4800536012469893	0.7798501979161174	1.4404171741555192	5.76073285612734E-4	2.4308392276254569E-4	5.345556101934573E-4	0.4042725998275915	-0.030806440071149903	-26100.94198424084	-1657.6121102623383	-379.0016519907642
2910000	-30481.474591980757	-4377.66348973232	-26103.811102248437	21.652076328591264	2002.3260058631897	205.49452433476847	2.3782855578343605	9.689515651038366	5.415830410190779	5.346696213682083	21.103068426742247	1.8553921805729496	7.6420308062083615	9.862365404382848	0.9911865005409629	1.8898173645553507	27.0	16.0	14.0	17.0	21.0	1.0	21.0	8.0	17.0	4.0	13.522170394983062	11.530380725089824	0.2874941018525706	0.2578980013132736	0.24555154213184377	0.20905635470231046	0.03026172372553605	0.24608901921956514	0.5430483335262052	0.456951666473792	0.8145000165288265	1.3710990323540722	5.926591836818985E-4	2.7441915533510646E-4	5.615551008123909E-4	0.4572410282201821	0.041604527684998435	-26103.811102248437	-1657.6121102623383	-385.62581757794953
2920000	-30485.970977123987	-4377.917874246561	-26108.053102877428	20.84641471361141	2003.1316674781694	206.3636144594168	2.042322548300736	9.22986876408454	8.976472195871109	6.36540044881293	23.568486295311647	13.21377455585146	6.295199063845122	9.84641615829465	0.8243310073526997	1.3081249754121094	33.0	7.0	20.0	16.0	23.0	1.0	16.0	8.0	19.0	3.0	12.015726167133884	13.429407339391656	0.27883391996060236	0.25969380489432237	0.24798113201157712	0.21349114313349643	0.015759300940945947	0.2647465966741817	0.5395844323812371	0.46041556761875957	0.8093046271580301	1.3814925856694262	5.8772969941127E-4	2.676102412061022E-4	5.494355268287582E-4	0.44050278763186484	0.0027214148591413172	-26108.053102877428	-1657.6121102623383	-386.6887305902872
2930000	-30503.40042033191	-4369.852294469805	-26133.548125862104	21.50922136161147	2002.4688608301694	209.38729382285118	2.520607076783463	11.223901947304935	2.0324343476209212	10.37770489864856	19.96241720863994	10.976801306213089	9.648077028863158	14.233477952494079	0.763705259550846	0.8965670850504202	33.0	9.0	14.0	23.0	30.0	6.0	3.0	3.0	22.0	3.0	14.051974804647214	13.02640640594547	0.277021755695604	0.26726598328088186	0.24773361439767141	0.20797864662584106	0.04333491295685393	0.27659230414624253	0.5070251248348683	0.4929748751651285	0.7604700117150848	1.4791878964567553	5.537924168100201E-4	2.6244156620753635E-4	4.979384786023369E-4	0.4657126554553754	-0.1335356535886074	-26133.548125862104	-1657.6121102623383	-376.72738734796854
2940000	-30492.698258740395	-4379.777761179965	-26112.92049756043	20.511361046468693	2003.4667211453122	212.6639680769986	2.7063700112326785	9.892045279533209	2.590890969632933	10.050871434255448	14.022372835662134	20.320643271741144	35.25424573810134	9.634649897032139	0.776437484929751	1.3534079294925967	29.0	13.0	13.0	17.0	40.0	7.0	1.0	1.0	22.0	3.0	14.304239184676053	10.898445467315494	0.28475174494400646	0.2549520646358495	0.24710220209460507	0.21319398832553724	0.037523737273225825	0.16859099219299667	0.5368914100235422	0.4631085899764542	0.8052654530745521	1.3895730909386959	5.481564959060093E-4	3.0076578382531903E-4	5.259691808367234E-4	0.48704194730750267	0.03049205653407256	-26112.92049756043	-1657.6121102623383	-387.11440525621504
2950000	-30501.09177959463	-4390.15526168538	-26110.93651790925	21.337063656401323	2002.6410185353795	213.9349623080731	2.554287702672417	14.208548440963408	2.029192687368155	9.2876585252526	12.149117815565655	9.628348414268585	14.926119237034943	5.648207216130637	1.8786628113518593	0.436946645316451	30.0	15.0	13.0	20.0	36.0	2.0	4.0	7.0	16.0	3.0	13.91674986787807	10.730597106478816	0.285605808408602	0.25672791671460893	0.24035872377655856	0.2173075511002289	0.027724785647993955	0.3707825866469993	0.5251083819371694	0.47489161806282687	0.7875924836930022	1.424928467869689	5.619529202693323E-4	1.9504283224497355E-4	5.50195313522785E-4	0.3526136327186478	-0.047304977195863365	-26110.93651790925	-1657.6121102623383	-398.2527002570353
2960000	-30488.599192085825	-4389.230556963698	-26099.368635122126	21.878660850638706	2002.0994213411423	219.3409990297677	1.978985227699667	12.123303704523199	3.633967212169103	5.428467033819037	16.017777478597292	40.1345400501137	22.890957224860887	27.824818148125615	1.1717205865857894	0.40107470105489373	25.0	21.0	11.0	18.0	31.0	3.0	9.0	3.0	24.0	1.0	14.756428478862347	10.635314762582672	0.2911574120752972	0.25602590972016254	0.23878780829397334	0.21402886991056527	0.04029822292458852	0.3752549948990946	0.540729442553193	0.4592705574468035	0.8110219895849212	1.3780569436661498	4.923555077350845E-4	2.1941413005862915E-4	4.7951859938218767E-4	0.45584186630754503	4.441357756070191E-4	-26099.368635122126	-1657.6121102623383	-393.98048989744706
2970000	-30469.829739613182	-4376.510514368614	-26093.319225244566	21.049995746741907	2002.928086445039	213.37771083416098	2.0586441455180196	7.0533714977663635	1.1349545532033538	5.217181698715619	16.626675381146327	3.8090682414483656	11.833592060523342	6.284708556620304	0.8279684236524457	0.9452406666470518	27.0	20.0	11.0	17.0	26.0	4.0	17.0	2.0	19.0	3.0	13.577729411393902	13.387561521925184	0.28778934897535063	0.25485522409949957	0.24051153089749974	0.21684389602764836	0.027210102175197075	0.27784598525817744	0.5413071055164743	0.45869289448352246	0.8118884069258706	1.376323646278062	5.201910592039376E-4	2.554715134432988E-4	4.992675382517553E-4	0.48463831458999684	-0.017201908096234633	-26093.319225244566	-1657.6121102623383	-386.6738087406167
2980000	-30469.167458161435	-4374.025986333998	-26095.14147182744	20.71705731836105	2003.26102487342	219.11522316291357	2.8418031755271027	12.529586555364837	1.403195347917617	5.1924872564290405	21.62350087651943	5.095871509709805	17.466979002525008	19.720133849880877	0.9326370513691659	0.7502002976992934	29.0	18.0	12.0	17.0	18.0	8.0	19.0	1.0	22.0	2.0	15.327294985093355	14.200355046555105	0.2829737728987441	0.2594104849473021	0.24800290742574646	0.20961283472820563	0.026027869255846835	0.20452481600591296	0.5312625109647703	0.46873748903522644	0.7968228558076781	1.4064627942026273	5.609292705800746E-4	2.541694848122563E-4	5.120512530180316E-4	0.43837731539554037	-0.0440377573314729	-26095.14147182744	-1657.6121102623383	-378.77977729271163
2990000	-30458.68681279799	-4358.239138358762	-26100.44767443923	20.535913676497106	2003.4421685152838	213.30628659643097	2.1890428798493677	9.756702673328789	1.4266636909952097	5.2765345913336805	29.84118965026142	5.007231669048593	16.095666050193984	1.0161060068753711	1.1780503166283491	0.055308046177903726	29.0	16.0	13.0	18.0	17.0	14.0	15.0	4.0	19.0	1.0	13.592908748694835	14.261630140155683	0.2712845409174806	0.26113443426622773	0.24855065331139095	0.21903037150489899	0.08926099985995233	0.3044346416603236	0.5087033667253765	0.4912966332746205	0.7629871505463236	1.47415227452788	5.5508138037897E-4	2.6783721583109864E-4	5.059119705331981E-4	0.445998097833629	0.014599568483824795	-26100.44767443923	-1657.6121102623383	-365.5720537341743
3000000	-30450.167768340245	-4361.754851743057	-26088.41291659719	20.603877741802666	2003.3742044499782	214.3065830248377	2.1748572721607897	7.709722441666274	2.4571865839617355	6.919810758781973	20.00411385590825	2.21151708504971	18.757583694116942	3.8560982849186516	1.2203092698431532	0.0030207459381954562	29.0	18.0	12.0	18.0	19.0	11.0	16.0	9.0	12.0	2.0	13.49576181859696	13.357203533598286	0.28169953068594644	0.26479042331997993	0.2393857292871199	0.21412431670695198	0.11085724264268425	0.2683203770129082	0.5264639448822246	0.47353605511777225	0.789625647175862	1.4208610551023784	5.77435948619111E-4	3.727343992361198E-4	4.943671881115925E-4	0.6348459787454035	-0.08568831804923029	-26088.41291659719	-1657.6121102623383	-368.29230158185715
3010000	-30453.20544085638	-4370.789603293404	-26082.415837562978	20.73910559628006	2003.2389765955008	220.50635905779376	2.6537797551816835	16.717813566849724	2.6694678845439075	13.839144175470723	18.692977242421577	2.091599238304138	11.957818622805531	1.5680889713442816	1.9139106787032567	0.033478565312705454	30.0	14.0	14.0	18.0	20.0	10.0	16.0	11.0	11.0	2.0	12.86452894884127	13.191952003776578	0.28248461467351615	0.257670022899808	0.24216467359109076	0.21768068883558345	0.003854296232544743	0.28013842450559706	0.5237028316512427	0.4762971683487546	0.7854843458709309	1.4291458693551282	5.353548760982348E-4	2.9528791132853643E-4	4.8462742171227166E-4	0.5219036275574361	-0.008402020379895792	-26082.415837562978	-1657.6121102623383	-375.26740757862365
3020000	-30470.350025448173	-4376.897265277545	-26093.45276017063	20.87057819735794	2003.107503994423	216.44444658231902	1.783966292983027	14.90285497649542	1.63999507137691	7.525918084039967	28.76961458256149	4.774893481787855	9.169805749095186	2.3231169524499813	1.1055288981610853	0.39711577588548347	29.0	17.0	11.0	24.0	15.0	9.0	14.0	12.0	14.0	1.0	13.229080457484512	9.833300630368113	0.2884350271898245	0.25726633499971224	0.24900078181586674	0.20529785599459488	0.08279422463004447	0.3188890944663444	0.5442415578177122	0.4557584421822849	0.8162896936996306	1.3675187222436143	5.47507302876105E-4	2.5951209668937574E-4	5.275872330359341E-4	0.4582178988911515	-0.20369215036822147	-26093.45276017063	-1657.6121102623383	-382.9382751128
3030000	-30485.590182146836	-4391.856963620665	-26093.73321852617	20.64462141880023	2003.3334607729807	225.67126003025905	2.260431607221536	13.19300676804534	4.702706579860776	9.075268680720605	22.259868814054595	6.0593345910425604	13.476209549938929	2.2493372352747762	1.0107946777015828	0.5978495068015217	28.0	20.0	10.0	17.0	22.0	9.0	14.0	15.0	9.0	2.0	19.017734881766376	11.484614663369435	0.2791042397473577	0.2606563568992837	0.2428670436328475	0.21737235972050942	0.02352897797877639	0.2745683111850294	0.5487042580203303	0.45129574197966665	0.8229831483414912	1.354128238351272	4.7720238816235396E-4	2.41844792937221E-4	4.729121040537817E-4	0.46334963061191836	-0.006645085255567167	-26093.73321852617	-1657.6121102623383	-401.07598778298046
3040000	-30502.991388511236	-4387.969993672748	-26115.021394838488	20.850629436540327	2003.1274527552405	223.39736509710147	2.0387924008746126	10.848209412846188	4.261859651632937	11.044952801731197	25.712355486970978	10.879146914762218	18.353524029051798	1.1904686211992048	1.6487015033402133	2.580085707077463	29.0	18.0	12.0	10.0	27.0	22.0	4.0	16.0	6.0	2.0	16.462399211243	12.057594117940408	0.2843575203096319	0.26145127706939003	0.24696900832483662	0.2072221942961398	0.03813376937894977	0.25622116799034556	0.5488489543071688	0.4511510456928279	0.8232001734583098	1.3536940722163704	5.03882607435849E-4	2.120198604899967E-4	4.704975526127786E-4	0.40568735224528724	0.04835147371300574	-26115.021394838488	-1657.6121102623383	-395.31658239104587
3050000	-30502.40473701987	-4379.254405615046	-26123.150331404824	20.568503922683476	2003.4095782690974	221.0143439451518	2.3089256808765186	10.154884424433812	3.2781494959833917	7.542474482693436	18.118329064791023	13.078797936420228	12.403961757114859	0.7355169234140891	1.4657150312723732	1.1933379204614718	27.0	19.0	12.0	18.0	27.0	18.0	2.0	12.0	9.0	2.0	12.079501903579123	12.376929369250243	0.27279907617709764	0.2561015220594463	0.25010717495863755	0.22099222680481687	0.025801482420877975	0.2772915049216368	0.5107188322998205	0.4892811677001762	0.7660100798922962	1.4681048014544407	5.347193337241732E-4	2.121678749083435E-4	5.032202434493315E-4	0.37677566366496756	-0.0825928366496859	-26123.150331404824	-1657.6121102623383	-390.5429831606261
3060000	-30476.594827232657	-4370.667225707939	-26105.92760152472	20.802463509360738	2003.1756186824202	211.1981768526305	2.703759714714201	9.457186580943928	5.643112645418391	8.814372794962097	21.41401859440585	13.656497398369174	1.196413421245379	0.7545222884792482	1.2332353311748465	0.5879628324455055	28.0	22.0	9.0	17.0	29.0	17.0	5.0	13.0	4.0	2.0	15.40251721084267	12.736388137737439	0.28029162021271564	0.25301019784149426	0.24445920762252804	0.22223897432326042	0.015043108785856596	0.3027207014606394	0.5187424636228546	0.4812575363771423	0.7780444559169805	1.4440296225019889	5.395749450906982E-4	1.9671166280466358E-4	5.222665477629572E-4	0.3426596133507702	0.0830440038280282	-26105.92760152472	-1657.6121102623383	-385.0922180637919
3070000	-30475.302289563937	-4376.92131468226	-26098.38097488168	20.782641658636315	2003.1954405331446	212.90944979515484	2.7017821806040665	7.806776817041321	9.816986123706744	5.637819918359524	19.737377008369418	11.505111673947729	5.3149177304134705	0.8046056184451277	1.1921420750763903	0.1858701257998531	28.0	23.0	11.0	13.0	25.0	21.0	7.0	14.0	2.0	2.0	12.560586759885535	9.99399576656621	0.28671681795076026	0.2547871523298308	0.24455499091137708	0.21394103880803028	0.03795589584065876	0.35909887206471025	0.556606041081264	0.443393958918733	0.8348347682368078	1.3304186692576243	5.42584791672401E-4	2.0073502323238534E-4	5.348755926329376E-4	0.3407586935913377	0.07557361056626026	-26098.38097488168	-1657.6121102623383	-391.3828065079205
3080000	-30466.83209358238	-4378.453078135592	-26088.379015446786	20.728720772329172	2003.2493614194518	217.91303991418104	2.6477920637544137	9.224638658923558	15.435116246442956	6.550798344249776	22.628735371523053	11.814022907164336	5.383986953146636	0.3852752554093517	0.3257949456094157	1.0683234597178028	28.0	15.0	16.0	15.0	20.0	29.0	3.0	11.0	5.0	4.0	15.234971266578803	15.28874883768962	0.28082090558242656	0.25983170115136905	0.2479698331834122	0.21137756008279054	0.033867986437259065	0.31484224254705884	0.535879531197677	0.4641204688023201	0.8037477698969963	1.3926092678055197	5.611565754451479E-4	2.4543852015613925E-4	5.228605916572889E-4	0.4318724949987232	0.07384010369368957	-26088.379015446786	-1657.6121102623383	-389.74224594810954
3090000	-30510.062319638735	-4385.906765046744	-26124.15555459199	21.005077013826398	2002.9730051779545	215.26456325036384	1.9698597569261262	7.6312931943932165	7.676986345932594	5.2316036020957535	17.65515757276698	12.14711909239731	30.901583637632463	1.7048448850559281	0.824416565593732	1.2168741208572336	28.0	16.0	19.0	13.0	23.0	24.0	3.0	5.0	9.0	6.0	14.58595965710242	12.532799732529453	0.28173355151324697	0.25479556981671153	0.24966560945279068	0.21380526921724927	0.03511837812631787	0.4271909950018121	0.5264455707637032	0.47355442923629404	0.7895980884505784	1.4209161872705571	5.642488384305708E-4	2.1624323985797826E-4	5.233267322680393E-4	0.3990843205873375	-0.01909258226267534	-26124.15555459199	-1657.6121102623383	-395.2464034546174
3100000	-30517.181399964946	-4405.479752030069	-26111.70164793488	20.811974999046555	2003.1661071927344	227.8463833537504	2.8490213767097976	12.941799044821465	9.894629010387701	4.175225351355793	13.832144612831382	14.492620386781153	2.9529922368935875	1.0448626258262377	0.7249009363896809	1.1501697531863007	30.0	23.0	18.0	4.0	13.0	36.0	3.0	12.0	1.0	6.0	12.864201301783096	13.688963192752523	0.2815219709914609	0.2515065125102734	0.24558082575461967	0.2213906907436445	0.04207766477019452	0.4602372814698419	0.5098592660991148	0.49014073390088236	0.7647208453224444	1.4706839591039294	5.116202668457422E-4	2.1344195182254323E-4	4.7303274338135454E-4	0.38630921720214145	-0.02495567363834521	-26111.70164793488	-1657.6121102623383	-417.89467591142574
3110000	-30492.39494912105	-4392.531905037402	-26099.86304408365	21.26834353289028	2002.7097386588907	227.749037410944	2.3860025457353706	10.323699025890306	7.122090450295348	37.57483907620642	25.05348240743068	14.96662248986094	2.0213631536917966	0.8082580113589198	0.779379606576753	0.716208752700854	26.0	40.0	10.0	6.0	12.0	30.0	4.0	12.0	4.0	2.0	16.999987550478725	11.676846682025937	0.2828593177581636	0.2608472091244023	0.24646212859558506	0.2098313445218476	0.03699744680366107	0.21484548308100157	0.5242296969115627	0.47577030308843465	0.7862745734376977	1.427564992204203	5.093014696708251E-4	1.5770765610368686E-4	4.909658816838854E-4	0.287900724627186	0.001948042064145098	-26099.86304408365	-1657.6121102623383	-402.78748455051664
3120000	-30483.925443206146	-4391.635268338621	-26092.290174867525	20.7519980887877	2003.2260841029931	223.9758543611412	2.159795822580509	10.78427989027234	5.229083258331905	44.180841581283694	17.345777086572532	12.93621966926953	2.277494046397077	0.9254520432342618	0.7174364898831288	1.5312754979401055	28.0	36.0	12.0	2.0	11.0	33.0	3.0	9.0	5.0	7.0	14.959394292872613	12.398879674015145	0.2752743240327279	0.2602030726631401	0.2426368558620073	0.2218857474421234	0.053229433539967105	0.25611489586089686	0.5231317476217617	0.47686825237823577	0.7846277960525543	1.4308594264283672	5.209059564529981E-4	1.9443002917266848E-4	4.950197164017795E-4	0.3884275047771814	0.028928637778648666	-26092.290174867525	-1657.6121102623383	-397.9723483548734
3130000	-30482.988414626798	-4382.711869227472	-26100.276545399327	20.94951067084139	2003.0285715209395	221.57293684489346	1.969799757132042	7.144921749595757	19.15377492365966	32.989231860901285	22.101179647751177	11.306040918089273	1.6008868568585994	0.7067607733025444	1.3992990995380408	3.6081238464457996	28.0	47.0	11.0	3.0	7.0	28.0	3.0	14.0	3.0	2.0	13.77554280130709	11.772435991336492	0.2826942432303112	0.2576430261203636	0.2418302546895768	0.2178324759597471	0.061245810975157765	0.31762726496215865	0.5284503474738531	0.471549652526145	0.7926049859268136	1.414900786498342	5.263027032955165E-4	2.0558419565717322E-4	5.09111957829972E-4	0.38890290834933144	-0.0025123087577753364	-26100.276545399327	-1657.6121102623383	-392.8113575640685
3140000	-30484.232835417803	-4381.658265175057	-26102.574570242745	20.85112847532662	2003.1269537164542	216.0390442173971	1.8201930052203856	9.276006407993581	5.204636856923892	16.73485013451426	23.65339774339497	14.49582936161526	30.323553523857257	0.5480190162399637	0.8840357743864445	1.7180962976081702	28.0	40.0	8.0	4.0	10.0	28.0	5.0	13.0	9.0	1.0	15.6701117875293	12.692155052707536	0.2830599501928698	0.25470485648763663	0.2540534263711404	0.2081817669483519	0.042733364989512974	0.36648201596336993	0.5053244045952108	0.49467559540478767	0.7579191583604357	1.4842909654375431	5.578789746920099E-4	2.3551667047395474E-4	5.151323504354761E-4	0.4096355058646496	-0.0028722452636198853	-26102.574570242745	-1657.6121102623383	-388.3579531482834
3150000	-30476.15094387511	-4393.1711349845555	-26082.97980889055	21.30199690655538	2002.6760852852256	217.10709139782742	3.270395301043564	7.7349146168777	5.300661953563618	18.34521438886059	10.155325086711219	7.67366716624296	15.692053298068044	1.6875194506963596	1.0720912243408889	0.732956918610633	28.0	38.0	9.0	14.0	3.0	26.0	6.0	12.0	9.0	1.0	13.96853709545346	14.240803683663998	0.28178232485165017	0.2531969121553146	0.25177653931363436	0.21324422367939963	0.06610152922066023	0.4603031628028049	0.5309323984466647	0.469067601553334	0.7963277310925216	1.4074533080520197	5.216007608602035E-4	1.923806390537973E-4	5.064498232796113E-4	0.3663586658180199	0.05098684205414991	-26082.97980889055	-1657.6121102623383	-404.68245803862436
3160000	-30469.868185009822	-4381.71839031446	-26088.14979469536	21.092275708010472	2002.8858064837705	217.9251556708441	1.895396829697189	8.383829964855478	7.7631608167848185	8.10732688901253	16.618747448352376	14.294590473920685	19.250068868916152	0.7119445725245548	1.0871230805108492	0.04929834359840876	25.0	41.0	10.0	3.0	7.0	27.0	11.0	15.0	6.0	1.0	13.090977784593857	10.647172227995137	0.28722975149187846	0.25852252682622734	0.24322718937275886	0.21102053230913423	0.023114843979779538	0.3099358270045057	0.5187204856756868	0.481279514324312	0.7780114919297508	1.4440955680807193	5.329000080965494E-4	2.6826774647676293E-4	5.041394953234544E-4	0.4782236757722504	0.07363313699141621	-26088.14979469536	-1657.6121102623383	-394.3159872153313
3170000	-30447.840762291984	-4374.235790654944	-26073.60497163704	21.272435010295496	2002.7056471814853	215.71159302360272	1.9865803396091284	7.812835101646782	7.015615654175189	24.41960772142486	34.078936340776146	5.282624138742163	14.017126983654551	1.701327837699677	0.4775529258722472	0.4135370367549151	29.0	31.0	16.0	12.0	6.0	19.0	9.0	12.0	11.0	1.0	15.938704678719127	10.806247194723078	0.28545087496525823	0.2590147057086558	0.24333005519925774	0.2122043641268271	0.06818635774027805	0.27969807504691807	0.5242934106644334	0.4757065893355655	0.7863701355627654	1.4273738169195591	5.527399325756502E-4	3.0964509821445723E-4	5.034999362440691E-4	0.501400249404882	-0.021426089354061074	-26073.60497163704	-1657.6121102623383	-384.3391937872741
3180000	-30473.3828841485	-4379.873375790257	-26093.509508358242	20.550917746472166	2003.4271644453088	219.07377325737554	1.7076295017412482	9.461673130970501	11.484626822169789	27.155758917124086	31.031061714276362	11.684807084207732	29.04283612425966	1.268696304862276	0.8026888498371372	0.3402939931087497	29.0	34.0	14.0	3.0	14.0	17.0	12.0	7.0	14.0	2.0	12.353190472458271	14.87545746203102	0.28261815862982465	0.2597021283484666	0.24859020933299839	0.20908950368870924	0.012538877725013556	0.31604338337918453	0.5129174864332352	0.48708251356676346	0.7693077676255025	1.4615076648730898	5.901136422952999E-4	2.6519534633902525E-4	5.372512985342743E-4	0.423864106490344	-0.09074059973715437	-26093.509508358242	-1657.6121102623383	-387.2852736634878
3190000	-30463.865762314417	-4379.994784310289	-26083.870978004128	20.762253893952597	2003.2158282978282	219.61434038687068	1.8712903108121404	7.213390340061889	8.120392015735613	32.74103749030416	19.1805347151242	11.026673810689527	16.488679431185897	1.3930223283205694	0.8490798169312103	1.9625893922631343	29.0	31.0	15.0	5.0	13.0	19.0	9.0	4.0	16.0	5.0	15.01666381524868	15.079191117715283	0.2782838713316876	0.25613399613262006	0.2513403189497899	0.21424181358590136	0.01922355356062019	0.28466111472488964	0.5206640845381529	0.4793359154618457	0.7809266308002168	1.4382637335233004	5.308018038183335E-4	2.0685883621646408E-4	5.045327110726306E-4	0.3770013559164143	0.03596996431627196	-26083.870978004128	-1657.6121102623383	-387.8517192212698
3200000	-30483.095782050594	-4380.377374112846	-26102.718407937748	21.013107766733853	2002.964974425047	229.08158613043267	2.088949675124427	9.165247028163215	7.3270304253524	15.554839312620864	38.9723004059756	4.346716577171784	13.917708465884727	8.985134762636788	0.6370260894910464	0.8977405777604297	28.0	32.0	15.0	7.0	10.0	17.0	12.0	2.0	17.0	6.0	12.61014114805002	13.685603581758757	0.28172894015165	0.25550251131444296	0.251744836085102	0.21102371244880402	0.08388672601272375	0.26446334582808473	0.5193002341052735	0.4806997658947254	0.778881037191799	1.442356013179981	4.801361395999019E-4	1.7089947845926712E-4	4.65642658830476E-4	0.33343870072731646	0.057877874789173465	-26102.718407937748	-1657.6121102623383	-387.40122656664573
3210000	-30491.840082731844	-4387.5308924444325	-26104.30919028741	20.909215183406733	2003.0688670083741	228.8295753952418	3.177850773904552	6.91871982903978	7.023847241468919	27.787863367581025	15.051521721180475	4.190657556616263	7.1675209885889535	19.769787646553077	0.9258682052233949	0.5742407620054185	27.0	29.0	20.0	16.0	2.0	14.0	8.0	7.0	19.0	4.0	13.871887440301734	11.953292961057493	0.28151682452361815	0.2610729038209831	0.24759154932360375	0.20981872233179394	0.05192013888500762	0.2535220101879358	0.5243799633114898	0.47562003668850916	0.7864999529806743	1.4271141127553477	4.963353416482378E-4	1.9509854351188594E-4	4.736953660440933E-4	0.38535406195931454	-0.029126025797223665	-26104.30919028741	-1657.6121102623383	-396.24068490073086
3220000	-30484.97000346154	-4375.183611255557	-26109.786392205984	20.811687409430466	2003.1663947823504	225.3980881231311	2.359826374089768	9.391941353524027	13.6456907575175	37.5558231892696	44.847160065191645	1.8620525532922199	6.2292692238026826	14.206592914495223	0.5814173702045712	1.5027944359661465	26.0	28.0	23.0	13.0	2.0	17.0	6.0	7.0	20.0	4.0	13.06599540105203	12.068524853621065	0.2832766596824392	0.25730340501331844	0.24754764071862598	0.2118722945856153	0.05022352494921868	0.30887448560872	0.5120466563637139	0.48795334363628506	0.7680016387558801	1.4641206201444419	5.141696692748807E-4	2.1336471950122212E-4	5.093274761721038E-4	0.4261013709333912	0.050593103394997944	-26109.786392205984	-1657.6121102623383	-379.2725765571227
3230000	-30478.14817374065	-4390.224787212077	-26087.92338652857	20.99184926554736	2002.9862329262335	237.45422734558835	2.1585527556643633	7.9239655912382405	11.347130320226235	40.22504755876525	2.772838346762543	4.056816307848809	8.707833931974859	15.603564775610211	0.9913590812013658	1.6901589706236708	29.0	29.0	24.0	10.0	3.0	13.0	8.0	8.0	17.0	5.0	12.3553001647457	10.354475846140097	0.2753851930961311	0.26344904800337093	0.23885508293083166	0.22231067596966528	0.10236828262303391	0.25801280352682054	0.5474825046530493	0.45251749534694974	0.8211506813649646	1.3577941509248797	4.794117030811386E-4	1.8904197462710762E-4	4.436828791346E-4	0.3843658842817149	-0.023068926685193007	-26087.92338652857	-1657.6121102623383	-398.06930984896434
3240000	-30469.97358021751	-4367.05152250654	-26102.92205771097	21.07446753622669	2002.9036146555543	218.50350371421865	2.2950309404913614	8.786599359842395	14.678588208319269	59.52121271393595	3.768338843099944	2.2004266995472985	7.895358532050099	10.14524132479282	0.9301034749774515	0.9817434622468322	26.0	31.0	31.0	5.0	4.0	12.0	8.0	6.0	12.0	11.0	13.633860924240361	10.664307172233753	0.2750793496562473	0.26193336106196546	0.24330914006662174	0.2196781492151645	0.01418142503083638	0.47183081333542826	0.5337588975733477	0.4662411024266511	0.8005671025135757	1.3989723011931319	5.617421349605598E-4	2.763633110723705E-4	4.984646761123441E-4	0.4486406320502023	0.012903031138589345	-26102.92205771097	-1657.6121102623383	-373.949916599509
3250000	-30470.861652941567	-4379.575580571856	-26091.28607236971	20.839904639430127	2003.1381775523507	224.30554982309434	2.1147987201880527	7.246319027299759	7.183796274751742	25.125109529620566	1.0900653902763535	1.7067448642218759	10.360570844335804	18.673694489981866	0.918429096420888	0.829049792051298	25.0	26.0	24.0	19.0	2.0	13.0	9.0	6.0	13.0	9.0	12.941155312047455	13.03190828731088	0.28072411062052893	0.2617974514922676	0.2440310310819679	0.21344740680523458	0.03116498904383606	0.35962143534742935	0.5322853347818989	0.4677146652180999	0.7983569550112384	1.4033937765168996	5.325281153379013E-4	2.496046203643529E-4	4.777003984275906E-4	0.4536255758684127	-0.09756525471672847	-26091.28607236971	-1657.6121102623383	-386.8550321488365
3260000	-30510.401492481782	-4399.610069843583	-26110.791422638198	21.095203448385085	2002.8828787433958	235.75481120016138	2.168891106198792	9.852318327970355	12.711804975876781	38.89693633911815	19.519745482564034	2.8229391931321977	10.20467069221933	16.80978089811017	0.8472439715067881	0.7658480035923003	26.0	26.0	23.0	16.0	3.0	6.0	14.0	9.0	12.0	11.0	17.075000043322053	15.440344548525509	0.27829482649829	0.25723630957230564	0.24661121530282695	0.21785764862657644	0.062131984356982174	0.2685563061604114	0.5332670279241515	0.46673297207584785	0.7998293636924306	1.4004481728214426	4.7822774154553257E-4	1.909596253994444E-4	4.782116899440359E-4	0.37703079269146283	0.013146825792343884	-26110.791422638198	-1657.6121102623383	-404.20826850139247
3270000	-30499.7376256824	-4397.666277528651	-26102.071348153746	21.030461348244575	2002.9476208435362	230.00169904984702	2.8179671242383293	8.712089906044794	12.624842284225732	25.063328021262127	3.8957259297658196	4.895310179996302	7.423805557525902	25.784857547356946	3.1606164281551465	1.4253713671124695	26.0	27.0	20.0	20.0	8.0	7.0	9.0	2.0	9.0	18.0	13.735831347766121	14.399861032848378	0.2778590174524636	0.2591062570127204	0.24376946723753262	0.21926525829728233	0.08818493652041134	0.28512882081686824	0.5117069347645041	0.488293065235495	0.7674921017016462	1.465139966368827	4.8657782117913443E-4	1.8050674934138753E-4	4.705543597027314E-4	0.34293994190862714	-0.02948596865651615	-26102.071348153746	-1657.6121102623383	-404.69815425419495
3280000	-30498.683709645975	-4377.286546491897	-26121.397163154077	20.549338260121967	2003.428743931659	219.62814333608122	1.8812127928823328	7.589178276920735	7.3544719438229595	27.67065595336294	8.28672488754671	6.84313445381651	11.035477702505787	28.5752742144191	2.4329030970386314	0.6093607257435829	28.0	27.0	21.0	17.0	6.0	5.0	14.0	2.0	5.0	21.0	13.403048373661262	11.799502763530214	0.2822892728518674	0.2592883645552639	0.2447890848904655	0.2136332777024022	0.03368648616641782	0.39370723704806776	0.529405602960936	0.4705943970390632	0.7940377416540361	1.412034509887304	4.965423174673469E-4	1.7438003294298443E-4	4.938203180168641E-4	0.33677095449883293	0.04653357161084181	-26121.397163154077	-1657.6121102623383	-383.7617334934342
3290000	-30482.490831702817	-4396.718759822107	-26085.77207188071	21.0206082790491	2002.9574739127318	234.14315254063027	2.6140517699079524	13.042351907427046	7.399678168179243	24.782660912549982	5.121996392501964	4.489515147407536	18.167343655440853	18.05105149706218	1.4236180637978528	0.7698526669213872	29.0	27.0	19.0	20.0	6.0	7.0	10.0	3.0	2.0	23.0	13.815431196500192	14.686202602835424	0.2789473559887295	0.2590120133235383	0.25104736630005037	0.2109932643876808	0.03922529562169573	0.33894357501210465	0.5207980174150703	0.47920198258492946	0.7811275122388074	1.4378618633663158	4.880015924191012E-4	1.7975223916683034E-4	4.7572463058806447E-4	0.3559512847016655	-0.1202506478354174	-26085.77207188071	-1657.6121102623383	-401.91020528481323
3300000	-30508.618528987547	-4421.827115452994	-26086.791413534553	21.910709424227758	2002.0673727675533	241.13003655575974	3.2818212693958175	9.783659299195287	19.13402937591369	48.154692009862295	13.236439496333007	12.419846426368132	15.68433476028624	41.91656213066001	15.841442804849493	1.7131529839817585	25.0	41.0	13.0	10.0	5.0	11.0	13.0	3.0	1.0	24.0	15.128116074068998	11.13684136967199	0.2811457864325674	0.26219389802204773	0.24139436976024214	0.21526594578514177	0.050982698441069556	0.287273993478852	0.5087654128166763	0.4912345871833237	0.7630802114016273	1.4739661031185602	4.587105193647507E-4	2.355606138121628E-4	4.4107759053394374E-4	0.47872512452442767	-0.0134787377422032	-26086.791413534553	-1657.6121102623383	-423.21746270693694
3310000	-30523.961247260857	-4424.273493853754	-26099.687753407103	21.515257144736385	2002.4628250470446	242.34149281371845	1.9682831496766584	11.492768244963667	18.97443945919909	46.952501691108715	8.350522839830017	18.14240677065702	8.237340298212459	4.733005429048378	10.608012487339433	1.2230409033125265	28.0	46.0	14.0	1.0	13.0	2.0	9.0	1.0	11.0	21.0	11.541165308660426	12.348324407773928	0.28066053537094615	0.26179911351510304	0.2451048743720989	0.21243547674185081	0.014024418864470872	0.2813746781007686	0.5297611152935877	0.47023888470641223	0.7945709627007536	1.4109677830296272	4.892311194312622E-4	1.9179508925793617E-4	4.612853963092991E-4	0.38369925959538076	0.10866399275128899	-26099.687753407103	-1657.6121102623383	-427.6476748015634
3320000	-30494.21417036676	-4399.577477266786	-26094.636693099972	20.861128849758206	2003.1169533420227	224.57742001706316	1.971835373959373	9.546692470631438	12.239840140993635	34.858259648822575	43.076039660088945	13.046246517407079	1.9348544555290443	3.20961485146792	9.783442133752663	1.1619890225386789	27.0	43.0	10.0	10.0	4.0	3.0	3.0	3.0	21.0	22.0	14.482493539495	11.00290466400494	0.28393121627857776	0.26090126114534995	0.23851578166883342	0.21665174090723768	0.012578046060800362	0.3639088156887231	0.5187190244590316	0.4812809755409684	0.778009300299805	1.4440999525110445	5.188538705775165E-4	2.2316064260142143E-4	4.8319939402396164E-4	0.4154727572296258	0.02373149727914752	-26094.636693099972	-1657.6121102623383	-404.2343387384368
3330000	-30507.351107068913	-4409.876284189302	-26097.47482287961	21.068626555660156	2002.9094556361208	230.68755813246014	3.3437477325687253	11.115291608295196	5.007475448628827	13.13524616450809	28.494967164448774	6.776467364036455	17.78243068044899	2.2000616591130497	11.35222134950109	1.370602804656864	26.0	45.0	4.0	9.0	10.0	1.0	3.0	4.0	21.0	23.0	13.276967821277955	14.851963234995482	0.2815009917562241	0.25320829226786185	0.24930701768895208	0.2159836982869608	0.02070165459718304	0.30150598569994247	0.5248989794516816	0.47510102054831854	0.7872784079149154	1.4255567871565968	5.205860452109456E-4	2.3330864067814757E-4	5.029472490732835E-4	0.455842147617981	-0.01350137756780144	-26097.47482287961	-1657.6121102623383	-412.62134690973573
3340000	-30528.17201837102	-4400.875119358612	-26127.296899012406	20.561433133433393	2003.4166490583475	226.90298094038297	3.160086345492291	10.989822163651459	5.593099860983689	17.479540661903552	42.02974625839388	96.40605705855275	11.799973400343225	6.150272422113694	12.902370508068138	0.7291046791068297	25.0	48.0	2.0	5.0	10.0	3.0	6.0	9.0	14.0	24.0	12.93493995609921	16.126818574669453	0.2799065072059915	0.254152991878018	0.24407696623452427	0.22186353468146508	0.07992671998923434	0.28887422755090975	0.5249002399889499	0.4750997600110506	0.7872802985525668	1.425553004871609	4.731115995865539E-4	1.6866680412835056E-4	4.726577939607259E-4	0.35633351126354107	0.0037250079975815783	-26127.296899012406	-1657.6121102623383	-401.62165259974006
3350000	-30482.855422987494	-4385.067763756515	-26097.787659230977	20.745790931741958	2003.232291260039	219.75095788920075	2.9573545215057186	8.321591799007974	18.98987225116375	46.25880687293496	18.44642887186791	11.064726721922867	3.1078860449395878	8.465775389090306	19.29591682988489	0.9845022652459808	28.0	48.0	5.0	2.0	11.0	1.0	13.0	2.0	12.0	24.0	14.03168757248937	12.499647185119814	0.2779118915743376	0.25553346244798036	0.2510339227112188	0.21552072326646202	0.015635714061223896	0.23509804279499633	0.5493781069912431	0.4506218930087577	0.8239938318553923	1.3521063315726063	5.340650535832879E-4	2.242813556639205E-4	5.027898185850205E-4	0.44136227012912305	-0.07218520145672754	-26097.787659230977	-1657.6121102623383	-388.88129220053406
3360000	-30500.971654064175	-4402.540016428267	-26098.43163763591	20.79957047819088	2003.17851171359	230.246880437171	2.8542682619970363	8.60244757725409	22.93754182154219	19.35078190554151	6.043381394714662	5.319218940931061	2.82783018517309	18.10358503650017	28.1646567932608	1.032102683628499	25.0	51.0	3.0	16.0	1.0	1.0	14.0	5.0	6.0	24.0	13.06750702194305	13.158287199838433	0.27368848099139303	0.25628850041102197	0.25771697453868	0.21230604405890385	0.015496090232582579	0.26391903086099633	0.5577578675600342	0.4422421324399665	0.836562354214109	1.3269625746936993	5.043657247031191E-4	1.965072772343847E-4	4.759654651500408E-4	0.4157110248203453	-0.024343534768477157	-26098.43163763591	-1657.6121102623383	-405.5396210479437
3370000	-30473.552064678057	-4380.177556293622	-26093.374508384433	21.181225566500892	2002.79685662528	221.23002148482564	2.9828929669003137	9.650483317508531	26.490605310020307	21.879618806145988	25.98787134173864	21.64862496724726	4.34981689711669	9.32635636859777	23.306258890761196	0.6315655521048839	29.0	46.0	1.0	12.0	2.0	6.0	14.0	9.0	3.0	24.0	13.03369082989403	12.55610981866323	0.27368798910782893	0.2560355302055229	0.2539093312338306	0.2163671494528164	0.03645137434283141	0.2850813918200997	0.5380568381647932	0.4619431618352073	0.807013439730083	1.3860761841234244	5.369598960789364E-4	2.127872422978414E-4	4.98521309238618E-4	0.440554077132284	-0.03020815738253143	-26093.374508384433	-1657.6121102623383	-382.7715583375896
3380000	-30483.425092199	-4396.456389726586	-26086.96870247241	20.80326616960153	2003.1748160221794	226.59787135972357	2.3915712211835305	7.824723634459691	23.562798978995648	31.238106712274856	40.28957418694408	7.394326391293113	6.019852048637785	12.567201357099444	40.428485870732594	0.9682103780680688	28.0	47.0	3.0	12.0	3.0	3.0	12.0	10.0	3.0	25.0	18.175396525890296	11.825315817707944	0.27991855894779216	0.2630247036356262	0.2461137129481343	0.2109430244684462	0.043650422234537585	0.34090138866187525	0.5445468498064795	0.45545315019352106	0.8167475909337174	1.3666026832375424	4.955937160376246E-4	1.918981842209426E-4	4.90591662465294E-4	0.3782081519826019	0.026179972181303735	-26086.96870247241	-1657.6121102623383	-396.74668634817925
3390000	-30478.565358495784	-4385.479015378851	-26093.08634311693	21.302278075582937	2002.675804116198	218.4681174821206	2.921759073713696	7.708868511310142	12.621635532228066	17.090133112831982	10.04804651296457	24.780938074619048	1.9515793043353808	10.641545194071293	32.28785894390211	1.4678248208194873	28.0	48.0	2.0	1.0	7.0	9.0	12.0	11.0	3.0	25.0	16.377209710392492	12.867850542963994	0.28728928146563065	0.25914069257825445	0.24115565816150225	0.21241436779461154	0.058656602079903426	0.34634926130705446	0.5278777906209233	0.472122209379077	0.79174622706985	1.4166187628284883	4.862282246147314E-4	1.811092467853027E-4	4.75101802088868E-4	0.3853245248965	-0.12152122795619204	-26093.08634311693	-1657.6121102623383	-386.25542571285865
3400000	-30507.59172258312	-4391.943837228455	-26115.647885354665	20.578930114503045	2003.399152077278	224.9800363154462	1.6825165406225469	8.503232620061029	8.310946513052711	14.525235924154215	18.148185244024916	4.158832667324846	2.5617827616331477	11.284255911815537	30.1664306715073	1.6044913821219766	25.0	53.0	1.0	4.0	12.0	1.0	11.0	9.0	3.0	27.0	14.034372402364557	11.086101504127724	0.2856659603351145	0.2606994366718651	0.24967838995462402	0.20395621303839526	0.03423858436281947	0.3184398634213118	0.5057558409864975	0.4942441590135031	0.7585662553610882	1.482996425857072	5.086421637850507E-4	1.5802406063468737E-4	5.007994117342515E-4	0.3050993398786693	-0.05338227599921083	-26115.647885354665	-1657.6121102623383	-396.23057858443224
3410000	-30513.989792727854	-4396.909813715189	-26117.079979012666	20.80984144885368	2003.1682407429273	229.805174649143	2.099286395048787	9.40308694493481	31.718099803461282	36.6923351580234	21.937320608763866	23.41600124570499	1.6166386721917179	7.821574223959818	23.705148273146115	1.3545569426125452	25.0	52.0	1.0	4.0	9.0	5.0	14.0	8.0	4.0	24.0	15.66919777311184	16.37666774173415	0.2859890230926539	0.2600134991367796	0.24492378180444646	0.20907369596611897	0.04228643529867387	0.29855411781875774	0.5177673935577347	0.482232606442266	0.7765819809674673	1.446955353429037	5.030526478078291E-4	1.7577554142727533E-4	4.88531267126367E-4	0.3317003680458637	0.05305600144136014	-26117.079979012666	-1657.6121102623383	-394.89170945509875
3420000	-30505.154076953542	-4397.3827079702405	-26107.771368983304	21.34847064422287	2002.629611547558	227.30068297338477	2.187452122713193	10.211270705052728	12.752797201018128	15.426993812930677	27.366096495698866	6.471840857748775	2.235271512276285	16.206479634708522	22.56968360976554	1.4671756616148912	27.0	48.0	1.0	8.0	9.0	5.0	12.0	8.0	3.0	25.0	15.457037145113217	10.799159875333542	0.2800178834418348	0.2658681489192211	0.23995130390807365	0.21416266373086926	0.07254875039050601	0.40535232242266966	0.4739733278714947	0.5260266721285061	0.7108967278820056	1.5783609385068151	4.6818864832951363E-4	1.814873063548735E-4	4.695464031506371E-4	0.39763531708025296	0.003822567121865602	-26107.771368983304	-1657.6121102623383	-398.15173336192095
3430000	-30517.5639495645	-4395.988662191565	-26121.575287372936	21.27653222628341	2002.7015499654974	228.34031662560142	2.1378064477112226	7.292808407096011	32.36963760725812	18.58764072521132	34.36504130952621	5.95053357957567	6.1115381226729	7.587334220522856	26.750763494417537	0.926132288181436	25.0	50.0	3.0	10.0	5.0	2.0	14.0	8.0	6.0	23.0	14.336872393974561	13.668916453003813	0.2838943319185884	0.25588578869136175	0.24378892470521998	0.21643095468482865	0.026136041779824034	0.46044777594052405	0.49701631519679934	0.5029836848032015	0.7454581331909282	1.5092196705296597	5.066885951390854E-4	1.6504934490885244E-4	4.858636162731974E-4	0.3448685180275044	-0.007272535349859173	-26121.575287372936	-1657.6121102623383	-397.00903847473757
3440000	-30492.454364332494	-4384.5837141861975	-26107.870650146295	20.975513537362293	2003.0025686544186	222.69093987359264	1.9104757396866403	10.345229877668347	34.28088489268696	22.545073918813042	80.64641692357398	1.6874205254087418	2.340290000820442	7.766005711772166	29.29892027021977	0.893970047059824	29.0	47.0	4.0	9.0	4.0	6.0	10.0	8.0	7.0	22.0	15.918281266185598	12.758693197751853	0.2859886088746047	0.2626354042710681	0.238728051227544	0.21264793562678191	0.006411384723861511	0.22928428417832764	0.5106619796560408	0.48933802034396007	0.7659248085150735	1.4682753897476848	5.462367827942136E-4	2.096888009141625E-4	5.119800448140736E-4	0.3908746411696129	0.02502160078091758	-26107.870650146295	-1657.6121102623383	-381.6286077431399
3450000	-30472.49112018488	-4383.027100390138	-26089.464019794745	20.974576386626623	2003.0035058051542	224.20787587534522	2.165296416799639	8.995571858383164	18.09887218194827	28.434918800948054	105.59252922153435	5.571902959327978	2.026182773870456	7.193535015583657	32.09609702281102	1.4591075374617581	25.0	50.0	2.0	12.0	3.0	1.0	15.0	9.0	4.0	25.0	13.814889580056352	10.211968127964655	0.28889832962495443	0.2561718675221732	0.2450395283920375	0.20989027446083358	0.007556586034661659	0.23395511745826314	0.4948617876188804	0.5051382123811203	0.7422266294011425	1.515684403878945	5.327144901893259E-4	2.2464928771555692E-4	5.094342390004177E-4	0.4353210487101474	0.038012709796651695	-26089.464019794745	-1657.6121102623383	-381.3306409240085
3460000	-30475.121787751617	-4377.097468239715	-26098.024319511904	21.484797889313402	2002.4932843024676	222.5020367278199	2.811527448993417	6.2966079907294406	14.44957721548934	20.188183076420344	35.51716520772106	5.680396100723564	1.670633281134271	6.780883208338092	37.69335777008382	1.332973908240122	24.0	51.0	2.0	7.0	8.0	1.0	15.0	9.0	5.0	24.0	13.421912456909135	10.895150536083857	0.2831589045879307	0.2570054624921229	0.24393659689872277	0.2158990360212222	0.056730031549303644	0.27149416741502364	0.5361979530177572	0.4638020469822439	0.8042253601255389	1.3916538322935847	5.106075244151273E-4	2.1725276162788438E-4	4.7823160889178516E-4	0.44598056990258395	0.05112496334662102	-26098.024319511904	-1657.6121102623383	-378.87917301171296
3470000	-30466.668542487652	-4370.68013786533	-26095.988404622323	21.849683441654072	2002.1283987501267	217.68612602390257	2.3420134131515136	6.232464898797271	27.833790561911904	19.555132079680497	75.21055568067753	4.388453536154592	2.013296588057141	9.110662543053198	15.254842272489663	0.9305601031544587	24.0	52.0	3.0	6.0	8.0	4.0	12.0	9.0	5.0	23.0	13.493205236896115	15.08354995837273	0.28326480374172863	0.2568058835453239	0.24475982967524154	0.21516948303770456	0.011258114074219162	0.32967572142487206	0.49172753248009954	0.5082724675199015	0.737525665039893	1.5250888431298086	5.589324379975119E-4	2.3826673854752058E-4	5.028355210271517E-4	0.42170668599060723	-0.008645217881305593	-26095.988404622323	-1657.6121102623383	-370.7400258634946
3480000	-30479.529627419797	-4388.260403545153	-26091.269223874642	22.132796206073106	2001.8452859857077	226.18836993860702	2.5040432194296165	8.148462764877415	39.516676340710326	75.70429429680043	60.116638946967235	2.9488020376090627	1.122143147476204	5.96966543619621	11.78648607842172	1.5944348617264654	29.0	47.0	7.0	5.0	5.0	2.0	13.0	8.0	9.0	21.0	12.08800844060351	12.289400252343274	0.28280755559396564	0.25501733871099047	0.2521401813315491	0.21003492436349347	0.03087121630949614	0.34380383060740477	0.5026842117454059	0.4973157882545951	0.7539592214873366	1.4922129539697957	5.28218983041317E-4	2.244588818547626E-4	4.84637877316268E-4	0.41134758019825884	0.11457889188601965	-26091.269223874642	-1657.6121102623383	-388.499134218219
3490000	-30447.367170776655	-4363.983331451861	-26083.383839324793	20.76055653321292	2003.217525658568	213.56096331655488	2.1526589302663064	6.279440250636309	20.75464336581806	28.505232635017634	3.741019538365479	2.475681651467594	7.640059136039049	12.297673903623856	10.66647483558116	0.6302755542350049	25.0	51.0	6.0	13.0	4.0	11.0	1.0	15.0	2.0	18.0	13.13096511357066	14.23778402178602	0.28290444879050897	0.26128453682559805	0.24839664825680766	0.207414366127084	0.03782950281023504	0.29919821993705614	0.5307381137134158	0.4692618862865851	0.7960363299249404	1.40803626600864	5.490199106477015E-4	2.4087851792844905E-4	5.041557329680874E-4	0.40439911094383413	-0.0066019465478800755	-26083.383839324793	-1657.6121102623383	-371.0476582119246
3500000	-30453.78850915414	-4361.251150964597	-26092.53735818954	20.506373335605325	2003.4717088561756	211.84712804228977	1.715389739534176	8.419366881285196	34.61197685634023	24.5342107092945	9.224760291576555	2.2180842669450636	3.6884084467191816	9.488344208097322	3.36169927654522	0.8854525962542162	29.0	47.0	5.0	12.0	4.0	10.0	8.0	8.0	5.0	18.0	11.824112806279203	14.60821813855932	0.28348514685932047	0.25788810184506744	0.2428906105014272	0.21573614079418355	0.0663073950287151	0.4073366329804498	0.5103650664428617	0.4896349335571394	0.765479478326006	1.4691662879523566	5.468610406528489E-4	2.4032038757711526E-4	5.013551879136324E-4	0.42813499297648616	0.03469656314620795	-26092.53735818954	-1657.6121102623383	-368.1578116570103
3510000	-30450.582577884707	-4366.784267214303	-26083.7983106704	20.82881430398001	2003.149267887801	210.23361250307462	1.6564038587247996	5.079454248808503	7.239967419790144	30.420188953035083	2.3728915391722705	2.0952190469188485	16.941995332678047	25.384029917309896	18.30707484765315	0.8195253543464877	27.0	44.0	5.0	18.0	2.0	14.0	9.0	4.0	5.0	18.0	14.891754779832151	13.721237010896877	0.2728452803578632	0.2611819989061137	0.24783099155921132	0.2181417291768105	0.025527722109071848	0.42696309432085244	0.4969776153721777	0.5030223846278236	0.7454000886194823	1.5093357906709888	5.556198200701442E-4	2.470895589258307E-4	4.990223732794149E-4	0.4325378385407036	0.1190886854572136	-26083.7983106704	-1657.6121102623383	-367.7132767712207
3520000	-30460.05307734512	-4371.169614880604	-26088.883462464517	20.99809883378454	2002.9799833579964	217.30058471840053	1.8855075664166032	6.357847129671394	16.921895299389558	31.420997376304577	17.95220962608508	1.78710220067383	5.539163021891402	21.284948178312323	4.193617510624115	0.7963043865722937	27.0	48.0	5.0	12.0	1.0	17.0	2.0	9.0	7.0	18.0	14.373472997454106	13.490623761971255	0.2769553219380982	0.257170976204933	0.25524744294076	0.21062625891620754	0.06713472494603645	0.3149320362575833	0.5140533265508325	0.48594667344916864	0.7710113761948352	1.4580995379301223	5.417157920383107E-4	2.1639304137309256E-4	5.077260753818873E-4	0.3996667438216723	0.10887042332924736	-26088.883462464517	-1657.6121102623383	-376.0287392288075
3530000	-30447.39823532042	-4368.909832401232	-26078.488402919185	20.760134690381943	2003.217947501399	214.1493322623636	2.1735783830840543	7.424162315361935	10.926087286759593	39.55198102252139	18.268195720212407	2.0009278322606106	9.494823387549355	19.41746348472051	2.2243116912182668	0.7345898576005162	27.0	48.0	5.0	11.0	5.0	13.0	8.0	8.0	5.0	16.0	16.68311391673914	11.640240550155237	0.2819796439635945	0.25926657105636214	0.2515099081918728	0.20724387678816927	0.01827773713461986	0.32846380874261455	0.5254623549585551	0.4745376450414459	0.7881233959782813	1.4238663597678847	5.864737265330571E-4	2.586594658339684E-4	5.361928951299808E-4	0.4617952484067678	-0.007829319674914563	-26078.488402919185	-1657.6121102623383	-373.16249843578186
3540000	-30456.492384507394	-4370.135204202852	-26086.35718030454	21.372926191058674	2002.6051560007222	219.04976252687214	2.455148677069081	9.025496546968606	9.028046984630167	24.165463544756502	56.15873081750445	2.0568280161095354	9.028269460323424	24.927916746903414	2.8451620818933803	0.9025082990385372	29.0	46.0	7.0	9.0	3.0	13.0	11.0	4.0	5.0	19.0	13.09309716912847	13.230078015068642	0.2846807160870827	0.25438627540545683	0.24507356384786616	0.21585944465959295	0.04933380544489716	0.2877609222299708	0.5244644191175749	0.4755355808824262	0.7866266254170035	1.4268607002338647	5.542540231044173E-4	2.7613374722646285E-4	5.181457123875895E-4	0.4593761316031988	0.0627514608512169	-26086.35718030454	-1657.6121102623383	-372.36993868404323
3550000	-30459.52486020706	-4358.9298643839065	-26100.594995823154	21.062986132391195	2002.9150960593897	211.11492413968747	2.6585648099326633	7.023272760341868	12.08712970476657	25.123408815551528	35.19941720264789	1.4778078912160701	6.687269783006079	16.029287993678505	4.173608703836435	1.3324815807057784	27.0	48.0	5.0	9.0	5.0	14.0	8.0	6.0	4.0	20.0	13.893493373417096	10.96601038555334	0.2790481738538095	0.25899373155519856	0.2484957859937743	0.21346230859721635	0.10486760484327781	0.33289953629783814	0.5071411012469176	0.4928588987530837	0.7606439608531251	1.4788399052839523	6.083907263524975E-4	2.2718061620309086E-4	5.503292110980821E-4	0.36891103819960963	0.04120275893784634	-26100.594995823154	-1657.6121102623383	-363.9644056475693
3560000	-30472.086837885043	-4368.432152307681	-26103.654685577363	20.86915360105813	2003.1089285907228	215.86872668575558	1.720243541974113	8.269663502957844	20.96858601036656	31.23263830969336	39.87725072130924	2.4339886062297835	6.532000294096135	29.14728216546001	3.215878503225437	0.9361073125957132	27.0	48.0	10.0	4.0	4.0	15.0	8.0	8.0	2.0	20.0	14.363999525441082	14.598747834701152	0.2794783588773335	0.2602543846491716	0.2490416904891559	0.21122556598433767	0.06755116097106709	0.20778948836406447	0.5462779293838581	0.45372207061614284	0.8193439792427141	1.361408520030333	5.410299124989274E-4	2.0261806813268616E-4	4.968319939625865E-4	0.36559253806039965	0.04527616896901406	-26103.654685577363	-1657.6121102623383	-369.9066841916105
3570000	-30468.266549299817	-4364.535107086888	-26103.731442212928	20.571363533435655	2003.4067186583452	216.47081386280308	2.7504705077315523	7.670677177400743	25.929879946674326	48.35338926546259	28.458825297904884	2.815403348342999	7.888887857198211	20.27261629238384	8.054040724246722	0.5192793251653907	27.0	47.0	5.0	1.0	12.0	13.0	9.0	6.0	6.0	20.0	12.823673542482947	13.692438319635613	0.2822625943709024	0.25912360357144454	0.24208720467200204	0.21652659738564964	0.0942941495693606	0.2997566583820402	0.5597009316478785	0.4402990683521222	0.8394766909940218	1.3211323447457402	5.791867533582311E-4	2.4059159295346662E-4	5.149329651659868E-4	0.41298387794433816	0.051228569481093715	-26103.731442212928	-1657.6121102623383	-367.1903194013993
3580000	-30457.836449089406	-4364.654438556071	-26093.182010533335	20.957363082178194	2003.0207191096026	215.23640293623373	2.3633469975140007	6.949980873952814	2.911027296631464	17.873552140519394	18.19061440550964	5.175265021059655	12.966405170983785	20.905888320358272	4.2000522210329105	0.5502430974037693	28.0	43.0	5.0	7.0	12.0	14.0	6.0	6.0	3.0	22.0	13.686890702573901	13.736726965873258	0.2821374766428765	0.2625459414766554	0.24384022161966798	0.2114763602607989	0.03435091053838069	0.2998160587492174	0.5215815164275569	0.4784184835724435	0.7823026561794524	1.4355109479048191	5.269285803884547E-4	2.164384919639526E-4	4.910903289652467E-4	0.42562607819194015	0.009127529018545839	-26093.182010533335	-1657.6121102623383	-370.1980819247907
3590000	-30493.70938186929	-4386.685611589739	-26107.02377027955	21.3184904564223	2002.6595917353586	220.6695703523104	2.0715336419568127	6.911814978807033	11.236645403943253	29.82194324165115	13.152842487471109	2.6937239142211005	10.920695532635785	24.581580218236006	4.587855928939042	0.6604154745753101	25.0	45.0	6.0	9.0	13.0	10.0	10.0	1.0	8.0	19.0	16.397623056115748	13.592353940505424	0.2747541313048062	0.260544726431689	0.2465106681718168	0.2181904740916867	0.04536075469637585	0.2962421454822912	0.5163007907174129	0.48369920928258714	0.7743822724628362	1.4513559451824918	5.362899085367378E-4	1.9140331543062434E-4	5.028566564714625E-4	0.35069959973352244	0.0101447321488856	-26107.02377027955	-1657.6121102623383	-391.51544219290975
3600000	-30486.61004575377	-4371.076284636657	-26115.533761117113	20.852381745541162	2003.1257004462398	214.5471150889628	1.666881219937814	10.75542533417959	19.828370628389035	18.59102175736949	38.73033505253414	3.4831923262033553	9.565209805169614	30.641167848912694	7.0507523321688215	0.7288895414969787	27.0	38.0	2.0	18.0	9.0	16.0	8.0	1.0	8.0	19.0	12.902607078797596	10.30647287873798	0.2786277197623401	0.25903278558752507	0.24515147424540018	0.21718802040473334	0.0813896110086829	0.2672725407005468	0.5208863846529412	0.47911361534705876	0.7812600513007343	1.4375967144605872	5.614535122684435E-4	1.8543704090451057E-4	5.30733020765985E-4	0.3088167676630704	-0.058069313968497696	-26115.533761117113	-1657.6121102623383	-372.1377471212123
3610000	-30521.609526679356	-4392.903326428875	-26128.706200250483	20.628161270399673	2003.3499209213812	222.10719966748348	2.8365563558876614	9.72601698726942	6.0736407761412705	25.21654566949625	31.4474185120135	4.6833110778557625	10.197695039086083	20.730338993715847	13.129956935701872	1.317459674712231	27.0	41.0	8.0	15.0	4.0	12.0	7.0	7.0	5.0	20.0	12.485528767813568	12.029551921555194	0.2739472362771835	0.2573613158881825	0.24723541327802687	0.22145603455660576	0.053425881083624394	0.47658327542318635	0.5033022934537656	0.4966977065462344	0.754886261550983	1.4903583787610244	5.470472510449433E-4	1.7708000024104926E-4	5.043903938950082E-4	0.32572554729106723	0.05542137249415567	-26128.706200250483	-1657.6121102623383	-396.0800978467982
3620000	-30517.835301444895	-4391.345199340589	-26126.490102104308	20.793788028347645	2003.1842941634334	230.0143944942967	2.284951285003764	9.049110695497562	5.708027371911557	26.52545265562206	12.402208722514263	1.967873659433915	7.46502895334389	10.421777266126373	11.760258639679321	1.1532478328825955	29.0	42.0	4.0	18.0	2.0	10.0	3.0	10.0	7.0	21.0	14.482884920959577	12.33138182870112	0.27498097946571304	0.2571078744608463	0.25432016368596605	0.21359098238747332	0.016103599706254593	0.23235699780872068	0.5348031029695903	0.46519689703041023	0.8021332712318856	1.395839127351327	5.128926429530486E-4	1.3384310968448299E-4	4.8241748619998713E-4	0.2406962371455761	-0.01401713043271591	-26126.490102104308	-1657.6121102623383	-396.4777807125088
3630000	-30494.80764848923	-4399.556751386181	-26095.250897103047	21.03933885680596	2002.938743334975	231.09360918618344	2.439043503904317	7.786272784179011	21.380233217221953	29.092016823778614	4.306510456503722	4.252865521691652	26.050222959688522	6.887400961077251	15.91656772770259	0.9992916084717327	27.0	49.0	10.0	6.0	12.0	3.0	5.0	6.0	6.0	22.0	14.651783696565918	14.879277884617471	0.2783045009255821	0.25701879331888877	0.2487798259159414	0.2158968798395864	0.0443472037226878	0.4091993665340348	0.5421702372875249	0.4578297627124754	0.8131829893753226	1.3737337900133741	5.398223656062075E-4	1.5796616283497966E-4	5.021873965389137E-4	0.28246758682550605	-0.019964135290487343	-26095.250897103047	-1657.6121102623383	-400.68224954421675
3640000	-30498.393314643912	-4387.003064499542	-26111.39025014437	21.056836310801557	2002.9212458809793	216.01225217733577	2.4635800603205764	9.982016591350007	26.74818556160769	12.646262424730567	1.893124039369216	6.202255227825725	5.345672009855358	15.322229655557058	10.671029531234094	1.065525636572652	28.0	47.0	16.0	8.0	12.0	6.0	1.0	1.0	7.0	20.0	13.845449262406909	13.238293113419353	0.2794061658352279	0.2614190544160491	0.24081826469709314	0.2183565150516285	0.004414903108667392	0.2663061645460165	0.5083070474355555	0.49169295256444495	0.7623927245105897	1.4753414440498447	5.483662418950836E-4	1.8688496461006683E-4	5.094926643404491E-4	0.33863890804214	-0.023554147648110205	-26111.39025014437	-1657.6121102623383	-392.82760280451294
3650000	-30490.569153035012	-4397.0054814732175	-26093.563671561795	21.5603664801435	2002.4177157116374	225.02682685076448	1.8288243615748163	8.300001590275217	17.209277187225144	19.844560709213045	3.632414644905763	9.813813638512094	36.783613912287414	4.833085249738015	4.117041023476359	1.450873378164088	24.0	52.0	11.0	9.0	9.0	8.0	7.0	3.0	2.0	21.0	11.971292104210477	18.217963522348253	0.2783116470236069	0.25500742995142595	0.24957294531817126	0.21710797770679457	0.0163438390106835	0.27681423109087544	0.5091450158189944	0.4908549841810058	0.7636495652373252	1.4728270913863717	5.631024906246444E-4	2.4715678732998593E-4	5.209932028688767E-4	0.44699968850349203	-0.11373554684327346	-26093.563671561795	-1657.6121102623383	-401.65753741446144
3660000	-30503.530614673324	-4386.498624712743	-26117.031989960582	21.307167534088027	2002.670914657693	223.46784331275703	2.1040092378196964	7.218184867055993	22.40315932666556	35.47133772016579	1.2661348547346203	8.115263898614469	25.729237766312373	13.37695178492098	4.791373632913827	1.3980405537865115	28.0	48.0	9.0	12.0	8.0	12.0	3.0	4.0	1.0	21.0	12.827385278536724	11.796882067908355	0.28354535181362855	0.2559711687237916	0.248868014496589	0.2116154649659895	0.030601441996025987	0.3080250420260647	0.5322689547909843	0.4677310452090161	0.7983323872111975	1.4034429252373068	5.3871322965692E-4	2.541964378724757E-4	5.014307512261453E-4	0.44590124496477873	-0.16212390510997263	-26117.031989960582	-1657.6121102623383	-388.1285656455873
3670000	-30492.063218724987	-4379.886871387762	-26112.176347337223	20.82642340691386	2003.151658784867	213.512718487484	2.461719568966062	8.150307871428092	15.753526916331834	26.15789404640867	1.746637602045411	5.021792547427493	22.474269889047488	17.67357913185543	2.650568524357524	1.108643830479931	28.0	51.0	8.0	9.0	11.0	10.0	6.0	1.0	2.0	20.0	14.587774176663535	13.951785314458657	0.28106006065455735	0.25847267786262557	0.2485834336609351	0.2118838278218807	0.04983904619746449	0.27466232301742066	0.5474606473393315	0.4525393526606693	0.8211178983118084	1.3578597345388361	5.238683096477215E-4	2.0157963023862465E-4	4.8504473889402747E-4	0.36362659479462955	0.14433382461206573	-26112.176347337223	-1657.6121102623383	-385.0044034997657
3680000	-30464.7953102939	-4355.877019192295	-26108.918291101603	20.867216947942474	2003.1108652438384	208.84838402805062	1.7246585696696872	5.489269913350502	14.10490614637281	28.578916901554837	2.390182934285173	4.328636666328118	13.60566468751173	3.4878856545955674	3.3590947883242936	0.8458471959141961	27.0	46.0	8.0	13.0	13.0	1.0	13.0	5.0	2.0	18.0	12.0064752811285	10.628707792300247	0.28005741808347234	0.25828558153750486	0.24352224728887872	0.2181347530901429	0.0539891920994697	0.25006178914062294	0.5087345514530504	0.4912654485469501	0.7630339234754308	1.4740587036908086	5.526846551075305E-4	1.9783528411134217E-4	5.268974565461908E-4	0.3485527278919136	0.017888862777810068	-26108.918291101603	-1657.6121102623383	-366.15922020921846
3690000	-30472.348631529458	-4369.654840334455	-26102.693791195	20.979623426777188	2002.9984587650038	218.1172567053424	1.6811390760273122	6.979728523940649	15.08578456374048	36.95988164846484	2.6203716078305415	2.8354756719410545	13.261988028420364	11.545598380839971	8.255093379535692	1.7531718369733702	29.0	47.0	6.0	10.0	6.0	7.0	13.0	5.0	2.0	21.0	14.765973789370237	13.648912848122254	0.2808335206027287	0.2600396516915534	0.25153616777481996	0.20759065993089673	0.038892827950066475	0.23623080513939165	0.5516383377695128	0.44836166223048757	0.8273838763368947	1.3453244321719597	5.244988400154719E-4	1.9632147269485644E-4	5.046326845248138E-4	0.38699727963669733	-0.03257188209156111	-26102.693791195	-1657.6121102623383	-374.78154109707197
3700000	-30481.74020028606	-4385.489747912337	-26096.250452373723	21.2712407137195	2002.7068414780615	223.92447432883253	1.5669172925455856	9.81219987706379	19.210396292134313	29.660973709640324	1.2021343105050029	1.7189058453777495	9.282130921356927	4.244072910123623	5.663633710118391	1.8146682129134122	29.0	44.0	8.0	14.0	5.0	8.0	17.0	2.0	2.0	17.0	15.349111296335959	11.724345727287014	0.2796587105128201	0.261675155471365	0.24619351634217557	0.21247261767363818	0.04284441457919791	0.24756262383884184	0.5344398905726979	0.4655601094273022	0.8015885011165786	1.3969289585139104	4.946047521899033E-4	1.9600688534392153E-4	4.8690527663130303E-4	0.4015264590207486	0.028778505849970073	-26096.250452373723	-1657.6121102623383	-391.28969602501394
3710000	-30463.84876805683	-4374.764051447837	-26089.08471660899	21.17520199507222	2002.8028801967087	220.68774867000855	2.1604770472230976	8.647559088103279	4.373812707013523	25.145016742370977	1.2156449974020442	3.2145672516140804	6.705329481355944	30.227644626702567	8.515515478367012	0.9545306707889524	28.0	46.0	1.0	18.0	11.0	2.0	12.0	4.0	7.0	17.0	11.949551382014159	13.768595195563664	0.2846913617945457	0.2591530068784573	0.2399169415495944	0.21623868977740152	0.08765125534480427	0.3508311333019734	0.5435136264763585	0.4564863735236414	0.8151978938487507	1.3697029050160636	5.457749002857578E-4	2.4587843318421787E-4	4.918479421387684E-4	0.4396548857098553	0.010078037640972445	-26089.08471660899	-1657.6121102623383	-377.64436043144354
3720000	-30480.29195822141	-4383.1612848231	-26097.130673398307	20.706908705395684	2003.2711734863851	224.3697813042053	1.8494730609291787	6.105004127156719	5.550603334982625	19.630044289080463	2.618144918891436	6.187776771267297	11.615792098532706	18.609668613938606	3.4036454594000047	0.4986089517733074	28.0	38.0	4.0	23.0	15.0	1.0	8.0	4.0	8.0	17.0	19.156366118172407	12.452123923107754	0.2783227934757555	0.25645257633593055	0.2534376987716652	0.2117869314166477	0.05530071147730476	0.34783182618809655	0.5051750302370428	0.4948249697629569	0.7576951167610319	1.4847391682847388	5.566725438252218E-4	2.236585520647109E-4	5.036046391269692E-4	0.3816562676237253	0.0854369256616435	-26097.130673398307	-1657.6121102623383	-391.3020040991587
3730000	-30482.72716902091	-4390.437530060897	-26092.28963896001	21.149586947133173	2002.8284952446477	229.59367394179196	2.128287540681269	9.363654337906453	18.668335766457073	41.62098349117994	5.100429811588592	9.975983341126252	10.302093945041777	22.563655587111548	2.8132909701599234	0.795653185759242	25.0	47.0	8.0	13.0	16.0	3.0	5.0	7.0	5.0	17.0	16.083517652708483	17.12082501851525	0.2797592157395116	0.2560311897432595	0.25283565624306337	0.21137393827416442	0.08070225380530735	0.3445507693832012	0.5310993717781688	0.46890062822183043	0.7965781688028941	1.4069522988861705	4.967913400097185E-4	1.867987578059467E-4	4.68916668819572E-4	0.38168550889536274	-0.09863835805814157	-26092.28963896001	-1657.6121102623383	-394.3568381318454
3740000	-30444.848179370074	-4368.24884398398	-26076.599335386094	20.975485923536024	2003.0025962682448	224.22949173529264	3.0523808090981444	8.151405121459861	26.13098836428024	37.14096910614607	2.217326979569655	6.283618217152575	10.721370131038988	27.09766823020144	3.5929130695235587	0.48190115655955923	29.0	47.0	5.0	12.0	17.0	1.0	5.0	7.0	6.0	17.0	15.697762746593039	12.103429241899274	0.2862423411245179	0.2609906093574459	0.2448407976490961	0.20792625186893904	0.09549240556112508	0.36405507464538434	0.513494021231378	0.4865059787686212	0.7701724928693265	1.4597777525829094	5.30785941425707E-4	2.3327449356011794E-4	4.949347226315647E-4	0.4278270322380117	-0.015314900381162518	-26076.599335386094	-1657.6121102623383	-372.4808640843771
3750000	-30463.260110454077	-4372.566389659437	-26090.69372079464	20.440752997481834	2003.537329194299	223.86075942666548	2.460340452880369	8.61872765022467	6.999463769861295	29.001744917668805	1.2935381807376205	4.572733527174691	15.428262360517307	9.230538683918104	2.731733633903844	0.6108756385725531	29.0	42.0	5.0	18.0	15.0	1.0	7.0	6.0	7.0	16.0	14.055622294981525	12.18124923704251	0.2834263164240724	0.25575268973416193	0.24893695471426838	0.2118840391274962	0.08445320295584882	0.2787817806936334	0.5074203581950373	0.4925796418049618	0.761062809001286	1.4780019853036996	5.196967338354371E-4	2.2823902447702594E-4	5.281965233485268E-4	0.4023618048638351	-0.1022566615343015	-26090.69372079464	-1657.6121102623383	-379.1668359742216
3760000	-30476.952482962282	-4381.637005211591	-26095.315477750693	20.431712793960397	2003.5463693978206	228.8217966488025	2.1949996149495403	7.977374312535374	12.156865175165333	34.13346118785062	1.9051133102599858	8.510968271092132	23.49706163631442	17.86796926071248	4.694001283792547	1.096870310604428	29.0	40.0	6.0	16.0	18.0	8.0	1.0	5.0	6.0	17.0	12.200831698949633	12.251625179474138	0.27649996180172776	0.26002619386339537	0.245897676541756	0.21757616779311972	0.09638875140019339	0.3518420506552002	0.5503012294638806	0.44969877053611834	0.8253783923499235	1.3493364711653837	5.06210193056229E-4	2.313985502647901E-4	4.798655494143752E-4	0.45875952038854323	-0.07816514768537709	-26095.315477750693	-1657.6121102623383	-385.3475703208391
3770000	-30493.186338482774	-4373.570851054343	-26119.615487428433	21.458066686400933	2002.52001550538	229.25627570562924	1.879783885533223	9.04158379630918	25.124287219693336	50.89206673814572	1.3626896774005022	9.610246334869109	35.6733360419583	3.872118600695053	4.599371422821381	1.4836648287703638	28.0	40.0	5.0	18.0	20.0	5.0	4.0	9.0	1.0	16.0	12.59297602142579	12.423527754899938	0.27660560436171333	0.2593818374651793	0.24687810240043226	0.21713445577267398	0.04720737844813309	0.1954529161099731	0.5276781056400399	0.4723218943599592	0.7914467262516189	1.4172179244119791	5.428689609998712E-4	2.4956853229675483E-4	4.89219646044986E-4	0.4763590953155728	-0.013964680825480903	-26119.615487428433	-1657.6121102623383	-372.44766306004607
3780000	-30485.70611370016	-4388.96606309495	-26096.740050605207	21.05543701276132	2002.9226451790196	228.67814072664777	3.471599620489132	9.042231015621407	10.033046375628368	33.11429254873461	2.496326000470849	15.110341609068318	20.734823177635242	18.867378186352358	2.324691655353833	1.5380194901808835	28.0	37.0	11.0	17.0	16.0	7.0	6.0	3.0	1.0	20.0	13.358258114530333	15.696221754555172	0.2772162396281526	0.26029986248917913	0.24852012601477988	0.21396377186788731	0.033559693509657006	0.315387513451627	0.5155864378676441	0.48441356213235476	0.773310838536935	1.4534993852286437	5.159244570016604E-4	2.250693852974613E-4	4.907923135297878E-4	0.43851760501634646	-0.03298714759050139	-26096.740050605207	-1657.6121102623383	-391.5826793191374
3790000	-30459.966021529563	-4371.816382418446	-26088.149639111118	20.5651783525873	2003.4129038391936	215.86987441429378	1.5029830620300892	8.908993579737107	7.157089617640292	32.817591073999694	1.7866835080404098	7.865269303217962	16.082118616413293	17.24883995416196	13.167328223953728	0.4614942178629772	29.0	43.0	5.0	17.0	16.0	7.0	11.0	1.0	1.0	16.0	14.855853175478574	13.59568117366943	0.281167897626528	0.2587551592860272	0.24735565691382536	0.2127212861736185	0.08134614933429647	0.37554000839318913	0.49909575174803267	0.5009042482519661	0.7485770104635135	1.5029802503624414	5.327141156916107E-4	2.2805326526378078E-4	5.091594059916429E-4	0.4221835746294011	-0.008584263930821423	-26088.149639111118	-1657.6121102623383	-372.4100064946832
3800000	-30481.12561502344	-4375.849118563487	-26105.276496459956	20.936866064725567	2003.0412161270553	228.02400353693025	1.4859528243459652	6.757340679737932	20.441394810967783	48.70014735965884	1.511305847728107	7.140615795340302	18.705966926723196	8.1419689053045	2.4178207826771096	1.0032966097586955	26.0	50.0	5.0	11.0	17.0	1.0	10.0	3.0	8.0	15.0	15.152035136506715	14.251670757436559	0.2811806648709708	0.2600934598655266	0.24914317134030262	0.209582703923199	0.04762375478424855	0.2345265222140899	0.5398464680444571	0.4601535319555419	0.8096976456774646	1.3807063387408343	5.234788480875582E-4	2.439498377731944E-4	4.732039542074973E-4	0.4344934780596543	0.01706982626070617	-26105.276496459956	-1657.6121102623383	-379.3106282281317
3810000	-30462.640394775633	-4363.771364443262	-26098.86903033237	20.62579806155228	2003.3522841302286	221.97233509864873	2.16562892016518	9.081172411197379	31.966067427295577	30.921590127846084	2.280456291303386	6.241663695890008	15.97094116218804	8.014106379528295	0.6447427704564976	0.9096827591501543	29.0	50.0	5.0	12.0	14.0	1.0	13.0	1.0	2.0	19.0	12.064894505029498	11.338975127020563	0.2839505734548113	0.2556425754241174	0.24475868248818541	0.21564816863288502	0.0810594497269621	0.2909344349126037	0.526381062052515	0.4736189379474843	0.7895013339941419	1.421109747854708	5.322648345774308E-4	1.9030150906188887E-4	5.021072118344424E-4	0.3583398080274848	-0.0414130295563255	-26098.86903033237	-1657.6121102623383	-370.56019134177393
3820000	-30453.072492971838	-4354.456109188785	-26098.616383783054	20.69105180567939	2003.2870303861016	222.67803913510213	1.9121804958257402	8.244761222101362	15.483823372630937	45.211851239550526	1.5276331843415283	3.595021474747012	11.89895013173174	2.2875500171151777	1.1157189716589835	0.5399737242789312	28.0	42.0	6.0	17.0	17.0	1.0	13.0	2.0	5.0	15.0	13.142650044238387	12.406486305355402	0.2777634348355125	0.26251402366869314	0.2517632831953038	0.20795925830048964	0.04294951659508478	0.25201613642529835	0.5372420958014812	0.4627579041985178	0.8057914349334282	1.3885208463227623	5.175195311115913E-4	1.973998017024089E-4	4.973043546224043E-4	0.4049592590357155	0.032061024761575074	-26098.616383783054	-1657.6121102623383	-363.7885267912276
3830000	-30454.822781776464	-4359.283420880963	-26095.539360895502	20.754314911640453	2003.2237672801405	217.96257557847179	2.481804890614003	7.965405709939414	11.228022684439274	36.84655593408186	0.9004701633795733	4.220014677346537	14.015136003233836	5.88088005574209	0.7578549527796872	0.4975845065114637	28.0	45.0	5.0	15.0	14.0	1.0	16.0	2.0	2.0	18.0	11.580443258358228	10.916319224282645	0.28193030375952927	0.26126497524784864	0.24005771078188615	0.216747010210735	0.03355577865915066	0.34314381205852096	0.5524796715572298	0.447520328442769	0.8286457647208477	1.34279998149837	5.498343483354445E-4	2.3038648992675985E-4	5.224666130215596E-4	0.44048848710858196	-0.008791381974179426	-26095.539360895502	-1657.6121102623383	-367.4216148573875
3840000	-30487.579996913195	-4360.59567227431	-26126.984324638885	21.600847407665597	2002.3772347841152	218.47596438456222	2.259975806077429	8.713517387196408	14.46293321453861	26.61539411060869	2.169787255913026	7.473613739488398	15.032696213861124	1.2212325549954497	0.834871629436233	0.6130930611542416	28.0	49.0	9.0	7.0	18.0	2.0	12.0	3.0	7.0	11.0	17.207807505168116	10.388826459076444	0.2759591797876963	0.2550403897936836	0.25483747158689624	0.21416295883172295	0.08645974749160615	0.4101938886604169	0.5418874306774046	0.45811256932259425	0.8127588172079546	1.374582360875298	5.414413492594953E-4	2.074363568956587E-4	5.107571032007685E-4	0.4281325279094744	-0.028670685161128678	-26126.984324638885	-1657.6121102623383	-370.65280939268973
3850000	-30474.134229504336	-4369.773132327355	-26104.36109717698	20.61646743799264	2003.3616147537882	212.86909568929443	4.090099252910217	7.691492099018711	22.538981032834144	34.22952017076193	1.959055814566274	4.731392630447852	8.441121046901214	9.270105329613209	3.970278423780051	0.9974848643114242	29.0	47.0	9.0	10.0	15.0	2.0	5.0	7.0	4.0	18.0	14.542401028167886	13.760053690752104	0.279099437673045	0.2607532934865428	0.24557947912227207	0.2145677897181391	0.09386730831295037	0.36236249673755205	0.517490805747971	0.4825091942520281	0.7761671361705753	1.447785264568769	5.453967009195816E-4	2.1890185534302628E-4	5.228616834755376E-4	0.43301190763950925	-0.0444054774291025	-26104.36109717698	-1657.6121102623383	-377.52892425468593
3860000	-30492.36767338059	-4377.5833787467	-26114.784294633893	20.56525500280736	2003.4128271889736	224.95999546187977	1.7633374699895197	7.561157915540265	26.195314512760067	37.472482636627	1.9888061823094048	4.052464549954138	13.314421454923522	15.393129976010796	0.5754929052994906	0.5328773978172713	28.0	48.0	8.0	10.0	11.0	5.0	5.0	10.0	5.0	16.0	16.51928266961925	16.06823188725935	0.28264075087905993	0.2604205855970603	0.2443031586837621	0.21263550484011665	0.028850714175962876	0.31805090765142136	0.5338964892862414	0.4661035107137578	0.800773471717765	1.3985594525742313	5.115250774356788E-4	2.1104194797952688E-4	4.805408668488788E-4	0.4255008090812845	-0.054445030358021576	-26114.784294633893	-1657.6121102623383	-383.27777546928905
3870000	-30466.66642538207	-4360.085223961101	-26106.58120142097	20.74285591497158	2003.2352262768093	222.1887906891941	3.008232526119211	8.273937930802186	19.582882566939336	42.43120718994024	1.212874733932718	4.8566641623854085	16.340142629103504	13.010462024428273	3.528783124948336	0.49899921145499687	24.0	52.0	1.0	15.0	15.0	4.0	2.0	9.0	8.0	16.0	10.756078281652119	11.10787502210002	0.2862675817873499	0.25877513265492347	0.24404157994333403	0.2109157056143915	0.0398990991435929	0.25350338036362163	0.5275862835601857	0.4724137164398132	0.7913090053878546	1.4174934396887	5.27924377551735E-4	1.8024097125197159E-4	5.037099253275102E-4	0.35709853832074157	0.007455238308601905	-26106.58120142097	-1657.6121102623383	-365.73372557364513
3880000	-30500.136652978814	-4375.112225866744	-26125.024427112072	21.09666769896335	2002.8814144928176	224.1964992083981	2.5057515337480747	7.3436063813433625	12.493606487116857	30.75254640520131	3.578164934620847	3.079100007517719	5.854602275511919	14.176926904614167	3.946927025474233	0.6563346498017902	28.0	46.0	4.0	15.0	11.0	5.0	2.0	11.0	9.0	15.0	12.35870468526573	11.398036791427204	0.2817717514807589	0.25848037883449443	0.24583689192160027	0.21391097776314538	0.11277878200462177	0.3971059888595004	0.5287123369450564	0.47128766305494285	0.7929979351643885	1.4141146781704654	5.012076886493478E-4	2.0212135737378252E-4	5.029438061364315E-4	0.3976362287975593	-0.017694381054168817	-26125.024427112072	-1657.6121102623383	-384.55735185843554
3890000	-30500.424632121463	-4393.527465549221	-26106.897166572242	21.220130424442488	2002.7579517673385	231.48298778641248	2.1634000516167573	8.528779801189886	5.735498158348471	21.547997927920616	2.999720572125066	4.563240509834671	7.887466104125756	19.221497783255398	4.635818086593868	0.7097999347542086	25.0	48.0	2.0	20.0	4.0	8.0	4.0	12.0	7.0	16.0	14.790289625108226	10.417894485229947	0.28369158249231596	0.2605442334462508	0.24437721256070186	0.21138697150073024	0.02559899988808034	0.25076371507396095	0.5117315413958111	0.48826845860418805	0.7675290083642191	1.4650661333338482	5.160262990862619E-4	2.0598689109879205E-4	5.076292705401784E-4	0.39077809486191867	-0.05299166504710136	-26106.897166572242	-1657.6121102623383	-401.783817657771
3900000	-30485.500697144267	-4400.608185281297	-26084.89251186297	20.705089916871483	2003.2729922749095	228.71102384621904	2.9617562604692265	7.818980880216916	36.98421390665574	26.94493598543136	10.030824697337028	2.8900096813265015	7.293063423176496	18.6039031165349	0.5744496428588773	0.6816309561615094	24.0	52.0	2.0	20.0	4.0	5.0	11.0	6.0	6.0	16.0	13.022336771770071	12.357552218884997	0.28535078872920816	0.25793887952844397	0.2427498338942431	0.21396049784810361	0.06915973556589737	0.2872585776210318	0.5081677118772455	0.4918322881227535	0.7621837397710368	1.4757595251362832	4.925324000480373E-4	2.3066257558655297E-4	4.7256401101138237E-4	0.4561046372941657	-0.0029530320475162604	-26084.89251186297	-1657.6121102623383	-407.0228714365042
3910000	-30469.100468858094	-4384.032848161933	-26085.06762069616	21.089205956527234	2002.8888762352537	227.56479283634334	1.65698065439103	8.361638297433991	29.15787759913594	35.75456365350482	7.965505751555963	8.420907702198507	12.770911266496752	25.294508547524917	2.3913111375627847	0.8941994578080034	29.0	47.0	4.0	13.0	9.0	2.0	14.0	3.0	4.0	21.0	11.404677452566755	11.286810910756342	0.27789659297688957	0.2590140401230182	0.24513296575420837	0.21795640114588274	0.044052132938136083	0.29764485487408743	0.5139857724947401	0.48601422750525913	0.770910054127522	1.4583022361753262	5.455758993887002E-4	2.3907388233008686E-4	5.037424532790833E-4	0.40885003284618765	0.013114376570267311	-26085.06762069616	-1657.6121102623383	-388.810022145993
3920000	-30469.567835788243	-4384.1301787651955	-26085.437657023045	21.140896930874494	2002.8371852609064	225.34391399965048	2.4649947216611285	7.8782465964148845	18.002769062748374	26.949462154155587	4.1820586000549005	5.001257397590654	16.09535794812992	41.143495332005955	4.66872322184542	1.0666907751475494	26.0	50.0	4.0	12.0	15.0	3.0	9.0	2.0	5.0	20.0	13.105125758912243	11.204393294365028	0.2784832907302106	0.2676527867458797	0.24335006928128997	0.2105138532426186	0.05629349096263768	0.3954243956091166	0.517283789207218	0.48271621079278126	0.775856638991125	1.4484064247472586	5.281929659696984E-4	2.791099982249628E-4	4.937136126928853E-4	0.5036614664283646	0.0712210798445934	-26085.437657023045	-1657.6121102623383	-388.81306276632137
3930000	-30484.178840373905	-4375.768554316966	-26108.41028605694	20.932456736448376	2003.0456254553326	218.59634046631527	1.7059971660728774	7.866637712562962	10.387033210149673	26.936067415866273	8.506812222554418	4.30820020081104	4.868021192015856	16.721052714371638	4.8995487663217885	0.5813353203051529	28.0	46.0	2.0	16.0	13.0	7.0	5.0	3.0	3.0	23.0	13.101417068884007	11.0187753184375	0.28378187599419763	0.25907700359980196	0.24445096315511394	0.21269015725088541	0.027494235975550212	0.30037652587144226	0.5221644215070185	0.4778355784929805	0.7831769359949768	1.4337619213686572	5.463780060910232E-4	1.9737632548277198E-4	5.091355234041396E-4	0.35127472927875514	0.08400580711011703	-26108.41028605694	-1657.6121102623383	-383.5963821217069
3940000	-30488.497493822106	-4379.477243419699	-26109.020250402406	20.749630458291833	2003.228451733489	218.86725887649536	2.088016428795186	6.846013616087231	16.585062110272315	25.220599686323556	4.282062797594335	5.896032614466941	13.591087374443012	12.986057601201022	13.831975582942237	0.6354548698305268	28.0	46.0	1.0	19.0	9.0	6.0	9.0	4.0	1.0	23.0	13.834807938411045	12.276042465209095	0.28470782049207993	0.25521307260691795	0.24971612846716582	0.21036297843383517	0.05803741286607132	0.23653233710535573	0.5188888821199852	0.48111111788001343	0.7782640641193639	1.4435902888164782	5.408505173090305E-4	2.93587766319678E-4	4.85658351148709E-4	0.5193862892001178	-0.0201358530854129	-26109.020250402406	-1657.6121102623383	-386.13610310628934
3950000	-30470.668878314824	-4388.854842942205	-26081.81403537262	20.971751795900865	2003.00633039588	228.7903269125256	2.326016585011982	9.431158500295783	9.78771221366878	18.268768153659117	5.892582118299899	7.428892379662657	17.57405273469361	5.374221088853185	0.6404068604667824	1.1603767071819686	29.0	43.0	5.0	20.0	8.0	9.0	6.0	1.0	2.0	23.0	13.953656026899575	13.905795688355138	0.28191050677464463	0.25771606066211555	0.24863330343539164	0.21174012912784698	0.045197326631904206	0.3579515390649467	0.5339947063924396	0.46600529360755916	0.8009207842674645	1.3982647488032423	5.227951351530331E-4	2.3508634901230627E-4	4.828022867199123E-4	0.42658421089665205	0.05374748827739654	-26081.81403537262	-1657.6121102623383	-398.5239916149446
3960000	-30462.800341058282	-4384.686366542861	-26078.11397451542	20.59137747037015	2003.3867047214108	225.97688561215924	1.8801479824188827	9.44897695369133	20.621381937604593	37.20292651731668	4.382592558467881	11.161805650996389	13.59292602724146	36.738863379455395	4.456964261583806	1.1924317746276865	29.0	47.0	4.0	12.0	13.0	9.0	2.0	4.0	2.0	24.0	14.940244366308994	12.010647173188278	0.281982229058915	0.25651158889435094	0.24434716757749733	0.21715901446923547	0.01314189268233182	0.3010690438086823	0.5184136701302076	0.4815863298697916	0.7775513095639539	1.445016178570587	5.302955297282433E-4	2.290635523419414E-4	5.027364481057884E-4	0.41111819615471057	-0.09995224165229467	-26078.11397451542	-1657.6121102623383	-387.0805433795992
3970000	-30459.42987282838	-4379.527809483799	-26079.90206334458	21.375574687855273	2002.6025075039256	227.39732302232827	1.593909500939165	10.057701869616086	13.556501855608593	32.01794019360918	1.921710884534608	3.716830564930484	6.978367042415321	16.255795137041027	6.528727751769067	1.6244779380234304	29.0	39.0	4.0	20.0	15.0	1.0	7.0	5.0	3.0	23.0	17.67381152246035	12.962749041151337	0.2757228330009437	0.25899147251444343	0.2488853971843242	0.21640029730028734	0.03013871075514618	0.22466761875295563	0.5501059608120471	0.4498940391879519	0.8250855154357947	1.3499223814032084	4.843379397877162E-4	2.405430443033772E-4	4.720601974524858E-4	0.4840795145449369	-0.05775489466171329	-26079.90206334458	-1657.6121102623383	-384.5647224830794
3980000	-30480.6444676524	-4365.484380869714	-26115.160086782686	20.655901108096103	2003.3221810836849	218.43490158498957	1.9490469765240426	8.146342740600758	14.561244379696902	39.29334810339925	3.6363423994837936	10.698752758087696	8.148427256941646	8.688366898320398	33.73590707315742	1.1050832477609456	30.0	46.0	5.0	10.0	19.0	1.0	3.0	4.0	5.0	23.0	15.832606479099924	10.923788432071502	0.2753925111988114	0.2582366920554689	0.2500037028967909	0.21636709384892755	0.012766167532912863	0.28780629086320353	0.5341085423024093	0.46589145769758933	0.8010915229380905	1.3979231802797893	5.257044105102557E-4	2.3849346552050278E-4	5.08538854714724E-4	0.46328653529888775	0.06626182980961139	-26115.160086782686	-1657.6121102623383	-367.0285679691007
3990000	-30478.000221042676	-4382.094506123407	-26095.905714919267	21.335026511291684	2002.6430556804892	228.37600404287133	2.463857547728301	8.319884940985022	15.824635196804186	31.265301862888617	2.8423209566240812	2.829729219731922	10.763971756125336	14.838132189006053	1.1477535355864898	0.8603571442776095	27.0	49.0	7.0	9.0	15.0	3.0	6.0	10.0	1.0	19.0	13.910465563373505	15.294282942359345	0.2745344311696957	0.2604082667960283	0.2543345414844283	0.2107227605498465	0.028803827551658757	0.33824069031633713	0.5280851820388033	0.47191481796119505	0.7920572865149537	1.4159964778184109	5.312689901512456E-4	2.3929165385637292E-4	4.894862291719045E-4	0.43063700795274323	0.007532885371140757	-26095.905714919267	-1657.6121102623383	-390.0063479111545
4000000	-30464.764249235155	-4378.644925036908	-26086.119324198247	20.55094727554866	2003.4271349162323	227.1585649262111	1.9413691211024797	7.102718181834022	24.294479425992403	54.0730666732294	1.7388909403429822	2.6839848158373947	7.009727356920392	21.0265413706467	4.063158141401649	0.8883545893696054	28.0	47.0	7.0	10.0	14.0	4.0	1.0	14.0	1.0	20.0	12.397408449220944	12.176670575061449	0.28353118031200697	0.262003876398259	0.24222329609224927	0.2122416471974835	0.06636048761911949	0.26258706979671764	0.5381909135601168	0.4618090864398812	0.8072145349272601	1.3856738863350988	5.443935700578355E-4	2.346943702017838E-4	5.019932769621074E-4	0.423975618091098	-0.09756170819095868	-26086.119324198247	-1657.6121102623383	-383.77581438923795
4010000	-30475.470499397023	-4364.020372765006	-26111.45012663202	21.04874282556787	2002.929339366213	220.30753350930016	2.247713139740474	8.107014828771526	18.27386741006959	53.33732535568429	1.3296374037974121	1.4496572509566616	5.412590862270939	20.395810078728047	1.004663408656343	1.0956891758807117	28.0	47.0	6.0	12.0	11.0	2.0	6.0	11.0	1.0	22.0	12.729590187075262	11.937976196171258	0.28030817431192895	0.2522502923037292	0.2477816559018815	0.2196598774824591	0.0041647953935882364	0.27878751500601134	0.5081424245880135	0.491857575411985	0.7621458122124277	1.4758354005085381	5.024309204227206E-4	1.5282511767633852E-4	4.7940822482065077E-4	0.3166454705642402	0.07547732598485675	-26111.45012663202	-1657.6121102623383	-370.0784582853893
4020000	-30441.523128483743	-4371.162201622645	-26070.3609268611	21.66241958338966	2002.3156626083912	221.2375702039572	1.5764019873553627	6.8856148304485165	15.744774121698365	42.262321710936234	1.107323009461424	2.436481442664675	7.368481092466553	23.466292476409276	5.147689258523759	1.670966571782489	29.0	47.0	6.0	12.0	11.0	3.0	10.0	4.0	1.0	23.0	12.370694294321044	12.392880136188754	0.27784777136199373	0.25525346279108185	0.24699246104073266	0.2199063048061905	0.07149126799154168	0.3027285906348526	0.543368905629644	0.45663109437035454	0.8149808318953965	1.3701371448437047	5.205100003263296E-4	2.1711013315472473E-4	4.8159624443963497E-4	0.4432843289067028	0.02890470627028902	-26070.3609268611	-1657.6121102623383	-376.05494363656015
4030000	-30472.39762103757	-4379.183304749344	-26093.214316288224	21.443253568040962	2002.53482862374	222.81089697265975	2.1613800795402778	6.412294881816245	9.765054892213826	27.612555861013004	0.9616961334588885	4.866043172484562	10.576681185341071	31.76465416243301	25.26524868955646	0.9229080464231685	28.0	44.0	5.0	17.0	13.0	1.0	10.0	3.0	1.0	24.0	11.821799232701558	12.867078341793775	0.28555463729250125	0.2597479678243606	0.24026998723774776	0.21442740764538912	0.006277477008847757	0.23664037978251617	0.5172473858371834	0.48275261416281506	0.7758020387950388	1.448515654298412	5.273169373307166E-4	2.113151161267874E-4	4.886477269995382E-4	0.4076170007125419	0.056783513641745505	-26093.214316288224	-1657.6121102623383	-381.78258875674993
4040000	-30460.42320426114	-4369.404347889273	-26091.01885637187	21.37034777591936	2002.6077344158616	216.88512251476507	2.1878324346334876	9.46856739910274	13.402843831031404	32.01378598182948	2.4088566992417553	2.8004526247314363	5.148087673952948	29.547246087052574	2.9089392705015396	1.773694481575663	29.0	46.0	5.0	14.0	15.0	1.0	8.0	1.0	2.0	25.0	13.146088767890735	10.949325165613828	0.2821918279100654	0.2596373872617975	0.2454294604168353	0.21274132441130053	0.07886191557960873	0.3306092989658245	0.48714932456433796	0.5128506754356608	0.730658964245791	1.538825911847936	5.534967881319321E-4	2.432235432927278E-4	5.150187745464185E-4	0.4258250751257351	-0.06288345606410725	-26091.01885637187	-1657.6121102623383	-374.2088907272193
4050000	-30449.250724563834	-4360.827009481845	-26088.42371508199	20.808532854431498	2003.1695493373495	208.41170797106764	1.9884835236293033	9.030674414835435	14.54336722171739	35.10029656517024	1.4998598287061446	5.259032576118546	12.990186322033951	22.422954195395736	3.829731752205904	0.9133457088685079	29.0	47.0	11.0	8.0	14.0	3.0	4.0	3.0	6.0	21.0	12.001227822364143	13.434833973766318	0.2809967593137212	0.25944287498367763	0.24610654543129143	0.21345382027130858	0.0189462073396866	0.22967126500428178	0.5336285769448728	0.4663714230551263	0.8003716389655012	1.3993633326756887	5.628727791051094E-4	2.5832781626444474E-4	5.161170847218614E-4	0.4528621186443156	-0.09586986738826617	-26088.42371508199	-1657.6121102623383	-365.6269586376135
4060000	-30499.206561598738	-4386.933263269761	-26112.27329832898	21.109560766301588	2002.8685214254792	218.90973637238204	1.8014138894566858	7.845195185443731	33.05695832140501	38.52523509336926	2.447908006906992	3.84326983289925	10.59716604833467	13.073546813405189	9.893946637337786	1.6600763557052618	29.0	52.0	5.0	7.0	11.0	5.0	11.0	1.0	2.0	23.0	14.746103788227384	15.201189063099045	0.2805801735377887	0.26170720116394647	0.24295299581061974	0.21475962948764396	0.016431654541557386	0.26370096141770416	0.515333935594827	0.48466606440517207	0.7729321188306288	1.4542570268947712	5.764978202749233E-4	3.4230706923838377E-4	4.79691598149356E-4	0.5978809512199348	-0.041860020868198004	-26112.27329832898	-1657.6121102623383	-390.48223801368175
4070000	-30463.933633508695	-4360.519824928033	-26103.413808580663	20.719751158095963	2003.258331033685	210.3187638223964	1.5018512284778123	9.263204919644147	19.154041368025887	30.551733512562816	1.6457690233336921	3.4915078499161982	10.049152095854273	6.292199603349708	2.0075857701648316	1.2579264299766475	27.0	52.0	8.0	7.0	12.0	4.0	13.0	1.0	1.0	21.0	14.333138647838467	16.47306106342998	0.28262383613023073	0.25505882795787277	0.2452353338655507	0.21708200204634454	0.009420115794575176	0.28573848757511283	0.5375696094677425	0.46243039053225715	0.8062826617177019	1.3875381304168153	6.012431468673481E-4	3.0396649401726706E-4	5.323122550918067E-4	0.48599008348649525	-0.03611497797445752	-26103.413808580663	-1657.6121102623383	-367.5603704695579
4080000	-30482.25687993109	-4371.409952293498	-26110.846927637594	20.729936295032214	2003.2481458967486	217.83172908172332	1.9060994348814826	6.960214098283535	23.892787857628708	38.11865374071756	2.209927852322943	4.682629311554979	18.043386923136982	9.477238986627157	3.3294884086706653	0.79920766519718	25.0	54.0	11.0	4.0	12.0	1.0	12.0	3.0	4.0	20.0	14.698009956636778	10.445955543710364	0.2807564214012421	0.2584873775294854	0.24568967609083722	0.21506652497843395	0.0721348367226362	0.2389865148300335	0.5254782585089343	0.47452174149106513	0.7881472491811125	1.4238186406235245	5.232227531590856E-4	2.1477070344926022E-4	5.001308579580108E-4	0.3907175424861865	0.07566451437450941	-26110.846927637594	-1657.6121102623383	-377.28791818924617
4090000	-30447.05279978619	-4345.840364699293	-26101.212435086898	20.862974547010527	2003.1151076447704	216.12415829799636	1.7634212615973037	6.177116863084593	20.322888594184747	31.665144987183876	0.7896765708948794	3.384001380474099	19.015016659167678	3.7954310561157696	1.4674622436797586	0.9534783752381788	28.0	48.0	10.0	7.0	12.0	3.0	13.0	4.0	2.0	19.0	12.956007280566158	14.508519862231504	0.282675405879738	0.26146053130641594	0.2501910140128332	0.2056730488010114	0.07087349873076323	0.31324202298380993	0.5421910033212188	0.45780899667878067	0.8132141356541026	1.3736714808222852	5.31640628135112E-4	2.2336885390596806E-4	4.8252757891709336E-4	0.3904143348656547	-0.011488206241459816	-26101.212435086898	-1657.6121102623383	-351.1388905434353
4100000	-30437.542945131972	-4346.437904961022	-26091.10504017095	20.86535360160727	2003.1127285901737	215.29793969694916	1.956177023894892	7.140786666190475	16.126011583293923	44.749114667953044	1.0738558394151922	2.9147795700469223	11.924555975292723	0.8604832547998542	0.6901440097414289	0.8132331387139091	29.0	49.0	10.0	5.0	15.0	2.0	14.0	1.0	3.0	18.0	13.858869482874994	13.26433730260616	0.2797686596620089	0.2610059137468399	0.2520767167279085	0.2071487098632412	0.05146012610898561	0.22842237730140794	0.512985552922173	0.4870144470778268	0.7694098582736864	1.461303429055685	5.82025436478984E-4	2.6851102508466197E-4	5.252143222820965E-4	0.4401694811464982	-0.07963558657509966	-26091.10504017095	-1657.6121102623383	-355.96496838806644
4110000	-30471.533819202014	-4363.933584962855	-26107.60023423916	20.651270953359855	2003.326811238421	216.3126429137069	3.0962752596683636	9.780140258451882	26.587768851557264	31.15894704875238	1.7205520153676335	5.165586211468673	10.248658260524623	2.505095930556093	1.2212236756321229	0.8212311976410609	29.0	51.0	5.0	7.0	16.0	7.0	13.0	2.0	3.0	13.0	13.049640350826007	10.364637282239881	0.28119979601695694	0.25633750892140794	0.24425757568912762	0.21820511937250597	0.10571365613654424	0.3031905860501609	0.5431609682015744	0.4568390317984256	0.8146689535078874	1.3707610681759435	5.628842427978874E-4	2.945768705255618E-4	5.158632190131098E-4	0.47402299938511017	0.02209662276065594	-26107.60023423916	-1657.6121102623383	-373.9923710446584
4120000	-30462.910895838246	-4367.310836915913	-26095.600058922333	20.941852773605856	2003.036229418175	217.9897982844048	2.191485203871213	6.889345103187938	22.618050480830302	51.92190577359741	1.1030220099680785	5.717691448588624	9.287825761502646	3.4144759345748135	1.206909856907228	0.4843841211174026	30.0	50.0	4.0	9.0	16.0	10.0	9.0	2.0	1.0	15.0	12.510608428170972	12.590523530091025	0.2808219959099619	0.2545719918515617	0.25197379866961306	0.21263221356886186	0.05175986120081246	0.209013665362226	0.527120968504024	0.4728790314959761	0.7906110949118684	1.418889633356551	5.585392964076231E-4	2.938262489900003E-4	5.168735441057315E-4	0.5196016301888384	0.037540574859390406	-26095.600058922333	-1657.6121102623383	-375.0415558796761
4130000	-30486.438871869108	-4398.422008799007	-26088.0168630701	20.65103571396001	2003.3270464778209	227.729824066013	2.511956592576058	9.682840601286424	14.02209919118939	34.50581537873117	2.846018407541374	10.782719965024794	6.52476816426222	24.207702496920632	3.98091927581639	0.8333844878597749	28.0	44.0	11.0	10.0	14.0	8.0	4.0	5.0	8.0	14.0	14.974795503601602	12.160338651901109	0.28859164979365637	0.25466295817659285	0.24498604688590714	0.21175934514384215	0.04904879087756795	0.38874637491750946	0.5168327690849677	0.4831672309150323	0.7751801690079795	1.4497597259792303	5.382580465108995E-4	2.814072428899939E-4	4.729919520853007E-4	0.505307604155621	0.03389448812943569	-26088.0168630701	-1657.6121102623383	-401.78328619815363
4140000	-30478.575618976753	-4381.487755396924	-26097.08786357983	21.035172791856773	2002.9429093999242	224.32206125392116	1.5797323209128566	9.673535647471649	10.67224920372735	22.993411202871492	2.0926692698315033	8.871078835042843	12.19254594923496	8.851776113586336	1.658577640853381	0.913645424997976	29.0	42.0	4.0	17.0	17.0	5.0	10.0	3.0	7.0	12.0	13.739663792248662	13.38760682888857	0.2795016911981672	0.26002973435598636	0.24421136338709631	0.21625721105874854	0.011624015602521241	0.3073906809304776	0.5184396903726778	0.48156030962732216	0.777590336454589	1.444938103947188	5.273743213801082E-4	2.1870245657996866E-4	5.002654428397271E-4	0.36825888361454234	-0.006575576044117192	-26097.08786357983	-1657.6121102623383	-388.2204635022536
4150000	-30467.923381632052	-4376.349942718246	-26091.573438913805	20.80118250423323	2003.1768996875476	221.46258110075348	2.6869139801876893	10.095219740021486	4.69364920430313	25.423608505600868	1.4673980051444009	6.776387620197703	17.5740293637434	18.454968067826016	3.020121860180385	0.8330301312750861	29.0	44.0	3.0	16.0	17.0	6.0	10.0	2.0	2.0	17.0	14.319074726002006	14.568750251679187	0.28572052856438646	0.2513553313083196	0.2498148646695269	0.2131092754577655	0.022961110047329373	0.22996904158494316	0.5167532995670132	0.4832467004329866	0.7750609753382979	1.4499981769734234	5.364662437572124E-4	2.575148927146471E-4	5.039899212522501E-4	0.4463007390067333	0.020395270453021565	-26091.573438913805	-1657.6121102623383	-379.63475395742586
4160000	-30467.500495286436	-4379.587269196934	-26087.913226089502	20.934285659439126	2003.0437965323417	224.63960078588718	2.435960058006793	8.652000444177178	11.229245105819865	29.139327702188943	2.8238932934203365	5.7868368176463285	21.223321914142208	4.493066573949198	2.316427823201928	1.913590260802298	29.0	44.0	7.0	14.0	15.0	9.0	6.0	1.0	5.0	16.0	13.529846467723681	17.551295377803154	0.2788261588277896	0.2620950975453325	0.24283561672923734	0.21624312689763897	0.0352789871097772	0.2834409786024056	0.4947050369874601	0.5052949630125397	0.7419915243764135	1.516154739485156	5.276875921178929E-4	2.4106723060215733E-4	4.898552195545451E-4	0.430964718346985	-0.05903154823969978	-26087.913226089502	-1657.6121102623383	-386.39473679491937
4170000	-30497.379940698167	-4368.155902943272	-26129.224037754895	20.58163008260861	2003.3964521091723	222.66336259290475	2.3928945722209383	9.709723144036506	14.8399218104782	32.56789670594015	2.0273806050881618	6.687665617926242	11.528145171111895	1.4930050166888147	1.1867112165148104	1.1522101346197373	29.0	50.0	1.0	14.0	15.0	9.0	6.0	6.0	1.0	15.0	16.629019288471703	13.700562457636979	0.2780891663836328	0.26168311805252065	0.24663127704175958	0.2135964385220854	0.04075678649098611	0.24064911372530498	0.49713127234146504	0.5028687276585347	0.7456305535639406	1.5088747377033258	5.403848284584755E-4	2.7747674033760093E-4	5.180549201034427E-4	0.4904579353435892	-0.04004634995660024	-26129.224037754895	-1657.6121102623383	-377.2606280231591
4180000	-30488.698888121588	-4380.234159601831	-26108.464728519757	20.88619782305879	2003.091884368722	219.51515580719138	1.8491577538126738	7.525837352216013	5.488667520796433	21.781426566866042	1.3070625461758738	7.480137482122358	10.513328922985071	4.28669568340079	1.7629498528905252	1.9311612538347485	27.0	47.0	1.0	20.0	14.0	9.0	5.0	2.0	3.0	18.0	12.486196575793292	14.412867566677859	0.28080337968824187	0.25611439717105433	0.24499891044953342	0.21808331269116876	0.05932437744663928	0.20301055000166995	0.5240413589648956	0.47595864103510455	0.7859920916562375	1.4281301066252257	5.010271121825007E-4	2.468038356454463E-4	5.128911499893524E-4	0.4880970971149171	0.10532537427819637	-26108.464728519757	-1657.6121102623383	-387.9326863872918
4190000	-30471.47368662893	-4386.702984831456	-26084.770701797475	20.874359753806797	2003.103722437974	223.67099994017448	2.0654619186799743	8.24337991534905	14.588524690312026	24.366621895047032	2.524149047046352	12.385160706313245	21.037597286464912	3.627639492107491	2.5633113700302035	1.2405214370040967	29.0	47.0	5.0	17.0	13.0	4.0	10.0	2.0	8.0	11.0	14.790991500409683	14.932668359611531	0.2827008970429633	0.2585133291001438	0.2462345649595006	0.21255120889739065	0.06202640548801639	0.4131928214392371	0.4839335612925809	0.5160664387074191	0.725835748564433	1.548474919026774	4.755466802772347E-4	1.9927618848288245E-4	4.755120463906921E-4	0.4322045417786998	-0.020785037506571548	-26084.770701797475	-1657.6121102623383	-392.49951194306124
4200000	-30446.69730514979	-4373.3431553849305	-26073.354149764862	21.321713519681566	2002.6563686720992	223.8409102735686	2.0762244783456345	7.511337898897213	8.354556457350412	20.44899996926655	2.086040334844482	3.2834896807711287	11.65147925088389	11.300821299504586	1.0569536108818907	0.6489716970439201	27.0	36.0	16.0	14.0	13.0	1.0	12.0	5.0	14.0	8.0	13.823965254983987	16.37311684984615	0.27924729702406104	0.2582447022150933	0.248217910548807	0.21429009021203696	0.09553207722383655	0.3576416462416251	0.5231208535452595	0.47687914645474055	0.7846114563918956	1.4308921144758129	4.7622980276034376E-4	1.950808000598501E-4	4.7833676305780655E-4	0.3992901764012385	-0.0010825006774082243	-26073.354149764862	-1657.6121102623383	-383.2247348672202
4210000	-30478.194482524756	-4371.988121652945	-26106.20636087181	21.01884637211668	2002.9592358196642	222.2649667446822	1.519693125922461	8.882992560676293	12.593235014872194	51.187607901398486	2.45794815609429	5.730908038754602	8.373170224688499	20.125883176257986	0.890506285894993	0.9404968442483149	26.0	38.0	16.0	13.0	13.0	2.0	6.0	9.0	6.0	17.0	15.688812894117781	12.652702574978631	0.2753859872769551	0.25946528496055915	0.25450407500121436	0.21064465276126967	0.05038268459072846	0.3490522020738403	0.5154826360222079	0.4845173639777919	0.7731551496238055	1.4538108461998525	5.386214216120653E-4	2.4283708159361737E-4	5.20179736667496E-4	0.4374277982413037	0.046647817116177645	-26106.20636087181	-1657.6121102623383	-375.90761917176985
4220000	-30470.495669479074	-4360.681879908291	-26109.813789570784	20.59867382494971	2003.3794083668313	219.19645550231476	1.5898572863130636	8.807102475160683	8.32620546218611	27.10490761211725	3.484470380939402	4.968901878746466	12.166862181619553	24.793332547842812	0.6130269208278375	0.646787600813299	23.0	36.0	19.0	15.0	17.0	1.0	6.0	6.0	8.0	15.0	15.3669807164565	12.710251444099042	0.2780226290738829	0.2573914576842893	0.2485244279742721	0.21606148526755398	0.0038445927501346393	0.3423826198184318	0.5337774460114383	0.46622255398856144	0.8005949226949456	1.3989166459731548	5.398027262516928E-4	2.589676820578744E-4	4.988107763501349E-4	0.46424179636586677	-0.03501387841391755	-26109.813789570784	-1657.6121102623383	-367.09979263194396
4230000	-30500.258127767873	-4364.592620947016	-26135.665506820857	20.471511333541024	2003.50657085824	218.21728692283477	1.4725481112429268	10.07930403496	9.34493756625611	23.259051258209663	2.4305086172569883	11.723905662767162	36.540979941026414	6.170534841742018	1.3713336503824307	0.5728647053086476	29.0	35.0	15.0	15.0	16.0	7.0	5.0	1.0	10.0	13.0	15.925372858816763	12.492359982250722	0.2794842651995324	0.2583311705128932	0.2526452083573411	0.2095393559302316	0.0412873789519787	0.3336691819719824	0.5336931036653263	0.4663068963346732	0.8004684204334319	1.3991697180541316	5.255130680133659E-4	2.3370606999095818E-4	5.11879295160772E-4	0.4470691221202439	0.024072024378485272	-26135.665506820857	-1657.6121102623383	-367.7166575157272
4240000	-30480.280186281507	-4372.86591447752	-26107.414271803988	21.128418108565768	2002.8496640832152	223.22975608209558	1.584303492283521	7.822758505700124	5.133439463314418	25.3513716923863	2.6276701182419773	6.740567430948221	24.9778542944271	46.02744022788699	0.8767532355916006	0.8171362027644481	28.0	38.0	10.0	17.0	14.0	9.0	1.0	5.0	12.0	12.0	12.685346909768926	10.311310285498234	0.2799403211299542	0.2567634190045783	0.24731845536143837	0.2159778045040275	0.0650279413628556	0.27223481964763335	0.5299520349375443	0.4700479650624547	0.7948573166835539	1.4103949221379983	5.496722993295208E-4	2.469289273548551E-4	5.296186159960369E-4	0.4493020459090325	-0.0740006658605305	-26107.414271803988	-1657.6121102623383	-376.2097285843176
4250000	-30490.88935116242	-4370.290844044068	-26120.59850711835	20.759961890916323	2003.2181203008645	219.29128438624036	2.541502933216922	8.901761834720462	12.10281400913074	28.635538353697186	2.508369050036495	5.931578881948626	7.1184927946426795	14.581020923744637	0.7229433394148561	0.6860861343024949	28.0	36.0	14.0	14.0	9.0	10.0	6.0	7.0	9.0	13.0	16.969396605694566	13.17564828646202	0.2778326426916156	0.2642399234227096	0.24759785867126954	0.21032957521440362	0.04921710010132133	0.6039847539400599	0.5261603692086819	0.47383963079131725	0.7891703241855258	1.4217719442462033	4.93238991466249E-4	1.4746924442307925E-4	4.853434809385265E-4	0.30625949844331707	-0.03403223540249198	-26120.59850711835	-1657.6121102623383	-378.47566017374953
4260000	-30466.802587342303	-4370.037859236792	-26096.76472810551	20.7736284195309	2003.20445377225	219.89274050016832	2.228012945679929	8.86439752893425	8.561828905551602	21.019822801710337	1.9947941507969897	6.915792308423714	6.125032109027455	16.218311359890105	0.7485208377646271	0.7290981782480084	28.0	42.0	6.0	19.0	11.0	11.0	1.0	7.0	4.0	17.0	16.296881704988166	14.008316753665401	0.2806235779806582	0.2585931600824829	0.24488446449519502	0.21589879744166224	0.05441718070763272	0.4115297405471885	0.5164317808427251	0.48356821915727444	0.774578740166805	1.4509629048518806	5.536703249774485E-4	1.9882424511108313E-4	5.454652757019728E-4	0.36203916281701604	0.1175315553498126	-26096.76472810551	-1657.6121102623383	-377.9098775229937
4270000	-30454.152770713954	-4372.534136268418	-26081.618634445535	20.865278901591857	2003.112803290189	225.96356051313552	2.3470947942128095	8.239424946247507	8.796701553884839	24.825561037218794	1.2855638458983287	4.6039991977631916	9.030744713367064	31.55660604004202	4.166907278451453	1.0070921716705707	26.0	40.0	8.0	19.0	15.0	1.0	2.0	9.0	6.0	20.0	12.626363930787795	12.82472855840373	0.2807654250779828	0.25679386387089786	0.24608944781407568	0.21635126323704199	0.02689977346365734	0.31439191193324123	0.5189092995752375	0.4810907004247622	0.7782946875770079	1.4435290255468767	5.353812879742868E-4	2.0863076345566329E-4	5.014437567114295E-4	0.4107832357041958	0.013095606220440866	-26081.618634445535	-1657.6121102623383	-377.8950565645442
4280000	-30501.714556390623	-4384.220233165346	-26117.494323225277	20.684595992872662	2003.2934861989083	222.9277806456809	2.2526750544102967	7.023651111678434	8.708999951465422	23.760968289099655	3.144567530019743	6.802636357106419	11.688630821298306	30.25655166024125	6.059744790804412	0.7481384361873391	29.0	40.0	9.0	16.0	12.0	8.0	1.0	7.0	3.0	21.0	13.97648597541888	12.54283519641224	0.28421210235165906	0.26195884856677387	0.23768040238145724	0.21614864670010817	0.08624967700040305	0.3289293938048006	0.5303792165323855	0.46962078346761454	0.7954980320574501	1.4091131492191147	5.513677387782355E-4	2.1364862852166748E-4	5.261210963206918E-4	0.38195646223257806	-0.01571247858750238	-26117.494323225277	-1657.6121102623383	-390.520257164881
4290000	-30467.537558677555	-4357.111717249392	-26110.425841428165	21.31975101412313	2002.6583311776578	212.0748529257283	2.589555946292112	6.310055127637932	7.439198305935146	28.123136914704045	2.752446040343405	6.596123599294276	16.54861099553235	3.0309483177336594	6.834742171451476	0.7263631200427056	27.0	40.0	12.0	16.0	15.0	2.0	8.0	2.0	4.0	20.0	15.467355463931021	11.465130829139374	0.2852864551156892	0.2606580459505726	0.24421799907149097	0.20983749986224556	0.08506576050810918	0.1881385811663499	0.5281306665752271	0.47186933342477344	0.7921255072485087	1.415859999918339	5.478544836812334E-4	2.583922101859362E-4	5.129589130615564E-4	0.4488143683506883	-0.04681297500319701	-26110.425841428165	-1657.6121102623383	-364.52782296422885
4300000	-30470.871807879685	-4362.381756641891	-26108.490051237794	21.46947809360867	2002.5086040981723	210.82613590181523	2.114771903592187	7.670826970419358	8.097327479923557	19.230937875024953	1.3945899234243824	4.180010080911151	12.948280286564449	21.274519097263457	9.223342002441168	0.7842581575516275	29.0	39.0	11.0	14.0	11.0	7.0	8.0	2.0	7.0	18.0	14.106528846292026	12.602407107949334	0.28034073895514633	0.2642719422167376	0.23768165016042625	0.21770566866768812	0.00898066303048731	0.37645663192331696	0.5065324163631775	0.49346758363682314	0.7597310147721604	1.4806662850005292	5.391982342747297E-4	1.8611340685304654E-4	5.141687104897008E-4	0.35526696521791606	-0.052728350531091324	-26108.490051237794	-1657.6121102623383	-368.78330497885423
4310000	-30478.389174003943	-4378.231578484493	-26100.15759551945	20.531798383983848	2003.446283807797	219.27754706816918	2.3259599236485635	10.373374191471905	10.195451665983922	22.206690006891403	1.3010306600289088	3.4270682828756915	21.600912069903377	22.663305622273814	9.126576551252711	0.5112132299708911	28.0	42.0	5.0	20.0	11.0	4.0	9.0	1.0	9.0	17.0	11.962829669726824	10.623644436776402	0.2794280684225411	0.25656544487435895	0.24713144999173117	0.21687503671136713	0.06621861086330716	0.3020462012044691	0.5389924663022467	0.4610075336977537	0.8084167570526357	1.3832688000431665	4.851372539719534E-4	1.7909804901551223E-4	4.810840388152731E-4	0.3736366277908022	0.03286344100544245	-26100.15759551945	-1657.6121102623383	-381.505908428658
4320000	-30498.178376296986	-4371.300247485023	-26126.878128811964	21.489344883073592	2002.4887373087074	217.84272762326333	1.894368680172913	8.290764103225984	8.71711012735765	22.786593450025144	1.021699078938186	2.6554594120923882	9.014227006828657	20.46127208153747	14.782216557663137	0.6253953763000992	22.0	43.0	12.0	20.0	11.0	3.0	5.0	1.0	11.0	18.0	12.438926615900229	13.156859518388746	0.2828653153872827	0.255577596165183	0.24136999611209314	0.22018709233543948	0.09871683002555409	0.24445347015208355	0.535272011897411	0.46472798810258925	0.8028365720356658	1.394432150149211	4.700864059739786E-4	1.4952541894278036E-4	4.7434516225629064E-4	0.3268460272671439	-0.004921874155971688	-26126.878128811964	-1657.6121102623383	-376.91517191759243
4330000	-30496.56452624493	-4375.7223510529175	-26120.84217519201	20.971452956071655	2003.0066292357092	224.69936499464072	1.4834038255369477	12.523119906389885	8.843170334097977	20.93127585389625	9.530733513963975	0.9545179228250225	2.5909137554954484	7.100558201837726	19.072470190837294	0.8937577022216008	29.0	43.0	3.0	17.0	7.0	8.0	2.0	2.0	15.0	20.0	11.730110861339266	11.176827722244349	0.28344694546556093	0.25837123497511955	0.24562965860221483	0.212552160957103	0.011110748502122281	0.26433115092825443	0.5026676543313523	0.4973323456686479	0.7539343875762688	1.4922626350543648	5.436789469130285E-4	1.666950685884903E-4	5.400602677542301E-4	0.319413387270523	-0.10262101601244743	-26120.84217519201	-1657.6121102623383	-379.6737776729896
4340000	-30477.126600521075	-4375.87447052434	-26101.252129996734	20.74717503791343	2003.2309071538675	220.05974821281544	3.1653582622411807	8.30026799251025	6.263979137470749	23.2434293867916	0.8867610913551265	2.0349792965088938	3.0393257043925517	14.347970631482575	10.13015118645691	0.5383785873312594	29.0	41.0	3.0	25.0	5.0	6.0	2.0	5.0	12.0	18.0	14.545933255647743	9.88225958261397	0.28193611363327026	0.26356871405357374	0.24176636610367358	0.21272880620948084	0.0636407673346539	0.2464275797823656	0.5265718596292115	0.4734281403707888	0.7897875048923452	1.4205372532300544	4.751681419028852E-4	1.8935655640707957E-4	4.739449451860706E-4	0.37453228861393606	0.045855585226505534	-26101.252129996734	-1657.6121102623383	-384.01678999629183
4350000	-30462.033475769073	-4356.333667337078	-26105.699808431993	20.508753789540837	2003.46932840224	215.35127814610163	1.5626184110955434	7.094695280437399	6.181126730551946	16.368093686734397	0.6621032647118342	0.8993495818399153	3.474548670427834	11.302890547032868	17.679249308376892	0.6987760981418807	29.0	37.0	10.0	20.0	5.0	8.0	2.0	6.0	11.0	18.0	14.463333914674504	12.266528311020044	0.27472751639567505	0.2650016061443822	0.24245874551076668	0.21781213194917454	0.03822715310304629	0.29732884379491237	0.5197546261602715	0.4802453738397288	0.779562564623995	1.4409925943490074	5.189501647894857E-4	2.2334297478312937E-4	4.974549871764539E-4	0.3956361585365953	0.008707161895794754	-26105.699808431993	-1657.6121102623383	-364.76990454158675
4360000	-30440.43790968003	-4361.556955597344	-26078.880954082684	20.89590170668048	2003.0821804851005	226.5730403666496	2.3837716069028136	9.066111024141152	7.020405961686306	51.89428653577111	3.3330029163342205	1.086173195946666	2.6279916314230896	11.479780192670743	20.395195653280904	0.6440914431504062	29.0	41.0	6.0	16.0	3.0	15.0	1.0	5.0	11.0	19.0	14.763455312476376	11.705072447832302	0.284754732555299	0.2604390050576947	0.2429073393518043	0.21189892303520041	0.012343504149915543	0.23574988967612776	0.5462098707913808	0.4537901292086197	0.8192419004381669	1.3616127321541414	4.8313928785263474E-4	2.1850007084351015E-4	4.5924439634000046E-4	0.4638748027094093	-0.02581320550460007	-26078.880954082684	-1657.6121102623383	-363.4479220465968
4370000	-30454.847325597402	-4373.637791418712	-26081.20953417869	21.106666389593684	2002.8714158021871	228.92114169984603	2.2798719948573805	9.074711390830236	6.7081813425208265	22.44452229814068	4.784866831979587	0.9273208785417304	6.315117281863823	14.22611077367839	18.221721563902875	0.6558579917757043	27.0	41.0	7.0	17.0	3.0	11.0	4.0	6.0	8.0	22.0	12.458051414308956	12.387504517294442	0.2759952953899795	0.25749595363968675	0.24861973846494093	0.21788901250539114	0.029200819161230115	0.24363772649065918	0.5446623320548916	0.4553376679451087	0.8169207988922607	1.3662561748195425	4.973682228603748E-4	2.656240399110715E-4	4.830134189111131E-4	0.5462931737318492	-0.014409351217960557	-26081.20953417869	-1657.6121102623383	-377.59258562758214
4380000	-30479.073617826725	-4380.51229767801	-26098.561320148714	20.682146943759427	2003.2959352480216	226.8548554182372	2.5330958852463605	9.876497531887942	9.989903177981459	23.77828671546857	1.3862096040591114	1.0535206878576922	3.155542660576261	4.59956519209056	15.490907735828793	1.5338869055703903	29.0	44.0	6.0	16.0	4.0	7.0	2.0	6.0	10.0	22.0	15.179985172049022	11.427428221064694	0.2780581651103247	0.2560659586556017	0.24667665616902967	0.21919922006504222	0.06980029161329958	0.34368616581603617	0.5212977122674992	0.478702287732501	0.7818769878203269	1.436362511949296	4.7072753945626167E-4	1.872101307335895E-4	4.74674538131398E-4	0.4113258375526405	0.03702718380365221	-26098.561320148714	-1657.6121102623383	-389.13888955197143
4390000	-30497.208527212493	-4387.97153907867	-26109.236988133824	21.322297982136693	2002.6557842096443	230.2504543950597	1.8294967672852975	11.101937374681505	18.224393308841353	33.672735037809986	1.6704227330789483	1.5760340912912691	1.8064891161965309	5.095774025157255	21.41204859573903	2.3923367795705133	29.0	46.0	10.0	10.0	1.0	11.0	2.0	8.0	8.0	21.0	16.59919012323079	12.049944838951557	0.27824730073682946	0.2558979827725642	0.2544658040738723	0.21138891241673227	0.004539781010685787	0.26936645249804436	0.5090985927159043	0.49090140728409576	0.7635799367790466	1.472966385487686	4.875334798191122E-4	1.9154006090995094E-4	4.6319925942724273E-4	0.4237070359788877	-0.020615214371164547	-26109.236988133824	-1657.6121102623383	-392.8932272706455
4400000	-30495.94019723325	-4403.780577178972	-26092.159620054277	20.930547474891124	2003.0475347168897	226.7906886964882	3.344743659020573	9.57030733775653	16.31179997791435	34.52360466615189	37.84056563373419	2.6180731154317436	3.615178655153813	14.136629542662583	14.414386746330692	1.189246323949284	29.0	47.0	10.0	3.0	6.0	13.0	3.0	3.0	12.0	20.0	14.473437625267984	12.361067576081249	0.27846669543700037	0.2559360561379801	0.2472676567832512	0.21832959164176663	0.010243031804158014	0.3175423502666354	0.5334302376870579	0.46656976231294234	0.8000741565522517	1.399958456371304	5.106567742459234E-4	2.4272132505814592E-4	4.838082897754456E-4	0.4808729095006822	-0.024289832475730515	-26092.159620054277	-1657.6121102623383	-407.47173449531465
4410000	-30472.148359350635	-4372.98576135637	-26099.162597994266	20.868795553434754	2003.1092866383462	213.4555081480098	1.8626258979793184	8.372390090515308	14.015096806996675	23.321427879538703	39.21940618028546	2.2926820614405674	4.226144970309477	13.52161467802467	20.709013192821367	1.3785224417274766	29.0	47.0	6.0	10.0	3.0	8.0	8.0	5.0	10.0	20.0	15.298978999347295	11.38181678693574	0.27798512192403124	0.26705090011419746	0.2465240508992658	0.2084399270625038	0.008312154147048929	0.2405076484716248	0.5141612546277123	0.4858387453722875	0.7711732539043785	1.4577756960609864	5.43841488610424E-4	2.4093153375620606E-4	4.996895693982445E-4	0.46917882654094917	0.06076053270538708	-26099.162597994266	-1657.6121102623383	-376.315601954514
4420000	-30471.914397791097	-4378.529625375307	-26093.38477241579	20.5216499268464	2003.4564322649346	216.3405146574379	2.0023060692056753	8.058295126243076	5.6809428173985985	25.946406889410873	44.53954833638078	5.086455672702564	1.680983564383677	5.2997469240287804	8.662534485529697	0.940650678727754	28.0	44.0	3.0	12.0	6.0	6.0	5.0	10.0	12.0	20.0	13.565466731305708	13.787194718572163	0.28918706407753103	0.25442609821306067	0.24771319290031393	0.20867364480909262	0.07101740825889406	0.2820439112085132	0.52649348618826	0.47350651381173975	0.7896699551918683	1.4207724154078825	5.679020275012511E-4	2.547213889614565E-4	5.0422356083052E-4	0.4704916554111084	0.02908920688567547	-26093.38477241579	-1657.6121102623383	-383.85476726816125
4430000	-30484.387498124113	-4370.3108788253485	-26114.076619298765	20.90646481449948	2003.0716173772814	212.2473735199754	1.8460154766236687	6.872348559789148	10.525584178596267	30.29027863820232	4.515157387521036	4.964695029313873	6.91510697712868	11.092066646878601	14.374426747005577	0.5426254875276153	29.0	39.0	8.0	17.0	5.0	10.0	4.0	7.0	7.0	20.0	13.182961163527704	15.417651298059395	0.28166170528165235	0.25914051602922633	0.24611174356730775	0.21308603512181185	0.0644143528424523	0.3867394662681427	0.5237990594303181	0.47620094056968165	0.7856286746954732	1.4288571346279073	5.685466437481048E-4	1.8902487363949157E-4	5.38745595527818E-4	0.3654398654251299	0.07591248599510808	-26114.076619298765	-1657.6121102623383	-377.1045853002193
4440000	-30466.21325866688	-4382.340742529654	-26083.872516137228	21.184423388779972	2002.7936588030009	218.26447996750926	2.214992910347741	6.696809180170297	11.977561322187958	30.05896382701461	2.9496382497513087	3.7203381350544427	3.808133705491577	15.116929249282371	7.172446927422568	1.13005153637085	23.0	30.0	22.0	17.0	3.0	12.0	3.0	10.0	8.0	18.0	14.049325694760698	12.39886391309362	0.27259512789324064	0.26576324055924166	0.2511159052549816	0.21052572629253422	0.06182884626314692	0.3032864342075933	0.5336578590782679	0.4663421409217318	0.8004155582571405	1.3992754706375168	5.425173361675538E-4	2.0838992819609059E-4	5.203609322069527E-4	0.4032646020779514	-0.053269144291046226	-26083.872516137228	-1657.6121102623383	-390.3030994016692
4450000	-30491.752745786693	-4372.324558941331	-26119.42818684536	20.965668867980202	2003.0124133238007	216.2007968996503	2.2783396805581244	10.264890591181471	7.731305086887939	27.44662179165156	4.256286309507615	3.1443011279149715	4.539335606100481	12.218845978624962	1.538104695078527	1.0540666202455644	29.0	28.0	19.0	17.0	1.0	12.0	3.0	14.0	5.0	18.0	15.124849634402132	12.595672825735694	0.2753676894719003	0.2641749060706156	0.24647913157461235	0.21397827288286989	0.05598785995513962	0.45350041306993283	0.5370000367274376	0.46299996327256215	0.805428378631369	1.3892471528154289	5.262381101645694E-4	1.8569876224952607E-4	5.110567111775158E-4	0.35223542267994745	0.010107413332464543	-26119.42818684536	-1657.6121102623383	-380.9098854253742
4460000	-30487.799268483253	-4387.136037314212	-26100.66323116904	21.63506096783547	2002.3430212239455	220.93583669253462	1.580820125237427	10.308627192062636	12.101777047929724	21.526045130114163	3.8676534291254687	1.6894930305293407	8.152577408000623	17.31321148988618	29.00273815333306	0.6450239277202561	30.0	24.0	24.0	18.0	4.0	9.0	3.0	10.0	2.0	22.0	15.302886579746504	12.899975965724845	0.27714829335322483	0.26018935126251425	0.2446003032185404	0.2180620521657187	0.027299545420260772	0.2903759163816752	0.5434766458105385	0.45652335418946105	0.8151424277860412	1.3698138667628768	5.030113356457752E-4	2.2789270494716143E-4	4.883241435798872E-4	0.47113625907220347	-0.046403033719616994	-26100.66323116904	-1657.6121102623383	-389.3488350309467
4470000	-30479.423380695713	-4380.640774738372	-26098.78260595734	20.841302395805435	2003.1367797959754	213.62333619848565	2.0112436037332118	6.926801725357275	7.601812549771562	24.709375594793194	2.5850381130499542	1.9819428385970201	3.9854445776134937	9.896514974321683	11.327340041556212	0.7671314530268298	26.0	27.0	24.0	19.0	2.0	11.0	2.0	15.0	3.0	17.0	12.46672244196398	13.333754499580172	0.2811914189637012	0.2511843837513126	0.24571934331741913	0.2219048539675652	0.02340351065414408	0.2921823204246328	0.5188770300163111	0.4811229699836885	0.7782462875458207	1.4436258514570648	5.512329476372302E-4	2.658632036644264E-4	5.174434062902793E-4	0.48944177685929624	-0.03010401976829299	-26098.78260595734	-1657.6121102623383	-390.20884868368876
4480000	-30493.457024479718	-4370.816323511356	-26122.64070096836	20.897825882728792	2003.0802563090522	210.01875331124597	2.3408461622903096	8.226162371197232	5.982590366334083	23.013198880625836	6.253292084452334	3.0918807877738637	8.127426442945241	17.127437547795044	1.1261830390450653	0.8953797322062191	29.0	28.0	23.0	16.0	2.0	12.0	1.0	13.0	1.0	21.0	14.965396733220013	12.641790295744178	0.2895657881382898	0.25574424732229406	0.2398529010550451	0.2148370634843691	0.06037545774261954	0.4036354103898599	0.5082789190326945	0.49172108096730527	0.7623505356607566	1.4754258442802695	5.739774380899937E-4	2.814503794307327E-4	5.533987676617126E-4	0.4778868988514952	0.026836039701815816	-26122.64070096836	-1657.6121102623383	-379.2641020243724
4490000	-30506.729226419768	-4385.975273179232	-26120.753953240535	21.14021567304009	2002.8378665187408	217.09465682301754	2.3280118676176227	11.764143293215929	7.988463874001345	21.594848894430164	21.383607623085314	3.0519839501231636	5.0261252656070985	14.098697206281352	22.38653541817388	0.529676382991489	29.0	24.0	22.0	13.0	7.0	12.0	2.0	16.0	1.0	20.0	12.53796430564419	13.723623886427754	0.27705825480597884	0.25954658694756755	0.2506684294999357	0.21272672874651596	0.06421011901027888	0.3871933491892065	0.526807731551301	0.47319226844869894	0.7901412812923078	1.4198295114974713	5.286643223786873E-4	1.7861713277688167E-4	5.054790042411383E-4	0.32707565284519513	-0.011306003923942199	-26120.753953240535	-1657.6121102623383	-389.42306645214256
4500000	-30487.86836223778	-4381.358150601875	-26106.510211635905	20.60789077190982	2003.3701914198712	223.60071363133477	3.0116561415985013	13.398244638127705	5.62643151200819	22.955068662643413	4.425308553290082	1.9222861277021415	5.950205890833466	16.80505607871681	5.410042048686473	1.1593694413843276	28.0	21.0	27.0	18.0	1.0	11.0	6.0	10.0	5.0	19.0	12.060815760584722	15.334473474536095	0.28201465539582504	0.26754040887974484	0.24029780355876268	0.21014713216566544	0.04869791886194626	0.2757943589028377	0.536507275894623	0.4634927241053771	0.8046893031537479	1.3907256984705267	4.89311047965226E-4	2.138065227485616E-4	4.656820499188611E-4	0.4532005361576411	-0.1459660627882951	-26106.510211635905	-1657.6121102623383	-387.3229425194553
4510000	-30501.202708947705	-4392.554625308294	-26108.64808363941	21.067235972008188	2002.9108462197728	225.4397076521646	4.117353536045279	7.206411230589985	11.327005559470779	24.62801056658941	0.9831906232056727	2.804814218810074	10.35147274948794	16.423588562102488	1.0225914097651598	1.4567006448275048	29.0	24.0	27.0	15.0	3.0	11.0	1.0	11.0	7.0	18.0	14.661733407223261	12.836239774298821	0.2783756768393364	0.2554111797584737	0.2523287963145923	0.2138843470875955	0.03432268364468282	0.40826117934159084	0.5322340136930187	0.4677659863069817	0.7982799802280368	1.403547767191336	4.81464253487096E-4	2.0128669894989244E-4	4.6203334040068554E-4	0.40085161624780985	0.06598721625861785	-26108.64808363941	-1657.6121102623383	-400.63219453244386
4520000	-30498.691321945138	-4385.074670324524	-26113.616651620614	21.117207186335804	2002.860875005445	226.21494061976517	2.675808383708875	13.352117966475907	5.988837618809406	30.99100128416076	3.330620466971006	1.9634801147409229	6.50986590313942	15.970351391925018	2.236682096237902	1.1332789157648346	27.0	19.0	30.0	19.0	3.0	12.0	4.0	9.0	4.0	19.0	14.928774829566267	11.502962609334185	0.27515364583595586	0.2624903319374704	0.24294167831316602	0.21941434391340567	0.0702179033691979	0.2634968559641022	0.4943895297520112	0.5056104702479894	0.7415183056357916	1.517101429686691	5.104915195579446E-4	2.5593827374291797E-4	4.8016701358227597E-4	0.4777211895772741	0.04385208897062662	-26113.616651620614	-1657.6121102623383	-390.43809297735373
4530000	-30500.20814820122	-4398.051581889911	-26102.15656631131	21.308094994064415	2002.6699871977164	225.36643741721636	2.6291543800344916	11.370251392890252	7.2016588447076355	22.41961239970894	20.105719274930077	3.2216950328539173	11.11556033499667	16.304202952986998	17.20555704178605	1.7923971240951673	29.0	15.0	31.0	17.0	5.0	13.0	9.0	1.0	5.0	21.0	16.12171355841102	14.897579115886973	0.28666269700982505	0.2576772517145863	0.24563140596693406	0.2100286453086526	0.02376714613392484	0.27987682364403915	0.5249368859902196	0.4750631140097808	0.7873352626631204	1.4254430472971713	5.371531879141523E-4	2.253014982754591E-4	4.985343012896056E-4	0.36880269251993053	0.027836942497373854	-26102.15656631131	-1657.6121102623383	-400.7282630380275
4540000	-30462.686184313076	-4376.62028058511	-26086.065903727966	21.46223164040936	2002.5158505513716	217.77695215259848	2.0852599038372457	11.39031047320009	7.960502859269326	21.862849293266827	21.342452057618743	4.981385147184398	7.517481078214906	28.64066660089132	3.8218653184002735	1.794270246953066	29.0	16.0	30.0	15.0	4.0	11.0	10.0	4.0	3.0	24.0	11.995024821205977	12.603780509255916	0.28152610626284647	0.26413389315419783	0.24305675746844183	0.21128324311451183	0.02240880880534771	0.35758006498628253	0.5466022947048813	0.45339770529511947	0.8198304839293582	1.3604352508414572	5.476242312547651E-4	2.3228728680774205E-4	5.135491885950226E-4	0.3915611259981479	-0.020665836778307776	-26086.065903727966	-1657.6121102623383	-380.4531528463811
4550000	-30476.069657925098	-4374.090939138125	-26101.978718786973	21.04949611528339	2002.9285860764976	219.35992870052942	2.646070290695826	13.75978512678813	5.322496750998506	13.14037581011028	38.86170758507676	3.6305206043376215	10.365725872104251	4.379712451225716	22.047630674356537	1.0930701671485374	28.0	19.0	29.0	12.0	5.0	15.0	5.0	3.0	5.0	25.0	16.0487710997684	12.059349131986158	0.27813016885726133	0.25936637186982436	0.2484654521644393	0.21403800710847296	0.00895555935307831	0.3109893269387826	0.4783871237583535	0.5216128762416472	0.7175168325777654	1.5651171936788757	5.273737557652691E-4	1.9819797720406078E-4	5.052816571624409E-4	0.3697180269228446	0.028688435660980425	-26101.978718786973	-1657.6121102623383	-373.90069979464806
4560000	-30439.92156070575	-4347.5009102678905	-26092.420650437856	20.65348357024903	2003.3245986215318	209.32187999596883	2.548513575972604	10.448265989346606	3.9056711924252823	35.45554283530089	47.58896142457273	2.4887459365684608	7.091622640136097	10.665573533727073	39.58347351507199	0.6684567225066173	28.0	17.0	31.0	9.0	8.0	13.0	8.0	4.0	3.0	25.0	12.551234423015751	13.246370824040156	0.2796743998547127	0.2579362468099429	0.24669871469284826	0.2156906386424941	0.08466869691490368	0.2603614932716009	0.5416827965876472	0.4583172034123532	0.8124518933869983	1.3751963724284682	5.797639786230428E-4	2.8213211940181655E-4	5.418699885584719E-4	0.4620503456942996	0.028117321371312985	-26092.420650437856	-1657.6121102623383	-342.6902996252649
4570000	-30450.957664520683	-4370.8749620611925	-26080.08270245949	20.752608733140303	2003.2254734586406	213.89954581554653	1.9387195457539212	8.463758820101084	8.33599282269887	20.799060025007016	33.46120427621555	2.9195242516527404	6.5192284425329685	25.049306790361175	6.44886911194397	1.1011351198640422	29.0	5.0	41.0	11.0	8.0	12.0	5.0	10.0	3.0	22.0	15.550200496887639	14.21374716673127	0.2782012053456853	0.25514401574849377	0.24588207675736476	0.22077270214845413	0.09041607505476511	0.2853757014686493	0.5209682348239767	0.47903176517602347	0.781382815632278	1.4373511202357745	6.192954330602341E-4	3.254602455592327E-4	5.378964598082326E-4	0.510279588790061	-0.006520029281266887	-26080.08270245949	-1657.6121102623383	-374.13990560288727
4580000	-30468.50669005928	-4371.593737250609	-26096.91295280867	20.896334016625172	2003.0817481751558	216.5213615123724	1.9131849670694232	10.08979293953311	6.9767072924539475	23.487178741374606	28.49416689247336	3.373672990475734	7.789016892619301	21.48659736526102	1.4105135072556536	0.8942282642161306	28.0	13.0	33.0	10.0	9.0	16.0	4.0	8.0	3.0	22.0	11.966785287018029	10.491497359437073	0.27584265270697633	0.2604478675142306	0.24515480478557936	0.2185546749932117	0.07157265802532783	0.30623035703084933	0.5021663570990351	0.4978336429009652	0.7531825086387958	1.4937667944667947	5.406027529102831E-4	2.2265569000510648E-4	4.996763162470509E-4	0.41114442555776104	-0.070028517823228	-26096.91295280867	-1657.6121102623383	-377.10603399056475
4590000	-30467.358089661786	-4390.053370684224	-26077.30471897756	20.858402700746822	2003.119679491034	227.66059325605198	2.8359311819885407	10.96858452284671	5.49053905301098	23.073865507054567	25.31739992426483	5.501239928194361	24.324157253683357	29.425056933578286	4.297298811354918	1.5713993365506471	29.0	13.0	34.0	7.0	9.0	19.0	3.0	5.0	5.0	22.0	14.778745783362284	13.339733638014366	0.28269280331476426	0.2589649684881114	0.2461606011547607	0.21218162704236163	0.11464375198624265	0.3677052584017781	0.534523868979771	0.4654761310202293	0.8017144575181109	1.3966769784444102	5.392632349294514E-4	2.1915068698429897E-4	4.795494411800368E-4	0.40226311981504786	0.07729696080417048	-26077.30471897756	-1657.6121102623383	-391.3361094233361
4600000	-30478.955089292223	-4392.06065959873	-26086.894429693493	21.42944938719455	2002.5486328045863	222.84045840319953	2.0037914350882167	12.721447417603656	5.908526912620241	19.310248686732745	29.698422268989017	7.369496067560743	12.531502772412278	43.80172508204158	8.059720002897787	1.2064022868958966	29.0	12.0	34.0	3.0	12.0	16.0	12.0	2.0	4.0	22.0	13.263177424502137	12.843535729600852	0.2791247765158799	0.2603299024475381	0.24596665567319995	0.2145786653633801	0.07467334191375365	0.18967530667930071	0.5574015048148466	0.44259849518515343	0.8360278576620972	1.3280318532431425	5.357751495607161E-4	2.6380446659849115E-4	4.8677640780458124E-4	0.4757290785289685	-0.032936494555866516	-26086.894429693493	-1657.6121102623383	-392.5399161348151
4610000	-30474.94056819276	-4394.477493815437	-26080.463074377323	20.659326564470717	2003.31875562731	231.93741778274256	3.3099845027100456	14.710038651612715	5.23095878810145	26.277528830958182	38.698737841233935	3.8223967240700247	5.606332180281538	18.306749093225903	6.92151352434553	1.1585199745518941	29.0	13.0	34.0	9.0	9.0	13.0	4.0	8.0	8.0	19.0	12.20116886886865	10.51351362403789	0.2818350198034004	0.2611041006657373	0.24541895618643714	0.21164192334442328	0.06844187038607225	0.2989509485212147	0.5360157945439322	0.46398420545606733	0.8039521467285327	1.3922004049959489	4.6053598474613726E-4	2.0450939903919014E-4	4.4511406541968853E-4	0.42878852001159723	-0.030767097793612756	-26080.463074377323	-1657.6121102623383	-397.0214123419033
4620000	-30511.148583000104	-4405.08441087939	-26106.064172120714	21.666112460890552	2002.3119697308903	233.5486734828765	3.912541064367326	16.83343345761155	7.477049032449269	17.598982544472413	77.86670356753937	4.631863667002856	17.769855095542518	25.225774641614972	2.0280419364801476	1.2410386094400425	26.0	16.0	35.0	11.0	4.0	17.0	10.0	1.0	14.0	12.0	17.335494156944517	11.406799094056076	0.2846443335567276	0.26385294999896	0.23734191685664507	0.2141607995876655	0.006132201617314561	0.250646358935676	0.4982877146091199	0.5017122853908795	0.7473650626084731	1.5054047933076937	4.855400403805559E-4	1.8187880402692865E-4	4.7891176637309817E-4	0.379655726139594	0.0065137983689832315	-26106.064172120714	-1657.6121102623383	-404.51350631358287
4630000	-30474.340241684175	-4389.707633973473	-26084.6326077107	20.50750312095844	2003.4705790708224	226.37189103337957	1.7269258034848955	11.267690480851238	6.3651859126990376	22.1028958456056	23.74791480149506	2.6081566299651553	9.700992729431377	19.449492772132352	2.0373162799350597	0.701525107155285	28.0	19.0	28.0	12.0	6.0	19.0	6.0	2.0	17.0	9.0	16.344563399865315	11.276747794441022	0.28054483250445833	0.2607251543115406	0.24829863014104753	0.2104313830429517	0.09182103442165497	0.2713576577366557	0.5313861750070963	0.46861382499290316	0.7970083353650215	1.4060917360334453	5.161333650221977E-4	2.122883272784067E-4	4.8121772907131096E-4	0.40192041381353094	0.012593641962197656	-26084.6326077107	-1657.6121102623383	-393.2294371437326
4640000	-30479.956213893383	-4387.358918464279	-26092.597295429106	21.20317222897283	2002.7749099628081	220.16263113597728	2.7481608390190755	12.12327474425734	5.483275712102506	14.18602987530877	42.01483087432931	7.884451266919936	16.471869542238316	8.452126105045965	1.2776196844348464	0.6096693467959646	28.0	18.0	19.0	19.0	9.0	18.0	9.0	4.0	10.0	12.0	11.759467934343096	11.333900095082582	0.2791233211979677	0.25725113321674675	0.24639832648246898	0.21722721910281473	0.05375897068292318	0.318320944705538	0.529783396086073	0.4702166039139266	0.794604380915537	1.410900928753216	5.369496870127168E-4	2.316760185908934E-4	5.072179343839748E-4	0.4291645995497688	-0.10324117838278415	-26092.597295429106	-1657.6121102623383	-394.2636962661223
4650000	-30505.42219989701	-4387.763321334803	-26117.658878562208	20.963736152642454	2003.0143460391384	214.6951960234981	2.5382294338782474	15.411168470024625	5.590491809273903	17.717701934023037	22.73595437006272	7.5110381045903205	17.838967741802488	8.333758498570704	2.504559884237771	0.9407481033338673	29.0	15.0	28.0	16.0	9.0	11.0	14.0	1.0	10.0	13.0	13.131284634275138	14.758774241074399	0.2859171942853807	0.2524437212765063	0.2442544669649267	0.21738461747318438	0.05314731962120359	0.34797312963760363	0.5091679975955895	0.49083200240441033	0.7636840348347089	1.4727581337832734	5.403431206292013E-4	2.1450841076480764E-4	5.247839904414075E-4	0.3996366979174759	0.07476743851770923	-26117.658878562208	-1657.6121102623383	-392.5476865126393
4660000	-30509.720994881853	-4379.4339109997045	-26130.287083882147	21.6806595904479	2002.297422601333	214.95707569220693	1.6083037639129067	9.477433859526945	7.498715952104885	18.156347104738888	21.898098438436886	6.800561630102931	16.142777742115012	10.670076931691893	0.6760707846180022	0.9605156754852243	29.0	13.0	35.0	12.0	5.0	17.0	9.0	4.0	13.0	9.0	12.550834703818982	12.071963869739452	0.287820539968987	0.2554380158469631	0.2448471600144954	0.21189428416955264	0.023911979388901706	0.3127240454481644	0.5584775121302243	0.4415224878697757	0.8376417250143261	1.324803256660259	4.954694372286273E-4	1.6642175589620914E-4	4.940309099442765E-4	0.35472550399503056	0.09440068450384294	-26130.287083882147	-1657.6121102623383	-386.87132260767584
4670000	-30486.282338685683	-4383.951978221516	-26102.33036046417	21.50177379053614	2002.4763084012448	217.27475959791184	1.764731787927599	10.219470521908722	5.034798502701398	20.292736110369933	44.13992694568228	4.6734400330722625	12.291178887408817	20.155551238096702	1.9093327336842258	1.454026296355989	28.0	15.0	32.0	11.0	8.0	16.0	9.0	3.0	10.0	14.0	12.588927076902824	13.791514527398789	0.2824237006949971	0.2496666014489491	0.24815650936186417	0.21975318849418765	0.004955668586310434	0.2761909058466818	0.5336776578186015	0.46632234218139856	0.8004452537249901	1.399216063843091	5.709893341142085E-4	2.1006833510296423E-4	5.319226292606336E-4	0.3923303770931349	0.003684337146055849	-26102.33036046417	-1657.6121102623383	-386.8632772443713
4680000	-30471.913616661157	-4377.129497506597	-26094.78411915456	20.732354983797606	2003.2457272079832	211.98327081248468	3.124041483891132	12.095957940423952	7.252615063421814	17.033718490541062	10.814406181662513	2.726715310301654	6.673879073421131	16.606217960883004	3.193463449903871	1.0965659419199965	26.0	14.0	36.0	18.0	2.0	15.0	7.0	6.0	8.0	14.0	14.519689160311824	11.381916038916968	0.2855735552949041	0.263471016898376	0.2354758179039652	0.21547960990275267	0.07830779322909921	0.42514533182303355	0.5280235275865297	0.47197647241347035	0.7919648130659149	1.416181474101513	5.784227838102787E-4	2.4169780311762316E-4	5.262816890064188E-4	0.40960695789934987	-0.00641332409036803	-26094.78411915456	-1657.6121102623383	-384.94655041166686
4690000	-30443.969947524536	-4369.02135878377	-26074.948588740765	20.698760867788142	2003.2793213239927	216.93499004935097	2.7773941288668533	13.208115035124317	6.673481472546788	13.721135031139859	32.1164696795881	1.7281892910018966	6.191909666579127	17.097896468979496	1.6303331607459919	1.0556168305759561	28.0	16.0	29.0	12.0	10.0	12.0	2.0	14.0	2.0	21.0	14.40206477629552	12.799324542878866	0.28167922250790123	0.2608698499682557	0.2451765983504822	0.2122743291733588	0.00907222604681197	0.3792835976001592	0.5311747291100548	0.46882527088994497	0.79669119474235	1.4067261866462781	5.680250003174737E-4	1.926242334986144E-4	5.358755181125482E-4	0.33813288161033217	-0.03990646096122565	-26074.948588740765	-1657.6121102623383	-373.78885925682397
4700000	-30476.521519763577	-4374.3955719247515	-26102.125947838824	20.943562052175235	2003.0345201396058	211.17396433580635	2.5601159712628796	11.173766611976879	6.430230403280045	20.72570918534163	22.162961839362104	2.282785579532647	5.936048239404566	16.344916578049062	1.7247677213263295	1.4291547870286452	29.0	12.0	32.0	15.0	7.0	13.0	2.0	13.0	2.0	21.0	18.113768878263635	12.916793728242407	0.288901206416151	0.25858355849993353	0.23971053799187894	0.2128046970920343	0.058856666847013794	0.3309216642537264	0.5154897927489555	0.48451020725104427	0.7731658837586777	1.4537893721975927	5.736780031939267E-4	2.7609473492444905E-4	5.225291910732773E-4	0.5142689166390086	0.019949621082374518	-26102.125947838824	-1657.6121102623383	-379.88793604783433
4710000	-30468.86879379089	-4362.236083780584	-26106.632710010308	20.73011038203179	2003.247971809749	208.90634510467004	1.393124840203721	9.838731422003695	6.74095853969697	23.344144022235064	56.792123480098496	2.086090892148185	2.897975493976719	12.101131282673588	24.838598998068893	0.7331919174798162	28.0	15.0	32.0	14.0	4.0	5.0	12.0	11.0	4.0	21.0	13.819421776954973	11.071038817763515	0.28403473864916556	0.2528647861735969	0.250367766404796	0.21273270877243933	0.05664582542400557	0.24219195582862676	0.509847590914004	0.49015240908599544	0.7647033341031317	1.4707189908943474	5.690874889063347E-4	2.1230023444407885E-4	5.416901434313032E-4	0.4013298116834149	0.06615135045701293	-26106.632710010308	-1657.6121102623383	-361.7614256059996
4720000	-30470.788212548217	-4353.416084929657	-26117.37212761856	20.88988586945621	2003.0881963223246	212.86463210166735	1.7504287246094254	12.336937227722533	7.8489116977332944	24.626734590021492	49.87794371054782	2.4271782178272248	5.545476530249363	18.438443328317092	2.1774884885168238	0.6791126628305625	29.0	13.0	34.0	11.0	5.0	9.0	8.0	14.0	2.0	21.0	14.811988395849564	11.67530521371679	0.28945077881579656	0.2650743566433497	0.23700437921120812	0.20847048532964338	0.04921166138225937	0.22584475032021278	0.49862404284640766	0.501375957153592	0.7478695100727554	1.5043956289812852	5.545056379238774E-4	1.7842891859451123E-4	5.205056553063701E-4	0.3379426285243811	-0.010912279328517287	-26117.37212761856	-1657.6121102623383	-355.6129922272284
4730000	-30491.60148192582	-4391.734018758069	-26099.86746316775	21.51253208577169	2002.4655501060092	228.48098925638112	1.5031794182385803	7.837860441341297	6.592336382821212	13.720738656274149	23.2297883530908	5.47186966418569	3.279786374998221	18.943116990268678	0.5162009295594299	1.034906077795931	29.0	9.0	40.0	10.0	7.0	7.0	6.0	16.0	1.0	21.0	14.769814336465133	12.007720380921644	0.2813841591915961	0.25615575868321105	0.2392085664194648	0.22325151570572582	0.07819656044666654	0.2530802596703264	0.5407946915449973	0.45920530845500196	0.8111198543634723	1.3778611618448215	5.216184523094734E-4	2.0127724356561899E-4	4.993456430818892E-4	0.34861629747551426	0.04132823930993316	-26099.86746316775	-1657.6121102623383	-397.70418733894513
4740000	-30470.9669715187	-4375.42379897607	-26095.54317254263	20.633057051595983	2003.345025140185	216.4812433643606	1.8798327190093838	13.762161216147645	10.508057506581883	24.155286217855128	20.54285540648023	5.19647759576404	2.7332718910010794	7.039457895029177	1.4889395198681878	0.6755479546461384	29.0	9.0	35.0	14.0	8.0	9.0	6.0	14.0	5.0	17.0	12.739119277649047	10.402110476285284	0.280996707581798	0.2522526144329994	0.2492720822435985	0.2174785957416018	0.041607143869884455	0.48089429718014237	0.52188407284014	0.47811592715985923	0.7827564504143959	1.4346031170882079	5.493649444000901E-4	2.56639749671547E-4	5.268056271599434E-4	0.4760260839632551	0.036149054412327145	-26095.54317254263	-1657.6121102623383	-382.9977811311742
4750000	-30497.939551244614	-4387.538171158695	-26110.401380085917	22.24272274078905	2001.7353594509918	222.55264499582012	1.5620427654118072	10.048872653244544	7.0767949550023586	14.763681969972867	23.47559308491499	3.4442160161103903	6.018125636059338	15.647064840850529	3.8401297022758816	1.2658101225747767	29.0	6.0	42.0	11.0	9.0	9.0	5.0	15.0	2.0	18.0	13.425465394002728	12.569332990574345	0.2918621370964528	0.2524982486914285	0.24402638273347566	0.2116132314786408	0.09028343142758705	0.3141361721335437	0.5310006654803492	0.4689993345196498	0.7964301225310577	1.4072484704932724	5.268381400061203E-4	2.4480805187222153E-4	5.211985309021801E-4	0.43584703447789874	0.09562819276418318	-26110.401380085917	-1657.6121102623383	-393.60171936116654
4760000	-30481.726151760784	-4399.049107415125	-26082.67704434566	20.97232706253414	2003.0057551292468	222.7198792921404	2.6057596549909205	9.57376444551031	8.534564056873052	24.94360766732089	36.23511750097384	4.317397993258329	10.937051045328827	15.534371608433283	45.5622881503562	0.9874794733650086	29.0	1.0	49.0	8.0	6.0	14.0	5.0	13.0	2.0	19.0	14.872700966928523	13.870336859510383	0.28135805946344894	0.2588595534037504	0.24895698642041544	0.21082540071238304	0.06296225766116499	0.4053307024976094	0.5225740373308353	0.47742596266916376	0.7837913050569403	1.4325328551437633	4.886395451362905E-4	2.0753889296678472E-4	4.8001994542997556E-4	0.42496108376075203	-0.06094215750725297	-26082.67704434566	-1657.6121102623383	-399.1269113682432
4770000	-30469.118644996557	-4374.287770905711	-26094.830874090847	21.18956793429889	2002.7885142574821	220.33589364126289	1.7824865324568049	5.759588440151541	11.985091278116714	20.440005851370735	41.96575719573058	1.4559079614380934	3.2119391683298333	15.413614400889967	6.396174968333651	1.1809779146945756	29.0	3.0	46.0	5.0	9.0	13.0	6.0	13.0	3.0	19.0	15.352225792156178	17.149601091892595	0.2814812590489998	0.2554482073843819	0.247292971038927	0.21577756252768926	0.04967108941458853	0.3931751507336918	0.538061206521068	0.46193879347893096	0.8070199916814258	1.3860630767216948	5.416590929528274E-4	3.008218141055342E-4	5.14139754057612E-4	0.5174559010190004	-0.04002103564338261	-26094.830874090847	-1657.6121102623383	-378.3563789067766
4780000	-30450.517239688234	-4372.487429142572	-26078.02981054566	20.470232543407157	2003.5078496483738	225.19931671481498	0.9619622477746734	2.4288028072701437	9.461153797022806	21.174966219054365	29.81404396059357	1.8581200068398136	5.093544175141658	14.52318299616519	5.882085894342689	0.8102654611644037	23.0	6.0	49.0	4.0	12.0	10.0	4.0	18.0	1.0	19.0	15.316059228391179	14.196676993409993	0.28167066975839883	0.2620542282066331	0.2408041002451572	0.21547100178980888	0.03522634473194802	0.30412352021536027	0.5358948302261568	0.464105169773842	0.8037707163976674	1.3925633625497096	4.744965466241757E-4	2.2095505437697132E-4	4.600442071003762E-4	0.4079586377046608	0.008191164952133012	-26078.02981054566	-1657.6121102623383	-379.78249743669153
4790000	-30460.599061562476	-4379.139715608696	-26081.45934595378	20.728694918145457	2003.2493872736354	226.16438701835486	2.25836497620365	1.6518470199745703	10.875910180590457	27.66493673811651	32.38298122835495	2.3868148085049086	5.626241755013127	19.41709660455852	11.707049979160013	0.7827375265495585	21.0	4.0	51.0	5.0	13.0	10.0	5.0	15.0	2.0	20.0	13.948543806578547	13.741442675459533	0.2762447230408584	0.2647647623230608	0.24728234783196987	0.21170816680410884	0.11520399592254327	0.2803495984166266	0.5311790758844754	0.4688209241155235	0.7966977143237921	1.406713144001639	4.94681925093109E-4	2.228510091474384E-4	4.7641538621091774E-4	0.4525601007295511	-0.0036680918039031702	-26081.45934595378	-1657.6121102623383	-382.1026633746871
4800000	-30451.23502864839	-4366.333377181749	-26084.90165146664	20.52554616375306	2003.452536028028	218.78323032779616	2.080497054386018	1.6723623407981898	7.973182299315901	12.484081105341707	45.312250248589834	0.7705171801091663	2.766634318553731	8.973848549470443	1.8386861244743262	0.49565871505831605	18.0	10.0	41.0	13.0	13.0	7.0	7.0	17.0	2.0	18.0	13.975532824991584	12.470225774201511	0.28365076261833677	0.25357960922503836	0.2478821202202771	0.21488750793634562	0.005266806048756633	0.2769588162873411	0.5206778229298684	0.47932217707013053	0.7809472365540485	1.43822251101123	5.596066198167203E-4	2.465938902497278E-4	5.133219247317831E-4	0.41560607285973805	0.04787501695381589	-26084.90165146664	-1657.6121102623383	-374.49941624114706
4810000	-30464.688479855595	-4369.0242082964205	-26095.664271559173	21.546975227901797	2002.431106963879	219.07398594027123	3.256441676815771	2.903910679142529	10.877092132009674	15.678913872373549	27.300721728385525	0.38751231967072525	1.3666532291440205	14.696949202772675	2.8322878580137387	1.1827003686118998	19.0	10.0	48.0	5.0	13.0	5.0	8.0	15.0	2.0	21.0	13.41628638217372	13.398579605815371	0.277565881328282	0.25993360477476934	0.23906715760236585	0.22343335629458072	0.06625465056868839	0.31375786022164204	0.5390415979183356	0.46095840208166333	0.8084904479188918	1.383121378956382	5.461828251684988E-4	2.3434263684712965E-4	4.920391327413461E-4	0.40636247683281895	-0.10901875166513966	-26095.664271559173	-1657.6121102623383	-371.30469256396066
4820000	-30474.160400923174	-4362.331502219954	-26111.82889870322	20.995505382116566	2002.9825768096644	216.02586789122907	1.636677936981695	1.8495725954450015	6.33107409708351	24.714796405840932	32.748952818458605	1.4886490481025618	3.3527709007491078	11.144526779019612	3.6896557529606877	1.072084887939079	19.0	9.0	49.0	12.0	6.0	9.0	3.0	16.0	7.0	16.0	14.648116913632471	14.17381080606036	0.2898672382797417	0.2649705374612967	0.23354331788841612	0.21161890637054345	0.06865685551213709	0.2264645044129182	0.5250898931229241	0.4749101068770746	0.7875647529394418	1.4249839441862984	5.627516895028088E-4	2.1445543371276013E-4	5.224189502432947E-4	0.4020869008740657	-0.07241199980128592	-26111.82889870322	-1657.6121102623383	-370.66348355636455
4830000	-30493.399548864483	-4376.472652815867	-26116.926896048615	20.837086080156624	2003.1409961116242	218.48986405254405	1.6725796046802222	1.810551447416035	11.213694059210395	8.753179741480317	25.911914751082108	2.2925915591216732	4.861453099661898	14.824501662285133	2.7309814414328706	0.8012492059220692	10.0	19.0	40.0	9.0	16.0	14.0	1.0	15.0	3.0	19.0	10.381851722405901	13.07834753255753	0.2834375153950451	0.2666371706228113	0.2374680602501261	0.2124572537320155	0.02664833984870838	0.48263994569813207	0.5298520196030088	0.4701479803969904	0.794707307031368	1.4106950215543341	5.115898376330843E-4	1.567953141476096E-4	4.913379696527978E-4	0.3155440213562136	-0.041505013865695495	-26116.926896048615	-1657.6121102623383	-384.4432786730491
4840000	-30483.990901865058	-4385.262681217026	-26098.728220648034	21.416017019546857	2002.562065172234	219.27232453239014	1.9905745240259347	2.857202433561536	9.420717423350746	8.179299015637447	37.03427832499854	6.099475611636718	5.094722525153841	13.591847076373199	2.1859337325806476	1.6196271924191274	7.0	22.0	44.0	7.0	13.0	9.0	5.0	17.0	3.0	19.0	13.427864375316792	13.761471181879385	0.2834135718062676	0.2570621157302581	0.24975570973335046	0.20976860273012196	0.07750262977779351	0.2569729069450071	0.5235410524992414	0.4764589475007576	0.7852416987365158	1.4296312932085482	5.267486675160592E-4	2.518488635298657E-4	4.8574467786301244E-4	0.43148542673476414	0.06371613985029972	-26098.728220648034	-1657.6121102623383	-393.3834235320483
4850000	-30474.81745908122	-4363.9660663215345	-26110.851392759687	20.47895643897669	2003.4991257528043	215.17236443278142	0.9006631653696533	2.160976578957294	8.917210951550137	6.789748364503358	27.342646988472254	3.3099169874371954	3.160110047208841	14.146336571580232	5.3497867303368825	1.0393493666610643	8.0	19.0	46.0	3.0	18.0	10.0	4.0	15.0	1.0	22.0	13.03162423532509	14.592835817292169	0.28706734606975626	0.2544873311723988	0.24505537599651053	0.21338994676133252	0.020442369326676618	0.24146877764847938	0.5413572557549404	0.45864274424505874	0.8119636255897311	1.3761731687801668	6.258459046362581E-4	3.4092464197720343E-4	5.396392119114777E-4	0.5059139243977304	0.03961376999773201	-26110.851392759687	-1657.6121102623383	-371.8793898973632
4860000	-30482.264797798198	-4384.188693941099	-26098.0761038571	20.931464029803852	2003.046618161977	214.13191211802913	0.5083665506115328	1.6434558060479112	10.266904725864393	7.043793859950828	23.96874307287559	3.0818266375644563	7.396297701155452	14.615318269979236	2.7548149292592212	1.6800290373132767	6.0	22.0	44.0	5.0	17.0	12.0	6.0	16.0	2.0	16.0	16.521995104880837	16.700169287917426	0.27968774640559335	0.2563450157999203	0.24294159524429318	0.2210256425501913	0.04811763182627691	0.3345108885967128	0.5321542503115106	0.46784574968848847	0.7981603458022485	1.4037870999331228	6.227398597495076E-4	2.923445516130069E-4	5.271367337711494E-4	0.42214804796983496	0.021931414111862432	-26098.0761038571	-1657.6121102623383	-390.8739614042226
4870000	-30501.502293957215	-4380.923275785975	-26120.57901817124	21.021130744685852	2002.956951447095	212.65635282327762	0.37251045821165085	2.7523967397874016	7.747490906054151	15.30510546562872	30.274568483658754	2.692041697862513	1.5880127399348936	11.29466371830646	3.030880796386664	1.532866231802758	7.0	19.0	48.0	7.0	13.0	11.0	5.0	16.0	4.0	16.0	11.779922252390637	11.112942789590925	0.28449543995373155	0.25465469583129624	0.24836548766554747	0.2124843765494229	0.07394176966840034	0.17883448095945942	0.5231400913113727	0.47685990868862627	0.784640310473291	1.4308343909036296	5.566837774622399E-4	2.572573243463967E-4	5.138233551337981E-4	0.44407162308722425	0.012128443864331376	-26120.57901817124	-1657.6121102623383	-386.81916414748525
4880000	-30495.620369118493	-4375.655601083598	-26119.964768034893	21.045156247839927	2002.932925943941	215.020727766535	0.831116028318333	2.489022184815827	6.999113338126034	17.57057936424039	29.501218021061195	4.448966386315625	7.149627131283284	12.239759961050906	0.38244069202617426	0.9125771760792191	8.0	20.0	48.0	7.0	11.0	3.0	7.0	21.0	3.0	18.0	17.794303013375924	11.297849595735837	0.28381641214602454	0.2611480781854411	0.24678849329316327	0.20824701637536924	0.023232747568640317	0.5440023042526955	0.5236685961382405	0.47633140386175854	0.7854329971710369	1.4292485941774582	5.441943984185781E-4	2.3305101333294324E-4	5.279091313573821E-4	0.41868018167787596	0.03778074611523391	-26119.964768034893	-1657.6121102623383	-385.3622057761242
4890000	-30467.626577123985	-4383.103733606811	-26084.522843517174	21.393072220951936	2002.5850099708289	218.66457201724197	1.344535957843424	2.792274049858471	10.290198896963117	35.371601412202956	54.79779422821686	2.559149092963004	3.264472978000221	11.026785430522715	8.944662798193681	1.1436857113324057	8.0	21.0	55.0	4.0	5.0	3.0	10.0	18.0	2.0	20.0	13.955313518786202	11.53357366057961	0.2823286688890733	0.2569803840635616	0.2464340081667211	0.21425693888064218	0.10543495422885073	0.299909884307074	0.4976501321032256	0.5023498678967737	0.7464087739514077	1.5073178813233767	5.04227596685748E-4	2.1363579665724272E-4	4.7645102841174184E-4	0.42987615642276333	0.02356285036801171	-26084.522843517174	-1657.6121102623383	-388.6675925492434
4900000	-30460.55265434525	-4366.031947529476	-26094.520706815772	20.906458745473547	2003.0716234463073	212.36265458736204	0.8998569367152351	1.748899507178565	8.020149925930824	18.290017334125682	56.1895135343033	10.905320417038414	1.2338450322550896	9.53310662740241	1.789850922543705	0.9534632771248391	5.0	24.0	51.0	5.0	6.0	7.0	11.0	16.0	5.0	16.0	16.808080207204302	12.116519854200584	0.28642304622828196	0.24746570559273814	0.25362098139377526	0.21249026678520277	0.0546732029127965	0.36507876595900346	0.5282633520117436	0.47173664798825576	0.7923245176930009	1.4154618727487396	5.91743274282677E-4	2.951127948987519E-4	5.381646056666397E-4	0.5130669654613504	-0.0022497310087202277	-26094.520706815772	-1657.6121102623383	-370.15352764692364
4910000	-30485.036854565962	-4374.478536112238	-26110.558318453724	20.60293003665519	2003.3751521551258	214.04466813913226	1.068211300999639	1.5126231532128265	7.514719379131778	11.342437363983999	43.70736649415595	17.244092608746172	3.6892327044246866	14.173612643751895	2.3437868163950273	1.0491473795421806	7.0	17.0	50.0	4.0	14.0	3.0	14.0	17.0	6.0	14.0	15.880663299947756	12.411740959492326	0.2739883421607713	0.26363744884377394	0.25137705748234374	0.2109971515131092	0.07713369569455053	0.32039447051174397	0.511456568930946	0.4885434310690534	0.7671165863690658	1.4658911975762225	5.552812963511847E-4	1.8802633095776967E-4	5.176373287128987E-4	0.34361942203116935	0.028883530113618074	-26110.558318453724	-1657.6121102623383	-380.964384245789
4920000	-30473.345412234827	-4383.244930778259	-26090.100481456568	20.955963686629065	2003.0221185051519	224.71927776752204	0.5118401212670338	2.209603960186716	8.813374328646212	14.966655754267821	21.331329145714022	30.9565074257097	5.041255141440198	13.627802125398075	6.681220069268427	0.5871855198528316	8.0	20.0	47.0	2.0	12.0	7.0	15.0	16.0	1.0	18.0	14.279691040111311	12.258103751339537	0.28427191501832055	0.25770056632094346	0.24925287374558103	0.20877464491515302	0.008843823966760174	0.26445943197787775	0.5103305303871343	0.48966946961286517	0.7654276788521394	1.4692699145633554	5.2267232290039E-4	2.0968206293206298E-4	5.04856731703094E-4	0.4071007979453029	-0.057258477375507565	-26090.100481456568	-1657.6121102623383	-390.2355342089033
4930000	-30478.928028982897	-4373.584469389103	-26105.34355959379	20.893637254230402	2003.0844449375504	221.40695888088268	1.2321644208442812	1.900960904640518	7.182900093373763	18.81373666037057	34.314622987706834	19.005910331920454	3.8954030156957065	17.89650998697015	7.77081278167566	0.4779247695463689	6.0	23.0	49.0	7.0	6.0	4.0	14.0	15.0	3.0	19.0	13.570404430204865	11.88473115096637	0.279550663315903	0.25829010368201516	0.2484417352862311	0.2137174977158488	0.06752919779243204	0.31638961549638117	0.5220686142924481	0.477931385707551	0.7830332379610571	1.4340493941777706	5.293366530371288E-4	1.71195629498887E-4	5.063596309087855E-4	0.33305146530921953	0.006839981715313256	-26105.34355959379	-1657.6121102623383	-379.43231502809806
4940000	-30502.17037946192	-4375.894319557072	-26126.27605990485	21.562276214023996	2002.415805977757	218.99950218358472	1.250186815280967	2.2266325088639367	8.2607187994804	15.077606030752944	34.03855970981716	72.98896409979466	4.062503862171105	19.269020148877633	5.443063824754758	1.3425660070243721	5.0	24.0	48.0	5.0	6.0	6.0	14.0	11.0	7.0	20.0	14.078525426498436	10.618998022658925	0.2781356244709151	0.2586105605893178	0.243677702521072	0.21957611241869318	0.05739587192464442	0.1996345599711188	0.5243984046059182	0.4756015953940809	0.786527612460852	1.4270587790235747	4.920616942004138E-4	1.9217398311724903E-4	4.904111012672608E-4	0.365227709608923	-0.055516295827957494	-26126.27605990485	-1657.6121102623383	-379.5405608500244
4950000	-30482.123596550617	-4370.410007615868	-26111.71358893475	20.517766029650623	2003.4603161621303	216.70564203527152	1.1047543627219534	2.1624527969117553	9.415905426109003	17.268124835987706	11.109550692855585	18.07300313300906	2.7235264544411093	12.887393958100144	1.9651179909496888	0.8271883627692437	7.0	22.0	46.0	3.0	2.0	15.0	15.0	10.0	9.0	17.0	15.14932375087058	11.025757241053501	0.2847856863988991	0.2596760534318528	0.24069350760836228	0.2148447525608838	0.042334870460871254	0.39620413623414696	0.5354447659068907	0.46455523409310845	0.8030956799914217	1.3939137958622856	4.983062228893815E-4	1.692989203820857E-4	4.891570621932262E-4	0.34544188651062535	-0.0860893374760215	-26111.71358893475	-1657.6121102623383	-378.9792868956994
4960000	-30498.209300222254	-4373.686465572475	-26124.52283464978	20.776607249838168	2003.2014749419427	221.56769278372673	1.0044425531648802	2.587059496380012	7.808798632258056	20.97165173507268	17.68540280632303	25.013632586605638	5.433911071714765	18.226312138843184	3.6241440640973184	0.8294804992395799	7.0	22.0	45.0	10.0	1.0	9.0	12.0	14.0	8.0	18.0	13.466620190602088	10.956809077991474	0.29014635558969953	0.24991097323177686	0.24509791861763774	0.2148447525608838	0.01877959724305911	0.2268946699707683	0.5198464294713981	0.4801535705286015	0.7797002573371732	1.44071713538849	5.009270912478476E-4	1.5922632498200598E-4	4.878595981577168E-4	0.29938892224396557	-0.058182965858885605	-26124.52283464978	-1657.6121102623383	-381.8014942141983
4970000	-30489.049242284287	-4376.895585137785	-26112.1536571465	21.500244272692296	2002.4778379190886	223.7791474545281	1.3390158078448255	2.6335773681481873	8.089757754579967	14.965469670463957	14.088358713009413	38.36230533842796	2.703055832762081	10.812758006715507	4.068563833469842	0.6731310864957741	5.0	20.0	47.0	1.0	4.0	15.0	16.0	17.0	3.0	18.0	12.74202217782564	9.34726010131088	0.2860086387967874	0.2610156870195486	0.24373983205280944	0.2092358421308525	0.0886342375078286	0.2272927373546069	0.5219947308313155	0.4780052691686838	0.7829224226310054	1.434271084018291	5.007044680554434E-4	1.4041607189358373E-4	4.898616828058937E-4	0.2809150707197956	0.055252165310322565	-26112.1536571465	-1657.6121102623383	-385.2627571551047
4980000	-30487.483335046756	-4382.299922828756	-26105.183412218	20.9020306079794	2003.0760515838015	218.73234037806293	1.171367566254051	2.8039224731241954	6.626856467159524	33.701900934065094	45.04611359540252	30.629751941525143	2.5582108078955517	8.081718418243135	2.5210309452320496	0.8374376763652988	4.0	24.0	47.0	4.0	3.0	11.0	12.0	21.0	4.0	16.0	17.178524490501434	15.949177879473385	0.2850983119194743	0.258140178652086	0.24508972775477195	0.21167178167366563	0.048060454655330105	0.31021671600163336	0.5339757094165231	0.4660242905834763	0.8008922913392245	1.398321749876241	5.190032097947408E-4	1.5325998789139528E-4	4.970790758126922E-4	0.30910269350698016	0.08996478178120813	-26105.183412218	-1657.6121102623383	-387.77999044167825
4990000	-30495.327206740236	-4368.8795410410075	-26126.447665699226	21.086014556398094	2002.8920676353828	212.73369046217266	1.5179944837722472	1.8146669978959784	6.833952121438266	10.285979419034348	36.87037122989686	36.6184319437106	3.992152277094075	8.972928915105724	11.013438196398617	1.4729080456730859	4.0	25.0	39.0	8.0	8.0	9.0	15.0	16.0	4.0	18.0	13.162392066065898	15.578667315536187	0.279351549546723	0.25276747749041434	0.24228465561127133	0.2255963173515892	0.07018777419027666	0.2865257003609999	0.5314862193548423	0.46851378064515725	0.7971583885331505	1.4057915495619846	5.389116621249908E-4	1.7254583169218457E-4	5.10862571560138E-4	0.32545360083658387	-0.040029225134087486	-26126.447665699226	-1657.6121102623383	-374.991012281045
5000000	-30466.95089512765	-4345.642022089249	-26121.3088730384	20.520245097908187	2003.4578370938727	200.2400420946297	0.527400584223111	1.3387223975367128	5.2047562129653215	4.190394349067145	28.49819193518205	29.870328261098713	1.816181507942117	7.879890801486048	5.394555245920022	0.9801553042013682	3.0	22.0	42.0	9.0	10.0	6.0	17.0	14.0	5.0	18.0	12.417536554354133	13.082194220226267	0.27763145671040185	0.2577382789597129	0.2505925505854309	0.21403771374445218	0.05393357644784735	0.303506599859208	0.49842809404828553	0.5015719059517139	0.7475756130299767	1.504983580021204	6.1873147261665E-4	2.591571857852776E-4	5.541702370719194E-4	0.45127814248644366	-0.04085629529045549	-26121.3088730384	-1657.6121102623383	-352.21649512311575
5010000	-30441.902539737435	-4348.807436859168	-26093.09510287827	20.32654207492121	2003.6515401168597	202.39516259682173	1.386068042169794	1.417970977439263	5.6411080873162485	12.24346576441122	23.815146828951757	29.399652537037813	2.529950861642412	7.01128020703145	10.728586648705368	0.7690344324045484	4.0	25.0	46.0	1.0	9.0	8.0	15.0	12.0	7.0	19.0	13.556304488921759	13.581138192545591	0.2743544201352026	0.26095162410530875	0.2482659656459392	0.21642799011354721	0.003969244227256328	0.31776255199805126	0.5538426979500276	0.4461573020499714	0.8306901223791325	1.3387101744020102	6.109857274925918E-4	2.8251673708602385E-4	5.496220546520713E-4	0.4752185885339927	-0.024777815267297467	-26093.09510287827	-1657.6121102623383	-356.90009717492046
5020000	-30460.364306298794	-4351.269249376219	-26109.095056922575	21.325489065423927	2002.652593126357	207.22004341212866	0.8688787908363923	2.224917209573627	6.9960557742790614	7.99384090532451	14.191226718411334	37.1965986610659	3.0280154498962815	10.213748156383874	1.9303270299536932	1.1105123319975065	4.0	23.0	43.0	4.0	7.0	12.0	17.0	16.0	1.0	19.0	13.660134671165618	13.170006610860508	0.28417282769024954	0.2559558298397846	0.24325575575832775	0.2166155867116358	0.015120437493520496	0.3437952659026398	0.5069950439236182	0.49300495607638056	0.7604248943632805	1.4792781552550838	5.859682185992462E-4	2.0916598637944482E-4	5.348568730291104E-4	0.3529236456205719	-0.029208808656210606	-26109.095056922575	-1657.6121102623383	-360.8533606954648
5030000	-30451.388451264553	-4365.275129588502	-26086.11332167605	20.724236003009047	2003.2538461887718	213.35814195514104	0.41990933078790155	2.052355940605961	6.493916111989175	3.336099450068055	17.641137778145595	20.672635342562334	3.400534195884231	14.503812563260684	3.9249976340313606	1.2355754205491478	8.0	21.0	45.0	1.0	7.0	13.0	15.0	14.0	3.0	19.0	13.17912663286169	12.638026186950324	0.28236815855881287	0.2547372130765777	0.24542170437337252	0.21747292399123466	0.033986475377387415	0.22264348083505742	0.5299965826734173	0.4700034173265816	0.7949241323413229	1.4102612551398657	5.860792802259499E-4	2.275964364219475E-4	5.302999984504708E-4	0.40586981475487977	0.009022664054400657	-26086.11332167605	-1657.6121102623383	-372.3287933222114
5040000	-30469.98527758239	-4375.676300068424	-26094.308977513967	20.68821466003198	2003.289867531749	210.7632891007699	2.1133480573774217	2.7704176912871152	9.82522289057383	7.744023374268213	8.299242976203654	25.667651974079924	3.748978035281261	8.956159982993542	2.2789846900935884	0.5653482275353305	10.0	16.0	40.0	2.0	8.0	18.0	20.0	13.0	7.0	12.0	13.775017223137262	13.116020747359444	0.27903347594017414	0.25844399632498966	0.2469888657613352	0.21553366197349874	0.047136451316612496	0.3030992953766972	0.550627120508806	0.44937287949119287	0.8258671854187738	1.3483586239899958	5.175474276760918E-4	2.00931873487089E-4	4.97398892053405E-4	0.39081396871617824	-0.14484871809981434	-26094.308977513967	-1657.6121102623383	-386.32160827290676
5050000	-30449.987442345668	-4349.7163506115985	-26100.27109173407	20.55217443282378	2003.4259077589572	202.53259663137064	0.6983855508730369	1.582724214274846	7.2445615458544586	4.560063363550748	8.00474420232223	33.0579183634797	4.2950816182742475	15.132401571164953	1.4798159150591224	0.6784561882035537	5.0	23.0	41.0	7.0	2.0	13.0	20.0	11.0	11.0	13.0	13.684324077007139	13.2746725129035	0.28065676373979254	0.26090988443126534	0.24604352613638464	0.21238982569255524	0.045756875398629424	0.20960772338453404	0.5295269719914684	0.4704730280085304	0.7942197790000174	1.4116703379791338	5.706887662203733E-4	2.6899231557739897E-4	5.214642991716227E-4	0.4422990605984998	-0.08008510808054511	-26100.27109173407	-1657.6121102623383	-358.9082852508193
5060000	-30473.743007762576	-4371.974834468129	-26101.768173294447	20.79419353046872	2003.1838886613123	209.2359005990558	1.1779633421776032	3.3612296611327515	7.524104028200025	9.650715250450464	25.298920149933306	19.672942766108186	3.881908629104339	14.617146064714397	1.9820671890146682	0.4802178155545382	1.0	23.0	43.0	9.0	1.0	15.0	16.0	12.0	12.0	14.0	14.756548782383014	11.798052780617382	0.28007372973860156	0.26420122464798174	0.2454385616592111	0.21028648395420338	0.008802541892056499	0.3804856250426237	0.5095055513996661	0.4904944486003331	0.7641903204855911	1.4717452921019873	5.413302610363889E-4	2.2098101099548513E-4	5.243565196423215E-4	0.38974139841419575	0.003727663740895949	-26101.768173294447	-1657.6121102623383	-381.10080376956915
5070000	-30475.41075674976	-4369.925251493201	-26105.485505256558	20.817079974949337	2003.1610022168315	221.18475882878957	1.1999267637019042	2.1477344855700307	6.950788996691223	6.8674882141391915	7.324774448849571	32.72415186494488	3.5118672140022533	19.09998060733571	2.16967778178179	0.7792491744247467	5.0	23.0	39.0	8.0	1.0	15.0	18.0	12.0	8.0	17.0	11.777183820032278	15.589016858585538	0.28249308374410487	0.25398664186499276	0.24925903982745015	0.21426123456345003	0.09047838372819471	0.2404796166516915	0.5443975860897551	0.45560241391024436	0.8165237152817109	1.3670505541013127	5.348044674145169E-4	1.9556283398744143E-4	4.962083679468208E-4	0.358801164294729	-0.033989376819006885	-26105.485505256558	-1657.6121102623383	-376.93535627597373
5080000	-30478.532109485164	-4380.312498067917	-26098.219611417248	20.81615980453951	2003.1619223872415	228.7462121387022	0.6432792452091044	1.4590124680731555	7.799970625935901	5.8280791308371915	3.9023411913328503	39.914817313738716	4.2993150165803025	11.198745757928211	1.6581660308169957	1.2783483470914765	1.0	26.0	34.0	12.0	2.0	15.0	18.0	14.0	11.0	13.0	14.705615661448359	14.554472986519448	0.28265185238783075	0.2566267017113037	0.2470513237778666	0.21367012212299674	0.053451308647596465	0.29805848988035655	0.5180236575199318	0.48197634248006727	0.7769663427057494	1.446186424685852	5.276584718213146E-4	2.1400227572220462E-4	5.035972672480756E-4	0.38297339903961153	-0.06205990726750293	-26098.219611417248	-1657.6121102623383	-384.39048459686495
5090000	-30488.823754334873	-4363.23571669265	-26125.588037642225	21.425109710416056	2002.5529724813648	225.55358881519865	0.9318490321296966	2.412065205238842	8.151658793447291	8.208917868245834	29.07216340126468	42.9160489840998	1.952980863738516	14.340037896121387	1.236767632753229	1.104715047172788	7.0	21.0	36.0	11.0	6.0	12.0	16.0	13.0	14.0	10.0	13.00143386829917	11.201261746466773	0.2839447534322637	0.25704924913406785	0.2448866251551143	0.21411937227855185	0.06869285595726018	0.2398418462210548	0.5574128324374976	0.4425871675625017	0.8360448475841112	1.3279978643257229	5.001071975805644E-4	2.2015986264982312E-4	4.5672872733174534E-4	0.44284984873806355	0.05571808975807479	-26125.588037642225	-1657.6121102623383	-367.85412770435215
5100000	-30459.157562326167	-4372.938443246339	-26086.219119079826	20.71261785988782	2003.265464331893	217.49214926302955	1.062909550121666	2.486069131233825	7.823660637968507	14.586587581469837	25.640747923264236	40.63936137508329	2.9252472301605623	10.799080917443657	3.064879361445431	1.0229209733244156	9.0	20.0	34.0	14.0	8.0	8.0	15.0	14.0	16.0	8.0	14.167867946117205	13.270705296727478	0.2768322790389282	0.2537627554819576	0.24771528351694003	0.22168968196217193	0.06738040082638916	0.2651962796656795	0.5377898910291548	0.46221010897084447	0.806613054657583	1.386877168092224	5.730353769518425E-4	2.8035216468163106E-4	5.090343378529641E-4	0.5436908652239079	0.02920314909459415	-26086.219119079826	-1657.6121102623383	-380.5147643661596
5110000	-30490.632049106178	-4374.905724293721	-26115.72632481246	20.85583758847318	2003.1222446033078	218.72300485970987	0.8380216889573167	2.4316535590924273	8.396726808755766	8.648158547063883	19.773481801707668	27.0027769881728	3.791229045830565	14.28190167922156	1.9363992329842574	1.0863655091352566	8.0	17.0	39.0	11.0	11.0	7.0	15.0	13.0	19.0	6.0	14.866831694385393	12.717847694431823	0.28568374078472397	0.25272613205858135	0.24823436855273578	0.21335575860395659	0.04506467567364665	0.32822469631698536	0.5076393683136963	0.49236063168630295	0.7613912949467438	1.4773448379863783	5.262602259457411E-4	2.2773830160108352E-4	4.954842504457525E-4	0.44243888427108496	-0.013533795185782103	-26115.72632481246	-1657.6121102623383	-383.41320536721975
5120000	-30463.30243619878	-4364.425669114036	-26098.876767084745	21.05103640457228	2002.9270457872087	215.7757207809453	0.5442163813919619	1.955335459915922	9.652585545519317	6.311189832346025	28.16649631446941	43.500982611831574	8.70723606780834	15.359452656068564	1.274108429870412	0.22588268853642762	7.0	22.0	27.0	19.0	11.0	7.0	19.0	8.0	25.0	1.0	14.55516921233265	12.47811416503331	0.290604150961477	0.2518054424922313	0.24817580876251769	0.20941459778377172	0.07372562293936842	0.30933233059137155	0.5294118409543703	0.47058815904562873	0.794047097811567	1.412015792575629	5.645320816536046E-4	2.869138397172879E-4	5.201835936409586E-4	0.4364236810684043	0.09036147975700744	-26098.876767084745	-1657.6121102623383	-371.11319613682633
5130000	-30486.411540236786	-4381.233840570671	-26105.177699666114	20.72534986239827	2003.2527323293828	221.609711702516	1.1119812134866316	2.3092118873935923	9.261931042833757	7.676986037871451	31.46397335050271	24.57756070243714	3.5947827710426883	18.450676754384602	1.343612183627866	1.2540312855258087	9.0	18.0	23.0	26.0	8.0	9.0	15.0	13.0	23.0	2.0	17.19791657731526	13.052336293798932	0.2840422624969344	0.2499719870788238	0.24984529981379444	0.21614045061044512	0.03185368992167524	0.32036740945224196	0.506880186746511	0.4931198132534878	0.7602526239282628	1.4796227881253519	5.47991079277821E-4	2.539845539818316E-4	5.101657598066412E-4	0.39902663270665595	0.009595084135093484	-26105.177699666114	-1657.6121102623383	-386.2596801971271
5140000	-30478.69752694873	-4395.755879975019	-26082.94164697371	21.076978730095874	2002.9011034616851	230.53300235785676	2.214694208484722	2.972147317045062	13.469813001610492	7.335877773035883	19.183562865235142	39.02665366092384	2.440963488246484	13.174076258296886	1.173202814884333	1.7427157384532967	9.0	20.0	23.0	23.0	8.0	9.0	15.0	14.0	24.0	1.0	15.60925546534384	16.07042288913904	0.28229383318556683	0.261007342181723	0.24589492506754296	0.21080389956516496	0.022312009971674478	0.2769334578856618	0.48045655420991373	0.5195434457900853	0.7206207020364123	1.5589077971543894	4.678080045386083E-4	2.1261286375518268E-4	4.3944109862332467E-4	0.3961486371676345	0.06434404858526005	-26082.94164697371	-1657.6121102623383	-399.6892666050967
5150000	-30451.83363052637	-4371.787587515671	-26080.046043010698	21.031285328322568	2002.9467968634583	210.60783780465852	1.6027356864356075	4.053798853411487	10.847981260901818	4.63359466813684	23.317405267809793	18.27755034689142	3.1934377351863583	16.080003432896646	0.9887498622069558	0.551105681332449	8.0	18.0	24.0	26.0	20.0	3.0	12.0	9.0	25.0	1.0	15.302934745522073	11.761673760333183	0.27984688440379185	0.25336494375657537	0.25421579544982603	0.2125723763898045	0.029337802541182647	0.23063759145485027	0.5457186994191169	0.4542813005808825	0.8185052089392174	1.3630865085787387	6.33600966877308E-4	3.115478787226309E-4	5.536892021569409E-4	0.4882794192868291	-0.009272865982067714	-26080.046043010698	-1657.6121102623383	-378.358048907505
5160000	-30465.928365971755	-4362.881074888544	-26103.04729108321	20.82080181150652	2003.1572803802744	210.90896741373817	1.5687611094567646	2.256111769421253	9.033721778005395	4.089220029825773	18.231014433916947	4.149799520810782	2.221544687357286	18.386823529155325	2.7227068686507967	0.18054375383863064	9.0	19.0	23.0	25.0	16.0	2.0	17.0	9.0	25.0	1.0	14.786062893640015	14.340328761565218	0.28637825338708844	0.260657057579243	0.24195337107537523	0.21101131795829112	0.07081934552207116	0.34478479713776206	0.5336615200922888	0.4663384799077107	0.8004210492895155	1.3992644856403058	5.648144376578945E-4	2.712586183998481E-4	5.280539581956821E-4	0.49900900216205024	-0.008728514742543998	-26103.04729108321	-1657.6121102623383	-368.43995777091146
5170000	-30462.93100641929	-4358.691019250386	-26104.239987168905	20.540993501406092	2003.4370886903748	209.87528891426314	1.059505616663773	2.2118611007512237	7.69576160783852	7.559143781171525	16.90095913744067	15.819178090409004	3.16803094953485	16.625989846668965	0.8924653074893723	0.12984309560053395	5.0	23.0	25.0	23.0	16.0	1.0	18.0	10.0	24.0	1.0	15.443357233914378	12.866144012476937	0.282564499305866	0.2600885066939403	0.24892401991809848	0.208422974082093	0.04882480219598809	0.2861783623572596	0.5369947076066925	0.4630052923933069	0.8054203856615596	1.3892631430236555	5.510914455482959E-4	2.05015323241722E-4	5.106952344723388E-4	0.38635732693662594	-0.038445479535911244	-26104.239987168905	-1657.6121102623383	-368.74161786356444
5180000	-30452.719786060734	-4343.742692402697	-26108.97709365804	20.745982687455218	2003.2320995043258	197.2018956454504	1.2346504247216112	2.7832814487441677	5.743894905905755	4.408142491754991	20.152279147126706	1.0601955688428426	2.771776959386071	12.723360992888132	1.2210535741218778	0.8623023044788837	6.0	20.0	26.0	24.0	17.0	2.0	16.0	11.0	23.0	1.0	14.159354844047199	12.49987698928962	0.28033874266541026	0.261703521647178	0.24988069366444585	0.2080770420229637	0.020452150881151376	0.30561032536354715	0.5258205377600227	0.47417946223997653	0.7886606223717799	1.4227916200776012	6.302726244347317E-4	2.824998016300324E-4	5.64443158527936E-4	0.45600794259139776	-0.07175496673899033	-26108.97709365804	-1657.6121102623383	-354.50477846009636
5190000	-30453.65493219301	-4367.283210644137	-26086.371721548872	21.028328800870863	2002.94975339091	209.04238269031129	2.086498906132995	1.685460669792657	7.434325893473314	9.084193845051475	30.668524675810648	35.410671028672844	3.023953838082668	11.661439206125548	1.2472241418238796	0.8844013141033842	10.0	19.0	28.0	20.0	15.0	5.0	13.0	13.0	22.0	1.0	15.564547060977077	12.798289500619948	0.286710100099439	0.26174283468923704	0.24189432674611605	0.2096527384652057	0.07188280441123028	0.2466741277942228	0.5270114053636688	0.4729885946363303	0.7904467648253531	1.419218381289304	5.830149323354087E-4	3.0919214672845964E-4	5.244875684016601E-4	0.5192478598164485	-0.03315260425375799	-26086.371721548872	-1657.6121102623383	-374.39560296956466
5200000	-30452.62616576408	-4373.659077471222	-26078.96708829286	20.857884824070055	2003.120197367711	213.44895567411382	2.913105262650419	2.386709210961649	7.0237636708726505	12.370358618015631	34.63493917113926	17.750118846616385	1.4751432429193876	14.28838639903806	0.8060455063718958	1.373615592975291	13.0	15.0	33.0	21.0	9.0	4.0	16.0	14.0	17.0	4.0	13.842552806411822	10.646954239522927	0.28743142116679204	0.25626215989855156	0.24271462733531418	0.21359179159933997	0.00811155371021431	0.2928273958890694	0.5368694466565783	0.4631305533434209	0.8052325109556822	1.389638992769031	5.603437275853918E-4	2.7195769394863626E-4	5.076764527850454E-4	0.47615984205220974	0.07918037692913085	-26078.96708829286	-1657.6121102623383	-377.055272923565
5210000	-30460.115967945287	-4347.445310701034	-26112.670657244253	20.821740379971274	2003.1563418118096	209.0199622463563	2.612140598723014	1.6331711631692236	5.957355784576103	7.822145378170138	23.750393192715606	0.9885831425375045	2.1962818160210675	10.138544316893764	0.9777289954056501	0.647168805996508	16.0	13.0	34.0	14.0	18.0	6.0	10.0	11.0	21.0	3.0	14.802377299607814	13.814267751512967	0.2919149101779463	0.2541350391566188	0.24816779743223885	0.2057822532331937	0.04819004109748438	0.3879158238000854	0.5449172334948725	0.45508276650512647	0.8173031170290821	1.3654913343706558	5.812082307222566E-4	2.731621219063554E-4	5.491469257172024E-4	0.49643750515216445	0.07095187664359619	-26112.670657244253	-1657.6121102623383	-358.2355147435522
5220000	-30444.847192859244	-4347.1390007768105	-26097.708192082435	20.593162092365134	2003.3849200994157	207.03140173175805	2.4414372634262755	1.9435261600442553	6.671293368478908	12.981943661550826	34.09983972882637	1.0851059770940792	1.368478993278082	11.244666532203597	1.0331079611535667	0.3557557392858468	13.0	14.0	39.0	10.0	17.0	1.0	17.0	11.0	23.0	1.0	13.655004561195964	14.809827267571986	0.28079017187619226	0.25933750967915636	0.25006283689500686	0.2098094815496422	0.05417875761352718	0.25145731725672077	0.5491560735947514	0.4508439264052477	0.8236608113967194	1.3527725503379888	5.698420695082846E-4	2.6551595872655146E-4	5.450357306065813E-4	0.4731119551046986	0.04989407424873742	-26097.708192082435	-1657.6121102623383	-354.93503367279413
5230000	-30445.307192747154	-4353.703873568344	-26091.60331917881	21.268228973843073	2002.7098532179377	209.77324470882866	1.3851368723403537	1.2090084881011514	7.443662593234618	12.980832620835333	38.62815233782061	4.565697723840349	2.713098342568835	14.06592904768461	0.6097195901685724	1.5120409620392923	14.0	15.0	46.0	3.0	14.0	1.0	17.0	12.0	23.0	1.0	13.831186843244515	12.509102317092971	0.2770656929576915	0.2544783228058429	0.24948957551658169	0.21896640871988157	0.022778589909223584	0.33705495594801016	0.5314043695648125	0.4685956304351867	0.7970356247730644	1.4060371426435763	5.756101322286303E-4	3.139317405339609E-4	5.365935238247715E-4	0.5033712224922643	0.017244333817385153	-26091.60331917881	-1657.6121102623383	-359.84115270448586
5240000	-30471.216816030028	-4366.915960222353	-26104.300855807676	20.629940848864745	2003.3481413429163	215.75326768017771	2.329874449409838	1.6609082878722903	9.463181460739396	7.037161275164234	19.11803771264153	47.53873707559746	2.8885238671621876	13.22817728719896	1.4094475107626228	0.9786352857487859	20.0	5.0	48.0	4.0	12.0	4.0	18.0	11.0	23.0	1.0	15.234719101186458	13.297147456005558	0.2848076318022562	0.25426380761957146	0.24232111363198028	0.21860744694618975	0.02045370939558668	0.22536732621670463	0.5103894148232545	0.4896105851767454	0.765515997646678	1.4690932298080341	5.297538016204808E-4	2.73406760663104E-4	4.982202087982871E-4	0.49103662774252754	-0.016404167302672176	-26104.300855807676	-1657.6121102623383	-371.9277848833763
5250000	-30479.918063740064	-4365.78777416039	-26114.130289579676	20.58808705144152	2003.3899951403394	212.51947835003597	1.643935464598623	3.1171601928281176	5.774160807235455	5.247954921417957	24.859447364606233	16.41136759530411	1.8784384251626793	12.576406058148255	1.030694906205587	1.2752657564799919	16.0	6.0	45.0	8.0	13.0	6.0	16.0	11.0	22.0	3.0	13.63218043094383	13.31158701895663	0.2828867057254442	0.2611281442201015	0.24314588337495932	0.21283926667949263	0.09378477656518144	0.25317473763836873	0.522429845269957	0.4775701547300436	0.7835750362117601	1.4329655083315087	5.51681397495317E-4	2.0911679215159285E-4	5.277346797060941E-4	0.33648308658927767	-0.05571438125916464	-26114.130289579676	-1657.6121102623383	-372.85961470684504
5260000	-30458.487170414257	-4363.5302484558915	-26094.956921958365	21.939192111178567	2002.0388900806024	217.04601398840222	1.9883736742235327	4.295997936317615	7.618794181284139	13.12678193641107	39.08018909846399	57.952997776348106	3.8116852728859456	17.618292454252575	0.922363862671646	2.4171906778028274	24.0	5.0	44.0	5.0	7.0	7.0	17.0	11.0	21.0	5.0	13.36512049407776	16.09289535249221	0.2839202295663605	0.2571575485902958	0.24531009397624484	0.21361212786709652	0.014524536932442409	0.444149565432932	0.5229073685859364	0.47709263141406383	0.7842912574479669	1.431532683364442	5.893022356495421E-4	2.4650191635573954E-4	5.32144539064733E-4	0.3704322378620427	-0.059220389836142334	-26094.956921958365	-1657.6121102623383	-366.1537604832575
5270000	-30493.616640506898	-4386.772262098628	-26106.84437840827	20.662389906312864	2003.315692285468	218.05788624111352	2.2090077672191293	3.443691835068926	6.518320181082839	9.446944147942483	34.97439780984652	149.12506008719134	7.054987464297604	15.59286915457372	1.7381195097169728	2.421924819194065	26.0	3.0	36.0	11.0	12.0	4.0	16.0	15.0	22.0	1.0	11.502232391719351	11.854377041986307	0.2845735142559813	0.2576292097019488	0.24514417403631927	0.2126531020057484	0.05971446549072601	0.4505003859567595	0.5221128571065994	0.477887142893401	0.783099596276943	1.4339166421076495	5.623272060481299E-4	2.1001578610275513E-4	5.167712853394725E-4	0.36701822769779924	-0.019539878072075332	-26106.84437840827	-1657.6121102623383	-389.6262906393162
5280000	-30454.40041082898	-4376.558679074994	-26077.841731753986	20.608516999014437	2003.3695651927665	221.20796580383288	2.466913110180285	12.712242616650514	7.212565867874891	6.482744999553876	21.903294265454523	29.002872053752245	5.5112669898689886	14.926071885821337	1.0331199078763682	1.0118020924609508	28.0	8.0	29.0	10.0	12.0	5.0	15.0	15.0	23.0	1.0	15.07843275446044	12.976050635848212	0.27393722898358014	0.2555215973415037	0.2546565328482278	0.2158846408266862	0.0715608390685082	0.26538505424597264	0.5281713061821779	0.47182869381782266	0.7921864612345346	1.4157380593940916	5.08970754027762E-4	2.842758114530667E-4	4.76097443820013E-4	0.5403524377400952	0.019961736184409315	-26077.841731753986	-1657.6121102623383	-382.1288769485648
[truncated: 14,472 more rows]
