# Supplementary material for: Chikungunya virus in Thailand (2020–2023): Epidemiology, clinical features, and genomic insights
Source: PLoS Negl Trop Dis. 2025 Sep 15;19(9):e0013548. doi: 10.1371/journal.pntd.0013548 (PMC12449006; doi:10.1371/journal.pntd.0013548)
Supplement: S2 File — Includes log files generated from the first two independent MCMC runs. (ZIP) [file pntd.0013548.s002.zip › BEAST_Run1_ECSA-IOL_dataset.log.log]

# BEAST v1.10.4 Prerelease #bc6cbd9
# Generated Tue Nov 26 15:41:57 ICT 2024 [seed=1732610496413]
# -window -working -options
# keywords: skyline discretized_branch_rates
state	joint	prior	likelihood	treeModel.rootHeight	age(root)	treeLength	skyline.popSize1	skyline.popSize2	skyline.popSize3	skyline.popSize4	skyline.popSize5	skyline.popSize6	skyline.popSize7	skyline.popSize8	skyline.popSize9	skyline.popSize10	skyline.groupSize1	skyline.groupSize2	skyline.groupSize3	skyline.groupSize4	skyline.groupSize5	skyline.groupSize6	skyline.groupSize7	skyline.groupSize8	skyline.groupSize9	skyline.groupSize10	CP1+2.kappa	CP3.kappa	frequencies1	frequencies2	frequencies3	frequencies4	CP1+2.alpha	CP3.alpha	CP1+2.nu	CP3.nu	CP1+2.mu	CP3.mu	ucld.mean	ucld.stdev	meanRate	coefficientOfVariation	covariance	treeLikelihood	branchRates	skyline
0	-383980.82000263175	-19898.26645483749	-364082.55354779423	195.01966813468715	1828.9584140570937	1462.4019340890463	1.0	1.0	1.0	1.0	1.0	1.0	1.0	1.0	1.0	1.0	15.0	15.0	15.0	15.0	15.0	15.0	14.0	14.0	14.0	14.0	2.0	2.0	0.2500000002	0.25	0.25	0.24999999979999998	0.5	0.5	0.5	0.5	0.7499332621462894	1.5002670226969292	1.0	0.3333333333333333	0.9829409706837752	0.3278685084927255	0.025867247232887136	-364082.55354779423	-1657.6121102623383	-14467.284816361913
10000	-41811.23825186911	-4805.8399190367345	-37005.398332832374	63.49188241803435	1960.4861997737466	983.0317084730007	25.102697890649914	94.6240770104912	46.72923383978338	100.14264952789227	92.62669077399748	43.18199657442893	55.7338221099393	118.22831257355497	84.27668780689089	105.75654621451237	9.0	26.0	3.0	32.0	23.0	5.0	6.0	12.0	15.0	15.0	23.210610838284502	14.85309897528057	0.2893454629641019	0.26120101794678774	0.2319046821588428	0.2175488369302677	0.08656253005476948	0.098272019137004	0.5682243986805218	0.431775601319478	0.8522607538671948	1.2955573917294991	0.010033104061744822	0.033082230558936276	0.0027494181015807312	1.8652728080766268	-0.013657640662638687	-37005.398332832374	-1657.6121102623383	-780.0945497855937
20000	-39769.95357663608	-4793.585243621843	-34976.36833301424	64.02557036204033	1959.9525118297406	952.4161606972972	54.141469206301366	97.34223489238367	43.73651739231798	78.63543029058062	70.04811235007048	56.25622584477722	55.29029292157718	124.38538846697823	89.99358106446788	60.559672571692595	10.0	23.0	1.0	36.0	22.0	3.0	2.0	16.0	18.0	15.0	20.22761221788946	14.73460684078115	0.2828518653432136	0.26327743079361293	0.23661082770007089	0.21725987616310294	0.054399942026008494	0.11144040618268328	0.3511084011754359	0.6488915988245629	0.5266157373209255	1.9470213340431546	0.002688659334560634	0.008024814830207465	8.07264689136248E-4	1.7878783650743422	-0.06702408244314516	-34976.36833301424	-1657.6121102623383	-777.6928274444405
30000	-37518.12672134957	-4792.936617513238	-32725.19010383633	63.47345593977389	1960.504626252007	936.8554837029069	102.81991255408025	75.22420036897834	39.67935934382082	110.49731348987555	114.97517164843313	56.09982948999	71.60016518550928	57.92393290404193	94.85116096248552	26.78805321742817	5.0	20.0	14.0	23.0	24.0	10.0	2.0	4.0	18.0	26.0	19.54762749354016	14.146025799964008	0.2784348989363882	0.2619831185822087	0.23871748760484177	0.2208644948765618	0.009292036255505818	0.11186229322271056	0.3309169228635699	0.6690830771364285	0.49633121492497795	2.007606552144739	0.0010855060741125275	0.00236139603536026	4.381270469175143E-4	1.4468474042291923	-0.07054474185925394	-32725.19010383633	-1657.6121102623383	-778.784769427314
40000	-35762.27557677034	-4781.423043059003	-30980.85253371134	68.40483515595301	1955.573247035828	909.1432026763138	261.211330150253	82.74459196704481	135.82574033352353	79.69184428786103	65.48251325743644	100.31826092161283	79.61888428455494	69.44744226721104	135.07649239173313	50.77652832312069	1.0	14.0	6.0	25.0	26.0	17.0	9.0	2.0	18.0	28.0	20.122537179214593	13.926417683934512	0.2811303147564524	0.2634433979767148	0.2399975366642829	0.21542875060255043	0.015980285792570218	0.03212106948487614	0.4728074421495595	0.5271925578504385	0.7091480549165243	1.581859218308512	8.06293076316104E-4	0.001916500190944051	2.948556774605448E-4	1.4508493697068292	-0.04462133170505672	-30980.85253371134	-1657.6121102623383	-764.9713510604306
50000	-35504.35794986373	-4768.185064782609	-30736.172885081116	66.159488215226	1957.818593976555	890.0808530205951	441.1895995994207	44.184905452009374	90.49695819159491	59.04231675881841	92.7371634014525	34.90367793703966	73.78527773752857	128.69407412129195	155.2463592498367	34.6883810947431	2.0	9.0	15.0	28.0	28.0	17.0	3.0	1.0	10.0	33.0	13.3410472402346	12.66467742729093	0.2768599325730498	0.2617528746318712	0.2388517623932318	0.22253543040184776	0.036293819718241985	0.030437269691606966	0.46814436069976995	0.5318556393002273	0.7021540551499352	1.5958509529550478	7.643140761660705E-4	0.0019014664634014308	2.8835334877397285E-4	1.4852619567879948	0.006888664791337849	-30736.172885081116	-1657.6121102623383	-752.0026390280979
60000	-34976.89794991318	-4773.210156048418	-30203.687793864767	64.36295645027917	1959.6151257415017	884.7301611395322	138.55355123554884	36.295386095200776	68.8705707855218	54.56146870230163	94.8676679479406	71.31512939198421	166.86466767737073	101.32630866455122	58.44061939067667	42.2793688984454	5.0	18.0	12.0	38.0	13.0	15.0	14.0	3.0	10.0	18.0	18.101159704046363	13.828623967504312	0.2787527514090562	0.2575324249911668	0.24693576966577016	0.21677905393400737	0.04512941425368262	0.044754450441181606	0.4866376849520496	0.5133623150479483	0.7298915731188177	1.5403611039235767	6.569748110744854E-4	0.0015913888818845272	2.4205403387643192E-4	1.4415462687728011	0.03046105113071143	-30203.687793864767	-1657.6121102623383	-759.2057139611454
70000	-34010.546090657066	-4774.703740110834	-29235.842350546234	84.37363524489983	1939.6044469468811	935.2475441959156	34.01332007782325	33.729277853862364	91.26587661711828	37.83848653256323	66.8475900878219	83.15620906297856	145.7372543131168	88.47988553587358	103.4905225166176	59.362292967889736	3.0	11.0	22.0	32.0	14.0	9.0	12.0	6.0	11.0	26.0	17.28154514469545	12.203282869143173	0.28020383520418085	0.26737160617856176	0.23934985961697264	0.2130746990002853	0.0066813867938370925	0.03177198448241699	0.5203197010517047	0.4796802989482937	0.780410101537374	1.439297067899059	6.253933721563206E-4	0.0015698610855403863	2.0694367971323916E-4	1.618776621104995	-0.051773772483549335	-29235.842350546234	-1657.6121102623383	-762.529557643857
80000	-33458.99288976497	-4761.307139083239	-28697.685750681732	91.93068400593481	1932.047398185846	938.6313421307755	45.275955627226274	68.3772993520643	119.10494406437753	25.916515109889907	41.83191074667049	100.92834369740807	75.80521624778346	145.01533885632773	48.77180470161787	37.44436031655663	6.0	16.0	22.0	26.0	11.0	10.0	9.0	14.0	13.0	19.0	18.35955477107551	15.14964715429991	0.28208558908156744	0.25787320421729165	0.241746280244664	0.21829492645647763	0.04630900754289268	0.035826377616699455	0.49545944101615114	0.5045405589838469	0.7431230297248386	1.5138911245130806	5.411107575056921E-4	0.0013107318971249354	1.8480412377866478E-4	1.5459344525915926	0.025568488751264416	-28697.685750681732	-1657.6121102623383	-748.6065800231553
90000	-33351.66851421773	-4748.176878652279	-28603.49163556545	49.95988404432588	1974.018198147455	841.9247959182161	31.701334243635127	31.682770922505195	126.21625773643537	22.98631703169943	68.47238195180421	118.11022228597088	75.12082211196362	179.20955709303925	95.4177144303349	27.821378762414884	5.0	15.0	21.0	32.0	2.0	13.0	17.0	9.0	13.0	19.0	16.044810824340768	12.630871259259866	0.2736722266258432	0.26103156750325623	0.24594341893294894	0.21935278693795243	0.04675395565372519	0.06744195969149255	0.4865820388387453	0.5134179611612523	0.7298081113762654	1.5405280719810392	5.129148789894736E-4	0.0010701003530831136	2.1180021191443232E-4	1.3458486494772277	-0.03703099589668081	-28603.49163556545	-1657.6121102623383	-733.6965837414293
100000	-33075.93668585038	-4746.8884778057545	-28329.048208044627	52.92775343294572	1971.0503287588351	848.2614804071695	24.77107690410231	40.169662599767285	119.54251464078727	44.039347590822665	40.14421601801844	83.07120755372257	76.47805842129604	234.53084995687772	117.0517603185957	24.980329624297017	8.0	17.0	19.0	31.0	4.0	10.0	14.0	13.0	11.0	19.0	14.097024451727695	12.535785309115889	0.2796524287000019	0.260144680093738	0.2424186919290072	0.21778419927725362	0.06257694809662831	0.04086183458518606	0.49988923066710433	0.5001107693328926	0.749767122931961	1.500599389851459	4.288490324768606E-4	9.063477279182795E-4	1.9140815707109832E-4	1.3299612413026694	0.012348262166603088	-28329.048208044627	-1657.6121102623383	-734.0004074891742
110000	-32780.72730263042	-4742.73737902947	-28037.989923600944	46.70993135327676	1977.2681508385042	793.1569065646279	38.69541555983998	32.06343139097459	77.81078166577213	23.625967308306944	104.63323466068357	98.16335610313055	32.348773404157605	124.74772455181515	49.55880559063274	19.793743803244435	2.0	19.0	24.0	26.0	13.0	4.0	14.0	18.0	9.0	17.0	16.096839757928823	12.027126083022674	0.2769561148428754	0.2567139763745452	0.24298826298550033	0.22334164579707982	0.04369834351065311	0.03128676846105727	0.49091234025108804	0.5090876597489091	0.7363029855047353	1.5275348551664865	3.368337433472625E-4	5.717526489371464E-4	1.8917373026430383E-4	1.1038790785405608	0.11052000614821036	-28037.989923600944	-1657.6121102623383	-730.24421696854
120000	-32523.851286687684	-4724.78371391472	-27799.067572772965	59.20162796255801	1964.776454229223	800.5735428631167	30.759238146581758	21.699079124146447	92.19911823094836	24.926800343145835	50.181005116323	47.95056763530359	98.1235124126105	145.84766194574632	79.38496427897674	20.4277928866876	11.0	15.0	18.0	22.0	1.0	14.0	14.0	22.0	11.0	18.0	13.801251267184465	12.930910929329235	0.2823030406698666	0.2621124016855589	0.2450923816230208	0.2104921760215544	0.07412201583068646	0.09606637022736551	0.5018203744416891	0.49817962555830697	0.7526635808330567	1.4948049272092645	3.100208063284308E-4	5.105162117791174E-4	1.8420339343779742E-4	1.0621195938818964	-0.004343824750089117	-27799.067572772965	-1657.6121102623383	-714.0648676833151
130000	-32194.650539928785	-4697.769601600935	-27496.88093832785	53.30633252110198	1970.671749670679	703.4261046653595	13.437510571956146	10.2586770881123	57.45232791378023	41.26840638228026	46.726220157147026	72.34659411836533	124.60909293005938	132.23382164475964	67.11048115130637	14.5725526293463	7.0	15.0	24.0	20.0	3.0	15.0	13.0	21.0	7.0	21.0	14.961668964693553	12.313176580619361	0.2824738932750958	0.26221428632367866	0.24047412839482504	0.21483769200640113	0.05607033953785892	0.02943882649217318	0.5089569489763287	0.49104305102366824	0.7633674900756815	1.4733913923505901	2.8827614393770617E-4	3.596455588677172E-4	1.9839350225972757E-4	0.8535474057268285	0.034232824026720655	-27496.88093832785	-1657.6121102623383	-688.4861615245419
140000	-32149.536643011295	-4699.626764507189	-27449.909878504106	64.33471612765389	1959.6433660641271	723.526482914881	7.2657785403772115	11.868958229802537	61.323485621585206	65.59341975739673	19.30959604564517	30.02973273467855	71.60283434544405	165.33824234580726	102.11943780391395	15.095560781102645	9.0	15.0	23.0	9.0	8.0	10.0	30.0	19.0	5.0	18.0	16.075853877750333	14.836843601543864	0.2783245922886199	0.2588998873229405	0.2378514151397202	0.22492410524872009	0.052550778585996966	0.0947464586532341	0.4880297443330023	0.511970255666995	0.731979476384136	1.5361841823578166	3.217290180417014E-4	4.457571820292217E-4	2.0056972969398337E-4	1.262731825834124	-0.026571348010132553	-27449.909878504106	-1657.6121102623383	-689.9406491620495
150000	-32103.936645273672	-4683.820675903162	-27420.11596937051	39.56117287419822	1984.4169093175826	686.115935256756	4.235327580672808	10.028215013490444	75.77754736407049	40.66329560790269	22.533675120247285	59.32635338749642	108.36782018509125	111.69815064075974	69.55750107420931	7.091399069752935	9.0	15.0	30.0	6.0	8.0	9.0	31.0	11.0	7.0	20.0	18.479004276284243	10.426984216496594	0.2808398870518963	0.2596321959809368	0.24411790143714668	0.21541001553002087	0.01716732826671329	0.029498059034466624	0.49728303931054413	0.5027169606894528	0.7458581837603556	1.5084193557456291	2.663304922828122E-4	3.105292179224809E-4	1.989532851628726E-4	1.02508909826767	0.005340528028364027	-27420.11596937051	-1657.6121102623383	-673.8358137110229
160000	-32045.147779959858	-4676.773885304578	-27368.37389465528	42.491125239325044	1981.4869569524558	663.9872374440694	2.4242567900677585	6.465190510166769	63.920151432456514	13.517691982220061	21.507802813002254	71.44268861808519	113.86344410313805	146.99109264430618	68.86928279968608	18.331205475905886	8.0	18.0	28.0	8.0	6.0	8.0	31.0	9.0	11.0	19.0	16.061328436275907	12.842672122105153	0.2841058819296392	0.2599540005011608	0.24094011990807335	0.21499999766112712	0.04280536362597302	0.05676113046503672	0.5254475964822112	0.47455240351778555	0.7881012602336636	1.4239106430785997	2.7956868700686465E-4	3.060238214536206E-4	2.1846338749278426E-4	0.9544848264335084	-0.03111409275497919	-27368.37389465528	-1657.6121102623383	-664.8494607703441
170000	-31652.84522915892	-4654.084710088582	-26998.760519070336	31.22077451015365	1992.7573076816273	587.0143851691853	2.8657765053035207	5.256003866201326	34.021288245915954	85.16706285628909	37.27057181101572	57.8654502878529	83.3853139398873	104.48435470070939	85.50638640766526	10.503441790826553	9.0	18.0	26.0	9.0	5.0	2.0	30.0	17.0	11.0	19.0	14.305204459944287	12.828027710323655	0.2789424277032738	0.25903916554972317	0.24609259757883334	0.21592580916816995	0.026546582637094317	0.03384832081703473	0.5203695308446001	0.47963046915539703	0.7804848395756503	1.4391475519089978	2.7350358009194017E-4	2.6913217557919723E-4	2.2217942485257134E-4	0.8681140947929428	-0.02324299159752616	-26998.760519070336	-1657.6121102623383	-646.0802139028137
180000	-31574.942904006653	-4648.264529953112	-26926.67837405354	32.280009530374194	1991.6980726614067	581.0215063727478	1.431223163683949	7.253263086365716	38.986144936516844	40.57997183402686	26.114958855990245	30.302162431433516	81.51241173849004	83.15489593988993	27.121993416874133	8.378051420201155	4.0	20.0	24.0	8.0	12.0	13.0	18.0	24.0	10.0	13.0	12.947846802081887	13.152444596720194	0.2798373203789859	0.25883576751162946	0.24820374182328805	0.2131231702860969	0.024693048093310136	0.08370307943826095	0.5028554344247688	0.4971445655752289	0.7542160326523127	1.4916991944910138	2.6044816103279505E-4	2.749783699687217E-4	2.2225210523437822E-4	0.9250156366039164	-0.018559355129804576	-26926.67837405354	-1657.6121102623383	-643.2214839425175
190000	-31349.28123823499	-4628.187810802665	-26721.093427432326	30.442669515336313	1993.5354126764446	557.7057466076444	2.6248857524521663	4.695350966607029	26.405025438939305	56.618199981695845	38.13591922397545	64.50678241465911	79.30122328429638	143.85698224956116	36.72365595140755	4.475509614282031	6.0	21.0	24.0	5.0	18.0	4.0	21.0	17.0	15.0	15.0	13.752506244003307	11.120174226776879	0.2808159531444305	0.2641585521076799	0.2412009048235078	0.213824589924382	0.04118021929452534	0.1561843878139988	0.5230306140284501	0.47696938597154764	0.7844761091614647	1.4311628812182327	2.690138078859549E-4	2.645245769388166E-4	2.2560340444889723E-4	0.8832343697028787	0.020929986665545325	-26721.093427432326	-1657.6121102623383	-622.7491263732882
200000	-31048.4611017349	-4621.479323260186	-26426.981778474714	29.975238901282772	1994.002843290498	543.5235084650348	2.3534269480503194	3.0018779254998753	31.47132539301506	78.13447947251771	28.656666118169316	30.517883429324954	55.514297303440706	154.31661773806883	40.71690585160511	7.391623881988856	4.0	21.0	21.0	7.0	16.0	5.0	24.0	17.0	14.0	17.0	12.818476709513908	13.560537664707672	0.2756875987805558	0.2597949451169819	0.24745717092346287	0.21706028517899956	0.05469037771500955	0.14040269818928838	0.5287048184039095	0.47129518159608746	0.7929866583562107	1.4141372378091415	2.919136658064094E-4	2.6085068082825843E-4	2.3200482425899378E-4	0.789009612396417	0.09428485864220383	-26426.981778474714	-1657.6121102623383	-611.7443525753418
210000	-31019.890030053277	-4610.394667688546	-26409.49536236473	27.57357116470808	1996.4045110270729	514.6251388176439	2.4936455775474045	6.102491061165202	22.896467634587108	103.5176429787507	42.521663876641114	119.40068220790408	47.916050827195484	85.41675315311242	63.932986592549085	7.499003106445308	8.0	19.0	16.0	9.0	15.0	5.0	27.0	14.0	14.0	19.0	14.3928367089068	14.527185923379648	0.2780632377661253	0.25379080321260505	0.24952088435659706	0.21862507466467263	0.02554328069266557	0.25859638996590445	0.5058748896902423	0.49412511030975526	0.7587448125265954	1.4826392161684165	2.969671820639197E-4	2.932446809464341E-4	2.3248527162694654E-4	0.9168797648427414	0.1545224434433016	-26409.49536236473	-1657.6121102623383	-601.5446322962557
220000	-30884.834072404177	-4586.628915672945	-26298.20515673123	25.999523368405768	1997.9785588233751	455.0766197164109	2.948266625147201	3.828476791685677	26.230459853223596	39.30975980227487	19.910525594521378	67.96244243890014	32.94460376778948	94.02659702133896	81.14277410709818	7.468004729355736	7.0	18.0	18.0	15.0	11.0	7.0	27.0	16.0	12.0	15.0	14.828906040329937	11.700514418631295	0.28230639780089484	0.25573973182046433	0.247684997684755	0.21426887269388586	0.08257354392779027	0.20260866558581514	0.5104946282381102	0.4895053717618877	0.7656738037255265	1.4687775333747215	3.097862870250807E-4	2.496285830601638E-4	2.471168435379764E-4	0.7744199310294961	0.12687471157134156	-26298.20515673123	-1657.6121102623383	-579.5303019667373
230000	-30853.4149632286	-4570.490894645633	-26282.924068582965	25.18285874297186	1998.795223448809	425.75159510767895	2.277055434051041	5.046326513681314	10.742996640657577	36.69346983741748	23.28643041947017	46.895288848544816	30.411959205058658	102.49002108827466	22.006360213740884	4.991369166410786	7.0	20.0	15.0	21.0	11.0	11.0	26.0	15.0	10.0	10.0	13.361799724190432	12.27459061765225	0.2774093160728451	0.25922194031022455	0.24189772197046105	0.22147102164646942	0.05635305099725134	0.3164779523923624	0.522922063663448	0.4770779363365496	0.7843132981027983	1.4314885902840608	3.2818076895209885E-4	2.761113927610598E-4	2.678238871214994E-4	0.7004325859259234	0.03837419642073718	-26282.924068582965	-1657.6121102623383	-568.9847275978292
240000	-30689.24033172076	-4549.20955582699	-26140.03077589377	24.935290873868194	1999.0427913179128	410.5305141407365	2.266792181851492	2.9705258584385947	14.496330525150139	36.66009088485453	20.3165647108283	35.947565934853756	34.661583956671535	43.469415707009034	26.802084388062106	1.4663276047060168	12.0	16.0	15.0	16.0	11.0	15.0	26.0	12.0	12.0	11.0	12.05477036474285	12.322388760064394	0.2818663275144501	0.2587379949129016	0.24971675588444964	0.20967892168819896	0.0744868723510868	0.2947094838506421	0.497649837981724	0.5023501620182733	0.7464083328084133	1.50731876384495	3.22512941182379E-4	2.714055896707652E-4	2.625401072109049E-4	0.7383385686902788	0.11381478263703895	-26140.03077589377	-1657.6121102623383	-550.0141603749071
250000	-30679.10406195032	-4537.895190107926	-26141.20887184239	23.343069941763023	2000.6350122500178	386.18298010107367	6.278824663045041	2.720519939192003	11.79405251138721	24.337928135930262	23.586278660476903	28.503410600265898	27.527756490491555	67.8090384562498	35.92269265983698	0.4472311335183449	10.0	17.0	15.0	18.0	16.0	15.0	18.0	16.0	12.0	9.0	16.784320459981362	12.095837791993949	0.28037015519305364	0.2536600565821765	0.25006586061160563	0.21590392761316454	0.09155032387545259	0.24591715735795125	0.547078197550608	0.4529218024493893	0.8205442746764793	1.359007288150544	3.351051685286029E-4	2.377870079532781E-4	2.913084623655557E-4	0.7029621063445908	0.04994750360265885	-26141.20887184239	-1657.6121102623383	-537.2650759094895
260000	-30629.770228859998	-4528.950009915244	-26100.820218944755	23.31558015293596	2000.6625020388449	376.92659332861217	3.160850795653235	2.378839789245512	18.072740581752964	44.314937414938214	18.548147209570775	39.66601271564464	30.38515315833784	63.85342892003838	23.09496884890607	0.3354622208275876	11.0	17.0	14.0	14.0	20.0	12.0	20.0	10.0	19.0	9.0	14.492033444960784	15.083023822831153	0.2870294547868103	0.2559416493477295	0.24310583598827507	0.21392305987718543	0.02243266564740341	0.346644747762824	0.5548426754698293	0.44515732453016865	0.8321899551861283	1.3357097078092137	3.1366107784346195E-4	2.0852171056679665E-4	2.8988423035872495E-4	0.6145974989874076	-0.02982046225263863	-26100.820218944755	-1657.6121102623383	-525.3247032922692
270000	-30610.126592041786	-4500.380785056617	-26109.745806985167	22.727400434507434	2001.2506817572735	352.22633981666894	2.603253159955315	2.457000656386563	14.002132241366251	45.14057882965075	8.988511752113933	23.330064072387305	42.34914541170195	39.74908664774532	31.572183958359584	0.24599539183282337	9.0	19.0	19.0	11.0	15.0	7.0	18.0	17.0	22.0	9.0	14.518329388775417	11.05734592968318	0.2823233584842267	0.25726636613606435	0.24451374897763883	0.21589652640207052	0.04145217292635839	0.3125117818630757	0.5230193365556313	0.4769806634443665	0.7844591944575052	1.4311967196593716	3.410000374366953E-4	2.9802984375271006E-4	2.892203678570851E-4	0.7285418740305378	0.06842874662615758	-26109.745806985167	-1657.6121102623383	-499.3869627617797
280000	-30602.307228871578	-4502.329424270624	-26099.977804600952	22.896588979832323	2001.0814932119486	346.17925521013166	2.867367036560554	2.516221430258724	11.029731851737402	41.21020308440764	11.413115710288837	17.71170260421142	22.497849823437058	53.70217022285236	30.771984211062904	0.4168686033567076	7.0	21.0	15.0	10.0	21.0	10.0	18.0	15.0	21.0	8.0	12.63427733854481	13.290277962147906	0.28161161325266404	0.261130113750541	0.24232291971091288	0.2149353532858825	0.0829639118633514	0.3128965687142636	0.5326577206250743	0.4673422793749235	0.7989154840715377	1.402276420116426	3.8882828986054797E-4	3.3463878704595033E-4	3.2180850786416254E-4	0.7467461328093226	0.09593897924082796	-26099.977804600952	-1657.6121102623383	-502.73872903492116
290000	-30612.215817057913	-4483.33998949353	-26128.875827564385	22.860883018714876	2001.117199173066	336.7114427483136	1.9689290319728152	2.481819259428309	22.63039062306584	24.351779450399498	14.880494073483014	26.800816339080303	9.633429820690964	52.30098536886055	25.166384614716108	0.15909101852926355	7.0	21.0	19.0	9.0	18.0	24.0	12.0	13.0	13.0	10.0	18.353173603574113	13.903583507783953	0.28141107411211674	0.2547303200850086	0.25257788920154306	0.2112807166013319	0.06548133914905185	0.23060152585962101	0.5323997792551938	0.4676002207448032	0.7985286064456237	1.4030503819784654	3.84768784296388E-4	2.9145792402623255E-4	3.328318636733806E-4	0.7302085671294234	-0.0310764791623241	-26128.875827564385	-1657.6121102623383	-478.96448396710736
300000	-30598.65141456479	-4484.707293405816	-26113.944121158973	23.07952401483219	2000.8985581769487	331.7712992940992	1.8845819062712659	4.487674878357503	21.138590117415237	50.053465233836775	10.092647520714552	21.095802209273945	17.310329275022962	30.853620697941793	24.33448880391194	0.17611496831342968	9.0	20.0	23.0	1.0	21.0	19.0	17.0	15.0	11.0	10.0	10.968106524941662	14.33251290146333	0.2793882367616802	0.2694946289279578	0.2445939229396262	0.20652321137073631	0.006200820879353251	0.36885770853272215	0.5209440045749896	0.47905599542500815	0.781346473492947	1.4374238239227815	3.695762813214267E-4	2.3536444729578635E-4	3.2729088159384496E-4	0.6264835417493712	-0.0336010227364285	-26113.944121158973	-1657.6121102623383	-485.6293592538417
310000	-30567.114513225264	-4460.017171713418	-26107.097341511846	22.66171998089866	2001.3163622108823	323.0489804051439	1.4250864316554153	2.622881309498993	11.699859270232459	15.762838504756555	12.180947909996148	28.931953775979544	19.574114488962714	27.153018280478726	32.33946866586067	0.15662297608300874	4.0	23.0	27.0	6.0	15.0	24.0	11.0	18.0	7.0	11.0	14.03787479387855	16.017861507283143	0.28446025016942766	0.24797257263740144	0.2503844471309844	0.21718273006218702	0.013415769253250347	0.22935806414557275	0.5400896399969719	0.4599103600030263	0.8100623711486884	1.3799766930184263	3.911216051990294E-4	2.798970278501555E-4	3.4221025272758904E-4	0.7327810180552647	0.005352513361913828	-26107.097341511846	-1657.6121102623383	-463.59202183600996
320000	-30561.919504757934	-4454.760377641538	-26107.159127116396	22.606924572000377	2001.3711576197804	319.878993050653	0.7946503785676882	2.518184199695839	14.97510056754457	50.29112581388282	11.519163932614426	27.029717024530804	11.859784317799203	28.851645185254906	35.00098870362449	0.0690280231822685	1.0	27.0	29.0	1.0	18.0	20.0	14.0	16.0	9.0	11.0	13.610327030363683	14.308928599378174	0.272878344516822	0.2613358956194985	0.25433893602282726	0.21144682384085278	0.081138660263544	0.3775223636431504	0.5374381797146756	0.46256182028532344	0.8060855346307808	1.3879324898654686	3.63792532074447E-4	2.7581301486673444E-4	3.1885161713233724E-4	0.7545761329449351	-0.0423663549768927	-26107.159127116396	-1657.6121102623383	-453.451583582203
330000	-30536.913768953105	-4461.157403081865	-26075.756365871242	22.59296823835434	2001.3851139534265	313.1376781949451	0.812580960098186	1.8810130502936575	17.15186522808925	15.433263745607787	8.297094343864263	23.614388029891508	13.597739121403421	19.810754333749905	31.52385725521802	0.07409835258003729	4.0	24.0	30.0	5.0	13.0	13.0	16.0	13.0	17.0	11.0	14.419329068240186	12.7372880123931	0.2862454609101299	0.2523477752035484	0.24943421260692467	0.2119725512793977	0.04239608672290337	0.286872623784455	0.5370971526268257	0.4629028473731742	0.8055740395178378	1.3889557532529664	4.19097443858519E-4	3.283687922862439E-4	3.5856966683675545E-4	0.7367245582239271	0.026137195667692355	-26075.756365871242	-1657.6121102623383	-462.0210594261685
340000	-30557.609912514054	-4469.6925020255585	-26087.917410488495	22.761891439564586	2001.2161907522163	318.88309384565883	2.5677472039787173	2.944087073961752	20.068052759632266	16.252482811446804	9.938293569765952	35.6529133359226	13.738507824006867	32.49973814465082	33.69230442548411	0.2114239915100225	1.0	24.0	27.0	11.0	13.0	16.0	20.0	10.0	13.0	11.0	13.892982719689746	11.326619105655087	0.27688859211654093	0.260222573681166	0.24820420332850746	0.21468463087378636	0.006060593225321438	0.34817564137587154	0.5366558279698425	0.46334417203015715	0.8049121114384837	1.3902799629113154	3.742097367205016E-4	2.648184285607624E-4	3.4337821825979775E-4	0.6831016953473869	0.00945775661569323	-26087.917410488495	-1657.6121102623383	-469.3448263345537
350000	-30578.486729820386	-4479.911369075733	-26098.575360744653	23.110558387084012	2000.867523804697	323.0157058904434	1.9360651416697872	5.333405360619334	15.411434341130052	13.524388480152282	7.272295842684668	34.57510358487982	16.30569329912163	9.436691723582587	31.354225712416973	0.2230265319853278	3.0	25.0	20.0	21.0	7.0	15.0	25.0	2.0	18.0	10.0	16.586768381273934	13.526410070627385	0.28429241326628435	0.2526249743675185	0.24779539511222445	0.21528721725397354	0.03952974255924299	0.22468992850275388	0.5094575090361851	0.4905424909638141	0.764118263352858	1.4718894448492332	3.689115252402012E-4	1.9531065173054965E-4	3.3717108316232977E-4	0.5461140087247189	-0.033162911995224434	-26098.575360744653	-1657.6121102623383	-481.50586788719795
360000	-30569.337577144077	-4470.690074180089	-26098.647502963988	22.632163084618306	2001.3459191071627	313.40572742302913	3.938447950154121	3.5707145555060342	19.15576973129834	10.98617273738141	8.540185531750849	40.3174948547834	9.705147840660274	36.78219503432567	29.87935947588323	0.25505341458856284	3.0	24.0	12.0	24.0	14.0	13.0	25.0	2.0	20.0	9.0	15.420910828043183	13.53495076709022	0.2865844272007974	0.2561336985854939	0.24410060484147983	0.21318126937223	0.03575294924247656	0.2464307705476313	0.5342110488263294	0.46578895117366936	0.8012452690418398	1.3976156059648925	4.0181432004166034E-4	2.904392556064082E-4	3.36291474475982E-4	0.7261164637858333	0.03534800279979716	-26098.647502963988	-1657.6121102623383	-469.2010109674665
370000	-30544.198745970083	-4452.404836076783	-26091.7939098933	22.759718894245747	2001.2183632975352	306.42162090923745	1.1752021343876495	3.3913748003610085	25.231328254133903	6.166164084939685	19.34282028484556	30.956914842780535	11.088382237269037	18.57988690786649	29.710942398893177	0.17073548536013253	7.0	20.0	15.0	21.0	15.0	13.0	21.0	2.0	22.0	10.0	13.877823427776564	13.66832496898943	0.2715018115568119	0.2689140735374038	0.24201426125808825	0.21756985364769696	0.035433754128398914	0.31736972390022544	0.5082766652881833	0.49172333471181523	0.7623471553448099	1.4754326067174013	3.8555075333793405E-4	2.1665931727381943E-4	3.5513535090846913E-4	0.5776450778740485	-0.07526258715719844	-26091.7939098933	-1657.6121102623383	-452.01395550145367
380000	-30525.044787716444	-4429.114798560175	-26095.92998915627	22.612396681729084	2001.365685510052	286.31971109506367	1.109869004983468	1.851352517855408	11.507124586400037	8.633495225168645	17.156639602349113	41.88715091218182	8.014162064362568	7.59889944708247	24.256738363194295	0.2400535912754293	5.0	23.0	19.0	22.0	12.0	11.0	15.0	2.0	27.0	10.0	14.795209906658965	13.571066460760264	0.27945451584131625	0.25349224617207405	0.2508669732333553	0.21618626475325525	0.08236300546131327	0.21367843918136378	0.5318059979516916	0.46819400204830747	0.7976380137457499	1.4048320429951484	4.665841811625053E-4	2.89211375314348E-4	4.015960332290346E-4	0.6301620423744914	-0.029583284529040802	-26095.92998915627	-1657.6121102623383	-432.5241867226045
390000	-30533.97805230411	-4421.037466069558	-26112.940586234552	22.576099159081622	2001.4019830326993	289.08582571992844	2.266708845796237	3.7731283241153446	12.469896398638353	7.211153195195302	36.32350552825486	6.052630651216113	4.894286098742897	15.973043165693062	28.003072720903738	0.06563949428966016	1.0	26.0	16.0	33.0	17.0	1.0	17.0	5.0	20.0	10.0	16.069279314302122	11.071328856905334	0.2807592211427409	0.2602931591638004	0.24567027851235113	0.21327734118110844	0.111784300016282	0.34441078976498507	0.5244397467716123	0.4755602532283866	0.7865896201912184	1.4269347304478985	4.3112422335256926E-4	2.440006597639356E-4	3.7318836012619855E-4	0.5798000485151388	-2.6596839140841084E-4	-26112.940586234552	-1657.6121102623383	-423.9807899009666
400000	-30535.396823501054	-4433.705572050496	-26101.69125145056	22.57313258492681	2001.4049496068542	286.3505877830084	2.136378600797432	2.9500639095584256	24.91914509891541	7.455446671777727	21.94223400494848	45.05859164685595	7.559008359309245	13.14480964918427	35.63546250759444	0.05774271975969565	4.0	24.0	10.0	36.0	11.0	6.0	24.0	2.0	20.0	9.0	14.947224052064875	11.851072505668688	0.2847189190376353	0.2512707155248027	0.2477333888166858	0.21627697662087708	0.05357781843873328	0.4213061623646046	0.5315084672302157	0.46849153276978345	0.7971917573766597	1.4057247940544877	4.4609274760047755E-4	2.579463932842199E-4	3.896620793529908E-4	0.6110545780588235	-0.06771972628442792	-26101.69125145056	-1657.6121102623383	-431.0997717211628
410000	-30515.832379321313	-4423.708559487524	-26092.12381983379	22.606201800111084	2001.3718803916697	277.54964484067017	0.6255681775515167	3.4829202391834717	18.35402231846103	8.853564653185119	27.970650917985115	63.02422233401266	7.78370223648395	30.455824639385217	29.643839449696948	0.07594520694337509	7.0	22.0	5.0	43.0	6.0	8.0	25.0	1.0	20.0	9.0	13.877386644766341	15.993404150646944	0.2795168444957426	0.2634213352764793	0.2417245899287345	0.2153372302990444	0.04753022367468869	0.3570542644977236	0.5277298517568305	0.4722701482431686	0.7915243385199553	1.417062658426832	4.289630056065851E-4	2.5883915554356817E-4	3.959306329908215E-4	0.6333261579623164	-0.014383790913583924	-26092.12381983379	-1657.6121102623383	-419.9576953357679
420000	-30536.620617528595	-4423.551964934628	-26113.068652593967	22.606788621467594	2001.3712935703134	276.684614705636	1.4843832324512403	2.168888860706922	12.00957484621889	8.730733547145645	12.829643035307926	23.38122468372023	8.714413505107917	56.874955820343054	19.538926821961898	0.13470434351611746	7.0	22.0	7.0	37.0	5.0	15.0	25.0	2.0	17.0	9.0	18.123000549194817	15.340658830613155	0.28756865479064164	0.25966857557921796	0.24317417271470407	0.2095885969154372	0.07986894757067632	0.3586354448017791	0.531070756921326	0.4689292430786735	0.7965352503370182	1.4070381587383323	4.500538721289248E-4	2.97103348162552E-4	4.162337300660232E-4	0.7389233176064509	0.034802327603434505	-26113.068652593967	-1657.6121102623383	-423.33360830650406
430000	-30538.939058977645	-4436.324533956171	-26102.614525021476	22.79805133286171	2001.1800308589193	281.061904293535	1.9238187941464067	5.313932957596643	19.651903578896018	8.540049348598474	18.95358595504768	38.336937028289356	9.625763649297205	17.756400485291326	22.44755167118938	0.27195632502538786	8.0	27.0	5.0	36.0	6.0	10.0	24.0	2.0	19.0	9.0	13.348026514376587	12.155839245876198	0.28118605468642915	0.2607457336268174	0.2480421985133573	0.21002601317339697	0.01635328592774615	0.25801267770931946	0.5477014084158153	0.45229859158418484	0.821479007790779	1.3571373227320387	4.6073785314523807E-4	2.72153606967851E-4	4.0959574647602423E-4	0.6610233739622439	0.0028047937668297623	-26102.614525021476	-1657.6121102623383	-439.4598649892215
440000	-30556.745515848383	-4439.02234276941	-26117.72317307897	22.69564780877912	2001.2824343830018	273.09635808183674	1.361452288047073	3.6809018335177126	8.224075496896535	9.766875719098529	40.207098600372525	12.20160681960694	13.196815730739946	65.37198517840956	14.928411839131476	0.5880614736175159	5.0	28.0	3.0	43.0	10.0	6.0	23.0	1.0	19.0	8.0	13.878925485994714	11.30553893165987	0.2874127845880613	0.25072583740570203	0.24903074592480184	0.21283063208143566	0.004624782686977774	0.4156754610466263	0.5265283761889509	0.4734716238110491	0.7897222855359372	1.4206677267729664	4.962396778733463E-4	3.181363947627227E-4	4.1976584159429567E-4	0.70818998851925	0.0416918258863345	-26117.72317307897	-1657.6121102623383	-440.50714730760745
450000	-30525.2763124387	-4432.7762170099795	-26092.500095428717	23.41192991828768	2000.5661522734933	263.6019017643929	5.722662544326786	2.3687119213628747	7.09020513650016	9.701524853850398	22.72164610846903	28.835846583441192	8.321985096768504	31.604175685433646	12.041313228320941	0.5352380005702944	1.0	26.0	1.0	41.0	9.0	14.0	23.0	5.0	19.0	7.0	13.984280432222072	12.891147081351503	0.28144025058355704	0.26011958022733905	0.24323616389297423	0.2152040052961305	0.05549364872332795	0.3117610941318754	0.5373136615852716	0.46268633841472856	0.8058987740568203	1.3883061107520174	4.741951268715892E-4	2.992416553716122E-4	4.0133914595757774E-4	0.6746153197693978	-0.020555671235404034	-26092.500095428717	-1657.6121102623383	-436.89856783417474
460000	-30515.470544116055	-4429.78473774044	-26085.685806375615	22.95055067951294	2001.027531512268	267.66552708542804	0.9956785404670541	2.6557510054348485	5.199127419964572	9.488356347809454	7.069119906403125	24.89176632509168	10.95080199381218	17.145751873362112	21.532384554411536	0.517646947156261	3.0	23.0	2.0	38.0	11.0	16.0	21.0	5.0	19.0	8.0	13.145631267785996	12.0354993134355	0.2848330530935622	0.26047590720625674	0.24465522514577145	0.21003581455441045	0.054506039661451386	0.2774618425710617	0.5208524532660999	0.47914754673390003	0.781209158749488	1.437698526742012	4.6541575130556106E-4	2.929344999731612E-4	3.95446333862571E-4	0.6733672032502226	0.012950844503207434	-26085.685806375615	-1657.6121102623383	-437.9388711479291
470000	-30504.699177977403	-4422.1139369573775	-26082.585241020024	23.19551987876138	2000.7825623130195	264.6513454488775	1.5437509732458095	2.086507117794486	4.674379157215086	8.317588865548252	12.01820457487691	23.253968412724344	5.109596366847511	22.584030446139902	17.070259078172967	0.4615996594735194	5.0	23.0	1.0	35.0	15.0	17.0	19.0	9.0	14.0	8.0	14.645617170918271	12.040540031592535	0.28377624927281875	0.25295925180713164	0.24280565832156567	0.220458840598485	0.022487466223736388	0.3364506388302379	0.5288744730763941	0.4711255269236049	0.7932411177201604	1.4136281831883972	4.840462626795018E-4	3.1865567662284504E-4	4.136797203336881E-4	0.7037537621034385	0.10276624092595942	-26082.585241020024	-1657.6121102623383	-429.65034572541407
480000	-30516.5345227747	-4426.003657803321	-26090.530864971377	23.537885857518805	2000.440196334262	261.06340794131165	1.6353388504652506	3.8150637281472455	7.433266105755405	5.9582522994245775	8.242792797786583	35.20120056009933	9.68746789361064	20.468879870762475	15.042953546873173	0.5272385468310105	7.0	20.0	11.0	31.0	10.0	13.0	21.0	7.0	19.0	7.0	12.862522557945418	11.35669866815758	0.28600143130252703	0.2584255788724251	0.24497443816264536	0.21059855166240352	0.028530253721692326	0.23181449597960047	0.5241735793269474	0.47582642067305125	0.786190404551109	1.4277333749273904	4.671513236136611E-4	2.9727246249738925E-4	4.256061789078649E-4	0.6682551042001428	0.07969061545416	-26090.530864971377	-1657.6121102623383	-433.1090749676806
490000	-30523.71222761429	-4429.750806777469	-26093.961420836822	23.04101138917372	2000.9370708026072	262.2504179899029	2.047320564753338	2.2636023341223757	11.64427500977782	3.329839269111347	5.581205415769606	40.30386645119756	5.733360159222089	13.01520644096348	18.433733153889147	1.0318491704667143	4.0	24.0	17.0	16.0	15.0	17.0	14.0	9.0	24.0	6.0	12.635666095008517	11.81292221075632	0.2828652784511534	0.2545452722114852	0.24913225855419568	0.21345719078316666	0.022397435966532243	0.36698244386847667	0.5130689933482375	0.4869310066517614	0.7695350077755133	1.4610530632165135	4.428268937010781E-4	2.567953733674898E-4	4.2660548598871497E-4	0.610807796285274	-0.050275363356049915	-26093.961420836822	-1657.6121102623383	-432.40389402836894
500000	-30545.99487649326	-4435.104093989058	-26110.8907825042	22.413521122810597	2001.5645610689703	260.79420123263003	0.536432597819922	1.4487553918528735	7.655459746813443	10.04818622622463	6.3753534314358005	25.904414783869672	6.28567799439542	10.31428906170111	19.403014501031187	0.33108718637925005	6.0	21.0	25.0	10.0	11.0	25.0	12.0	6.0	24.0	6.0	13.006857725645933	12.41977388214427	0.27628779250534097	0.25858462209799216	0.2525456751925312	0.21258191020413675	0.03502367625717409	0.2449868277908531	0.5069673162513656	0.4930326837486334	0.7603833065558724	1.4793613530796779	4.538684798628207E-4	2.3868464050415223E-4	4.3002867489089355E-4	0.5716660675168137	-0.03880865596187466	-26110.8907825042	-1657.6121102623383	-442.18209855127293
510000	-30530.165116090007	-4437.202421478739	-26092.96269461127	22.445459705619665	2001.5326224861612	263.12022897871174	1.0125052347065269	2.563463741206289	15.082529968078095	3.2921124995389963	6.2958242917505	22.514598410567196	5.855786705805271	12.432516817870592	17.071234963852184	0.4551125926468185	6.0	22.0	20.0	9.0	18.0	20.0	11.0	1.0	34.0	5.0	12.484739116367626	12.925587978532825	0.28355131183618343	0.2548559501863886	0.2475394685069625	0.21405326947046646	0.07495100803323415	0.2622151044531789	0.5026066433116196	0.4973933566883801	0.7538428791901589	1.4924457006962155	4.7602916419493634E-4	2.3373081354622775E-4	4.4685442765512247E-4	0.5448114187600526	0.1255741702640218	-26092.96269461127	-1657.6121102623383	-442.77530300512444
520000	-30538.30004212389	-4451.613646255081	-26086.686395868808	22.200509044782013	2001.777573146999	259.58617301598065	1.0168456600913443	2.52161016399574	10.273670190679384	11.722996605870266	16.95724804323531	35.07006147470083	8.171844765294244	8.035847625839615	6.884579368683731	2.1035858543081485	7.0	22.0	28.0	10.0	17.0	15.0	11.0	12.0	23.0	1.0	15.133314144888638	14.005816964252297	0.2825949140063924	0.26420578408028084	0.24296895248132722	0.21023034943200053	0.03990614570973134	0.37781588773386143	0.5310100652819966	0.4689899347180029	0.7964442209788836	1.4072202660684108	4.7509416418053344E-4	2.4176911891742573E-4	4.241816314825415E-4	0.5845628465926535	0.03562863923421943	-26086.686395868808	-1657.6121102623383	-459.48302518871884
530000	-30519.689077767187	-4428.989932705342	-26090.699145061844	22.322858293956607	2001.6552238978243	253.22330499041274	1.838318890822894	3.5434933675321916	9.115989618840263	8.364833625469384	11.189852843251934	24.997321962875617	10.65586811264911	17.65265814314812	2.765526209313219	0.21476538797527225	3.0	25.0	29.0	12.0	7.0	25.0	14.0	10.0	20.0	1.0	14.832696591404074	12.737612918091036	0.28315285641444554	0.2553002955380408	0.2497561525674679	0.21179069548004673	0.01238288668997449	0.2065697744429481	0.5345517469832352	0.46544825301676496	0.801756270802271	1.3965933295458979	4.514367214387309E-4	1.813279140423298E-4	4.4604785122062717E-4	0.4367590587899027	0.023397685138798443	-26090.699145061844	-1657.6121102623383	-439.34108415557864
540000	-30520.847965350775	-4433.542318888561	-26087.305646462213	21.487645317770873	2002.4904368740101	245.67240845247994	3.377987455109012	2.526634917937189	9.419362228537226	7.345335008703926	6.4276273037869185	24.75267496741392	20.28776664809009	19.764057283031093	1.228338840035692	0.3405578794146914	3.0	23.0	30.0	5.0	14.0	29.0	9.0	15.0	17.0	1.0	12.69974937763309	15.610093010411033	0.2808518519164939	0.26046376165528523	0.2467670807456622	0.2119173056825595	0.0077338512884593605	0.3766323503593133	0.5040484406537017	0.4959515593462984	0.7560053827583617	1.488119538684741	4.502569946892298E-4	2.0691482478328786E-4	4.4419205665387895E-4	0.5024909146213002	0.024008694119631836	-26087.305646462213	-1657.6121102623383	-442.48006201319004
550000	-30511.628775243847	-4421.188474989434	-26090.440300254413	21.096067392099872	2002.882014799681	241.7034233676359	2.434675776775655	3.2247303903548765	8.33292816433752	3.0914994588303424	8.745832988799084	24.038292545942266	9.595390296578552	15.510793403601975	1.555901850141273	0.7770420337783813	5.0	21.0	24.0	7.0	23.0	23.0	4.0	19.0	19.0	1.0	13.574755978273524	14.504105827730887	0.284137279924211	0.2621534104666859	0.2385402147736411	0.21516909483546276	0.0047761863289716615	0.22922910035062422	0.5226506227036688	0.47734937729633115	0.7839061728939037	1.4323030581251999	4.707162455601218E-4	1.9253573551686164E-4	4.4926566203753337E-4	0.4322752081251892	0.0208441393145468	-26090.440300254413	-1657.6121102623383	-431.9311309952841
560000	-30536.613223812506	-4425.184676240238	-26111.428547572268	21.798274851449847	2002.179807340331	246.8633208724941	1.7149484519907179	4.013644263213887	12.429388085781278	6.30941353747003	11.132572019762375	39.765811611666294	22.91070371092606	13.399406931038992	1.1370969591839086	0.9380446533244318	8.0	19.0	19.0	7.0	22.0	21.0	3.0	26.0	16.0	5.0	16.36933576336764	10.907197915811985	0.2742540657290903	0.2605357964954044	0.24924359206498942	0.2159665457105166	0.010462984224087033	0.4177964999704005	0.5201120594892679	0.4798879405107321	0.7800986669088232	1.4399201034763942	4.6146989021881934E-4	1.7869134230092534E-4	4.576709327584864E-4	0.39031653665312926	0.01539441222110442	-26111.428547572268	-1657.6121102623383	-433.06668372304944
570000	-30530.886425287208	-4438.450732749041	-26092.435692538165	21.440069975158302	2002.5380122166225	256.2034171720989	2.6304225051331307	2.3843678149129115	10.140791982029919	7.271304611657787	10.19851556864681	31.331064981203397	15.20186770511891	15.476513348061147	2.3420658173419335	2.449747857333723	15.0	13.0	11.0	16.0	20.0	18.0	6.0	27.0	14.0	6.0	12.765268244067	12.935898754519899	0.27516506244899225	0.25875625771572935	0.24856471857947654	0.21751396125580255	0.02763008752483591	0.3479815226731298	0.5372587859454385	0.4627412140545609	0.8058164679216355	1.388470766977597	4.3376408302216656E-4	2.1305436605819847E-4	4.264767681551797E-4	0.5024153920405818	-0.07091021411119355	-26092.435692538165	-1657.6121102623383	-446.56996954870067
580000	-30519.20583919173	-4435.905507415864	-26083.300331775867	21.40704065511602	2002.5710415366648	259.69337758522533	3.781164793440743	4.111756663283416	13.163889335345898	6.300328478034665	10.724932377001755	33.977628096879464	17.96817423573083	10.741621221951252	0.4489274093691249	0.9782164767234479	22.0	9.0	7.0	20.0	17.0	17.0	4.0	32.0	9.0	9.0	14.553799146625227	12.78757660568879	0.2805324835787853	0.2616820226582733	0.24937856862177726	0.20840692514116485	0.03433941607623376	0.31875320921067013	0.5434262761036197	0.45657372389637974	0.8150668799487953	1.369965002783343	4.344465030305351E-4	2.0648907101503494E-4	4.1411160877348404E-4	0.47641408022092085	-0.001166860304540967	-26083.300331775867	-1657.6121102623383	-444.22732867605725
590000	-30511.59577221729	-4437.193551011265	-26074.402221206023	21.229101123456527	2002.7489810683244	256.43744822814386	3.5263923019647176	11.338464969248056	19.014060154463	9.813987067519133	15.165743846797834	26.27049313542586	18.491035135335235	17.89561321645762	1.1378749595390356	1.5306432107477943	28.0	5.0	13.0	12.0	18.0	17.0	1.0	32.0	12.0	8.0	13.697636161130411	13.488192574199587	0.27593105259684375	0.26094935879184333	0.2424361220533761	0.22068346655793727	0.04204826994207931	0.342837296957836	0.5268181525588456	0.4731818474411539	0.7901569114126732	1.419798242909545	4.531075428416741E-4	2.0622303109156344E-4	4.400164353141071E-4	0.42269673799810975	0.053614367323103596	-26074.402221206023	-1657.6121102623383	-443.41338889615895
600000	-30500.54270843557	-4412.670337345518	-26087.87237109005	21.655036373816543	2002.3230458179644	242.9521652177232	2.1324291487566605	6.372340267076629	14.295870993242913	7.924582659498814	9.307487109174785	17.274799876686806	31.689772601381254	14.575814010904795	1.4072545768450524	1.1591581309777477	26.0	8.0	9.0	9.0	21.0	12.0	8.0	33.0	12.0	8.0	13.086525298310127	12.262051378652776	0.2782626921947212	0.265067037415881	0.24200613048865188	0.2146641399007464	0.06127358434858113	0.2791041730057291	0.554248763379615	0.44575123662038396	0.8312991663236432	1.3374917612558757	4.641375182319043E-4	2.3714635021126405E-4	4.405783735309701E-4	0.49518815009062	-0.09440652366533951	-26087.87237109005	-1657.6121102623383	-421.40370100575296
610000	-30518.707097989678	-4420.62784527626	-26098.079252713418	20.831519683594685	2003.1465625081862	248.3525346278888	2.1136831589050242	5.728691330443469	16.948518240223837	4.928410502501804	12.318412570816784	34.92415947047816	12.778060056949572	10.60308041361426	1.2988226834913843	0.9344701029758006	26.0	5.0	10.0	16.0	28.0	8.0	9.0	26.0	10.0	8.0	10.944922410158389	12.786879507384057	0.28490562903175537	0.26339293422208915	0.23981292560034528	0.21188851114581078	0.055787866820024526	0.2491614327721595	0.5679938178433359	0.4320061821566637	0.8519149133883563	1.2962492573816902	4.601565946159467E-4	2.393506157635531E-4	4.300223578281247E-4	0.4961749983649754	0.07215821209535767	-26098.079252713418	-1657.6121102623383	-429.1619283339939
620000	-30530.801448551312	-4414.361814494221	-26116.43963405709	21.551837881227137	2002.4262443105538	247.00365471739048	2.290406761511882	7.216806548019346	19.125986871552435	4.5634732431845935	25.180557877824505	30.778022156588133	7.833872310579707	10.140344338440519	0.7392260007253763	0.7923353308377032	26.0	7.0	10.0	15.0	30.0	11.0	11.0	18.0	13.0	5.0	16.022273932727206	12.5313655543701	0.27984696073352056	0.2603070532187186	0.25121826193475527	0.20862772411300604	0.05151195792571668	0.28902860504572553	0.556870672849076	0.44312932715092324	0.8352316805666133	1.3296246326288184	4.3698538626512365E-4	1.5671239132648946E-4	4.234274531754334E-4	0.3518934359956933	-0.07101282466329897	-26116.43963405709	-1657.6121102623383	-420.0589233419021
630000	-30511.93561764276	-4405.412829332532	-26106.522788310227	21.33025532569886	2002.6478268660821	236.96691833966446	3.4027350564078978	9.500611077512906	15.213695626357543	3.261816054111724	13.434906583831378	27.204256082184912	9.442974157670227	14.503497915293876	0.4052798689059104	1.055486540270867	25.0	7.0	13.0	12.0	31.0	8.0	14.0	20.0	11.0	5.0	16.406385736936073	13.369865541551542	0.2788311976011327	0.2610992360593407	0.24752385661441653	0.2125457097251105	0.045848718763803704	0.2672159425159061	0.532084269394077	0.46791573060592145	0.7980553837668505	1.4039970800584083	4.6139973818941913E-4	1.3939728971222454E-4	4.672564137191291E-4	0.3125039099762716	-0.006609303343261719	-26106.522788310227	-1657.6121102623383	-411.44808337073346
640000	-30509.81655111818	-4398.553185229722	-26111.26336588846	21.19824841650752	2002.7798337752733	232.66501817893584	2.440864822331243	12.184562833069831	11.180669617739083	9.071512515079291	10.19459827509681	35.814828931092904	5.64817524169484	17.562783183433243	0.4988090105499087	0.6309540391316318	30.0	3.0	15.0	6.0	27.0	11.0	20.0	17.0	10.0	7.0	11.458012495946312	14.66667500355434	0.28949389460783725	0.2537323019289789	0.24431834086482698	0.21245546259835738	0.03296658396669717	0.27337912668215836	0.544362866539404	0.4556371334605946	0.8164716405904009	1.3671547312941792	4.600540056244195E-4	1.792802841246468E-4	4.719038615423523E-4	0.4107429320517356	0.14972242908952293	-26111.26336588846	-1657.6121102623383	-404.30266375394734
650000	-30502.825298521013	-4394.630741873064	-26108.194556647948	21.457744867164063	2002.5203373246168	238.11850708908932	1.9539478655557432	4.707135836062641	18.397242151851948	2.0603448053212756	14.264897732281383	23.554557569903583	5.88657765800695	21.18334955878471	0.8077628824145856	1.8550799668397326	25.0	4.0	13.0	15.0	24.0	12.0	17.0	16.0	16.0	4.0	10.429483547328639	12.36651810192856	0.28139096673878	0.25680583781382604	0.25119941485056957	0.2106037805968249	0.028312886599352684	0.30028353648310807	0.5647433374445191	0.43525666255547907	0.8470396266503019	1.3060024344822212	4.8319449902347114E-4	1.7499792990811287E-4	4.896355601957928E-4	0.3518645194476289	0.06413834303076914	-26108.194556647948	-1657.6121102623383	-397.3214064814853
660000	-30478.20290346961	-4387.969722227537	-26090.233181242074	21.221227474996102	2002.7568547167848	240.7044856256648	2.2193147879552098	4.703814418205948	14.193302076854344	1.076846010226743	5.494889215115712	21.584139842860257	8.018448145781198	21.016076399982467	0.5139446926793331	0.8941111142011805	27.0	2.0	13.0	14.0	20.0	16.0	18.0	18.0	14.0	4.0	12.846307608202892	12.375924340481	0.2799009099179529	0.26696542489518027	0.24704389980517358	0.2060897653816937	0.0582274237119147	0.30858983910087556	0.5071776676849613	0.49282233231503575	0.7606988056294595	1.4787301864416706	4.8413607151392507E-4	2.082950405489117E-4	4.6125225822399356E-4	0.4244618971940233	0.025727452326302445	-26090.233181242074	-1657.6121102623383	-394.21744173874305
670000	-30476.246740117513	-4380.828730351962	-26095.41800976555	20.77749310315954	2003.2005890886214	228.40931432765896	2.4673302890363265	4.270135849615963	10.071465531316628	1.974096608241973	5.6047660387925955	31.17736148355535	2.9229162316625543	12.2671929342175	0.5635585245077155	1.0670295240658798	28.0	1.0	16.0	13.0	18.0	16.0	15.0	22.0	12.0	5.0	13.975169849422167	13.442606633917096	0.27934290158877095	0.25312685172618504	0.2536632625333264	0.21386698415171798	0.09771826493369627	0.3573756122501776	0.50288493993946	0.49711506006053763	0.7542602869860802	1.4916106621896559	5.636746274124267E-4	2.684395446847034E-4	5.254191903488767E-4	0.43507608329390324	-0.0017999774512620608	-26095.41800976555	-1657.6121102623383	-387.2227714425387
680000	-30493.53874026412	-4379.551001137347	-26113.987739126773	21.006787939982875	2002.971294251798	231.95103152995358	1.925348135684081	4.043883582120984	11.493351347063387	1.192329792920612	6.573780196961232	30.553038951956456	3.662807050296013	11.77720541564335	1.5597263995355486	1.5659157852175558	27.0	1.0	17.0	13.0	18.0	16.0	14.0	23.0	14.0	3.0	12.148041806380956	11.66855966916054	0.28214557934046225	0.2568381445863593	0.2478711883922773	0.21314508768090148	0.023201962787276063	0.26362309594467903	0.5430956642153235	0.4569043357846732	0.8145710062450068	1.3709570150099795	5.263151437745452E-4	2.1436468493619008E-4	4.8282659658287213E-4	0.3943631689677546	-0.013739631672948619	-26113.987739126773	-1657.6121102623383	-385.70953064021853
690000	-30469.694155736353	-4381.58886916259	-26088.105286573766	20.976443615932812	2003.0016385758481	229.0406300266016	1.5596953049018742	1.8470727303788035	11.106098402235093	2.286356991903292	8.76352523186898	28.51255546081041	3.8670873727247805	12.756104740042893	0.9776039933327348	1.9917766878498548	23.0	5.0	17.0	12.0	19.0	18.0	12.0	21.0	16.0	3.0	14.187784062433423	13.710171175993727	0.28166189964286914	0.25036485205883985	0.25211080133434854	0.21586244696394286	0.07561540992499528	0.2586274758939365	0.5465235670034095	0.45347643299658674	0.8197124028853862	1.3606714759900254	4.979915259261238E-4	1.7679942756136758E-4	4.5801248411056836E-4	0.3911831661489013	-0.03978135507930527	-26088.105286573766	-1657.6121102623383	-387.3944378867105
700000	-30492.631572196213	-4384.473651510944	-26108.15792068527	21.152557401075384	2002.8255247907055	227.63431182788588	2.1892293694038463	3.869634396756755	10.793441893925406	1.9530790449575133	8.446604998509208	27.621051148812068	2.5919463134451495	22.39946674312489	1.3996300331250335	1.1980286775491829	25.0	4.0	17.0	9.0	21.0	20.0	12.0	17.0	14.0	7.0	15.063510864640909	13.03381638937534	0.2855009328114692	0.25985711392352123	0.24741343492303253	0.20722851834197736	0.026848623467886357	0.3237383239357395	0.5270566217413428	0.4729433782586539	0.7905145833565763	1.4190827080086765	5.034207229434322E-4	1.7187914364366418E-4	4.868181741490222E-4	0.38261336916128214	-0.015379907824569265	-26108.15792068527	-1657.6121102623383	-386.58140826319243
710000	-30489.71998290693	-4397.813828188357	-26091.90615471857	21.29919712339925	2002.6788850683818	230.30924031077882	2.2625926110421046	4.7424893674580835	9.92720376053059	5.836414790005924	6.691307886075386	24.215152775738506	6.196200088405413	17.141390564569978	1.69346141056324	0.8404424590246455	28.0	1.0	21.0	12.0	13.0	24.0	12.0	16.0	15.0	4.0	16.407978168056616	10.987483036897174	0.2843874526710299	0.2508034193822419	0.24387519618654896	0.22093393176017964	0.06150222312288956	0.23471278224974376	0.5165531518113791	0.4834468481886178	0.77476078041971	1.4505987271283038	4.978755083367733E-4	2.112177621916697E-4	4.8249430794285566E-4	0.44149969023483376	-0.12950365482968038	-26091.90615471857	-1657.6121102623383	-407.30931680486907
720000	-30476.265672296802	-4385.2862581867375	-26090.979414110065	20.285398640304834	2003.692683551476	231.43203873496486	1.7295232902117224	3.956305964597513	11.002432112236653	1.2442290158219498	9.819044738447595	39.01078475320799	5.98033683946318	15.558603756564452	1.0427986808979557	0.6796342417643191	27.0	1.0	18.0	11.0	19.0	22.0	12.0	15.0	11.0	10.0	15.108780397438336	13.77031345256728	0.2876682460381902	0.2621722638279629	0.23674969090723738	0.21340979922661016	0.0887614737629413	0.23565622753583745	0.552096221421207	0.44790377857878905	0.8280706406980917	1.343950536686209	5.127515545036264E-4	2.4252546058196149E-4	4.6743039180650344E-4	0.4793320524446636	-0.029910086843704654	-26090.979414110065	-1657.6121102623383	-388.998547620831
730000	-30491.38507720505	-4383.978239958249	-26107.406837246803	20.47719104497741	2003.5008911468035	225.29180138234744	2.904617117788361	10.080074301599266	12.822729654862673	1.0412452252329196	6.7329353564006205	26.309163521352954	6.06420608053776	11.523316358321916	1.9522541015417816	1.3420660865017184	29.0	5.0	14.0	10.0	18.0	21.0	14.0	16.0	9.0	10.0	12.40605467152661	11.847974553999356	0.2762821987136031	0.26089638793159237	0.24452090913517618	0.21830050421962904	0.04264824220825064	0.24191739799104775	0.4983422980952688	0.501657701904727	0.7474469305521271	1.505241013699177	5.50476943892554E-4	2.2215783762014673E-4	4.970486540079239E-4	0.43694696962116913	0.0421266571557622	-26107.406837246803	-1657.6121102623383	-389.23450849266834
740000	-30490.86018034446	-4386.068984685444	-26104.791195659018	21.503796023470034	2002.474286168311	229.50531573585323	2.643790224484445	6.032977480814064	9.95951746995973	1.4661134071701443	6.68782395238298	23.98626453823888	5.82007908415623	11.507496274479845	1.1560331910335753	1.0931099204314503	26.0	4.0	16.0	12.0	18.0	18.0	13.0	19.0	7.0	13.0	16.081095713860822	13.237633051061453	0.28275189549413987	0.2550575554555205	0.24586270497706667	0.2163278440732737	0.06535980777776425	0.27278582202327234	0.5276460708380833	0.47235392916191254	0.7913986783245519	1.4173140459258775	5.218018855333727E-4	1.4513011417733316E-4	4.956168055026809E-4	0.30133915837968617	-0.0054463318765661265	-26104.791195659018	-1657.6121102623383	-394.4747267925973
750000	-30494.551352258768	-4399.662101430364	-26094.889250828404	20.998885388217982	2002.979196803563	235.70450142389345	3.011572254072573	2.6297009710044046	13.169360611870488	1.9352449295627476	9.166144652204114	26.514885332156208	6.667886677652138	14.027551323033284	0.991635368147251	1.2184378967125045	24.0	4.0	21.0	7.0	19.0	17.0	14.0	19.0	5.0	16.0	13.924259031040632	15.973516065238824	0.28426257499195984	0.26232302516725003	0.24602673590961582	0.20738766393117486	0.05149044867439761	0.22433738774227327	0.5379053016283981	0.46209469837159806	0.8067861551519367	1.386530874659986	5.097850296472583E-4	1.8965979151215699E-4	4.916911734119681E-4	0.4146961640065726	0.00971584493681337	-26094.889250828404	-1657.6121102623383	-405.72764401235224
760000	-30465.675332623527	-4379.666544521229	-26086.0087881023	21.155873953336094	2002.8222082384448	224.66232012504858	2.3224879902206874	4.838258086682494	15.714342533487299	1.9389444898692834	4.733242964685851	19.28476749043761	7.487258274796313	13.04670844466314	0.7605340712130209	0.9544910499885959	23.0	2.0	20.0	10.0	20.0	17.0	12.0	19.0	12.0	11.0	13.152131577786406	11.018617052963938	0.2764416451585486	0.2624951472343158	0.24498717977801654	0.21607602782911975	0.034770828437818	0.362034830571664	0.5396058910818134	0.46039410891818267	0.8093368123446794	1.3814281981077754	4.930258689076543E-4	1.95143556561879E-4	4.8333233082559836E-4	0.4183624394088261	-0.03739075688208891	-26086.0087881023	-1657.6121102623383	-389.1863126632535
770000	-30479.269677719185	-4377.79420794085	-26101.475469778336	21.024868499774183	2002.9532136920068	225.50713025421732	2.3591090788915854	6.438467533571189	15.744759555364677	5.218880569541591	5.899283649680527	18.36678312925537	3.6482774503322677	24.247135191790438	0.5459914617472296	0.47140449661297223	30.0	1.0	11.0	11.0	24.0	18.0	14.0	14.0	12.0	11.0	13.140577301099368	13.324828643997288	0.2832405165555918	0.2549988802148118	0.2547250414900444	0.20703556173955262	0.028233901358776434	0.5089078021166653	0.5418149576299109	0.4581850423700847	0.8126501173101054	1.3747998187216668	4.91758641382357E-4	2.2105516748054173E-4	4.947694054340893E-4	0.4657167405683195	-0.03989254871769998	-26101.475469778336	-1657.6121102623383	-383.549772855083
780000	-30452.63470295869	-4370.7992216901275	-26081.835481268565	21.319296691756747	2002.6587855000241	220.9787906244626	3.949621493663921	10.75368973424566	17.762299928562694	4.339105288061161	5.6659644083109235	17.602000794602287	4.437390879545735	17.127185613070665	0.5340922795166871	1.1558345910828591	28.0	4.0	12.0	5.0	26.0	24.0	11.0	12.0	19.0	5.0	16.411736718717705	9.779742605563921	0.28403455373624475	0.25805397970470717	0.24555665700422327	0.2123548095548254	0.03404059502259219	0.26935690517349237	0.5270938029809352	0.4729061970190612	0.7905703502531727	1.4189711444334288	4.953969741409607E-4	2.5899462267183095E-4	4.9108022155995E-4	0.5116318086724762	0.029375866996497066	-26081.835481268565	-1657.6121102623383	-378.0603155879382
790000	-30477.539586892868	-4386.640337007665	-26090.899249885202	21.355341449544888	2002.622740742236	225.43438590388257	2.1702258906645198	10.1407176495061	17.189242936347554	5.391761673973813	6.637137717754222	17.023605582526688	7.380158342561858	14.72410449856678	0.9494360083565085	2.2849846007240577	29.0	4.0	12.0	7.0	23.0	19.0	12.0	16.0	22.0	2.0	12.630675244795306	15.369755382458804	0.28553508097050195	0.2591991391545664	0.24746503972602069	0.20780074014891162	0.09195161373818617	0.27393328010736373	0.5373413926373917	0.46265860736260456	0.8059403669335785	1.3882229027860047	5.091586114744649E-4	2.376008585661506E-4	4.984126016015902E-4	0.48139952781140577	-0.09613436645814984	-26090.899249885202	-1657.6121102623383	-393.396270882897
800000	-30470.806066114772	-4379.320745764831	-26091.48532034994	21.16725865452316	2002.8108235372576	221.37833025219652	2.0672732881545377	2.6789015767862487	10.29762052072867	2.0549128059654427	7.333578290114006	24.600221311926852	6.853534885346271	19.635038113072476	1.1136342264731114	0.622761662279158	24.0	5.0	16.0	13.0	18.0	21.0	14.0	12.0	22.0	1.0	14.34683142032749	11.599838322231411	0.27780264076696226	0.26285142572121906	0.24839843020960578	0.2109475033022136	0.08754362618984977	0.3601846380102025	0.5514378333477026	0.44856216665229315	0.8270831464666489	1.3459260525158392	5.350586631211316E-4	2.8828199688572966E-4	5.092027931462832E-4	0.5312717861999512	-0.012510610162832433	-26091.48532034994	-1657.6121102623383	-387.6045524255149
810000	-30506.736273400522	-4390.469355965086	-26116.266917435438	20.83249406402719	2003.1455881277536	221.6579156701562	1.9397166846346328	1.9105156865691981	8.740735486459828	1.326782283300198	10.051188196959801	16.65818076522387	7.284275952648359	15.90629257133726	1.6001074571386282	4.998663682141567	25.0	3.0	20.0	10.0	18.0	27.0	8.0	10.0	24.0	1.0	14.496336427805623	10.132513803043999	0.28268197297049374	0.2634735269481735	0.24546735104744602	0.20837714903388752	0.07688652570037907	0.28722235776737604	0.5211962640366216	0.47880373596337383	0.7817248290148848	1.436666910819875	5.216928832797125E-4	2.2930547553627332E-4	5.102656255630729E-4	0.4270316277454657	-0.010700063714416131	-26116.266917435438	-1657.6121102623383	-395.330751553315
820000	-30466.197474022203	-4380.1263236536715	-26086.07115036853	21.69904827881139	2002.2790339129695	220.5162780223276	2.017447043273273	5.620748693409769	18.250674083566413	1.2660163759712297	7.336011509533996	17.493448308572734	4.101935437213573	17.343419630246782	2.0722000356702632	0.8427178306931474	28.0	2.0	17.0	11.0	15.0	25.0	9.0	15.0	23.0	1.0	12.389144022497025	12.140343328002212	0.283081732530747	0.2521285843214797	0.25820834846284624	0.2065813346849279	0.007867042893558968	0.3714509363668444	0.531554892099858	0.4684451079001366	0.7972613884845308	1.4055854946525594	5.3770146197905E-4	2.544781448487222E-4	5.097758024530156E-4	0.48007766635332044	-0.028522106255101175	-26086.07115036853	-1657.6121102623383	-385.0786256252326
830000	-30463.746869160852	-4373.8135573944	-26089.93331176645	20.92958680802486	2003.048495383756	218.6545210090391	1.7196847138127331	6.139731912266943	9.956448660090505	1.5086410803035255	8.188034960983451	18.310013047662746	3.318627197194791	12.031868160852408	1.5633667419047839	0.5031544579692948	28.0	1.0	18.0	11.0	18.0	20.0	11.0	19.0	18.0	2.0	12.94623326345905	13.564388179174445	0.2845147989552425	0.25681006797088785	0.24345225086913647	0.21522288220473407	0.006137198159263026	0.2899049056587865	0.5182692063825548	0.4817307936174398	0.7773346332248757	1.4454496469637306	5.158324352498815E-4	2.292219340053901E-4	5.033560165722288E-4	0.47455581627248333	0.0030371782775103144	-26089.93331176645	-1657.6121102623383	-382.016695667038
840000	-30479.014029245853	-4388.02095636212	-26090.99307288373	20.513238788031504	2003.4648434037495	224.18281452761516	1.7482553887828591	5.442838801068094	13.027789181964438	1.606514348319067	8.995701044023237	26.68753781224759	4.479712197570125	12.554782286564809	2.228472855972478	1.1563650214658754	24.0	4.0	21.0	8.0	23.0	14.0	17.0	13.0	16.0	6.0	13.310117545317503	14.784528952042091	0.28013421854365644	0.2572766375266868	0.24627532094580307	0.21631382298385465	0.006691672216439725	0.22687281992812378	0.5446802952471496	0.4553197047528451	0.8169477412829979	1.3662022756495915	4.8240947906596316E-4	1.8288423995234233E-4	4.7433956163714434E-4	0.39381945959776055	-0.012381299294649218	-26090.99307288373	-1657.6121102623383	-394.1573779223629
850000	-30495.142496258206	-4392.509438339442	-26102.633057918763	21.868583508052005	2002.1094986837288	227.64087280443485	2.5450365398496446	2.9443360588330174	10.55541304164569	2.6898937373763783	8.400380037906203	20.987077437771365	6.463593552108589	13.07849738427384	1.5092790420640343	1.9880660745793521	23.0	4.0	24.0	7.0	17.0	20.0	14.0	15.0	11.0	11.0	15.925047653127576	11.636039199573426	0.28407763349997633	0.25727162909013834	0.24523821510035376	0.21341252230953264	0.00749071066079858	0.2180526073279447	0.5357483710019577	0.46425162899803685	0.8035510471101174	1.3930028184381682	5.349344559330097E-4	2.1338378187772737E-4	5.26735789977516E-4	0.39917141591523564	-0.09019049691002644	-26102.633057918763	-1657.6121102623383	-402.04336778014647
860000	-30482.215383045022	-4376.596825925221	-26105.6185571198	21.058844644017633	2002.9192375477633	215.60873205149667	1.9517375499635088	5.200257692550818	12.505283144315447	1.577451792126935	8.41392748713265	16.847966086042735	5.661060761338293	18.30886696386427	3.391938498596052	0.43093465739066455	27.0	2.0	19.0	10.0	18.0	23.0	14.0	8.0	9.0	16.0	12.383037039940382	12.594883851559697	0.2844918888657726	0.2643477167608398	0.24362538836804143	0.20753500600534724	0.06797109537605679	0.24206724315390435	0.5495512023065952	0.45044879769339996	0.8242534517244007	1.3515869531857772	5.114478053176584E-4	1.7653565844199303E-4	5.148965445108765E-4	0.35494197101005476	3.270762421576295E-4	-26105.6185571198	-1657.6121102623383	-383.8283603555716
870000	-30507.49775070459	-4396.584720340599	-26110.91303036399	21.245031038422084	2002.733051153359	223.5073113968006	1.8778516399466914	4.102204657398333	16.28289149648216	2.164702192492276	6.083547833714017	14.492721860632587	7.715361357178929	26.38126286200047	5.139209113140868	0.963231822330695	27.0	1.0	19.0	10.0	19.0	18.0	19.0	6.0	11.0	16.0	13.984758682933347	13.918002932923995	0.28346970389561094	0.25476850660293104	0.2485062160563333	0.21325557344512566	0.09502214323359699	0.26630500882440444	0.5306580890910149	0.46934191090897986	0.7959163036726821	1.4082763826126052	4.972694417826133E-4	1.8654735107933811E-4	5.03087402955812E-4	0.3738226306027533	0.017727533971208215	-26110.91303036399	-1657.6121102623383	-403.01850648779606
880000	-30503.835154827284	-4399.509711337568	-26104.325443489717	22.317028275911593	2001.6610539158694	226.61438331690417	1.6820061251655838	6.368553363335804	14.405314670699006	2.8670387365517995	8.848586871926706	22.29033247686909	8.018681291613246	16.091863779345818	5.938053825799686	2.259265894881001	25.0	2.0	19.0	12.0	18.0	20.0	18.0	5.0	9.0	18.0	16.45728957871521	11.902220161079931	0.28524502492439924	0.25914539046036345	0.2456652122606469	0.20994437235459135	0.026450065620495546	0.31261127210836903	0.5147722977979947	0.4852277022019997	0.7720897371003826	1.4559422402253326	4.647074421672287E-4	1.7482893924210987E-4	4.7536896828970443E-4	0.3641168263245603	0.04936357011426671	-26104.325443489717	-1657.6121102623383	-405.9775807488118
890000	-30495.003761355496	-4382.225569928916	-26112.77819142658	20.794359227983705	2003.1837229637972	218.80534605040194	1.944264008909234	2.709418541599667	10.965779737000998	2.4055582939138866	8.420259318522737	30.35104145799042	4.820869605007506	14.580476271868136	5.211754367527293	1.051435920586938	27.0	1.0	18.0	11.0	18.0	17.0	23.0	10.0	7.0	14.0	13.305986004988942	14.171521547122888	0.28974871902684385	0.2579955994864258	0.24456324360006543	0.2076924378866659	0.06334578152099067	0.31919791651560564	0.5370876328821521	0.46291236711784284	0.8055597611714821	1.388984317570948	5.65000685743761E-4	2.164099290321219E-4	5.302916826393781E-4	0.4032967488552234	0.012808373424727295	-26112.77819142658	-1657.6121102623383	-388.51982527910206
900000	-30463.374028925806	-4364.496102366261	-26098.877926559544	20.772509055080196	2003.2055731367007	209.2505485984608	1.5182478027024608	2.7961894340220392	9.030029294569937	3.0889418903978982	7.900344814995939	17.378570038792617	6.557233714082275	12.369325343136113	7.376168434052448	0.7632569419674469	25.0	3.0	20.0	8.0	20.0	18.0	21.0	10.0	3.0	18.0	13.658602509130759	12.386114531515855	0.2868865695255797	0.2553233693888466	0.24616829560168807	0.21162176548388667	0.03165877384681684	0.286316350586098	0.5289759601185219	0.47102403988147273	0.7933933347372972	1.4133236678633134	5.456841936250662E-4	2.0570261141795749E-4	5.187550751531172E-4	0.36311399323212784	0.05808954581350703	-26098.877926559544	-1657.6121102623383	-375.05388564802394
910000	-30457.95130938815	-4357.97784156974	-26099.97346781841	20.903919399732235	2003.0741627920486	206.30658598708658	1.464651099674041	5.334953468396238	11.948321403814813	2.715862881651898	8.152203756152232	39.91906449471613	2.616345402141488	9.018723993709997	10.882862997730046	1.7240422228623968	28.0	3.0	16.0	8.0	24.0	13.0	17.0	7.0	9.0	21.0	12.401398204877825	13.623722855723589	0.277082012293024	0.25716506034603737	0.24921881852162014	0.21653410883931953	0.04412498730818156	0.25399036565240174	0.5307782045473609	0.46922179545263387	0.7960964608247056	1.4079159720964611	5.78747306418922E-4	2.6355979063750795E-4	5.289439275293918E-4	0.44608991459365427	0.041317308896959476	-26099.97346781841	-1657.6121102623383	-362.0420200089288
920000	-30457.447844824637	-4361.218118260318	-26096.22972656432	21.44285081179925	2002.5352313799817	210.77806905306048	1.5081526033644097	4.345943690306313	11.362370923759947	2.5489307962028955	6.082984949344961	17.462040507532762	1.8915329113169614	10.285802911244044	17.14469062125361	1.1903130202932097	29.0	2.0	15.0	12.0	20.0	16.0	15.0	3.0	12.0	22.0	14.294086052933892	11.65063953623069	0.2764690958740216	0.2619306756313744	0.24495192280957168	0.21664830568503346	0.019031208131920795	0.3288008065277473	0.5519478721299508	0.448052127870043	0.827848136562234	1.3443956637852266	5.790302035316338E-4	2.8111410452142424E-4	5.290833378017329E-4	0.4643167340015492	0.11320308273187143	-26096.22972656432	-1657.6121102623383	-366.9580407828365
930000	-30484.57851292943	-4375.716813591191	-26108.861699338242	21.31948559033824	2002.6585966014427	206.4877866901926	3.53969781914561	3.6103428767475023	5.886718007703805	8.463211458003466	6.97356252522257	22.639924461966626	1.585782947216621	4.357698008223938	15.401529141148355	1.6408401285464915	15.0	11.0	15.0	8.0	27.0	19.0	14.0	2.0	15.0	20.0	16.1813147022435	11.52954086936392	0.28519958563698894	0.2571249657427882	0.24524457940302313	0.21243086921720084	0.09013011793478781	0.4397704490425726	0.5183690099166554	0.48163099008333854	0.7774843252046791	1.4451501830618092	5.861053811530489E-4	2.567801074654052E-4	5.255667345483106E-4	0.41658781021266256	-0.06332470090145398	-26108.861699338242	-1657.6121102623383	-383.16193123096684
940000	-30487.906132154058	-4370.624921155759	-26117.2812109983	22.174701725107543	2001.8033804666734	215.44844067190968	2.1787596095407515	1.1535610671471574	8.26149468453623	1.8246212831113393	5.051396189166628	28.800578782293144	3.6102112130492405	9.924339381895427	10.170714069912414	1.5843272593114872	22.0	6.0	18.0	12.0	18.0	17.0	14.0	9.0	9.0	21.0	12.683426543626792	12.892271955968994	0.28179002514708873	0.2591171232266465	0.2465257272458137	0.21256712438045233	0.024581815586746786	0.28377220061978814	0.5463964478613346	0.45360355213865916	0.8195217411395912	1.361052901303635	5.113381910065161E-4	1.9181221501425624E-4	4.8042497460743194E-4	0.37644479955764043	-0.07062015848955633	-26117.2812109983	-1657.6121102623383	-375.2358818180404
950000	-30456.619329600508	-4366.234580409904	-26090.384749190605	20.702280193361897	2003.275801998419	202.8645803698628	1.0059797768669556	1.5208692130176844	8.092558968643843	2.040277938158734	8.892341335485153	22.988452501871873	6.808793041027977	5.165863308684467	21.57282326398862	0.9867394011244025	18.0	8.0	24.0	8.0	21.0	14.0	17.0	5.0	11.0	20.0	13.341092776673015	11.172346153862044	0.2808162657980711	0.2575593211689026	0.24425651089009862	0.21736790214292892	0.0130928017358494	0.535825157154876	0.5424927056553763	0.45750729434461807	0.8136666488854063	1.3727662126970557	5.737028019825278E-4	2.5983272815329817E-4	5.622116411728264E-4	0.44277829400526636	-0.03190214558500941	-26090.384749190605	-1657.6121102623383	-371.6846826829358
960000	-30462.255376267018	-4374.232034170625	-26088.023342096392	20.53001748892771	2003.4480647028531	209.0843811436942	2.2568240443182144	2.240574568606775	8.587252202706582	2.153675382428398	6.318842571674503	28.171561931139767	6.281216226022351	8.22514628556125	26.055263762112073	0.900453141635798	21.0	8.0	24.0	3.0	23.0	15.0	18.0	2.0	9.0	23.0	13.404649029302291	14.109035260355709	0.28245942102564714	0.25777506717508913	0.24318828312231897	0.21657722867694615	0.06733297681358806	0.405351241973887	0.48616584476621444	0.5138341552337814	0.7291838758192675	1.541776876465154	5.605329649982847E-4	2.69783979380265E-4	5.336756017870472E-4	0.4618761991935434	-0.08711814784975454	-26088.023342096392	-1657.6121102623383	-378.93908345851634
970000	-30472.917803932407	-4361.179374842123	-26111.738429090285	20.945699453330718	2003.0323827384502	207.03742820564327	2.774556775663372	2.8274771055666905	10.78925131293683	5.855629820951859	8.444859641339622	21.062980755758513	3.9870481293888096	13.155624005630884	8.383753943312556	0.6209476530969678	19.0	7.0	24.0	10.0	19.0	17.0	12.0	2.0	16.0	20.0	16.232960620927646	15.535711199937955	0.2837187930936546	0.25944187595636375	0.2428004577834708	0.2140388731665122	0.07952221978208958	0.36347262187577817	0.5322118794556489	0.4677881205443474	0.798246781826365	1.4036141817241206	5.311522551019799E-4	2.1667826885167694E-4	5.07975907859282E-4	0.41541121296164857	0.0866464485433147	-26111.738429090285	-1657.6121102623383	-368.31010483333114
980000	-30454.821029316896	-4359.963412868166	-26094.85761644873	21.083606180157165	2002.8944760116237	210.1354759785365	3.043585805677124	8.930564133803216	13.751803520377004	4.551748502639628	6.253138202721017	19.39936652880547	1.6234133109096194	3.2275332939561356	9.409016365838387	0.6118833965255589	30.0	1.0	17.0	15.0	14.0	20.0	10.0	2.0	16.0	21.0	12.232544398971632	10.966538115280972	0.27573641564578505	0.2556524244868208	0.251048446189424	0.2175627136779716	0.1018446319203206	0.27914784924572594	0.5009385912496458	0.49906140875035027	0.751341023741627	1.4974507476976464	5.442539497851634E-4	2.482699735431466E-4	5.104581293771498E-4	0.43572484803675593	0.05997825095829328	-26094.85761644873	-1657.6121102623383	-368.9139451102442
990000	-30455.923587546822	-4366.091399050294	-26089.832188496526	22.16085101003453	2001.8172311817464	209.35129504523928	2.04011691726224	4.864580459904173	9.807186629232769	2.4797132795460013	14.231596292916858	19.21412324993067	1.6498483781245825	8.724924394875663	17.01488806005906	0.8469036208624271	19.0	10.0	17.0	16.0	11.0	23.0	10.0	3.0	16.0	21.0	14.206836216188135	12.153463243654215	0.2817657541215739	0.2567261625528298	0.2472833944706322	0.21422468885496562	0.05637821565397467	0.2427288700818594	0.533259013043885	0.4667409869561107	0.7998173424418228	1.400472221742541	5.79221400964592E-4	2.30693963657441E-4	5.322678727419404E-4	0.38057109177058224	0.03713934045609751	-26089.832188496526	-1657.6121102623383	-369.8208129768108
1000000	-30467.06730577929	-4362.432054637831	-26104.63525114146	20.920152148198223	2003.0579300435827	210.106712880008	1.9631239742965214	5.1847542075139135	10.637288189293765	2.327229643094136	6.9343790779686865	17.68925955503198	2.137440909240532	7.742759496093173	15.045256856661542	1.2015068308766328	18.0	12.0	15.0	19.0	10.0	22.0	13.0	9.0	7.0	21.0	13.903844723001072	16.731938940818093	0.2805301229626151	0.25224514684476634	0.2531427575031337	0.21408197268948648	0.027352901058623775	0.27192796261325336	0.5054020727792837	0.49459792722071155	0.7580356502697293	1.4840579194069787	5.706744265449828E-4	3.231562006307493E-4	5.206118113685003E-4	0.5947939625399775	-0.0470226745844194	-26104.63525114146	-1657.6121102623383	-369.2457891120535
1010000	-30447.852235235187	-4364.848539480802	-26083.003695754385	21.23254031982484	2002.745541871956	208.43842797620562	2.5163196065178854	1.83077616447982	10.789799847068625	2.4617205857838815	8.531825530898262	21.134944054387145	2.069391112933533	7.7495242094731465	7.3553639929809895	1.1594272054862695	13.0	12.0	19.0	13.0	17.0	21.0	10.0	9.0	12.0	20.0	20.20997157514371	11.087704059544702	0.2798965346620935	0.2594994025522376	0.2530410198349466	0.20756304295072403	0.029432532797157594	0.3239699884119609	0.4920275916717222	0.5079724083282726	0.7379757137767142	1.5241885053096929	5.545819357341109E-4	3.062426234176578E-4	5.236315446005246E-4	0.5738681363878315	0.01085048643160496	-26083.003695754385	-1657.6121102623383	-370.8976285561001
1020000	-30462.1076241529	-4369.5579768479565	-26092.549647304942	21.25820697198153	2002.7198752197994	209.60565153390377	2.2769860078600646	1.9138436858745156	10.465191883702369	1.7577137359318171	7.701003490644707	22.991831400807513	2.443063282419238	5.919138772026754	8.559132526150329	1.527602144803416	12.0	14.0	19.0	12.0	19.0	20.0	11.0	11.0	6.0	22.0	17.116847027575183	11.052095211850128	0.2747110418363479	0.25849018495893467	0.2552311190719859	0.21156765413273318	0.01301205969004403	0.28132004838929614	0.5196659312068999	0.4803340687930955	0.7794295340325592	1.4412587265762387	5.402824005653272E-4	2.2508171010823244E-4	5.139882892831241E-4	0.4440995129371053	-0.0015996074706163851	-26092.549647304942	-1657.6121102623383	-376.35809757021667
1030000	-30492.606695231654	-4381.434392293899	-26111.172302937754	20.87240335865905	2003.1056788331218	215.84646118272514	3.601535057362521	1.9737486427926958	11.820890781833391	3.171061580949352	8.22511683569099	24.080875698860847	3.9045568333620175	7.776782208734751	12.679916586890927	0.9672367339122212	18.0	9.0	21.0	8.0	20.0	20.0	12.0	9.0	8.0	21.0	11.319580462240777	15.648348690894444	0.27926701559960043	0.25808417631797925	0.24789835461130094	0.2147504534711211	0.006079404091908614	0.24100358546591083	0.5635122698981351	0.43648773010186104	0.8451931896483375	1.3096962945673198	5.333449256028339E-4	1.7526130059095153E-4	5.140848076361804E-4	0.33953020241430487	-0.0957708725514858	-26111.172302937754	-1657.6121102623383	-387.3984510743611
1040000	-30493.49538978233	-4395.481194041595	-26098.014195740736	21.441899265086377	2002.5361829266944	223.14118691686372	2.0784178337598895	3.7386469695444258	14.145176397231937	6.337806037499967	8.715491767845817	24.017616531963423	5.579125849497054	9.766011492500196	9.93715844566678	0.9572828696164293	19.0	5.0	22.0	15.0	15.0	19.0	12.0	7.0	11.0	21.0	13.910957215939204	10.464354371475368	0.28536051741409846	0.25660151220850624	0.2417134362025835	0.21632453417481357	0.034257704448950134	0.39710376945832904	0.5272084339580585	0.4727915660419371	0.7907422814184067	1.4186271902839112	5.094443257025508E-4	2.489622866917598E-4	4.657460211872233E-4	0.4765542275459163	-0.02954144756902643	-26098.014195740736	-1657.6121102623383	-403.63306154421196
1050000	-30503.25529076925	-4393.631478335154	-26109.623812434096	21.192098296352327	2002.7859838954287	222.88562062798337	1.7772331580789753	3.8401604690574582	11.2655212867452	5.103799381568677	7.963262773067681	22.094798637270603	10.125715021847007	12.576680252238718	14.105594832595978	1.357117202167519	16.0	10.0	19.0	19.0	12.0	17.0	16.0	5.0	10.0	22.0	14.237746436046827	12.403416140530688	0.27921826739169	0.26345793187213495	0.2510441237936253	0.2062796769425515	0.03894681653271282	0.2935784614616141	0.5116874455639815	0.48831255443601396	0.7674628705021971	1.4651984443785018	5.007951273192906E-4	1.9686868150113664E-4	4.86728905241854E-4	0.38854321655110535	0.08937969477816138	-26109.623812434096	-1657.6121102623383	-401.7800619286837
1060000	-30468.645729515527	-4377.859884153395	-26090.78584536213	21.286436151443606	2002.6916460403372	222.25057661507375	0.7704641684569783	2.0648914830506366	11.405776659070922	5.9849072392149125	5.529130890467117	22.856076976939406	6.323070023258534	21.384274278433544	30.58335704657808	0.9421895527181542	7.0	23.0	22.0	17.0	7.0	18.0	18.0	7.0	3.0	24.0	13.796199560674525	14.395029014702233	0.28025117722815157	0.26317334361554384	0.24030775377045732	0.21626772538584912	0.061591382103773434	0.1936233584708877	0.5113923968630062	0.48860760313698964	0.7670203368325682	1.4660837480508284	5.38276300943933E-4	1.8928467980204664E-4	4.970715489104444E-4	0.3493510096194012	0.029383278242961327	-26090.78584536213	-1657.6121102623383	-381.3937800345691
1070000	-30478.064314500887	-4377.867258457314	-26100.197056043573	21.17985037181222	2002.7982318199688	217.00997963958224	1.371073638673533	2.615581197715784	12.65318575305042	3.7149466719409214	14.320554580797843	20.94681967299084	3.782884855425317	9.404730386109144	8.943358571571748	1.3925195601291924	8.0	21.0	12.0	29.0	3.0	23.0	11.0	1.0	13.0	25.0	13.776666791310427	13.590488900687054	0.2857475287789563	0.2543618686710482	0.2548157950587965	0.20507480749120074	0.0728405694266975	0.4068534609118816	0.5410811130959909	0.4589188869040053	0.8115494484596437	1.3770017442297215	5.677414181810558E-4	2.2257283262646976E-4	5.423985921310571E-4	0.36682653664431597	0.05597363994917906	-26100.197056043573	-1657.6121102623383	-384.49068539805444
1080000	-30496.35691796624	-4382.864002441812	-26113.492915524428	20.700698707219278	2003.2773834845616	220.96936395782186	1.0793134156835518	3.2213667798694168	10.447465249331295	4.32498455601892	17.298533155895104	29.128570384437126	3.6130874687062104	3.1110110711950645	18.510346637735594	1.4158919807262842	8.0	20.0	17.0	20.0	10.0	19.0	12.0	1.0	16.0	23.0	14.341616686139163	12.402369361998172	0.2870118193050614	0.24931379764283487	0.24580792944867375	0.21786645360343174	0.021373499329764813	0.3235519149523378	0.5502329875639598	0.44976701243603595	0.8252760386086782	1.3495412333094088	5.100627889339362E-4	1.6943632002133476E-4	5.096732202235892E-4	0.3240997317375792	0.04373217504388469	-26113.492915524428	-1657.6121102623383	-386.9396145584465
1090000	-30470.83324873333	-4367.850558483089	-26102.98269025024	20.947203377222717	2003.0308788145583	214.95606994251426	0.998392599500887	1.867867879122575	9.126850586476996	3.2175400071843945	7.642653210762451	29.508542428626523	4.008512536281124	7.742499999941963	14.018953040414166	0.9730514121289271	3.0	25.0	22.0	17.0	8.0	20.0	15.0	2.0	10.0	24.0	13.752022355396333	10.691162627860335	0.27683692765528073	0.2593040647218513	0.24651121924788327	0.2173477883749866	0.07563517565818974	0.3082367704749025	0.5251136622659297	0.4748863377340661	0.7876004034813471	1.4249126240634715	5.591445651651295E-4	2.7844465832628393E-4	5.405964663113555E-4	0.46809269401372633	0.01709373501708749	-26102.98269025024	-1657.6121102623383	-375.39394321740497
1100000	-30498.54764337536	-4375.835872637038	-26122.711770738322	20.756954687719855	2003.221127504061	215.99056708909933	0.6514942345107084	1.7739873305465477	12.258163427590805	4.957596539876003	9.099039460121555	30.89830366697305	5.71532169779179	6.425213445792781	11.199103053254357	1.7940566635210407	4.0	26.0	11.0	21.0	12.0	19.0	10.0	4.0	17.0	22.0	16.04709114228224	13.899614365302853	0.27596260706046327	0.2630101927163124	0.24666918665993068	0.2143580135632957	0.054850605680160765	0.3456545628791044	0.5401085399028397	0.4598914600971567	0.8100907184848117	1.3799199832074098	5.442366466413198E-4	2.786000030948964E-4	4.924348881177922E-4	0.4571065120998279	0.09630458049941387	-26122.711770738322	-1657.6121102623383	-381.35444490499185
1110000	-30479.146751932458	-4367.2242540856105	-26111.92249784685	20.622253586566785	2003.3558286052141	218.75431322353379	1.428842740703156	2.5453795905884666	13.233101725148037	6.005338729978329	8.699315785171311	25.967320679814915	4.418154560422716	5.800555280183694	16.403005131485934	1.034391674526205	4.0	24.0	10.0	26.0	12.0	17.0	15.0	3.0	12.0	23.0	11.31823721419668	14.349191291062231	0.28291885079560586	0.25217655587161725	0.2469505463239199	0.21795404700885904	0.029944373564553085	0.37116214436847245	0.5184095410136186	0.4815904589863772	0.7775451164402072	1.4450285681254795	5.469220084361873E-4	2.0318505359928396E-4	5.259465972757858E-4	0.36668893332166186	-0.06177585085462152	-26111.92249784685	-1657.6121102623383	-373.6211557158053
1120000	-30471.554160177533	-4378.452868207844	-26093.101291969688	20.67313777737333	2003.3049444144076	219.49268838579746	1.3538685453978905	2.019866297507694	11.853033696760507	6.837416360924156	17.257412085921004	24.791944647590615	3.386150542853809	9.857787662025501	48.40700373580778	1.2231177221249196	3.0	26.0	10.0	28.0	16.0	13.0	10.0	7.0	7.0	26.0	12.625637866640938	14.005553916739128	0.27984534045032783	0.25530819123504844	0.243377687016077	0.22146878129854874	0.009866552434490704	0.2790868270545371	0.523775253539469	0.47622474646052737	0.7855929690367076	1.4289285650138708	5.287781514466767E-4	2.4556188073778125E-4	4.952433484848992E-4	0.4574940946282494	0.026860954982274386	-26093.101291969688	-1657.6121102623383	-379.62776262484556
1130000	-30463.691625160438	-4367.542039438478	-26096.14958572196	20.61116279917078	2003.36691939261	210.77844812527294	1.694206330243779	1.4903736922982886	10.10008073537874	6.151753323562098	19.859120641796217	44.31737095098635	4.982107767313394	9.828100177872017	31.477855241287628	1.376371724928002	1.0	28.0	15.0	32.0	8.0	11.0	9.0	12.0	4.0	26.0	13.935856037010154	13.795831208221944	0.28404603160996855	0.2589611228804524	0.24678152361621486	0.2102113218933662	0.08119283699050699	0.39404992261389393	0.5323658477966551	0.4676341522033413	0.7984777137868411	1.4031521944750192	5.870097500961933E-4	3.2654370838218884E-4	5.185984487837094E-4	0.5229715234563607	-0.015559184178544566	-26096.14958572196	-1657.6121102623383	-368.3671086833441
1140000	-30468.54038600729	-4369.82361650965	-26098.71676949764	21.142028214616808	2002.836053977164	208.35074240804192	2.8732781511409295	1.7733432265096947	10.441864012495278	4.736298831699009	9.623562552160532	22.50946145054954	1.5045523355156287	5.456317168877868	16.30920615143337	1.7778553735178355	8.0	19.0	17.0	32.0	7.0	11.0	9.0	15.0	5.0	23.0	16.132331763057586	12.593638607161045	0.277740821969466	0.25760167306495924	0.25022359505931346	0.21443390990626332	0.02334773794352824	0.40084145942167754	0.5332435868648944	0.46675641313510197	0.799794205232357	1.4005185085177947	5.909616239838762E-4	2.798115807138109E-4	5.369961778954686E-4	0.48161860991722166	-0.05710526896137744	-26098.71676949764	-1657.6121102623383	-374.3983152616844
1150000	-30460.008622110043	-4365.21972824126	-26094.788893868783	21.31559913888017	2002.6624830529008	207.35142474202976	1.1608622733189027	2.623230342930967	9.220523137022404	2.66815868107589	9.505129466808595	23.16647543749693	3.1747546865728156	6.46743362443312	23.53010165458794	0.807221408015832	6.0	23.0	18.0	29.0	1.0	16.0	11.0	13.0	6.0	23.0	17.393481656090344	12.448959915727533	0.27746453344207983	0.25880474444341367	0.24909828911588508	0.2146324329986235	0.026144566392751454	0.39033152764208323	0.5138834141091261	0.4861165858908705	0.7707565302114588	1.4586093659961847	5.388425294669787E-4	2.2204282575228213E-4	5.069221565173255E-4	0.38733303956481807	0.009043765412018099	-26094.788893868783	-1657.6121102623383	-370.75562772083316
1160000	-30458.956178480745	-4369.272486961569	-26089.683691519174	21.54557628133576	2002.4325059104451	220.7012593440746	1.3258471233884266	2.7864590155144926	9.311103646466789	3.99827881322552	15.87827113622058	50.7473067768814	5.81115798826679	18.382683417634638	21.97490628578477	0.8776462185006701	6.0	23.0	19.0	28.0	2.0	12.0	20.0	8.0	3.0	25.0	14.776226451135775	12.539876451545993	0.28625574442670143	0.2566044246740082	0.2428905502903042	0.2142492806089882	0.05153500951662912	0.2615493818180775	0.5135331760803223	0.4864668239196741	0.770231219916522	1.4596602671256016	5.752558685541723E-4	2.6380575085370114E-4	5.246085163998355E-4	0.4371009120185958	-0.08957155365437076	-26089.683691519174	-1657.6121102623383	-372.0711150131322
1170000	-30475.19934049443	-4382.246820007953	-26092.952520486477	21.57539991852347	2002.4026822732574	219.6097857625559	0.721530652553699	3.433005977291121	17.668727858789886	5.415278201600766	26.85291379472657	44.712983346343094	7.080321720563096	27.707108374123624	24.163238778296222	1.1031618495745554	7.0	22.0	16.0	30.0	3.0	14.0	20.0	8.0	1.0	25.0	14.538498203272614	13.818901667819592	0.28302637623634797	0.2625040391451076	0.24141510633145566	0.21305447828709076	0.05223877626746017	0.30905591393694354	0.5296470351123284	0.47035296488766715	0.7943998576557973	1.4113100844973874	5.284971146694783E-4	2.6806135962107396E-4	4.98015819804049E-4	0.486541197904887	-0.07876064806586658	-26092.952520486477	-1657.6121102623383	-379.52978153542597
1180000	-30461.85136620241	-4367.329143103442	-26094.522223098968	20.418852912093136	2003.5592292796878	208.06440345666124	2.0052331789694398	2.2254218712852287	8.48118083493975	6.863070852241056	18.187753339143455	46.359405025054464	2.637744039532419	5.330595766037863	19.624198931946598	1.9948953480148768	5.0	24.0	14.0	34.0	3.0	12.0	16.0	10.0	4.0	24.0	14.165123898278809	14.327542849096096	0.28787160932389627	0.25022456979834345	0.24982580998367365	0.2120780108940888	0.05413589739415214	0.3118898972168311	0.48736657021568075	0.5126334297843145	0.7309848037257881	1.5381740588748576	5.731277058425054E-4	2.9161524014006615E-4	5.457405501151387E-4	0.5392036150155883	-0.054035463091288885	-26094.522223098968	-1657.6121102623383	-371.6291664169231
1190000	-30499.891033607484	-4397.855331305522	-26102.03570230196	21.362232700146603	2002.6158494916342	229.78684699553068	2.838927013656469	2.028805155684453	9.502082248066698	6.86125412284518	21.66317541069461	69.8051115474866	8.40402882056639	23.50573433712516	29.591577176198506	1.5576734869755782	11.0	15.0	15.0	35.0	3.0	12.0	21.0	7.0	1.0	26.0	16.442962354531026	11.95698084599498	0.2820921727012263	0.26226178937377975	0.24566683316386503	0.20997920476113116	0.05174714080670512	0.24982683833281852	0.5396217039515485	0.460378296048447	0.809360529538648	1.381380751053778	5.166621174704484E-4	2.322620216693802E-4	4.838213904518085E-4	0.47258565601800995	-0.09955206833729069	-26102.03570230196	-1657.6121102623383	-398.1429816581365
1200000	-30503.32297113232	-4404.177296473669	-26099.14567465865	20.654752047940132	2003.3233301438408	226.46026681709003	2.5896709259345365	1.8177983818090517	6.962135786287046	7.394898646234598	14.474507501022094	28.843926914833983	8.315697885640901	26.483179993760828	13.307555408379312	1.1892129443952746	13.0	8.0	8.0	46.0	5.0	16.0	11.0	15.0	1.0	23.0	14.895391861853245	12.613835824500075	0.27906965382911014	0.2646626831907596	0.24547622058175642	0.21079144239837605	0.08411524519742894	0.46134420522068703	0.5141009764016505	0.4858990235983452	0.7710828446109647	1.4579565629304687	5.165565769192679E-4	2.2891774374590414E-4	5.005700436107426E-4	0.45144891063433484	-0.06447166834785556	-26099.14567465865	-1657.6121102623383	-409.7032090264783
1210000	-30494.627647482965	-4394.8227513482725	-26099.804896134694	20.419831042889683	2003.5582511488913	218.4537456158899	3.313127662815786	5.803179863696795	13.887790879770883	9.764868634774114	11.124044108429686	38.67986236916997	3.405896604883155	10.44477915033573	35.03210410644286	1.776861935869278	19.0	11.0	1.0	39.0	11.0	12.0	9.0	16.0	3.0	25.0	18.432393500100783	13.766321804838313	0.2724709912620615	0.2624814238757751	0.24467614447121463	0.220371440390951	0.05668096807264864	0.3163271802759573	0.5081695104780428	0.49183048952195324	0.7621864374321633	1.4757541283733482	5.177222202344585E-4	2.4382432322703811E-4	4.994933613757471E-4	0.46365013661025356	0.00899192099530752	-26099.804896134694	-1657.6121102623383	-395.8313507393556
1220000	-30494.77819488936	-4397.204853377131	-26097.57334151223	20.63034200537444	2003.3477401864066	223.20904444896908	3.0696214333330722	3.6002803722776675	15.909758396665886	8.951598981716531	10.927820711215624	24.913895264208094	5.539737133989292	8.471883697769735	21.40143358559264	1.348455107526555	24.0	3.0	1.0	36.0	13.0	19.0	15.0	7.0	3.0	25.0	12.102816923323262	11.452370655838845	0.28350940297533644	0.25256439161068767	0.2500167664190733	0.21390943899490467	0.024535635460037925	0.3606717251345119	0.5384557770021099	0.4615442229978861	0.8076117947374145	1.3848791545600123	5.265858175034202E-4	2.2950164269703352E-4	5.170066654331848E-4	0.4313644442255585	0.008238133098152854	-26097.57334151223	-1657.6121102623383	-402.7127155389862
1230000	-30516.403184280403	-4401.147199124214	-26115.25598515619	20.864900496095363	2003.1131816956856	230.17811457501153	1.6408687894212164	1.6216782853577265	7.893206144711611	8.598528094508533	5.330785909238233	30.330263931768847	3.844400651981925	11.068863873182309	23.165409919801533	1.0327723013595498	19.0	6.0	1.0	33.0	15.0	21.0	12.0	10.0	5.0	24.0	11.349302657100068	11.954433950376519	0.2749782726423401	0.25234892261100905	0.25014798826968515	0.2225248164769677	0.044973267368351985	0.2542023977694916	0.5193193285644409	0.4806806714355547	0.7789096763319037	1.442298719605161	4.6299666001895157E-4	1.5672150298449373E-4	4.7016170302103866E-4	0.3416299033221536	0.07874473804025467	-26115.25598515619	-1657.6121102623383	-405.8886970658503
1240000	-30504.695696917028	-4395.06633376085	-26109.62936315618	21.249984841854527	2002.7280973499264	228.62230420142546	4.279765383549564	1.2011624392265527	5.37329695410862	10.873560696130367	5.527453322557378	20.339308046033523	10.624547535615879	29.4399544257307	2.4682723396621498	1.6225812282547296	14.0	11.0	5.0	30.0	15.0	24.0	18.0	3.0	3.0	23.0	18.43352974784876	11.528014734768728	0.2753745287192458	0.26116396474914305	0.24648876830888433	0.21697273822272886	0.0848644107697439	0.3773298706629386	0.5290793311770573	0.4709206688229381	0.7935483775275751	1.413013499482872	4.734883226739287E-4	2.4470454438965645E-4	4.822143475144945E-4	0.5043437300991801	-0.033459939698508676	-26109.62936315618	-1657.6121102623383	-401.06977616793756
1250000	-30520.13610579887	-4399.29478193909	-26120.84132385978	21.3168709189524	2002.6612112728285	228.22789207201217	3.530422037786351	1.29084319570408	2.9839212522240746	10.320335060407825	7.506208283456436	17.77973582744538	8.239556692620841	21.293135579300728	1.3628237473824565	1.0557040356498482	14.0	10.0	2.0	28.0	19.0	23.0	16.0	9.0	7.0	18.0	15.820400492952341	13.432872648140991	0.2809008646932376	0.2538654742238177	0.25051040725847595	0.2147232538244706	0.06822691660835192	0.37772081415776865	0.5278551819406959	0.4721448180592996	0.7917123170672185	1.4166866009432175	4.8413765958210756E-4	2.112876103659177E-4	4.903039957359071E-4	0.4651993366991162	0.06607336322808506	-26120.84132385978	-1657.6121102623383	-409.1835058283503
1260000	-30495.625655572425	-4390.324320743706	-26105.30133482872	20.986505324552464	2002.9915768672286	220.63992023309913	5.078757785644546	2.919394106915125	4.1101476815646585	6.7781628171398784	8.832616327832163	32.38981406031444	5.917424767304462	17.57575993238984	2.5749731687638486	1.3076106377571293	15.0	11.0	5.0	27.0	18.0	16.0	20.0	12.0	6.0	16.0	13.3100227793367	12.124372370110967	0.2787940992484755	0.2613653096393311	0.24967962526851514	0.2101609658436802	0.042345838371256876	0.34089408704026675	0.5482542647754785	0.45174573522451755	0.8223082185373801	1.3554784584026445	4.6858771664155227E-4	1.54173488736926E-4	4.7962943473127124E-4	0.3733865474646463	-0.027390842627756005	-26105.30133482872	-1657.6121102623383	-399.29703156962864
1270000	-30478.335548307132	-4376.904877072189	-26101.430671234943	21.25547275872226	2002.7226094330586	213.347789691313	1.3457856899260652	3.822590550423169	14.898589760774241	6.241266609038719	7.252380272766477	24.647763292206598	4.087915295152847	14.942343963540756	0.8272930246937279	1.7899970636161189	9.0	18.0	10.0	16.0	23.0	18.0	15.0	16.0	10.0	11.0	15.330458826488016	12.567691159592059	0.27936456708030494	0.2690452348342561	0.24214831224418942	0.20944188584125142	0.025215269499608024	0.260272110259154	0.5255145482766831	0.47448545172331286	0.7882016789889333	1.4237097519398842	5.256621551254302E-4	2.4726067999858783E-4	5.17973121920993E-4	0.47451499357156207	-0.07630528732164138	-26101.430671234943	-1657.6121102623383	-383.5985572317745
1280000	-30503.892398123244	-4386.810076755998	-26117.082321367245	21.60758981831895	2002.370492373462	222.0238028150136	2.483841577059315	2.284940762534267	13.527715031165277	11.042983397519796	6.02396528560488	28.190262513028856	4.823612519829443	14.441254844134962	1.0785070454332368	2.513727875184029	12.0	16.0	6.0	14.0	28.0	17.0	17.0	14.0	15.0	7.0	14.126554574101803	11.118251205664757	0.27919408637362564	0.262761114769964	0.24331486170355923	0.21472993715285302	0.06427152378784981	0.41495738704053114	0.5394382625274816	0.46056173747251494	0.8090853918875215	1.3819311732920294	5.199442742221767E-4	2.2202244566147785E-4	4.959454695265113E-4	0.42673541442993007	-0.030399437630924467	-26117.082321367245	-1657.6121102623383	-391.321403695937
1290000	-30501.439291012888	-4391.253483718688	-26110.1858072942	21.352721782874955	2002.6253604089059	228.68532201846486	1.5127668641942063	3.8802284166960956	4.598625602700144	9.256242045306728	8.430251667826797	29.867558203717916	6.705867884502241	13.473107932803723	0.9358424361232051	1.6039570372984606	7.0	15.0	11.0	12.0	31.0	18.0	15.0	16.0	20.0	1.0	12.578727380367454	10.96432564410955	0.2847118357394668	0.258738062735492	0.2450087300202208	0.21154137150482222	0.05805776456339392	0.2631408018044088	0.5382099357330359	0.46179006426696095	0.8072430656476407	1.3856168096576342	4.974964928818162E-4	1.790941483457332E-4	4.770705406595078E-4	0.36370022293003157	0.016001542564360104	-26110.1858072942	-1657.6121102623383	-401.8042508034013
1300000	-30463.35631200074	-4380.812473867116	-26082.54383813362	20.833722441827817	2003.144359749953	229.55465057783846	1.0867175263034161	4.895266128699964	2.3781350361164697	14.829934481142738	6.506278640290012	26.715211389140556	3.1287132359823757	17.457949747399322	1.407579229216339	0.6376638868874027	8.0	15.0	5.0	17.0	31.0	16.0	18.0	13.0	19.0	4.0	14.761854471603929	11.459561654324398	0.28526158804769397	0.2548894020873331	0.24541631597947616	0.2144326938854988	0.05925498493073605	0.3276115226448239	0.5256775554464087	0.4743224445535882	0.7884461679860244	1.423220643377482	5.254549218768332E-4	2.371821920769317E-4	4.907356103686348E-4	0.4424582187623538	-0.1892060207332429	-26082.54383813362	-1657.6121102623383	-384.10482609806985
1310000	-30486.843499113616	-4378.913323982796	-26107.93017513082	21.138788704330597	2002.8392934874503	231.0592190790084	0.9202563324382155	2.4209636444910663	3.0983130656319493	11.933295120708525	6.919993647517725	26.580078895552322	6.688349787680593	22.853304380461516	0.6977624570045757	1.257327120534794	7.0	14.0	7.0	19.0	29.0	17.0	19.0	11.0	16.0	7.0	16.5985359350699	11.881235163874752	0.27421677139998807	0.26576380669089184	0.24301900837024548	0.21700041353887664	0.09874737607240919	0.40175113681359675	0.5237211208856458	0.476278879114351	0.7855117772813671	1.4290909918846362	4.945640753232725E-4	1.6972163010178998E-4	4.6717450121434487E-4	0.3310904664340047	0.014551993564489123	-26107.93017513082	-1657.6121102623383	-386.6234120791557
1320000	-30495.01142021574	-4398.769503850068	-26096.24191636567	20.89156157456292	2003.086520617218	235.12962965932581	1.569863046212203	3.3136966462535797	2.770063405306002	7.370457871760728	8.643071394216335	41.97963489233379	11.93915889519101	20.794405668211073	0.6921125955076064	1.560931469956258	8.0	16.0	2.0	22.0	28.0	15.0	16.0	16.0	13.0	10.0	16.102594236113855	15.38083748274828	0.2760716433747636	0.27223968655361924	0.24130389636436414	0.21038477370725508	0.06628313146203728	0.3250907353650501	0.5143925101420657	0.48560748985793056	0.7715201063089151	1.4570818060169735	4.935138893339974E-4	1.4816779858649456E-4	4.7493237326496225E-4	0.31713092287977496	-0.046595097312177515	-26096.24191636567	-1657.6121102623383	-406.03549369017327
1330000	-30482.197904190056	-4387.107599223186	-26095.09030496687	21.167342976798082	2002.8107392149827	229.7639489555185	0.8314237397064266	3.0989109345129866	4.925097096955657	13.843418950945248	8.214066599800308	29.19291845026149	8.558521668124406	24.623375815948854	0.6134635147026806	1.3352209683088798	7.0	19.0	3.0	15.0	30.0	17.0	23.0	8.0	20.0	4.0	13.68742504818708	15.50523555625713	0.2840489774514231	0.2585597608475778	0.24170471979977373	0.21568654190122732	0.017053579735434247	0.3095231964953923	0.555466391933475	0.44453360806652154	0.8331254466306005	1.3338382253253678	4.89476787314188E-4	1.828401069968659E-4	4.539155064742532E-4	0.3811151627831406	0.07629281183960629	-26095.09030496687	-1657.6121102623383	-393.9579154449461
1340000	-30504.27265700273	-4394.1218613685	-26110.15079563423	21.06095480609483	2002.9171273856862	231.19630563467283	1.2549699543640498	3.030695123404933	3.1315447033147654	10.972458672554646	8.199205644027462	25.714533733984748	8.110825927188982	43.33733723769744	1.1206945465127494	1.2667736304510875	6.0	21.0	2.0	10.0	36.0	17.0	26.0	4.0	19.0	5.0	15.5227632026711	11.15001798090506	0.27834169276275816	0.25896150739904383	0.24514217646286646	0.21755462337533327	0.024584641714705868	0.2493919838339087	0.5260415294484151	0.47395847055158186	0.7889920804073466	1.4221285269928239	5.051888321640914E-4	1.8575673221941913E-4	4.7959893332238094E-4	0.3423888437832547	-0.058716183099173196	-26110.15079563423	-1657.6121102623383	-400.356251022155
1350000	-30512.127134433966	-4395.164476751521	-26116.962657682445	21.2620584477649	2002.716023744016	227.93920532766015	1.2320232362022348	2.6776222375307057	3.110507098884791	7.320056861378392	12.145770624376118	48.977127350534026	8.183993683745058	19.202469855508298	0.7154224006583788	0.5597022785732703	8.0	16.0	5.0	2.0	46.0	14.0	27.0	8.0	16.0	4.0	12.738986904809831	12.039793721448985	0.28338429565294776	0.2593280625435132	0.24173764032642278	0.21555000147711803	0.021569011180637587	0.33518435143624864	0.5410036995390617	0.4589963004609347	0.8114333384570791	1.3772340262428633	4.898297805416569E-4	1.5001276346815603E-4	4.7089350522799546E-4	0.2930397463309614	0.034101833333783915	-26116.962657682445	-1657.6121102623383	-405.2305318900393
1360000	-30497.152843488257	-4402.391742055102	-26094.761101433156	21.389401116277824	2002.588681075503	234.4308427076517	1.230246563495424	1.5975630160657512	2.016229563303272	3.0549256825443822	8.888573005572457	30.742870847990403	10.515610115582751	14.1666190387931	0.7021587195036267	1.577638836823529	2.0	19.0	3.0	4.0	49.0	13.0	25.0	13.0	14.0	4.0	16.444868167265355	11.815960529370013	0.291763177148231	0.25420245821500026	0.2481416292235791	0.2058927354131913	0.08085701026240828	0.2125540823055436	0.5217969873544724	0.4782030126455241	0.7826258338096913	1.434864420052805	4.8572758732531813E-4	1.520874407366619E-4	4.715072959040688E-4	0.30196873856689527	-0.031905511049930724	-26094.761101433156	-1657.6121102623383	-415.06857399431584
1370000	-30488.461968792617	-4376.7601245579945	-26111.701844234623	21.170014862290948	2002.8080673294899	226.96696376842755	1.6101173176977353	3.0788834142288612	1.9983368705916587	2.6493497491799105	8.009525180340958	26.627319279789482	4.081420167788532	15.838725396293361	0.35078087050006734	1.5583983530542267	2.0	16.0	9.0	1.0	48.0	17.0	18.0	15.0	15.0	5.0	12.125085968250456	11.341217053305792	0.27921169770359716	0.2529603648400673	0.25247704019661876	0.21535089725971843	0.08086323638439165	0.4631832569714093	0.5171832224136176	0.482816777586379	0.7757058022239484	1.4487081788352845	5.091032013787095E-4	1.793781012907128E-4	4.8653367427823523E-4	0.34096577589799754	-0.04296274232684375	-26111.701844234623	-1657.6121102623383	-386.0294175775599
1380000	-30497.51146970327	-4380.272099814845	-26117.239369888426	20.905631994372598	2003.0724501974082	229.3641563113465	1.6322783190796697	2.656809523472596	0.8255017661702652	1.4501463187034327	8.011566237473678	35.037577899038645	4.470017932851751	14.807802702648488	0.5607427123414477	0.8094199884567418	1.0	18.0	5.0	1.0	50.0	19.0	18.0	14.0	17.0	3.0	14.7204418877935	13.393541190044129	0.28369746154926234	0.2522305771050654	0.24617944727724578	0.21789251406842813	0.179435149022421	0.43601284905924675	0.5297075488467122	0.47029245115328494	0.7944906201802597	1.4111285109771596	4.970517372303865E-4	2.1080486460576807E-4	4.677904755785316E-4	0.4017208307784236	-0.005382073189320001	-26117.239369888426	-1657.6121102623383	-389.75650997650513
1390000	-30481.443611302522	-4366.391346591216	-26115.052264711307	20.838366711324838	2003.139715480456	220.1201326861016	0.8304423531263646	1.4459247242271946	1.5683300651605874	3.126165510328516	11.733135720022966	22.311700600413776	3.5321167757676726	14.486858221232286	0.780974523694691	0.7480884466096626	6.0	11.0	9.0	3.0	48.0	18.0	12.0	18.0	20.0	1.0	14.413857849631542	12.936910066275978	0.2764305482092561	0.2645245052444097	0.24707945169594925	0.21196549485038663	0.05614882817523858	0.26708143579822485	0.5492775695217359	0.45072243047826155	0.8238430390704413	1.3524079976726902	5.296766029430196E-4	2.1530923718428223E-4	5.262175070695958E-4	0.35567065545119436	-0.029472286549997527	-26115.052264711307	-1657.6121102623383	-379.8337465299846
1400000	-30490.068946689757	-4366.346515642307	-26123.72243104745	21.208227259966097	2002.7698549318147	226.0113845255588	0.5378394897371468	2.1971097963547885	1.6595783636061654	1.9138849607889956	9.650067041969015	22.857067404480162	3.5939106923475403	15.894247110113971	0.7979690145583402	1.082075797605657	8.0	4.0	11.0	6.0	48.0	20.0	11.0	17.0	16.0	5.0	14.204657030319463	11.764587702518535	0.27969835231120393	0.2563132292576134	0.2486018197949971	0.2153865986361871	0.04883327217027568	0.28626959767836957	0.5342427342136423	0.4657572657863563	0.8012927928935797	1.3975205328815181	5.045708135201318E-4	1.9777877282045925E-4	5.023752986007145E-4	0.38869538669412884	-5.807012344338327E-4	-26123.72243104745	-1657.6121102623383	-377.301698094961
1410000	-30501.067301566443	-4385.68515050773	-26115.38215105871	20.48266586662586	2003.495416325155	228.80080438448414	0.8279113184419369	1.9725116141478642	1.2320320677738734	1.870005328897633	8.53581255075766	20.50062469096881	7.476753125379611	14.64818870506862	0.5217847447795897	0.4227412094182061	7.0	6.0	10.0	6.0	49.0	18.0	8.0	24.0	11.0	7.0	15.392139806831347	14.714670519137352	0.2743384771541	0.25728229892205673	0.2444533222040319	0.22392590171981291	0.0790293114461147	0.35595085788062236	0.5435905551679672	0.4564094448320305	0.8153132766180522	1.3694720778578175	4.798292564527082E-4	1.7722900857283208E-4	4.767553971186994E-4	0.35644819425788293	0.03359005957255844	-26115.38215105871	-1657.6121102623383	-400.1603808722115
1420000	-30461.594734218837	-4382.357842963933	-26079.236891254903	20.809772373882325	2003.1683098178985	227.55132177873858	1.51449337607496	3.326672018989309	1.0687015797041994	1.7779378674881179	8.74819157077565	30.651916184543257	3.1183360110184353	11.15582214325602	1.1148248672260739	0.7231247992191498	7.0	6.0	9.0	5.0	49.0	17.0	13.0	22.0	13.0	5.0	13.435947722448523	12.56890125904973	0.2804072622865825	0.26387642891867324	0.24437069593680022	0.21134561285794537	0.025635193211810996	0.30300489271954173	0.5243541234709796	0.4756458765290175	0.7864611966689	1.4271916460765206	5.018101352172773E-4	2.3242843730490918E-4	4.7820193195499444E-4	0.43250801323456256	-0.02947415271086285	-26079.236891254903	-1657.6121102623383	-393.66740659332726
1430000	-30482.48588846469	-4388.729436241063	-26093.756452223628	20.802540218560804	2003.17554197322	231.81496038957167	2.313017912616439	2.3601926912459756	1.3372397610376097	3.3730980606900625	7.3323330931491375	29.05873640603491	5.219441057520619	17.300801553843442	1.3097384559047252	2.3458915058303584	9.0	7.0	9.0	5.0	46.0	16.0	12.0	22.0	19.0	1.0	13.037827443439301	11.791718167603811	0.2866874389839553	0.25838721751176047	0.24614560211064773	0.2087797413936378	0.05884998661990131	0.2526089276511602	0.5157154845522577	0.48428451544773976	0.7735043913392579	1.453112176258011	5.093695122051095E-4	2.2029270072225398E-4	4.8240857015978747E-4	0.402409669948157	-0.001969551479101699	-26093.756452223628	-1657.6121102623383	-399.4296764394946
1440000	-30474.70636547896	-4377.8299316788825	-26096.876433800076	20.6181299932202	2003.3599521985607	224.6156158104799	2.335469496037582	1.2967087726055202	2.5119469290773244	3.5155445757802	7.79601922860085	44.74100977469637	4.804734473188181	30.904964698028326	0.6056842349238912	0.9276988433389839	11.0	4.0	10.0	1.0	52.0	14.0	17.0	15.0	19.0	3.0	14.354902866124133	12.206957550459531	0.2801734162110707	0.25371474531482	0.2526374484225113	0.2134743900515993	0.07440620912385762	0.2843002822466008	0.49474378948216574	0.505256210517832	0.7420496479459553	1.5160384613054414	5.094914062997138E-4	2.0069579792000449E-4	4.850884732902696E-4	0.39018215709584186	-0.0022069394582486476	-26096.876433800076	-1657.6121102623383	-383.5170536833235
1450000	-30483.88812208869	-4371.908766483342	-26111.97935560535	20.721827258714768	2003.2562549330662	224.16201257498446	1.5214059733941265	2.6335579035588688	1.3355182007710942	6.091932955638828	10.828365003755767	43.93787533133664	8.946995376228939	12.996504583313685	0.7171348205274316	0.4970122458764867	6.0	6.0	15.0	5.0	44.0	18.0	14.0	17.0	16.0	5.0	13.51563507343954	12.274321560609623	0.28882657293383446	0.25723368955667825	0.24170557354538091	0.21223416396410774	0.016467599682540298	0.24410486430914508	0.4977127632443159	0.5022872367556813	0.7465027123033072	1.5071299544522272	5.10953587303387E-4	1.8588462955353965E-4	4.7878145671285385E-4	0.3482573953260393	0.08367299559378347	-26111.97935560535	-1657.6121102623383	-382.7979691162326
1460000	-30480.1419357357	-4373.549116253629	-26106.592819482074	20.89150600204163	2003.0865761897394	227.63440262018025	0.5405656848130451	1.866396326624065	1.7271536404588013	4.622922378404953	8.88085328564176	18.016089016727467	4.477779234270414	13.572867121683851	0.460600861343449	0.9028411121278138	7.0	9.0	10.0	8.0	43.0	18.0	11.0	21.0	14.0	5.0	13.181738543925759	10.3853758517541	0.2820270129456397	0.25630978120064607	0.2454850672013674	0.21617813865234836	0.004735521174266787	0.35677559866985803	0.5330414776029028	0.4669585223970943	0.7994910683160463	1.401124944239292	5.250074447965461E-4	2.3228285363104958E-4	4.909742420618845E-4	0.4049444597824775	0.11755738353389654	-26106.592819482074	-1657.6121102623383	-387.9703864042526
1470000	-30492.589472977517	-4384.1568150622625	-26108.432657915255	20.7729669184204	2003.2051152733604	224.66272707317984	0.9748363154136315	2.0820735379423336	1.1364736288963373	6.800672458626044	10.0183450371232	16.122164505753574	6.682187821844429	11.196516221292773	0.4875487332828602	1.4011384839287375	6.0	9.0	11.0	4.0	45.0	21.0	12.0	21.0	12.0	5.0	12.351213308686479	12.093462980864986	0.2859530809837305	0.255976956826356	0.2498045812746875	0.20826538091522745	0.0036865613881034574	0.29050458672691665	0.5116229422495547	0.488377057750442	0.7673661241401825	1.4653919887694837	5.286331762625019E-4	1.8307244177133953E-4	4.963237768296352E-4	0.34642589855485584	0.001317826305340011	-26108.432657915255	-1657.6121102623383	-396.5351515924089
1480000	-30475.604822903737	-4370.036997879736	-26105.567825024	20.826074436525754	2003.1520077552552	223.85169251974835	1.7386958828765962	2.6191346042972206	1.3403354303089938	4.338444409780812	9.100518523470349	25.27580520025006	4.710745147051721	11.638581934918525	0.6508458593756408	1.1971273753295424	8.0	7.0	9.0	4.0	49.0	18.0	13.0	17.0	18.0	3.0	13.377770340439481	13.186892172903027	0.28354132074201677	0.2547816379451116	0.24903673368053283	0.21264030763234015	0.004665807160008266	0.31555022404119143	0.5378438049031058	0.46215619509688977	0.8066939182723172	1.3867153976779039	4.7119143195524456E-4	2.070159414559721E-4	4.6351693476071124E-4	0.41872895001420624	-0.06612963453082893	-26105.567825024	-1657.6121102623383	-382.7407725109219
1490000	-30515.204213157303	-4376.1459307135065	-26139.058282443795	21.098296922078102	2002.8797852697028	229.65773521391978	1.2456149713780609	3.780627317426966	1.8700970016435066	4.132909823395759	8.288453277334325	26.591782646493787	2.194800098477484	12.486460364997981	0.9291493576162643	0.7923394879020453	6.0	8.0	9.0	1.0	53.0	18.0	14.0	16.0	20.0	1.0	12.35451673422073	12.852287746137485	0.2844151828347835	0.2611541888387816	0.24008120139858388	0.21434942692785217	0.0036928622584766857	0.3060166348481899	0.5092313911428817	0.49076860885711454	0.7637791166941488	1.472567919286354	4.889168570582677E-4	2.2948409547251955E-4	4.736942217294659E-4	0.49961722250734897	0.019381693244604627	-26139.058282443795	-1657.6121102623383	-386.4938401235972
1500000	-30485.45223725838	-4370.892993028823	-26114.55924422956	20.68084954365431	2003.2972326481265	230.22185437416545	1.6817446399106806	1.9187524712413428	4.934444150800559	2.8173832216633987	8.342959034948038	36.645427107413305	2.1270874401818243	12.558296810594358	0.6261288088911668	0.357753784552044	1.0	8.0	14.0	6.0	48.0	16.0	14.0	18.0	18.0	3.0	15.892515803600693	12.83757041576698	0.28216946584798963	0.2576766645661879	0.2502149149255094	0.20993895466031395	0.015277494812174079	0.32910853632171816	0.5293858280734673	0.4706141719265286	0.7940080819623002	1.4120938451103877	5.027042308846488E-4	2.0064386185635895E-4	4.907041805964187E-4	0.3798299459893646	0.14910970838222018	-26114.55924422956	-1657.6121102623383	-379.65737968633823
1510000	-30480.08837907582	-4374.032522937283	-26106.055856138537	20.854067931652427	2003.1240142601284	224.475373796363	4.197469839176678	6.980849127926369	1.007415060598319	3.3658089798798074	9.396031598550179	17.733665302491247	4.070168223953775	15.869413506046333	0.42830963569728114	0.4877705545255197	9.0	3.0	13.0	2.0	55.0	16.0	11.0	17.0	16.0	4.0	13.35001248329691	12.233779930802225	0.278659209032125	0.2584301801103947	0.24062693058000578	0.22228368027747536	0.08260030521702351	0.2689726787755783	0.516986775514139	0.4830132244858574	0.7754111580956193	1.4492976244452815	5.110066939977971E-4	2.15786344082485E-4	4.952939904582681E-4	0.3914605571588091	0.07229911859015656	-26106.055856138537	-1657.6121102623383	-384.7122821654372
1520000	-30484.60274886538	-4371.879685487836	-26112.723063377547	20.90299999720598	2003.0750821945749	220.70971307921704	0.7479391832672274	2.287000973104722	1.3842570321134073	3.586089013697142	8.632255781185004	26.120553663214924	2.6532861854339007	9.52824890064098	0.6877468046033396	0.41635239283578485	6.0	10.0	10.0	2.0	48.0	20.0	10.0	22.0	7.0	11.0	14.590731918511027	12.028491693433121	0.2841566980693048	0.2548165280911583	0.2493422828211776	0.21168449101836007	0.05377377159047938	0.4039017778358713	0.5269945344643598	0.4730054655356366	0.790421460728245	1.419269002997049	5.247398453534059E-4	2.199871444660444E-4	4.964051654373148E-4	0.40480183330975206	0.055285239922212785	-26112.723063377547	-1657.6121102623383	-385.5869168021925
1530000	-30486.50186750164	-4384.739826754181	-26101.76204074746	20.917890001100567	2003.0601921906803	221.9394313995055	1.7910951947799398	2.1054379039659223	1.6332313040387263	1.6416562274057858	8.6276908361234	22.60542767285655	3.9766107801265136	11.162862916566151	0.7630254718650049	0.9428310243594323	2.0	6.0	4.0	16.0	49.0	21.0	11.0	18.0	13.0	6.0	13.813442341628631	12.173545751882695	0.28070259137042175	0.2608298781480363	0.24254971075490778	0.2159178197266349	0.005907168542709613	0.4032486855681057	0.5388841346609489	0.46111586533904714	0.8082542740503313	1.3835938528210607	5.326482388318948E-4	2.0859461102583712E-4	4.915441781836308E-4	0.40287861430338423	-0.08593187945911268	-26101.76204074746	-1657.6121102623383	-397.99458526482084
1540000	-30475.336334612915	-4365.664635337603	-26109.671699275314	21.045624781187176	2002.9324574105938	212.20032440212378	1.3301242717253083	1.1636834747080027	4.094942936193306	2.4196325445841986	8.90230040110019	18.510131290966086	2.881141536748144	13.02472090733289	0.5857209923850519	0.6627076812826557	2.0	5.0	4.0	17.0	47.0	21.0	16.0	15.0	10.0	9.0	15.904367671777326	13.131390283660613	0.28381806290735584	0.260478977948631	0.24405139692060177	0.21165156222341222	0.04815834220748453	0.21360469462067178	0.5464324494493058	0.4535675505506897	0.8195757387162106	1.3609448773132444	5.496863478384895E-4	2.3460611595290952E-4	5.136811521511764E-4	0.4369087964942892	0.02577410044054195	-26109.671699275314	-1657.6121102623383	-377.73831848407895
1550000	-30466.171982285123	-4373.055732238345	-26093.11625004678	20.827094701408132	2003.1509874903727	220.71446770328401	0.6054971971288149	0.667078700194327	2.070237483441458	1.7806535732433069	10.430133669083336	31.526700211996648	3.167666427459101	11.434621346996009	0.8523988946822847	1.1816882589389248	3.0	4.0	2.0	20.0	48.0	16.0	15.0	21.0	5.0	12.0	15.303766031339432	14.354481794344482	0.2742704096538432	0.2604481851158754	0.24462475807051293	0.2206566471597693	0.03837672190645019	0.3273195903553262	0.5402046074667777	0.45979539253321783	0.8102348070080327	1.3796317292111533	4.821034336465134E-4	1.9348012784098741E-4	4.904867500798192E-4	0.4060060443524609	-0.020595775760119908	-26093.11625004678	-1657.6121102623383	-384.48512169388357
1560000	-30455.895894212234	-4371.197826601345	-26084.69806761089	20.66154982112598	2003.3165323706548	214.21170085421647	2.7736847987035005	1.191552214626525	1.1254486562534005	1.6443677153780294	8.271316817325157	20.562941908089677	2.3246191999720125	8.704648403624603	12.739385492679986	0.8300459614645163	2.0	2.0	3.0	22.0	48.0	16.0	18.0	15.0	3.0	17.0	18.290354065824882	12.048076188885277	0.27932944380496044	0.2581118676185207	0.248646737947186	0.21391195062933366	0.08859516525573777	0.34456855844996725	0.5607248786761246	0.43927512132387136	0.8410124748643371	1.3180599568267937	5.386101046797356E-4	2.2419758305229618E-4	5.364851325854294E-4	0.43814173048751986	-0.07182848349470691	-26084.69806761089	-1657.6121102623383	-381.36034651040546
1570000	-30489.075200512198	-4385.727045395919	-26103.348155116277	21.783793799027467	2002.1942883927534	220.9618625857933	13.531719211839413	4.76967519641661	1.7828697397870283	1.9813914487818511	8.638828245206698	28.338099951355975	3.6977125069129606	15.71612434898711	7.525173708435193	0.7632431759211529	1.0	1.0	5.0	21.0	48.0	19.0	14.0	13.0	5.0	19.0	18.99317369952175	14.75885813969309	0.28292218487646675	0.25673554088816886	0.24921084228818266	0.21113143194718256	0.06729286786170276	0.22768627913076459	0.5472408400449856	0.4527591599550106	0.8207882167092236	1.358519273808933	4.892371972882495E-4	1.8780295687411452E-4	4.96745833661141E-4	0.399573261558649	-0.03037771210044289	-26103.348155116277	-1657.6121102623383	-390.94600432589766
1580000	-30486.953056045433	-4389.6082783293095	-26097.344777716124	21.014349370292425	2002.9637328214885	224.69016251177504	4.429446663851095	1.8532529343693593	13.179081344419428	2.208602250661162	11.087747537384349	27.0435611130175	1.912986180987545	11.697830263558556	4.681345934895742	0.7485232088773335	3.0	5.0	3.0	18.0	48.0	23.0	11.0	15.0	3.0	17.0	13.238614857262228	12.554076278334522	0.279352464835534	0.2602851478016265	0.25202559815662307	0.2083367892062174	0.010175411503185381	0.36019996602008625	0.5237916545573181	0.47620834544267826	0.7856175683743438	1.4288793532014354	5.08383276979279E-4	2.2058687910366589E-4	5.037517600766438E-4	0.4498971231510237	-0.04512159309911016	-26097.344777716124	-1657.6121102623383	-390.58891755881166
1590000	-30498.062589000278	-4384.2590354540525	-26113.803553546226	21.534108839802798	2002.443973351978	228.58153803066108	2.1414332712853867	1.2685370857892546	5.707826897736518	2.1964169535541256	10.56420620390902	18.005913412490248	2.176952202636501	10.676201970219054	1.3287534661597247	1.3880334340307154	2.0	6.0	4.0	15.0	48.0	20.0	15.0	14.0	6.0	16.0	13.13284120753026	11.22408662184554	0.28728087529823126	0.2593290012258145	0.24080730907916276	0.21258281439679255	0.03517131473155611	0.3339726544177279	0.5508785893538711	0.4491214106461253	0.8262443551213895	1.3476040831590148	4.543540639585443E-4	1.9490222752591488E-4	4.7889127362310595E-4	0.44616506073048967	0.014502840083015034	-26113.803553546226	-1657.6121102623383	-393.6200193853459
1600000	-30498.099889267694	-4394.692575863418	-26103.407313404277	20.7506146804041	2003.2274675113767	237.26734200701813	0.5691782109436336	1.1947501021370193	4.752801725532915	1.6044839818157952	10.144051437809141	35.0942509215801	5.3590754232622215	11.806592224762415	1.0233967713004524	1.5159747620277164	2.0	4.0	7.0	16.0	44.0	22.0	16.0	12.0	8.0	15.0	14.84640143598555	13.784152422990276	0.2800694806556417	0.2596690262285647	0.24773416120628128	0.21252733190951342	0.04585901073355911	0.20860760897210331	0.535770422404003	0.46422957759599365	0.8035841212698588	1.392936652455589	4.5367093525209873E-4	1.6886692117943917E-4	4.5651463550127453E-4	0.36595893035197835	0.004706595519063009	-26103.407313404277	-1657.6121102623383	-403.54669426730686
1610000	-30453.212114734197	-4360.461420515626	-26092.750694218572	20.83737529035546	2003.1407069014253	230.5970549481235	0.824752279320032	1.6709040418854246	3.8958660271720333	1.4067789869738374	10.19505555147411	36.555393745673	4.236031504717743	13.600538203633889	0.18618725128782046	0.55212359392872	5.0	1.0	10.0	13.0	47.0	18.0	16.0	13.0	7.0	16.0	12.779490167286799	11.237569360579478	0.2860247835694174	0.2618915926091153	0.23837822136369394	0.21370540245777447	0.06304444603717434	0.3883705142140802	0.5251955780526684	0.4748044219473286	0.7877232662276875	1.4246668329565104	5.028687159453952E-4	1.8144937099128801E-4	4.7433873970302397E-4	0.3687430677725949	0.0037473679724960157	-26092.750694218572	-1657.6121102623383	-368.82490486976417
1620000	-30485.60958096484	-4381.166188197022	-26104.44339276782	20.59730627666859	2003.3807759151123	227.1333064612246	0.6659822239410643	1.3234049520342555	1.8726863150540862	2.077515384830074	10.150193361512816	30.312250718429926	5.235771651802501	15.914420111390777	0.4850897614798682	1.991072935937152	1.0	3.0	11.0	13.0	47.0	19.0	18.0	11.0	9.0	14.0	16.493981214976415	12.989038940765063	0.28380524661200657	0.26301518602770446	0.2410502619502894	0.2121293054100008	0.005066352280192623	0.24908674923166677	0.5353128103508028	0.4646871896491942	0.802897764270151	1.3943097330007999	4.8674562893411205E-4	1.6640148347073924E-4	4.868923246624967E-4	0.3703577512527948	-0.05045519609398345	-26104.44339276782	-1657.6121102623383	-391.1210733745887
1630000	-30476.342916318303	-4383.942821144998	-26092.400095173303	21.13940897067251	2002.8386732211084	231.23564267417825	1.032706864049099	3.936537724283695	1.8231355130285964	3.4514724920630977	11.108889058048995	39.14349437472509	9.26759034123844	21.556413967722385	0.5542220781879132	1.5651327370366093	8.0	4.0	12.0	5.0	46.0	17.0	18.0	13.0	13.0	10.0	14.28056484458317	10.50471004129644	0.2801105183257014	0.2565946181328718	0.2445467316247829	0.21874813191664513	0.061493587728044766	0.4997685133325885	0.5330276401512646	0.4669723598487322	0.7994703139855527	1.401166463984033	4.935489565058433E-4	1.4574732998998976E-4	4.8738348784434823E-4	0.30303715408866516	-0.07755650774844779	-26092.400095173303	-1657.6121102623383	-391.60234560537333
1640000	-30478.092327085855	-4375.734358915582	-26102.357968170272	21.193465314685064	2002.784616877096	231.43091531773814	0.7945182617116395	3.0966890185573424	1.488990489181096	6.182151472899837	9.517165070270504	38.16092095649963	6.268596572686199	20.401197233866498	0.5837561331816045	0.8349174246639164	7.0	7.0	14.0	4.0	44.0	18.0	21.0	7.0	16.0	8.0	13.863165869745256	13.030463776247986	0.28590990907527386	0.25325582946453845	0.24756640284625545	0.21326785861393352	0.029288521360140592	0.47131176807420444	0.5355625478872518	0.464437452112745	0.8032723372409302	1.3935603870202713	4.78276393531402E-4	1.9137486496796603E-4	4.561901028772824E-4	0.4028601568888659	-0.02932064287266544	-26102.357968170272	-1657.6121102623383	-383.5027044624686
1650000	-30482.31933900616	-4368.266769207591	-26114.05256979857	20.5096357926042	2003.4684463991766	227.45657086810274	0.693516500849439	2.1148001294926257	1.1838258181570154	4.502792315086831	7.981089186572427	29.795110929304418	8.472557903794737	21.57598257191951	0.6381507878272528	1.0634541731097367	5.0	8.0	11.0	8.0	45.0	16.0	22.0	7.0	15.0	9.0	15.02694549939382	10.4676577401822	0.28570943912620006	0.25556186753336707	0.24306334088205486	0.21566535245837923	0.007940783517785025	0.34189948576425566	0.5229694403287745	0.47703055967122227	0.7843843567771541	1.431346434986789	5.119729942471184E-4	1.633052094298896E-4	4.98940765517972E-4	0.323907342009404	0.03563175371254109	-26114.05256979857	-1657.6121102623383	-379.2332545266156
1660000	-30453.608344872293	-4365.06827775258	-26088.540067119713	21.6534860472333	2002.3245961445475	219.62054206836308	1.981297545638401	1.90823293242892	1.5883561373846886	2.3745549384411464	9.903654093506335	25.439567275202904	7.015125388106579	16.836933513285945	0.5022364492425067	0.7517266677173173	3.0	13.0	11.0	2.0	45.0	21.0	22.0	5.0	12.0	12.0	14.76628311248328	11.998081060289369	0.28154552198148336	0.25962681207121197	0.24341900557976182	0.21540866036754405	0.040743799642534315	0.29608003852983966	0.5393509949890017	0.46064900501099487	0.8089545022278981	1.3821930225122963	5.083539043831348E-4	1.9749084602399804E-4	4.86578881585225E-4	0.38441298170449384	0.01814836054892869	-26088.540067119713	-1657.6121102623383	-378.0087170114494
1670000	-30480.13999718913	-4387.04775358696	-26093.09224360217	20.70467903714452	2003.2734031546363	220.2886544623686	1.973038561061945	4.925368450130824	1.8804575344669934	3.4552300218205154	9.951930463055962	19.303908881175783	10.326386248355213	7.078572953773295	1.8291815840575638	0.7895121976839562	8.0	7.0	9.0	5.0	49.0	16.0	28.0	1.0	8.0	15.0	17.236677972893027	11.660492721449412	0.2824676558896475	0.25265632598123733	0.25015706445437497	0.21471895367474134	0.050211967648844925	0.30733914860133477	0.524679091669404	0.4753209083305926	0.7869486055911763	1.4262165679334764	5.478179475486621E-4	1.9268130094066523E-4	5.148924293420403E-4	0.3553354946712295	-0.0018298852049529195	-26093.09224360217	-1657.6121102623383	-400.3884089433592
1680000	-30511.216412602622	-4388.44789706221	-26122.76851554041	20.729728526340608	2003.2483536654404	227.67699169905458	1.174445756583432	7.327719224615688	0.916160651213057	1.9346012471941185	7.711991003156427	19.528957441345643	14.327390143891142	0.6927887859392355	0.6706497871748327	0.55739269075478	7.0	9.0	10.0	1.0	46.0	18.0	31.0	2.0	12.0	10.0	12.860128018923024	12.884009004263367	0.2769234589714033	0.26066781367358394	0.24825476218421375	0.2141539651708002	0.004206508027949568	0.41558937981686483	0.5076518877604119	0.4923481122395847	0.7614100724457754	1.4773072729602705	5.161733673113743E-4	1.8668049088924654E-4	4.843202141686955E-4	0.3559180490418822	-0.01416089973125457	-26122.76851554041	-1657.6121102623383	-401.18221141751405
1690000	-30507.599361824374	-4388.239523989601	-26119.35983783477	21.262770948260055	2002.7153112435208	218.3619782482461	0.5406752082328206	2.5759960980949557	1.81445433390401	4.060726577113853	8.819779158655875	20.114366049773615	15.268535927773103	0.6665852819385057	1.3514874503555503	0.7777902880868174	4.0	15.0	5.0	9.0	45.0	18.0	28.0	1.0	15.0	6.0	15.803245012478246	11.224435309034359	0.2773671424125129	0.2593404454640129	0.2502873769282672	0.21300503519520825	0.04170711212696495	0.23657054004174552	0.515853168708085	0.4841468312919118	0.7737108991955086	1.452699050260938	5.026013037356665E-4	1.6476664765949215E-4	4.902612983831766E-4	0.3365246576039551	0.12647120809664703	-26119.35983783477	-1657.6121102623383	-403.39487901665433
1700000	-30475.51812209648	-4370.729583583764	-26104.788538512716	20.5791546575823	2003.3989275341987	203.6762263097895	4.181818705293112	1.5714589648598623	0.5971919744729686	2.1833886642485485	6.720414344750311	16.691353253089016	9.013458644776593	6.214520963499734	0.5852556852240431	0.4942410904417133	2.0	22.0	3.0	1.0	47.0	16.0	35.0	1.0	12.0	7.0	18.377509231221914	12.745192258685522	0.28431243957091157	0.2515426161999364	0.24997191133010643	0.21417303289904688	0.022998133788014706	0.29971382662422613	0.5241459203160157	0.4758540796839811	0.7861489197265175	1.4278163667313473	6.190482676547146E-4	3.268468703724183E-4	5.629175844916898E-4	0.5090325737499912	-0.034878413528565196	-26104.788538512716	-1657.6121102623383	-386.2124091460074
1710000	-30466.874379394732	-4363.328063378267	-26103.546316016465	21.01537767676153	2002.9627045150194	212.33110459829723	1.0480341039424272	1.4281786824441427	1.2364865393057576	1.8402138968145594	8.261242153652525	21.972196881195263	9.426803134939828	0.7230145107056472	0.708200245599609	1.2265690902352826	1.0	17.0	6.0	3.0	50.0	15.0	32.0	1.0	13.0	8.0	15.768586102319148	12.103885018787143	0.2822105598544697	0.2576234941146387	0.24910598919952978	0.21105995683136314	0.0676966605164955	0.31081213573411653	0.5365894693555621	0.46341053064443505	0.8048125823743261	1.3904790741926614	5.718684260554883E-4	3.43124323826044E-4	5.080424149928793E-4	0.6171919461068617	-0.005767890220949628	-26103.546316016465	-1657.6121102623383	-380.99869751286104
1720000	-30483.837007279646	-4375.0487230205235	-26108.78828425912	20.929032805830296	2003.0490493859506	211.47472434983928	0.5212135910821878	2.225532390810357	1.0524356039979879	2.8778480943944658	8.39519996488331	26.365629980249643	10.197167922404342	5.56206763196586	1.4264144035555153	1.199681563427866	3.0	11.0	13.0	2.0	48.0	15.0	30.0	1.0	19.0	4.0	12.681378950780894	11.209940038866304	0.27843825931172456	0.2607223069965034	0.24856887103036396	0.21227056266140945	0.06473909856817911	0.2880918399272938	0.5365085704463789	0.4634914295536182	0.8046912448085904	1.3907218141239006	5.79243063185875E-4	2.748322788988827E-4	5.438011193575337E-4	0.4605957379884366	0.06667998703098187	-26108.78828425912	-1657.6121102623383	-389.5256632312755
1730000	-30463.992935313352	-4375.3530208794655	-26088.639914433887	20.587767067842915	2003.390315123938	212.17107777737004	1.1310196339010634	2.4806855869100737	1.7025224692795518	6.639462845373728	7.270433423264002	14.738658020652826	9.249765960881408	22.3841979618688	1.4394258403515119	0.674069559310682	6.0	11.0	12.0	4.0	44.0	14.0	27.0	3.0	24.0	1.0	12.669841584070495	12.883267247796306	0.2832947710758852	0.2562219354464335	0.24508862249800772	0.21539467097967496	0.13489749063891235	0.2927801902224974	0.5190978355463888	0.48090216445360845	0.7785774663687628	1.4429633169466485	5.707828280607068E-4	2.741826247537651E-4	5.558018797359E-4	0.44245270805419995	0.0849194715878099	-26088.639914433887	-1657.6121102623383	-387.9504187454789
1740000	-30505.135442500057	-4389.73832146178	-26115.397121038277	20.673398611493557	2003.3046835802872	220.94609526326337	1.0266788164362877	4.313733258652276	1.4801211616905814	6.0000065612530875	8.994671199747186	23.20261096470041	11.400313982617625	19.101687786328377	1.2368905816023907	1.1451296849570276	6.0	6.0	13.0	4.0	48.0	14.0	25.0	5.0	19.0	6.0	13.05028505198817	13.79179987613209	0.28040779676520666	0.2645194076221213	0.24043447136337015	0.21463832424930318	0.03622728247723267	0.3878453276251038	0.5586503783648404	0.44134962163515656	0.8379010012928073	1.3242845656379851	5.222456250979571E-4	2.4518621403990726E-4	5.01326471134291E-4	0.45780734577609344	0.03937111188897471	-26115.397121038277	-1657.6121102623383	-399.1802425129948
1750000	-30494.628564970375	-4390.885684236066	-26103.74288073431	20.79237766841289	2003.185704523368	219.75250769771327	1.7774892479048316	2.845692259965109	3.147185487055368	3.6822344604333157	8.820816119943949	19.95296046172292	12.268616553389203	17.099730872644443	1.7856331642196788	0.735744344657073	9.0	8.0	8.0	4.0	51.0	13.0	16.0	11.0	15.0	11.0	11.840523501582624	10.993043786321454	0.2845843960040641	0.2555067714032843	0.2504902007546737	0.20941863183797912	0.034521133325602686	0.49499676966158745	0.5307796285858281	0.4692203714141695	0.7960985966923319	1.407911699220567	5.31032142786707E-4	2.168915760218438E-4	5.036996843785888E-4	0.410000632469453	0.08416849990422798	-26103.74288073431	-1657.6121102623383	-404.41018323089736
1760000	-30509.196800868776	-4396.421359987644	-26112.775440881134	21.962025091806602	2002.0160570999742	220.14862184931468	1.1629183211825105	1.8482417189578795	1.341952144785756	5.870483952035778	8.495559036921872	25.47986865212257	7.033519063782573	13.119875813475865	2.016899559141717	1.6532440651236016	3.0	12.0	12.0	3.0	52.0	8.0	16.0	20.0	8.0	12.0	11.604198663966885	12.791434935533896	0.28463355170421245	0.2531188935110625	0.2528038003018204	0.2094437544829059	0.04537610628783641	0.41319945376908046	0.5264100845481632	0.4735899154518343	0.7895448638638161	1.4210226648684279	5.184882134664716E-4	2.1227005642011568E-4	4.8097297846130203E-4	0.40652058747640674	0.11592449958018769	-26112.775440881134	-1657.6121102623383	-408.81490541330567
1770000	-30507.288046755843	-4388.82794878256	-26118.460097973282	20.8986313906444	2003.0794508011365	213.91893845666988	1.3602828076392917	3.2163477984172073	3.305171239934415	4.193723727346454	9.09600092222502	23.23260989654766	4.83044757119834	9.806057144608959	1.9774633242334407	2.5708309035534325	6.0	13.0	5.0	5.0	47.0	18.0	14.0	16.0	10.0	12.0	13.181566676343621	18.336704593221075	0.2752630618488866	0.25719165192439253	0.2491471902522151	0.21839809597450702	0.030566796243085097	0.2581771088250824	0.5580620267727378	0.4419379732272599	0.8370185524352982	1.3260499346207528	5.125980815428335E-4	1.5359266804814204E-4	4.990429108480633E-4	0.29631837048952314	0.010226585699884152	-26118.460097973282	-1657.6121102623383	-400.95307395363125
1780000	-30497.77159018207	-4380.838576636117	-26116.933013545953	21.048042547323675	2002.9300396444573	217.41140732567487	0.8416451753645365	2.3513376831085813	5.689451412967466	9.7005660220622	7.979909848415815	18.52329932697343	1.8150193893325681	10.926286565820455	1.7464948328063357	1.1464670220060822	6.0	17.0	1.0	5.0	44.0	22.0	10.0	19.0	7.0	15.0	14.532291603901248	15.994843210897242	0.2839718270601443	0.2625296820666262	0.24376776786962667	0.20973072300360407	0.013782725957406539	0.3345590332861617	0.5262065345585752	0.4737934654414226	0.789239566048413	1.421633423542127	5.1373259790765E-4	2.0650410092650523E-4	5.022491515903547E-4	0.41492078371719443	-0.06393309082268986	-26116.933013545953	-1657.6121102623383	-390.3190067208529
1790000	-30494.122780449845	-4373.936635078756	-26120.186145371088	20.52698384737745	2003.4510983444034	221.45185288776713	1.474403477109204	2.5895853927428463	1.8561564145123461	8.502959249888434	6.014943990814389	24.01501743972308	5.163109016111791	16.516530170949355	0.7836362209725451	0.7200042201262293	7.0	14.0	8.0	9.0	38.0	18.0	11.0	20.0	7.0	14.0	13.57215786357632	13.132194709423915	0.2797782057009516	0.26189202583396765	0.24653396139805075	0.2117958070670313	0.03498104784521286	0.2555538461832631	0.5062170836911588	0.493782916308839	0.7592580578533838	1.4816124514185378	5.263277895371187E-4	1.6743255037897302E-4	5.0166841041676E-4	0.31835876520496553	0.022100628170467904	-26120.186145371088	-1657.6121102623383	-384.3357727376993
1800000	-30502.42372760138	-4368.425034522115	-26133.998693079266	20.625279603887012	2003.3528025878938	216.00223394218398	0.7499437983895533	1.5181859931245227	7.5980373436863635	19.278189753566785	5.9719473525323155	15.850114077951574	3.3912926514145143	13.35366204127319	0.5793351610347552	0.8360340750785251	7.0	20.0	5.0	6.0	40.0	16.0	15.0	19.0	1.0	17.0	11.165946197398332	10.989448168816274	0.28459736934396423	0.25603814410126013	0.2392376178944263	0.22012686866035058	0.06378194924103012	0.4806614470895902	0.4921411400664875	0.5078588599335102	0.7381460212129098	1.5238477994854083	5.528060433332664E-4	1.7489602310630944E-4	5.433243810080787E-4	0.3106274399242571	-0.00370493146569988	-26133.998693079266	-1657.6121102623383	-377.9894760479615
1810000	-30491.932531893428	-4384.73928142045	-26107.193250472978	21.34479619165419	2002.6332860001266	216.52417061402778	0.9712503127042446	2.567076708830131	9.475956890313656	19.176004956624475	8.460809534471384	20.832343443150272	3.6913686232327265	12.32791286821884	6.883398054160179	0.9328551588040924	7.0	17.0	9.0	9.0	38.0	14.0	16.0	14.0	3.0	19.0	14.63461099420883	13.693506126151313	0.2794083502453091	0.2619753488385749	0.24366613599192324	0.21495016492419408	0.018877286692642655	0.37723166033907307	0.52244673939358	0.47755326060641723	0.7836003751422396	1.4329148169384007	5.530134787271631E-4	1.9539496219474225E-4	5.180787488549724E-4	0.3766455682297684	-0.009018137932809865	-26107.193250472978	-1657.6121102623383	-391.96684527372014
1820000	-30490.02358137843	-4384.45633241014	-26105.56724896829	21.08415003619785	2002.8939321555831	214.46449125005506	0.6040403222759009	1.5728412851551226	3.781828953273668	9.695053586795327	9.335943921106194	30.352995403880094	8.322820841342097	17.36812044309894	4.849445167325723	1.2579680506295858	4.0	12.0	18.0	4.0	37.0	19.0	15.0	13.0	3.0	21.0	13.12265902676932	12.47631001748856	0.2820131125573276	0.2592664043359259	0.25067062305064425	0.2080498600561035	0.010678819013103075	0.2386298850795071	0.4937930356310668	0.5062069643689308	0.7406236440718497	1.5188912306044526	5.338775047032151E-4	1.935961315864226E-4	5.150742911226494E-4	0.37230983017491825	0.10753822352516959	-26105.56724896829	-1657.6121102623383	-394.9515012320551
1830000	-30459.526414756074	-4371.7024646703085	-26087.823950085767	20.969393204864296	2003.0086889869167	208.85153799725097	0.7681149745301512	2.1131064668995307	3.2938979131362918	11.404588385578649	6.740349114808242	22.66729918916434	5.099433315657754	11.71909802093214	2.7647203940517997	0.6306255672621465	4.0	7.0	23.0	5.0	37.0	19.0	19.0	10.0	2.0	20.0	15.992547045465551	11.288072186395107	0.27820337422860575	0.25969309330235635	0.25056864621206243	0.2115348862569768	0.034844804700698756	0.3655794005020605	0.5348175522920021	0.46518244770799555	0.8021549432868698	1.395795771667489	5.559922799302792E-4	2.4395038344957645E-4	5.404278772167433E-4	0.4301559406801675	0.002073025103164019	-26087.823950085767	-1657.6121102623383	-382.8802804675051
1840000	-30463.47016175003	-4353.426853158329	-26110.0433085917	20.680003564828485	2003.2980786269525	201.85277499372688	1.2702928171679622	1.2049957663674846	2.020043934264813	4.022081420378034	7.487907161712144	22.340019935377374	4.085988816760575	17.119468495237303	2.0097302265615378	0.6846655933127836	2.0	2.0	25.0	5.0	39.0	22.0	19.0	10.0	2.0	20.0	12.435314964270797	14.19715337994644	0.27754365405893755	0.26072347413721764	0.24658107454154474	0.21515179726230138	0.08547387927845156	0.32484159008306074	0.5301866312224112	0.4698133687775868	0.7952091797979491	1.4096910079983291	5.7840783800209E-4	2.2634653738721474E-4	5.411990344555336E-4	0.3933033605566834	-0.06253531270495838	-26110.0433085917	-1657.6121102623383	-366.1878977176378
1850000	-30465.249041463256	-4360.667044809301	-26104.581996653957	20.825001816925393	2003.1530803748556	214.2797234730336	0.877681188900785	2.0251901695154166	1.428459157761791	4.714854049670792	7.9571865042904895	20.611216254725182	3.002880879891824	21.361456083375995	1.9807632311273204	0.9841043854881955	4.0	7.0	18.0	3.0	44.0	19.0	15.0	13.0	3.0	20.0	14.66429193700401	12.642261494732578	0.2904115732054418	0.2517899860526446	0.24167023141386326	0.21612820932805166	0.03631135228339939	0.28847053051790833	0.5130806543041059	0.4869193456958921	0.7695524976528615	1.4610180741214258	5.672198900184788E-4	2.629834008842013E-4	5.185409848207554E-4	0.45013819287057333	0.07966892091815117	-26104.581996653957	-1657.6121102623383	-369.91476691076775
1860000	-30448.19810394613	-4363.931697397553	-26084.26640654858	20.485356108466487	2003.4927260833144	218.65773400460077	0.836963817795888	1.6871183884056289	2.033516687865412	4.338496300593495	6.888294180805762	21.301957081137484	2.7062110043016983	11.89056851644364	0.4626630148967684	0.8814105563817233	7.0	2.0	19.0	3.0	44.0	21.0	10.0	16.0	10.0	14.0	13.2408128731759	11.745942501060426	0.2739397392144487	0.25753152016751085	0.2496569341077568	0.21887180651028498	0.04638710465395144	0.20123537555219034	0.5293263476914322	0.4706736523085659	0.7939188693284335	1.4122723180217236	5.341496482148817E-4	2.387479196991425E-4	4.814566308938545E-4	0.40390669672827445	-0.021788300154591596	-26084.26640654858	-1657.6121102623383	-377.9355046510891
1870000	-30459.66648240728	-4338.866999294318	-26120.79948311296	20.46651198223975	2003.511570209541	211.97854364836084	0.7158677282502987	1.6938253513839798	2.31845775530056	1.4875377619980674	7.116216009582017	36.89091191593176	2.228290334244393	12.694173884116326	0.5214746641779909	0.5568450424926961	6.0	3.0	10.0	10.0	47.0	17.0	14.0	15.0	10.0	14.0	11.688424141139132	10.4231955590365	0.28842002503786746	0.2470178889321039	0.2517300367983133	0.21283204923171664	0.03344648990775893	0.31470721549741204	0.5356450836755174	0.46435491632448067	0.8033961299068059	1.3933127355776207	5.888529179260139E-4	2.1123912838098287E-4	5.34817087087331E-4	0.38069535356972195	0.06821480539695297	-26120.79948311296	-1657.6121102623383	-349.0348900622854
1880000	-30479.54624071029	-4369.35332497656	-26110.19291573373	21.169978426951204	2002.8081037648296	217.43426244010908	0.863194169344815	3.409523323772835	3.111794388118076	2.5163254916036664	5.140051991585443	23.888521848300265	4.6773312587966185	18.750993562653722	1.7271625119597143	0.5584894506165607	9.0	3.0	12.0	3.0	49.0	18.0	14.0	13.0	14.0	11.0	16.924700068627196	13.215548174904384	0.2787413254925816	0.25390563205776406	0.24667865840492267	0.22067438404473289	0.005353588082233196	0.28194510696384084	0.5157693268390745	0.4842306731609239	0.7735851475828458	1.4529506206433382	5.588449629283107E-4	1.9111661327403653E-4	5.072623927472536E-4	0.3281416748518683	-0.13631315955072673	-26110.19291573373	-1657.6121102623383	-379.23185719942643
1890000	-30476.81031801256	-4370.868944180891	-26105.941373831673	20.583396099554566	2003.3946860922263	218.98664003913805	1.392407728609673	1.2899465634046812	1.7544589544669316	3.749606192924842	10.925238713705284	24.92536409919763	2.005382269325784	12.203480495619006	3.4096681806430142	1.2207978287944212	11.0	1.0	17.0	1.0	51.0	13.0	14.0	15.0	9.0	14.0	12.325656331359841	12.848151100468808	0.28598637674241295	0.25390563205776406	0.24793878521818913	0.21216920598163513	0.04448719385440007	0.2529120425555763	0.503862442942113	0.4961375570578856	0.7557264110171549	1.4886776311507237	5.119054140607339E-4	1.9314231226510436E-4	4.842411306645893E-4	0.3500520962774474	0.0071422542308803875	-26105.941373831673	-1657.6121102623383	-382.0457425079577
1900000	-30498.17312315016	-4381.957626788248	-26116.215496361914	21.51989340142012	2002.4581887903607	228.1225587698381	0.8550234371736596	2.3596942535865195	2.666615034973839	4.365432855615616	9.344798026178577	21.32246269923264	5.299557215775062	16.813471890113203	1.7606689745277815	1.0859282366355472	7.0	1.0	21.0	1.0	46.0	18.0	15.0	12.0	13.0	12.0	15.340588103354388	14.360153816240564	0.28178488278234465	0.2609180693324638	0.24213172652175477	0.21516532136343805	0.008866683657696996	0.5624358223833482	0.5040871404224244	0.4959128595775741	0.7560634272459669	1.4880034187111348	5.620787531337721E-4	2.3559572051585275E-4	5.335057241771918E-4	0.4261015165035851	0.019219807166650723	-26116.215496361914	-1657.6121102623383	-393.6842704422804
1910000	-30506.84863425234	-4380.872508560495	-26125.976125691843	20.910900401210828	2003.06718179057	226.91474222372477	0.4387082356275136	0.6897230030946594	2.1176481794120554	5.016483289115224	10.255682638711951	21.34700255701426	7.195510637545483	15.798041878706737	0.6654581333689822	1.6711983447694514	4.0	4.0	14.0	5.0	46.0	22.0	16.0	10.0	10.0	15.0	13.205230028522202	12.264826299733452	0.2770802710591836	0.2702216926514862	0.24422640649110583	0.20847162979822573	0.012706883115548422	0.2678130525595266	0.5151008023342308	0.4848991976657678	0.7725824500573615	1.4549565511803024	5.202319674159766E-4	1.4468347533039773E-4	5.039416933522503E-4	0.2910776603658121	-0.013276518914912324	-26125.976125691843	-1657.6121102623383	-395.01367775703335
1920000	-30498.32881892033	-4380.868157322796	-26117.460661597535	20.806789385504867	2003.1712928062761	222.8681998087802	1.1129549758233483	2.5284927198752922	3.2318851208361576	8.121459072983464	10.760059296716687	35.714931551685176	3.4512461894277293	8.371798669995988	0.7101469950476552	0.9760620692285594	7.0	7.0	12.0	1.0	49.0	17.0	19.0	11.0	7.0	16.0	15.338626983409121	17.386944216945235	0.28423004773325705	0.25190587963129496	0.24721573782644726	0.216648334809002	0.0069881420825319545	0.23108086517942958	0.4861449697142733	0.5138550302857255	0.7291525660276681	1.5418395127692117	4.911802286694986E-4	1.8554702958774495E-4	4.683758077668081E-4	0.3642845135317913	-0.08533407457621725	-26117.460661597535	-1657.6121102623383	-392.3006578683646
1930000	-30484.923690349304	-4381.367269921731	-26103.556420427572	21.02026661807417	2002.9578155737067	219.28377196126624	2.5254406149355977	2.516973644690959	1.5690582776906057	3.318229503179416	7.9683475737743406	21.90123659910309	4.354151209629855	10.518864630227316	2.943894506530328	0.6781631038301432	9.0	5.0	8.0	8.0	46.0	20.0	14.0	14.0	7.0	15.0	14.690648094265857	14.034676939447117	0.27355324513686224	0.26655767522635815	0.24609336699125628	0.21379571264552463	0.0035373921217430235	0.38743795368994405	0.5246792371953173	0.4753207628046815	0.786948823860622	1.4262161312780257	5.501219487680375E-4	2.878058899648499E-4	5.020883611647107E-4	0.4644465257597206	-0.039515920031970124	-26103.556420427572	-1657.6121102623383	-394.5312095491442
1940000	-30470.527316916923	-4378.389339446433	-26092.13797747049	20.856684353418917	2003.121397838362	219.65874142372425	2.069160703418253	0.9927987352602233	3.052680439682594	2.8011934036830968	7.131532519991326	22.381877251911813	4.820109056800135	21.64703602963764	1.1125231939443916	1.1677757279325398	3.0	5.0	4.0	13.0	51.0	20.0	14.0	11.0	10.0	15.0	12.132893650067006	12.286842396497974	0.2738464594398834	0.26380786029537956	0.246885689337641	0.2154599909270974	0.04627270552008467	0.39626097805848176	0.5028732048470689	0.4971267951529299	0.7542426859138432	1.4916458737339047	5.726505342019113E-4	2.9672602154706446E-4	5.084101513140055E-4	0.488900641791314	-0.05117146837227689	-26092.13797747049	-1657.6121102623383	-389.19625820935516
1950000	-30460.207147993344	-4373.231079903649	-26086.976068089694	21.34439357933707	2002.6336886124438	228.22932259108714	1.420174803054647	4.001713495280882	3.1681000002033013	1.6229542591387451	8.407142485787574	36.62353248224315	3.475844063084249	14.787932733193829	4.477251608011442	0.9237485670625885	6.0	8.0	2.0	13.0	47.0	17.0	14.0	14.0	5.0	20.0	14.052015605881971	12.12360136048816	0.2823779000246915	0.26213300700010256	0.2422131464266829	0.21327594654852447	0.09783471975866745	0.2496582118614158	0.544159476276614	0.4558405237233847	0.8161665823438751	1.3677650107021826	5.5520876179402E-4	2.4500179247838446E-4	5.052156733475859E-4	0.4070240542904129	0.007892133053193764	-26086.976068089694	-1657.6121102623383	-379.96729672977415
1960000	-30489.325596850893	-4381.234264101094	-26108.0913327498	20.76587733905621	2003.2122048527247	223.48652248705042	7.779194393593079	2.093293364278509	3.629125190005101	1.9922167420065517	8.625347088131921	27.61354113935458	3.96108575298125	14.416604402815542	6.816557640939111	0.6991823214246347	1.0	7.0	4.0	17.0	47.0	20.0	10.0	17.0	4.0	19.0	10.26920434203959	14.750524260416606	0.2834700013194474	0.25903009219704687	0.2413311053890255	0.2161688010944817	0.04630218014844479	0.36828857776174395	0.5109140571032722	0.4890859428967264	0.7663028910397051	1.4675190227851842	5.32913746108227E-4	1.9529839841337632E-4	4.990940287068129E-4	0.386293865273857	-0.0010837157095398985	-26108.0913327498	-1657.6121102623383	-388.7822455533545
1970000	-30483.771495052373	-4360.018565163984	-26123.75292988839	20.527800049065952	2003.450282142715	216.85662874959695	0.36644649630146087	0.6188967840565879	0.6284047512766663	1.8015101353176695	6.804600075723244	20.835850938636636	2.5990694230119153	15.645229986505814	3.311595551563684	0.6391507816459011	1.0	2.0	2.0	20.0	51.0	19.0	13.0	15.0	5.0	18.0	14.667500322975343	12.539501207016597	0.2885151282004132	0.25635884047156765	0.24513585884870542	0.20999017247931523	0.03208196552552292	0.6031487975836826	0.5294666590258911	0.4705333409741071	0.7941293176019673	1.4118513090857254	5.433464821660807E-4	1.8401649713177014E-4	5.072360562389105E-4	0.3332154620811554	-0.0097722441271991	-26123.75292988839	-1657.6121102623383	-372.97672389790887
1980000	-30457.708547342707	-4358.941569641522	-26098.766977701183	20.680532165143877	2003.297550026637	221.04558740544138	0.9768267411176383	1.7921839933013202	4.251258583635165	2.3620221899182825	8.219170421038287	32.021650844076525	1.5123281138380342	15.969756001021473	2.3538474094414115	0.4278126395422182	3.0	7.0	1.0	18.0	47.0	18.0	15.0	14.0	7.0	16.0	15.333798231412407	11.819775741474873	0.2824404407064758	0.2551958367318837	0.2530861966949035	0.20927752586673848	0.1297670677050308	0.24448989214605385	0.5217113572513313	0.4782886427486668	0.7824974000845182	1.435121356092595	6.078484262852903E-4	3.01709495405223E-4	5.27882063452131E-4	0.46619374085504894	-0.06140543804484414	-26098.766977701183	-1657.6121102623383	-363.3030465990614
1990000	-30485.707056114155	-4370.687945570633	-26115.019110543522	21.08725606935936	2002.8908261224215	220.5385429189917	3.9397643640056637	0.9540268988739822	2.8970363217891095	2.0988959526694737	12.0231703985756	26.978032633300288	3.018539105972841	15.337300046762595	1.2023154832898573	0.5583530493770917	1.0	7.0	1.0	17.0	50.0	18.0	12.0	16.0	11.0	13.0	14.026793183670557	17.061136820748246	0.2820302761064568	0.26068821053325203	0.24644063442869485	0.21084087893159772	0.022258000410279637	0.3354204601523742	0.5474349765790877	0.45256502342091015	0.8210793955978656	1.3579367605289099	5.366381328335029E-4	2.466360998431972E-4	4.990318390146411E-4	0.44408376678671196	-0.020564667046772126	-26115.019110543522	-1657.6121102623383	-378.10785178933855
2000000	-30470.184282322887	-4381.791119073952	-26088.393163248933	21.164024971993644	2002.8140572197872	222.1633891365909	1.1102961757902499	1.6974325914591426	2.6387030068752857	2.1486572794652434	7.171172386706495	24.55728884868462	2.2915232894697115	9.36017923535769	2.84445301015076	1.6000848108282908	5.0	4.0	1.0	18.0	47.0	19.0	12.0	17.0	10.0	13.0	16.094090707034738	12.758305860185333	0.2825186578511672	0.2602449464421146	0.24451340468912117	0.21272299101759837	0.029430612617639566	0.38816025031457524	0.5424100047668071	0.4575899952331904	0.8135426085911122	1.3730143595288011	5.129372892159732E-4	2.408233204121153E-4	5.043152125620824E-4	0.4609661726427723	0.042947289063983464	-26088.393163248933	-1657.6121102623383	-393.9921605129954
2010000	-30486.62763966398	-4372.902888462142	-26113.72475120184	20.912096517957863	2003.065985673823	214.25360115283254	4.083810604668615	2.2207110881384136	2.4899820132348145	2.4558356652292033	7.995257935056736	19.777403974869518	2.853884607996784	12.672728047619641	1.3151263696228983	1.2716526670431463	3.0	6.0	1.0	18.0	48.0	18.0	16.0	14.0	12.0	10.0	14.111344435225876	10.02022388717351	0.2833019261273783	0.255015163063801	0.25596109654902355	0.20572181425979844	0.018869664992420137	0.3954429514561398	0.5338670032998608	0.4661329967001365	0.8007292466738569	1.3986479262802227	5.664877820767113E-4	1.8704948606787392E-4	5.65511033812397E-4	0.3348213623295554	-0.031993062928276146	-26113.72475120184	-1657.6121102623383	-384.84842865773305
2020000	-30479.383776070335	-4374.8147441134015	-26104.569031956933	20.459269527215568	2003.5188126645653	212.31750336025647	0.9564229963876681	3.1938794817223015	6.6075557521409625	1.8442090331930907	7.712059896162097	27.107030707857152	4.1072027729332055	13.749509855095347	0.7305143177980103	0.9218977925821479	4.0	3.0	6.0	14.0	49.0	19.0	15.0	12.0	10.0	14.0	19.569200780351686	11.368778895049157	0.28473109864982865	0.2571090454019715	0.24495510885840402	0.21320474708979717	0.021748549632079332	0.32225464078688676	0.5237852343214175	0.4762147656785801	0.7856079388774385	1.4288986173378384	5.130290778417848E-4	2.015425443967933E-4	4.988572790707316E-4	0.3780303079403108	-0.0768006606241362	-26104.569031956933	-1657.6121102623383	-383.56691420671956
2030000	-30499.52686359036	-4370.503675189345	-26129.023188401014	20.95840405943681	2003.019678132344	216.29481154219815	0.8088971267875864	2.213630822430563	3.870457412409308	1.1992301225275066	6.800841141882533	20.42207050062289	4.372366516212734	13.428468193008198	1.2325031993935227	0.7237234567749923	8.0	1.0	5.0	13.0	49.0	20.0	9.0	17.0	12.0	12.0	15.410677294172894	10.823408624663697	0.27245650719649767	0.26226797757982817	0.2573649880442158	0.2079105271794597	0.03192100047199061	0.3326466506954494	0.505732345679463	0.4942676543205348	0.7585310155365892	1.4830669243257275	5.324820687215778E-4	1.807482202057314E-4	5.142551027908353E-4	0.35474230700909287	0.02776275318840758	-26129.023188401014	-1657.6121102623383	-382.09403291842614
2040000	-30490.197939719495	-4386.265999964941	-26103.931939754555	21.235739551153276	2002.7423426406276	222.3997337887048	1.3285856964230727	2.9816998927999756	2.3246527554826346	2.1149357087905782	7.995358049090387	19.91147596758444	1.8223459938206226	7.524481652256957	0.9991753771774354	1.466230645884172	6.0	2.0	12.0	4.0	52.0	22.0	9.0	20.0	12.0	7.0	14.623754253087087	10.990463429739737	0.2832713092746327	0.26323884150706517	0.24159430861604794	0.2118955406022556	0.02892909742226003	0.448160404255857	0.5313786825799943	0.4686213174200035	0.7969970977244256	1.4061142173160426	5.159174572945362E-4	2.1048033164164612E-4	4.885270435033807E-4	0.42264578479336945	-0.05462586409238327	-26103.931939754555	-1657.6121102623383	-399.3299754946199
2050000	-30507.699503422577	-4391.563377121654	-26116.13612630092	21.109949367713885	2002.868132824067	228.21639109102804	0.4735818537104866	0.9861368905375844	1.5165127006657708	2.962006589852634	9.442756483165423	21.26141327467193	3.162454195699628	12.114669757404393	2.7542493221786177	1.4119172640181201	4.0	4.0	12.0	7.0	49.0	18.0	16.0	15.0	10.0	11.0	14.153527768044068	12.28429263396097	0.27937561142427375	0.25275027448489207	0.24859231262281994	0.21928180146801568	0.061235785613655176	0.3004113166240214	0.5252799228336338	0.47472007716636405	0.7878497721411564	1.424413753569675	5.118508106877945E-4	2.1303439274575884E-4	4.937561787826139E-4	0.3864660251373273	0.06404756433409393	-26116.13612630092	-1657.6121102623383	-406.0051118905419
2060000	-30480.585881027248	-4370.9146937839805	-26109.671187243268	20.828773233547274	2003.1493089582336	222.81844232033953	0.48962930605044547	0.816750011668466	1.8527409499845375	7.050336904335565	6.513744552232161	26.336766149318372	2.2042176438845575	15.891844493557253	0.5252737227494307	0.9370858377341376	3.0	4.0	16.0	8.0	45.0	18.0	12.0	19.0	11.0	10.0	13.669059989574567	12.136177648523473	0.28371302690733374	0.25377818699241916	0.24794592147100306	0.21456286462924545	0.09339350431974086	0.3719632472545381	0.542631014534482	0.45736898546551596	0.8138740937431894	1.3723512121965296	5.461162826469136E-4	1.9705900916792488E-4	4.950732309460821E-4	0.3675388937428895	-0.058895830304225356	-26109.671187243268	-1657.6121102623383	-380.06585975278045
2070000	-30474.656245241844	-4356.650023778446	-26118.006221463398	20.48544194939257	2003.4926402423882	215.5103427541198	0.7702336758309558	0.753204157837596	3.0034707571595933	1.7525091881354282	7.490059676115225	40.53349684913403	3.0179195335257827	10.639020815665969	2.1436750988115216	0.5790244049891019	1.0	7.0	10.0	10.0	48.0	18.0	14.0	15.0	9.0	14.0	16.202578922177793	10.884665879047681	0.2830056695530699	0.253712614785317	0.24419664332349358	0.21908507233812088	0.03161473333550296	0.3371649165692609	0.5185964016928684	0.4814035983071297	0.7778253825177205	1.444467886295652	5.35449277602493E-4	1.8894122472856394E-4	4.976686154302862E-4	0.3533102719545855	-0.03388451483084637	-26118.006221463398	-1657.6121102623383	-366.5554511303499
2080000	-30473.452231095012	-4380.37150190176	-26093.080729193254	20.934410885969893	2003.0436713058111	213.16430830106552	0.4312322683047736	0.6399216078154657	1.8315160354031563	1.6053868556212683	7.083961421784706	33.127442435434034	9.24199760185007	13.05274362424003	1.6473379147609881	1.1764106844277766	1.0	4.0	7.0	17.0	50.0	12.0	20.0	17.0	1.0	17.0	14.606386024656095	12.479021350597842	0.2818030400610829	0.2635114368425013	0.2415529674176166	0.21313255567880054	0.02562911139053881	0.283232975413162	0.5177694559307723	0.48223054406922616	0.7765850742517469	1.4469491652085165	5.631347383030239E-4	2.058236458646564E-4	5.149086931775439E-4	0.3713969100752331	-0.038528918274720034	-26093.080729193254	-1657.6121102623383	-393.88133624767545
2090000	-30487.00490191549	-4390.806317674773	-26096.198584240716	20.605144491643998	2003.3729377001368	219.99634747098497	4.170502409112266	3.2780704589392355	1.7806888592334962	2.2464992717778873	9.599009054495253	28.982320829579596	8.619598990713788	10.34626671349077	2.23183160931146	0.46117178406587195	3.0	1.0	8.0	17.0	49.0	13.0	19.0	18.0	3.0	15.0	12.446339665994467	14.430000896923511	0.28383614435807797	0.255281061317339	0.24738096405572527	0.21350183026885905	0.02423461411869619	0.4189469133067043	0.5492238113041359	0.45077618869586256	0.8237624089194575	1.3525693010348219	4.93770100988385E-4	1.5656081199104608E-4	5.045386057196355E-4	0.3215949796354352	-0.025943548247257912	-26096.198584240716	-1657.6121102623383	-402.5595513676977
2100000	-30487.433781019732	-4395.331658826997	-26092.102122192737	21.13473498137013	2002.8433472104107	229.39223861189498	0.6843350814386691	1.0912796871174177	1.2604932727449154	2.2137784705627173	11.539246284606055	24.735498287447502	10.206737015395857	14.501970353855382	1.4822515799345262	0.9251799742356852	6.0	4.0	3.0	13.0	52.0	16.0	18.0	13.0	4.0	17.0	15.366965250412775	13.385418536720586	0.2831556159015566	0.2535183350614858	0.24958769014788962	0.21373835888906928	0.005174978848810763	0.2976906088891004	0.5158777156097805	0.4841222843902179	0.7737477162716369	1.4526253964466966	4.968362327525455E-4	1.6234492035064447E-4	4.865286192208971E-4	0.33227572883509976	-0.053642232931943194	-26092.102122192737	-1657.6121102623383	-409.4342062362405
2110000	-30504.41241390902	-4403.207011707208	-26101.205402201813	21.513926103166835	2002.4641560886141	230.65860608321924	2.1141825077413023	4.622644884387026	1.8141942502972077	3.416123584848407	9.9353905850458	36.88388326877188	5.928777949492196	12.041702301182795	1.0163662073454791	1.0063721638856138	7.0	3.0	3.0	15.0	44.0	23.0	14.0	19.0	4.0	14.0	11.00626761590971	15.396922974235492	0.28255640280680633	0.25853646064403035	0.24625032306125905	0.21265681348790544	0.0093327416584255	0.39823438445467785	0.5393957910918553	0.46060420890814313	0.809021690402987	1.3820586102805885	5.158619535895493E-4	1.932254519114834E-4	4.9484957735783E-4	0.36043558901573797	0.04026831700305476	-26101.205402201813	-1657.6121102623383	-413.889909780315
2120000	-30516.28613988826	-4395.16542998681	-26121.12070990145	20.745640917422577	2003.2324412743583	230.88521870593766	0.7969127383982408	3.812197526203542	1.0501553552566008	1.5909633094575113	7.241095649280937	25.130228851306416	6.273674895506155	11.709544125130007	0.34220144912225275	0.7409791194113016	3.0	7.0	2.0	15.0	47.0	18.0	13.0	22.0	7.0	12.0	16.205256356093578	13.509998250593933	0.28068104361569685	0.2551341000984396	0.24225473958036697	0.22193011670549767	0.05594851951537403	0.32220503543061174	0.5172910411061492	0.4827089588938495	0.7758675158715695	1.44838466517762	4.8019169040675524E-4	1.3392740221683817E-4	4.845274804989666E-4	0.28133579564745326	-0.06129157325264903	-26121.12070990145	-1657.6121102623383	-406.0985246293789
2130000	-30520.81797566689	-4406.7762338657185	-26114.04174180117	21.190643026309885	2002.787439165471	232.11855139332016	1.4491467809224168	5.512760560317683	1.6775579064359263	2.332622020093057	8.769639356143136	23.231027411666325	16.481942239087648	8.655590580606543	0.7359567483036382	0.7048311753704328	8.0	5.0	1.0	13.0	46.0	17.0	18.0	21.0	10.0	7.0	13.43713234358576	11.049767842393475	0.27689393443693505	0.2616223112323502	0.2497065910216106	0.21177716330910523	0.03776080738183191	0.25710226234581257	0.5214617598918215	0.47853824010817747	0.7821230373604376	1.4358702814674473	4.990022486194803E-4	1.6834333686615883E-4	4.617779847210753E-4	0.303141016399104	-0.009361081681832268	-26114.04174180117	-1657.6121102623383	-419.40230117352337
2140000	-30490.94775014852	-4392.4205014811405	-26098.52724866738	20.782681292021813	2003.195400899759	226.4570549721124	0.847435753386642	3.8048019169021923	1.9378239861641426	2.2090371241312243	10.254622035977006	31.366770203807906	8.960105640782292	13.286628944119867	0.9135461092506756	1.241112306755673	6.0	7.0	6.0	9.0	53.0	12.0	11.0	20.0	21.0	1.0	15.881332744646468	11.532510290576706	0.28414616295518924	0.2576001459519156	0.24819838602766645	0.21005530506522985	0.028831474911185314	0.33583324607492215	0.5241132619537817	0.47588673804621745	0.7860999365422645	1.4279143592591044	5.180347430610936E-4	2.1512766180339644E-4	4.7902322705771055E-4	0.35638470098205144	0.05176219347560646	-26098.52724866738	-1657.6121102623383	-402.456772811539
2150000	-30487.57012514262	-4388.16971222613	-26099.40041291649	21.53561517506361	2002.4424670167173	226.85006607666813	1.5634497712967368	2.020829415897109	2.0828079980160674	1.6828425579876687	9.266701845173802	20.88282909317774	4.338504465292546	17.238541694085487	1.1468483450032276	0.5270608269385161	5.0	3.0	4.0	16.0	53.0	12.0	13.0	17.0	21.0	2.0	11.42823719491301	14.213554105013639	0.2828552099424125	0.25687049098454917	0.24589343877058603	0.21438086030245337	0.04161799695437373	0.48025020740564306	0.5259672202123513	0.47403277978764813	0.7888806264717287	1.422351494385528	5.12887371751594E-4	1.5482851986522013E-4	4.99188533739366E-4	0.29104943453453846	-0.13637241401970274	-26099.40041291649	-1657.6121102623383	-399.9390152400873
2160000	-30492.342532300674	-4388.888015522243	-26103.45451677843	20.955764695116837	2003.022317496664	233.50732232685718	1.0305814148462051	0.8614971265016818	2.4177478000030246	3.6304787358192194	10.457940021316144	38.852433582665384	3.4507858203450046	12.927027594618336	0.5733456883083178	1.0066163696199375	3.0	4.0	12.0	9.0	52.0	13.0	12.0	20.0	18.0	3.0	13.698907575295646	13.176151027692562	0.2849346011772871	0.2598265471905912	0.24152637160099805	0.21371248003112478	0.07874616120889186	0.3724363451487262	0.5144390858850326	0.4855609141149669	0.7715899637066354	1.4569420539145215	4.991593061508547E-4	2.1968063231342253E-4	4.7796209183252044E-4	0.41403342320967207	0.01906721099024933	-26103.45451677843	-1657.6121102623383	-400.0824678158887
2170000	-30476.492558297232	-4381.050743754376	-26095.441814542857	20.62789637385737	2003.3501858179236	219.86606883453172	3.401882261735633	2.2666136169409055	1.570979652843217	2.7805858015987193	10.391588359051946	41.6369409292082	3.940952143655648	11.543993854906898	1.1861431659292803	0.41728514723694854	1.0	1.0	8.0	17.0	55.0	12.0	12.0	19.0	20.0	1.0	14.046472288156028	11.611816790640233	0.2781664134943386	0.26230100535108974	0.24520808456591758	0.21432449658865504	0.051002371885421845	0.3185123560187486	0.5137419237285545	0.4862580762714452	0.7705443135261302	1.4590339127001948	4.84373264949574E-4	1.989311776101014E-4	4.6250846947811327E-4	0.3975654838043046	0.08417310671410665	-26095.441814542857	-1657.6121102623383	-392.1567960494748
2180000	-30455.238581807356	-4370.95565502648	-26084.282926780877	21.0875990737729	2002.890483118008	219.7678683388334	1.0514420786722491	0.6034199876911593	1.5099247311327175	2.4238836490756457	9.063184317232839	19.67595409768635	3.3661623368977907	9.267830271043756	1.6022431327999547	0.16702174011458698	2.0	5.0	2.0	20.0	45.0	20.0	10.0	20.0	21.0	1.0	14.99004492918397	12.452796835531661	0.284922623599035	0.26149643333516487	0.2408946860342932	0.2126862570315079	0.012800785217778502	0.29032936461549813	0.5285865478080528	0.4714134521919468	0.7928092682486773	1.4144921127585866	4.8666446882027474E-4	1.9786778004852483E-4	4.8504538750192755E-4	0.4092127281818915	0.02021987210786885	-26084.282926780877	-1657.6121102623383	-387.2906617246224
2190000	-30448.396784215896	-4361.19418095314	-26087.20260326276	20.57832064882922	2003.3997615429516	216.19046948649233	0.37678195341622167	1.080355698695573	4.061899761171734	1.5775559872931095	7.558156613238052	20.576374961962113	3.3260453403424184	14.280038196983217	1.2077593917231084	0.19736724018637536	4.0	4.0	4.0	15.0	49.0	18.0	15.0	15.0	21.0	1.0	17.186297985840408	14.719152976214067	0.27918982544797344	0.26619319255354934	0.23902353683989153	0.21559344515858664	0.0495842098954048	0.23933113904118264	0.5419637843774754	0.45803621562252406	0.8128733375666967	1.3743532589987457	5.403743289154675E-4	2.2362398526086193E-4	4.972011813654471E-4	0.4003302515206491	-0.04230470723360128	-26087.20260326276	-1657.6121102623383	-372.3261553304991
2200000	-30451.28740419545	-4369.014543143523	-26082.272861051926	20.617228856397684	2003.3608533353831	221.79027160213255	0.38241361328060236	1.488522122387359	2.358442029019767	1.111610692702347	9.565379528093814	31.067962599661723	3.064621185822629	16.129964077580617	0.8410248701389799	0.8220581870156207	8.0	2.0	3.0	15.0	46.0	17.0	18.0	15.0	20.0	2.0	11.889910930711572	12.673824139288104	0.27571312184257196	0.26054586571836225	0.24670708432830388	0.21703392811076283	0.055648341416881186	0.3746532515972809	0.5350365273378851	0.46496347266211485	0.8024833766278451	1.3951387295872322	5.357988115792631E-4	2.810294728130273E-4	4.6615167739237374E-4	0.49421408375184456	0.03175208732739168	-26082.272861051926	-1657.6121102623383	-376.199877574936
2210000	-30461.51736347124	-4369.165422087261	-26092.351941383982	20.552251263589948	2003.4258309281909	220.66213257270962	0.9241833553188856	1.8052663926700339	6.48562412809873	1.7499269009303307	8.604623649206628	36.60226735828386	4.6252526076892515	13.072079624188351	0.478281540412868	1.120565156809529	6.0	2.0	4.0	17.0	44.0	20.0	17.0	16.0	17.0	3.0	17.37453229698583	11.756209254706869	0.285764265947063	0.25601049584944935	0.24488865925266526	0.21333657895082325	0.028199196197723	0.3049814063608096	0.5210548587714523	0.47894514122854764	0.7815127399912987	1.4370912021322269	5.641068257691068E-4	2.6419072505488953E-4	5.163736709555959E-4	0.44407741705699444	0.0710181882655583	-26092.351941383982	-1657.6121102623383	-376.63058628350507
2220000	-30485.106966386185	-4371.7052984260245	-26113.401667960163	21.238113611701102	2002.73996858008	218.86453525295636	5.488587775259015	7.613207566184872	9.402276300247946	2.066972830721492	8.238863565344715	26.320069545468446	1.9735330426738227	9.78844734901716	0.39730821784267006	0.868758899038452	2.0	5.0	6.0	14.0	47.0	18.0	15.0	17.0	16.0	6.0	17.312365586446106	13.774677768211724	0.28228406853994265	0.2612938604674639	0.24329891814210577	0.21312315285048855	0.03489672146776194	0.2663565359772997	0.5087462767620232	0.4912537232379772	0.7630515098738462	1.4740235215020427	5.147490245496072E-4	1.9416461270937416E-4	4.905126049505388E-4	0.3775090526659251	0.001444120317579309	-26113.401667960163	-1657.6121102623383	-378.1747449181643
2230000	-30491.30111441764	-4393.834481702943	-26097.4666327147	20.928320221404626	2003.0497619703763	226.02967760962207	2.1414390279754634	1.974394068219737	3.881446643039818	3.7715716219933344	8.621253935121924	31.367984106291253	5.726889848900641	9.386799157168284	0.8997719303338674	1.2928673055442272	4.0	5.0	5.0	15.0	51.0	14.0	18.0	13.0	18.0	3.0	13.036276784613479	11.594931943802674	0.2806625956117777	0.2584798845113301	0.24525378737326406	0.21560373250362896	0.02109622383591204	0.23998452351249563	0.5426329079435923	0.4573670920564081	0.8138769336041307	1.3723455309580395	5.079844971832519E-4	1.709305381131257E-4	4.9077856698306E-4	0.3551447338280822	0.01625319020546179	-26097.4666327147	-1657.6121102623383	-406.94059694471963
2240000	-30512.652936576505	-4385.687686134054	-26126.965250442452	21.164038954345184	2002.8140432374357	228.9472133238049	0.9584445402277678	2.0083455858094057	2.0660575235452368	2.8463628059743633	10.468626711944772	34.009110873277585	6.945204306743796	10.52708943156646	0.6157955505360306	0.9101148632863331	4.0	2.0	9.0	13.0	52.0	14.0	20.0	12.0	17.0	3.0	15.519250370800512	10.815200506299176	0.28727968848696367	0.2601946954747697	0.24372700666769606	0.2087986093705713	0.020493848665082817	0.3545860864788303	0.5276235187468172	0.4723764812531831	0.791364853197809	1.4173817142435297	4.954770324135546E-4	1.410051033116606E-4	4.766147745215525E-4	0.2803855353231942	0.021376148404976942	-26126.965250442452	-1657.6121102623383	-399.1128231994712
2250000	-30453.771236667926	-4360.715371632357	-26093.05586503557	20.82194418441728	2003.1561380073636	214.0053456896137	0.9985188448608512	0.6262245883009491	2.248881815650577	1.9507249931831985	8.050429725638026	29.60767878065557	4.370916671942503	14.614106244436215	1.0134843614029747	0.03941879803375581	4.0	5.0	3.0	15.0	53.0	13.0	16.0	19.0	17.0	1.0	13.562290617814465	12.404349847393354	0.27971425913815784	0.2605272680282677	0.2445880210781295	0.2151704517554457	0.022121351442019772	0.30615834691081195	0.5710533172299334	0.4289466827700674	0.8565037540994076	1.2870691253103466	5.350584859821096E-4	2.1580644183437662E-4	5.225762968685668E-4	0.4217204520930067	-0.02845265086129661	-26093.05586503557	-1657.6121102623383	-373.7851937869333
2260000	-30461.24083365415	-4359.597602378005	-26101.643231276143	21.409329382877445	2002.5687528089034	213.6852746759947	2.2268060004574974	1.130360373865128	3.452842487222024	1.2986188457584489	7.331465889174353	17.00438408038555	1.946375806846498	11.996828188205937	0.9642786033659942	1.4768239504630924	2.0	5.0	5.0	16.0	51.0	16.0	14.0	17.0	16.0	4.0	12.332217375017303	12.075891529429914	0.2754325069849328	0.2601299916225408	0.24949403718675395	0.2149434642057732	0.04687985663743822	0.30195152689701615	0.5547552485607484	0.44524475143925235	0.8320588264918753	1.3359720352264028	5.678102979902726E-4	2.408840483477386E-4	5.17648478227875E-4	0.41401011567497475	0.03181224889243539	-26101.643231276143	-1657.6121102623383	-369.0157276800276
2270000	-30464.248534650404	-4368.17786754085	-26096.070667109554	21.16011839130652	2002.8179638004744	217.19746396530547	0.7923425133807211	0.703822554021958	0.7964730306082987	1.5025478715667338	7.622627364048074	19.552469211247914	3.8971797957888032	12.624330818475764	0.8071997390692889	0.5320980968577487	1.0	1.0	4.0	20.0	50.0	17.0	13.0	21.0	15.0	4.0	14.925688184964779	12.737003129823398	0.2864248170135585	0.2557661333314609	0.2396264984250316	0.21818255122994976	0.03822781592905044	0.3243639793755096	0.49637028696006746	0.5036297130399331	0.7444891770649064	1.5111581002482586	5.284047036337871E-4	2.2815857958630945E-4	4.929732836594247E-4	0.4325924817160795	1.543572108557008E-4	-26096.070667109554	-1657.6121102623383	-384.329096433431
2280000	-30461.31488405964	-4357.755719814049	-26103.55916424559	21.012901696383253	2002.9651804953976	212.47574278332547	0.901595957077366	0.9720520247008895	3.00475104180483	1.608144666395783	7.668017556372946	20.012168993588638	3.378879044831938	13.97647028252666	0.4702148263511758	0.950400613143305	6.0	3.0	1.0	17.0	48.0	18.0	12.0	21.0	18.0	2.0	14.217069691279544	12.550878703970925	0.28078529256208773	0.25460523825312753	0.24715173846634333	0.21745773071844224	0.0943302035119063	0.3660066353144603	0.5211590826473425	0.4788409173526583	0.7816690618937784	1.4367784748442782	5.60193741591446E-4	2.825409193301812E-4	5.173485249422852E-4	0.47329090115707917	-0.022794400641802555	-26103.55916424559	-1657.6121102623383	-369.63595007695693
2290000	-30484.70405575858	-4370.952109349506	-26113.751946409073	20.55838367529829	2003.4196985164826	215.15423146182434	1.2426276425455425	0.3952158042683002	0.8067095831060743	2.2835958769391578	7.231482046524777	17.092885760166123	4.202347647748258	18.16367377125016	0.8267341781866042	0.23537442338772163	2.0	4.0	1.0	21.0	48.0	20.0	11.0	21.0	17.0	1.0	15.512546965327553	15.219775853613976	0.27506432377270434	0.26341900626502923	0.24892095849416618	0.21259571146810113	0.04575203444211351	0.46747056374776796	0.5158768664520713	0.48412313354792913	0.7737464426484151	1.452627944373319	5.548839503931943E-4	2.7099637270594436E-4	5.085428809787125E-4	0.4622428995620932	0.03188248540657179	-26113.751946409073	-1657.6121102623383	-385.38028092246304
2300000	-30455.37098962222	-4358.6074856503255	-26096.763503971895	20.472172601134503	2003.5059095906463	216.2359177430458	1.6539086608000493	3.168615528378871	2.407323211773814	1.5484496669857664	7.9299970638664155	19.477462656363787	4.363714597466812	17.152217156014924	0.515808173506304	0.00997699575749704	4.0	4.0	5.0	16.0	47.0	17.0	17.0	16.0	19.0	1.0	12.190961205450604	12.3732060902958	0.27710321410250965	0.2637923079437113	0.24557131229125534	0.21353316566252453	0.0075165454500583685	0.26714657036094364	0.5259740780221578	0.4740259219778427	0.7888909122710874	1.42233091729373	5.65114212092687E-4	2.711111266366491E-4	5.032545727192146E-4	0.46242699711308377	0.008897385821372087	-26096.763503971895	-1657.6121102623383	-371.84461128379223
2310000	-30480.40916989273	-4371.923926552054	-26108.485243340678	20.654687773231245	2003.3233944185497	226.81185899816734	1.4888128609473947	2.2802409588341703	3.8295470816563864	2.5809833777435847	10.767969564172947	26.921749986084826	2.7855004711576825	17.157850676573197	0.6787456846741788	0.0794899949479927	8.0	4.0	3.0	14.0	46.0	20.0	14.0	17.0	19.0	1.0	13.669251884271258	11.851166361679198	0.2777258311983638	0.2643349533734204	0.24205606779497374	0.2158831476332429	0.023618508793625502	0.22189097885631912	0.5538179461793442	0.4461820538206561	0.8306529980268675	1.3387844429326337	5.100158687257896E-4	1.8434806336856062E-4	4.834547367148272E-4	0.36691719827611075	-0.027594265963547356	-26108.485243340678	-1657.6121102623383	-382.3889821760657
2320000	-30448.218809918406	-4367.154941757442	-26081.063868160963	20.79681208147686	2003.181270110304	220.232083833007	0.5191440001694441	2.914590086696547	1.3661654849229377	2.1286879593362524	7.225350453246956	16.802209046035546	5.216195904389789	15.680429146069585	0.5395706271703039	0.45941936207489525	7.0	7.0	4.0	11.0	44.0	24.0	15.0	13.0	20.0	1.0	16.02536722581421	12.721158107376676	0.2781974097083667	0.25908558521162833	0.23964845381951125	0.22306855126049455	0.08521966824457385	0.30609673205459675	0.5448532573069341	0.4551467426930663	0.8172071612864414	1.3656832971006638	5.451599264960202E-4	2.3381090831154884E-4	5.063846150631153E-4	0.4184168614033738	-0.02643145364277058	-26081.063868160963	-1657.6121102623383	-379.8665537248116
2330000	-30467.177274676073	-4373.877249673438	-26093.300025002634	20.625791754260224	2003.3522904375207	223.8838009480244	1.1329171879522972	2.5852589134370105	3.014794099873409	12.175866484599148	6.498990957490299	21.49301075930481	3.0002622688966447	9.904734712722917	0.9978150646498213	1.240089206051196	4.0	16.0	9.0	9.0	38.0	17.0	13.0	20.0	16.0	4.0	15.393049811873805	11.96177512438383	0.27904950673333384	0.2538547235055059	0.254404498289521	0.21269127147164002	0.05082741153856469	0.3231740101886279	0.5256741980312478	0.47432580196875296	0.7884411323114164	1.4232307174159886	5.291691018938999E-4	2.2795514799899415E-4	4.8291882164015336E-4	0.4202511867217627	0.011506772895633496	-26093.300025002634	-1657.6121102623383	-384.5870079913292
2340000	-30503.197874794616	-4394.786556810792	-26108.411317983824	20.810788286049156	2003.1672939057319	225.11860928791532	1.7274344373171577	2.29028680111843	8.014762401605502	28.96037212908942	6.66979683656238	39.38045377721017	9.75227020861841	13.066943648684981	0.9328430562735385	1.183656473316764	8.0	17.0	4.0	6.0	42.0	19.0	12.0	21.0	13.0	4.0	13.725160357694028	13.241834718404537	0.28051655981457935	0.2546789369353681	0.2540415921272219	0.21076291112283144	0.05114126782692006	0.31744214676802174	0.5234522869133837	0.4765477130866168	0.7851085622057786	1.4298976373709782	5.057553325755361E-4	1.5437392919254492E-4	4.8808801625366125E-4	0.32488520871438	0.008963482061912251	-26108.411317983824	-1657.6121102623383	-399.59800260578464
2350000	-30482.14179843143	-4391.457640571436	-26090.684157859992	21.027914036742125	2002.9501681550387	226.05086679603633	0.6579050942479961	1.5328080455028568	7.82643227932357	6.355067802751335	7.0833036256500765	20.866662858565807	7.503282705707866	11.14930671640973	0.5008052547305893	0.5748366156392218	8.0	17.0	10.0	6.0	33.0	18.0	13.0	26.0	14.0	1.0	13.13557773855443	12.230421850352982	0.28322126252205737	0.2583069589667046	0.24338404372058303	0.21508773479065577	0.050612183077539126	0.302086081426384	0.5359785951035896	0.46402140489641125	0.8038963525332403	1.3923120231831705	4.8051239615451154E-4	2.01743411373407E-4	4.725469588319172E-4	0.4017838649579105	0.03709485878124291	-26090.684157859992	-1657.6121102623383	-404.2254534858735
2360000	-30487.479906559776	-4396.052739945437	-26091.42716661434	21.528313044100635	2002.4497691476802	227.41776230119788	0.9334176662009814	3.070651677762162	11.157796966768371	19.11434123641787	6.435058753394847	29.812320153497872	6.682647493145868	14.293746387652678	0.9411467118205057	1.2669542450053959	8.0	20.0	11.0	4.0	34.0	16.0	17.0	18.0	15.0	3.0	15.245978345462646	12.298144426099975	0.2761537103465619	0.2624978016061258	0.2457336894184774	0.2156147986288356	0.0732937895690823	0.5832113616277869	0.5116632040757692	0.48833679592423146	0.7674265115055283	1.4652711817892092	4.93938440573432E-4	2.2532148741975162E-4	4.977250110100428E-4	0.4383259192738897	0.0648675209698275	-26091.42716661434	-1657.6121102623383	-401.97222381719496
2370000	-30478.07025192239	-4392.95178748504	-26085.11846443735	21.355470909040754	2002.62261128274	228.7020434794265	1.6023485725028546	3.6776050181825006	10.187320037001399	8.37477228909643	9.996089318252844	35.26336467382296	6.039807027448664	12.873835337462975	0.532571733724075	1.6586617032973423	5.0	23.0	16.0	12.0	21.0	16.0	17.0	16.0	14.0	6.0	13.908636053945948	11.385759809155067	0.28197946943525565	0.2629377299931319	0.2446846717438906	0.21039812882772257	0.08317488079427011	0.3555135215760912	0.5314176546704895	0.46858234532951093	0.797055550658341	1.4059972802316993	4.927487636240155E-4	2.1940856629652623E-4	5.169718960239014E-4	0.4721071749730409	0.012858905988397822	-26085.11846443735	-1657.6121102623383	-400.7863828892642
2380000	-30472.705889272795	-4368.122021874518	-26104.583867398276	20.924771293113384	2003.0533108986676	221.37632945119708	1.5899340920948808	3.7173066451659014	10.696080385336549	2.9393838793583504	8.381674205275823	18.210440384686663	2.9415569325498447	15.842958875249685	0.34242556764241583	0.42958685940664426	6.0	24.0	16.0	6.0	24.0	18.0	15.0	18.0	14.0	5.0	12.705858175275258	10.93114128474029	0.2821976464262951	0.2590506850193638	0.24754050469042269	0.21121116386391908	0.07634750054315823	0.2804366813281136	0.5248738021990499	0.4751261978009508	0.7872406453965195	1.4256323323602895	4.7208061188323786E-4	1.767106078250353E-4	4.7576289416676945E-4	0.3743513750906645	0.012229766521332008	-26104.583867398276	-1657.6121102623383	-377.91669772597265
2390000	-30469.22460274722	-4358.866292490553	-26110.35831025667	20.77738514749752	2003.2006970442833	218.52677167253484	1.9565836567206583	3.4886238730944337	9.356916874762286	1.7061752264381493	5.27457447057181	20.660184542567645	2.0166791797712085	9.561878700673962	0.420237263304026	0.606296766190679	8.0	21.0	16.0	8.0	22.0	20.0	16.0	16.0	13.0	6.0	12.824527079364412	11.775139466238631	0.27409659790697305	0.26204652242071386	0.24715834832608907	0.21669853134622463	0.06197795108076559	0.18324331683651074	0.5167751496032139	0.4832248503967868	0.7750937474761499	1.4499326151959129	5.35797748242081E-4	1.9224415086113128E-4	5.156886743122142E-4	0.36289149354577366	-0.06971214882724792	-26110.35831025667	-1657.6121102623383	-369.3379555993125
2400000	-30479.022919216986	-4371.581680880685	-26107.4412383363	20.445091538908226	2003.5329906528727	217.98189953831667	0.9954161805049437	2.6718554476678684	8.982759799001295	4.787983986092486	11.86788541632804	21.711402306971316	3.7566068741071286	10.18665719867762	0.8226883368544454	0.20334390800435972	6.0	23.0	16.0	8.0	23.0	18.0	15.0	19.0	16.0	2.0	15.538749591279757	14.383829952688036	0.2880050628466779	0.2541977802748561	0.24586569718294157	0.21193145969552504	0.04665014234478144	0.238890644814131	0.516930019211667	0.48306998078833374	0.775326031217499	1.4494679236631525	5.551475813073149E-4	2.0489298777690048E-4	4.884020183688363E-4	0.36401205230192907	0.007354671571558731	-26107.4412383363	-1657.6121102623383	-383.4459785131543
2410000	-30470.304064953467	-4371.406925248886	-26098.897139704583	20.976259794615565	2003.0018223971654	212.76810319260807	1.6041842118139291	3.983006715974189	10.591232922581698	3.762667978856982	11.101904670255971	17.691199034515126	4.939427423348907	9.781907766721114	0.7821941876837611	0.40813375176477157	8.0	17.0	21.0	11.0	26.0	11.0	10.0	21.0	19.0	2.0	12.320518206894596	14.579299473158256	0.278221837848271	0.255935808253766	0.24852646280213134	0.21731589109583235	0.038555366689605984	0.2155185421884472	0.5429817558672732	0.4570182441327278	0.8144001589269285	1.3712988008863718	5.912683973354157E-4	3.005175211123226E-4	5.122236676689955E-4	0.43233868800567876	-0.07742834723873067	-26098.897139704583	-1657.6121102623383	-383.7398827271765
2420000	-30460.02965059912	-4371.67821328788	-26088.35143731124	20.66244003984346	2003.3156421519375	211.68970499015782	0.7859043039553002	2.5588665206038694	7.887220510838211	6.101563486977082	14.004859148604272	16.738588845768522	4.275357528795472	12.803879778629147	0.9637118668443921	0.7301311570307029	7.0	20.0	22.0	20.0	19.0	9.0	11.0	18.0	18.0	2.0	14.994795854837127	11.35551828961027	0.29058459214029114	0.2536720447448687	0.24356402666466678	0.212179336450174	0.05850025488940861	0.32423412721040334	0.5238351368104129	0.4761648631895878	0.7856827859501616	1.428748883220667	6.066227540018161E-4	3.0409178391414495E-4	5.239418647334541E-4	0.47887254546088037	-0.04351766079995457	-26088.35143731124	-1657.6121102623383	-383.223250131819
2430000	-30474.031954150225	-4372.746814579722	-26101.285139570504	20.56312779092404	2003.414954400857	216.23254600959058	1.0061429563290412	2.6221592074029787	10.18143861519473	3.448475687038315	4.938956551007733	19.583994963708495	7.299843438206341	15.293688622124805	0.6439898143893554	0.48440448389509766	5.0	22.0	16.0	17.0	15.0	23.0	8.0	20.0	18.0	2.0	14.397465426095243	10.060951395225269	0.27732365183330415	0.2562679363418967	0.256589176081515	0.20981923574328473	0.049457278036371476	0.25796912173535347	0.5654566686415167	0.4345433313584842	0.848109528233412	1.3038620599399966	5.773116961397325E-4	2.0620784914075494E-4	5.196076597691001E-4	0.35874981192449257	0.03348241867739317	-26101.285139570504	-1657.6121102623383	-384.364069682001
2440000	-30448.961313032796	-4355.4633490915985	-26093.497963941198	21.34332594224668	2002.6347562495343	211.90844171585516	0.5781194110013461	3.294603196436388	16.633313850023104	1.2807819641353577	5.131247021022686	16.577065703626197	5.355923747024181	11.659027404698822	0.4241845942653591	0.9762077857783943	7.0	21.0	19.0	11.0	18.0	22.0	8.0	19.0	16.0	5.0	14.665863082638868	15.359964413076915	0.2815898796884304	0.2576963378593756	0.24949737038239067	0.2112164120698039	0.00590833740671664	0.2660686072979364	0.5256963253136774	0.4743036746863242	0.7884743202816061	1.4231643237517289	6.249679454300726E-4	3.3753511462323536E-4	5.414040952933082E-4	0.5027735153219096	-0.0419329169323313	-26093.497963941198	-1657.6121102623383	-361.31536522716135
2450000	-30491.26146931961	-4387.959940567323	-26103.301528752283	21.449756837439935	2002.528325354341	224.6611860867786	2.0478263491149384	3.431833277716929	16.558554814738464	3.0605653190832243	5.409070387259331	35.46580848345119	3.837123963430356	16.658719069826997	1.273742303058436	0.9479523295139033	8.0	20.0	19.0	10.0	19.0	21.0	12.0	16.0	18.0	3.0	17.237335432145397	12.185913098733947	0.2799424949040119	0.2660145815747691	0.23922136702819088	0.2148215564930287	0.037860735960970206	0.33931992747948775	0.5187048938824875	0.48129510611751375	0.7779881063210775	1.44414235178705	5.576849754477426E-4	3.0351978166459116E-4	5.045323905700789E-4	0.4453420124404859	0.04388762296866026	-26103.301528752283	-1657.6121102623383	-391.0676047446962
2460000	-30480.303298347535	-4387.199585187156	-26093.10371316038	20.846831085991553	2003.1312511057893	218.2567364957762	2.9771111345717145	2.3935037015704075	12.795297254976637	3.648567895618208	4.978023221948111	18.94571689107476	3.5918395740611357	21.740814724715186	1.3725150980288072	1.5452315947099828	10.0	18.0	16.0	14.0	14.0	29.0	5.0	18.0	14.0	8.0	16.847548959986526	10.374737427518479	0.2757274804001397	0.26896682828125157	0.2402783706374128	0.21502732068119657	0.0411315855078233	0.2698875817673137	0.5363932126491737	0.4636067873508278	0.8045182235102463	1.3910679491218296	5.699404338076288E-4	2.510879572490658E-4	5.051292757717418E-4	0.38163388951927946	-0.05630314913454817	-26093.10371316038	-1657.6121102623383	-392.1448623119575
2470000	-30473.10561509502	-4381.116495037579	-26091.989120057442	20.970124679594853	2003.007957512186	218.41921764621426	0.644821867817285	2.417812490686586	18.35309052761648	6.4037685493228516	5.7676064137405545	18.866909269753933	4.662748325921832	8.580543142836474	0.494648265295792	0.9473402537791057	2.0	24.0	20.0	18.0	11.0	19.0	12.0	23.0	12.0	5.0	13.251434056190838	11.910078857740414	0.28350662700643425	0.2557118660324255	0.240958127413365	0.21982337954777578	0.0266208663726919	0.3458123800533931	0.5448143657268594	0.45518563427314185	0.8171488291074105	1.3657999926107596	5.802409227012087E-4	2.5069423192157123E-4	4.943965720903521E-4	0.4263908400835357	0.019836517553141347	-26091.989120057442	-1657.6121102623383	-388.9551924899051
2480000	-30505.02273814382	-4380.079729525321	-26124.9430086185	20.577370194777913	2003.400711997003	224.18132275883067	1.116484609119013	2.5305495068821475	17.065882378127526	3.4888336688245	10.681214697085515	33.320909344278704	7.601289317769305	13.924313890856908	1.2697353733912053	0.38641665261340763	7.0	21.0	18.0	12.0	17.0	18.0	14.0	18.0	14.0	7.0	15.102549017524224	10.277179133638201	0.27813222094388235	0.26189367876948866	0.24171686866301223	0.2182572316236173	0.016238105153724626	0.4080543993879278	0.4976196480182594	0.5023803519817422	0.7463630518928432	1.5074093498581675	4.949081512665591E-4	1.6884704827502928E-4	4.782663605994817E-4	0.344039160051541	0.05752513539850319	-26124.9430086185	-1657.6121102623383	-386.44020326073496
2490000	-30492.277971413838	-4385.28118799746	-26106.996783416376	20.831839176901912	2003.146243014879	228.29757486799332	1.1632714608269437	1.667610430681308	9.480481795040014	2.9158410519696822	14.006863934325063	29.60406488918763	1.9078024940881153	10.88789112574102	2.1987561917269507	1.2132132012893768	4.0	25.0	18.0	10.0	20.0	19.0	8.0	20.0	10.0	12.0	16.77341310507084	11.581158770100231	0.2857060287367288	0.25858798785736836	0.24228855903429047	0.21341742437161293	0.07635273670861403	0.3493729538486338	0.5222235110795689	0.47777648892043234	0.78326556246678	1.433584621094499	5.628300043818485E-4	2.2767789889267554E-4	5.111087484557846E-4	0.3678313352902385	-0.047183060098919274	-26106.996783416376	-1657.6121102623383	-390.1281139635356
2500000	-30503.133662564902	-4392.986356028618	-26110.147306536284	21.109773601567987	2002.868308590213	227.6727384103618	2.0261897020280113	2.514874300741727	9.049640907069868	8.738117667788552	6.480189723573639	21.63281118709636	3.271059549683105	26.42035492798705	3.9645632993061195	0.7716070483260307	9.0	17.0	20.0	5.0	25.0	22.0	13.0	11.0	7.0	17.0	14.899034586411542	11.24253257498337	0.2837012735547469	0.25890900590906013	0.2398916018811152	0.21749811865507832	0.03092378189673182	0.3040876702893713	0.5331891152739311	0.46681088472606946	0.7997125051165462	1.4006819523809995	5.399587776986159E-4	2.1939215190436965E-4	4.768502388006054E-4	0.3918377951120901	-0.042348892852192434	-26110.147306536284	-1657.6121102623383	-397.25688583437653
2510000	-30483.900679386377	-4386.62857782729	-26097.272101559087	21.22096523466578	2002.7571169571152	225.1158853052764	1.3225997657320123	2.9150641151000576	8.457302819537286	1.3070735732879468	4.589582974640621	19.66273571968383	2.7371582011611095	12.268968186597764	4.9783044655787965	0.9278802657792282	8.0	19.0	24.0	2.0	20.0	23.0	12.0	14.0	8.0	16.0	14.650080393664247	11.708385595371945	0.281695741467812	0.25812458261241883	0.24921932948611986	0.21096034643364986	0.05889493236026168	0.41951780681980017	0.548088503151125	0.4519114968488756	0.822059598226	1.3559758317999506	5.307053107615458E-4	2.089828258213504E-4	5.019518362191689E-4	0.3693055179430295	-0.061320657619750495	-26097.272101559087	-1657.6121102623383	-394.595824684322
2520000	-30510.74922696036	-4388.421707157087	-26122.32751980327	21.441885310336772	2002.536196881444	227.47650105589685	2.2310026041983453	1.8702103901287626	10.506368010998685	2.684777814784759	10.511029453193625	25.562864801576673	4.600195240003159	10.227577129246418	1.3438883961593935	0.8385294265924348	2.0	23.0	26.0	7.0	18.0	21.0	12.0	20.0	1.0	16.0	12.289589159445345	11.851974006017853	0.2812303157344412	0.26390533315583586	0.23773763161271363	0.2171267194970099	0.03126505318826415	0.2776147004089925	0.5469869404204264	0.45301305957957394	0.8204074011618169	1.3592811082765481	5.295885830636085E-4	2.3829947542740199E-4	4.8478497195290074E-4	0.44906062158636567	0.029868096928614342	-26122.32751980327	-1657.6121102623383	-397.45934165864105
2530000	-30498.488642048018	-4383.228971944851	-26115.259670103165	20.734649897357823	2003.2434322944232	217.7716053215769	1.4752516435458807	2.032629112733977	8.938913443028353	2.3188127163122783	8.660993624543448	24.32409339800304	3.710318162185183	11.66479189901692	10.939252323788583	0.7708716287455483	5.0	23.0	19.0	10.0	18.0	19.0	15.0	14.0	4.0	19.0	13.182241791939548	14.169772817823791	0.2795219786983834	0.25362265459777855	0.24784196304694278	0.2190134036568958	0.13513215707196125	0.22113639540803526	0.5397444423971682	0.460255557602832	0.8095446208244768	1.3810124701690316	5.338122797394741E-4	2.2852725787972866E-4	5.147773451091159E-4	0.39889595705623293	-0.12433958583652861	-26115.259670103165	-1657.6121102623383	-390.2698419927683
2540000	-30485.87625687673	-4387.8889776373935	-26097.987279239336	20.80902297742223	2003.1690592143586	222.2918665272707	3.971230603351781	1.993009291100442	11.319606735520804	16.748151868499274	5.705047193651421	18.511444484255243	6.390504526074888	19.386777859548047	1.3903047241592876	0.9282098266887291	1.0	28.0	12.0	7.0	27.0	20.0	19.0	11.0	1.0	20.0	15.086093416485115	14.535337128024523	0.27601600978913293	0.26548851924922995	0.2420688808476795	0.216426590113958	0.028732392063457457	0.3491961221674261	0.5146057039211209	0.48539429607887935	0.7718398685213076	1.4564421108246641	5.144969463179119E-4	2.035706914689496E-4	5.032075794728998E-4	0.390569664755855	-0.05717124023943073	-26097.987279239336	-1657.6121102623383	-393.63351909773763
2550000	-30484.05874086026	-4379.328845932798	-26104.729894927463	20.714921876166446	2003.2631603156144	217.71817280550084	5.064424647924388	2.3586214732348765	9.44117117594677	1.6509104202807288	5.380828894741065	21.386723264769167	7.518080566960584	23.928169717976104	6.390045327402582	0.8100374782091251	1.0	26.0	18.0	7.0	24.0	16.0	22.0	7.0	6.0	19.0	13.178471783043099	16.7402489160326	0.28433419780261665	0.2542239659470704	0.24751430566624266	0.2139275305840707	0.01689165295540627	0.39261698789397464	0.5180073272027443	0.4819926727972558	0.7769418494096688	1.4462354243585482	5.522691974893595E-4	2.2189526153194964E-4	5.100997555308186E-4	0.40236572853190655	0.0707459385735318	-26104.729894927463	-1657.6121102623383	-384.3558231469091
2560000	-30462.905920028905	-4356.694569986641	-26106.211350042264	20.350934438825853	2003.6271477529551	209.70341094450134	0.7679352922092048	1.7817510879988916	8.31435859923603	3.170776214946946	6.702318053795196	17.573282888253715	10.639059801213508	40.45372994436877	2.2314640267383594	0.4516920184492932	6.0	20.0	21.0	2.0	27.0	14.0	28.0	4.0	5.0	19.0	13.0851588382379	12.663760631396194	0.27989926258251857	0.25745216983409275	0.24497500087385055	0.2176735667095386	0.008195063674770737	0.2844983906232827	0.5510015860538559	0.4489984139461437	0.8264288337542951	1.3472350273732487	5.372620282151234E-4	1.9800645864657067E-4	5.076597971537729E-4	0.3722613079981803	-0.032566947532942044	-26106.211350042264	-1657.6121102623383	-365.2713627245139
2570000	-30456.306434194245	-4364.33167759124	-26091.974756603006	21.240410686721106	2002.7376715050598	211.11880954004417	0.827352732718658	2.414009387291919	10.082035183614627	3.777510964955854	6.762214436439868	22.488473781479374	5.998794045925996	17.867116240798595	3.6389452272837257	0.9528815095894556	7.0	19.0	22.0	9.0	20.0	16.0	25.0	2.0	4.0	22.0	14.176474492840065	12.011852618918004	0.2807089135574302	0.2672674257272637	0.24446243857697583	0.20756122213833064	0.07931155681300474	0.3005369346329309	0.5230684936583859	0.47693150634161385	0.7845329235503581	1.4310492220989892	6.023028231094628E-4	2.7944093096374576E-4	5.126918506612452E-4	0.4850705793989756	0.04938822823194832	-26091.974756603006	-1657.6121102623383	-372.9056480179343
2580000	-30480.52917788911	-4358.082196437046	-26122.446981452063	21.32179710220759	2002.6562850895734	212.39449311903314	0.7641293784138449	1.7474665263833549	10.6532359705561	1.4876535974694034	5.339261509128899	18.190243156559927	5.090587281866312	14.59999339767598	6.834414318253577	0.8449347776693165	6.0	23.0	17.0	8.0	21.0	16.0	25.0	3.0	9.0	18.0	11.979150750228618	12.474821647252018	0.2779438248706714	0.26764054333641407	0.24169968946360537	0.2127159423293095	0.017966841305901208	0.38417726708515115	0.5283821090507553	0.4716178909492443	0.7925026374003388	1.4151055382100555	5.303840688037297E-4	1.605724776383705E-4	5.223380274570745E-4	0.31875958690337075	0.031918546058214016	-26122.446981452063	-1657.6121102623383	-365.53611138539713
2590000	-30459.412008208867	-4371.088552049713	-26088.323456159153	21.05595223376838	2002.9221299580126	214.67591578216343	1.0413443394601407	2.590204667321112	7.82205552587276	1.977520354678834	6.701361654359163	21.598970065886554	11.555883387080472	33.21799507605728	3.2967296483912167	1.1270158683942209	7.0	18.0	23.0	9.0	19.0	18.0	23.0	3.0	7.0	19.0	11.703184406681496	13.846363160552643	0.28359784464010096	0.26100150222983065	0.24144609058637112	0.21395456254369757	0.017702335414777542	0.4215251774176757	0.5165906660404909	0.4834093339595083	0.7748170467561394	1.4504861644066742	5.124436020963937E-4	1.863783263371468E-4	5.161489879175145E-4	0.3570945286319178	0.009869717904857805	-26088.323456159153	-1657.6121102623383	-379.0648899399853
2600000	-30458.161972694696	-4356.941784401783	-26101.220188292915	20.741945157454076	2003.236137034327	202.20847600684712	0.9465603964990386	2.6589748712564036	7.194135152038103	3.181841290985788	8.590455897961117	14.881306510587791	6.636120280679618	20.07997555034912	2.8540744115362577	0.7376425233766731	10.0	18.0	17.0	11.0	22.0	17.0	20.0	8.0	5.0	18.0	12.87731932844104	11.429485862608516	0.27388478075398226	0.2578587602061085	0.24827109427800234	0.21998536476190722	0.023146545916300262	0.46033952107306647	0.5403601770273145	0.4596398229726846	0.8104681405840809	1.3791649374483461	5.610393588604724E-4	2.2464134718635647E-4	5.434213962384059E-4	0.37551706353161884	-0.029391130192914887	-26101.220188292915	-1657.6121102623383	-368.00309494744124
2610000	-30462.246702295506	-4356.089402130092	-26106.157300165414	20.44430166662062	2003.5337805251602	215.73033903910326	0.7011136067395122	2.3098626734270638	11.542136463607006	2.4727290233421755	6.6147922309798215	20.571549481336334	6.080136535667243	26.63087067653649	25.023007877504362	0.7611471920208716	7.0	21.0	16.0	14.0	18.0	20.0	21.0	5.0	1.0	23.0	11.21435069998654	11.993674396609428	0.2842138281024318	0.2532193674553052	0.24522506609715863	0.2173417383451047	0.03730088060998126	0.34455541838344683	0.5204551298176543	0.4795448701823447	0.780613226609848	1.4388907092761034	4.887202216257005E-4	1.9001662819902214E-4	4.8072491520822217E-4	0.38109389054472026	-0.03397998189357401	-26106.157300165414	-1657.6121102623383	-360.05738286781855
2620000	-30467.367802334884	-4371.587553611505	-26095.78024872338	21.03383111693571	2002.9442510748452	219.66032688504714	1.1841291259108244	2.2327672580030793	9.720643350289688	2.5108353080255563	13.50339568391017	26.25448203332484	5.822123589873066	35.06316478555753	7.208077881791441	0.8015346278729251	6.0	23.0	16.0	12.0	17.0	19.0	25.0	4.0	3.0	21.0	14.873123037561287	14.065389597156242	0.2824047790010117	0.2589265292776926	0.24579220727852585	0.21287648444277021	0.027513175669645736	0.3955661476492882	0.5295375336567889	0.4704624663432102	0.7942356200882724	1.4116386473427645	5.228050793975601E-4	2.2221194348799833E-4	5.140415774939776E-4	0.41538553085439867	-0.034644551901218616	-26095.78024872338	-1657.6121102623383	-373.3091504996598
2630000	-30475.659354546624	-4377.2032364879615	-26098.456118058664	20.636099912995064	2003.341982278786	217.86564675253777	0.3978442771625893	2.758430330099477	11.403027341894107	2.050521949499748	7.658285226424256	14.805372530156204	7.750505288504653	33.87297711783179	5.014435197149762	0.7806827317117817	7.0	22.0	17.0	13.0	14.0	18.0	25.0	4.0	7.0	19.0	15.276530500501067	15.251730849810592	0.27610105317138056	0.2588494400738016	0.25167895448592004	0.21337055226889823	0.006232701909501406	0.37341571823268976	0.5330169756925301	0.4669830243074685	0.7994543187208971	1.401198463055547	5.064465276775783E-4	2.026025687978914E-4	5.026383769016174E-4	0.3820883673511368	-0.08273497297597276	-26098.456118058664	-1657.6121102623383	-380.33583336361465
2640000	-30485.116281280665	-4382.538596531931	-26102.577684748736	21.053720580182638	2002.9243616115982	222.06981680096055	0.821959074765287	2.3256322722531038	11.48194166269847	8.260299588875315	6.63894969111789	20.264541916519605	7.142145262726377	33.05310480642866	3.229084318298278	0.8070948563996428	8.0	20.0	18.0	13.0	18.0	18.0	20.0	5.0	9.0	17.0	13.061795547610005	11.892665960777585	0.28217413372450767	0.26163151469968965	0.2501889564573701	0.2060053951184331	0.024051257718611777	0.37628467863724163	0.4992376835082668	0.5007623164917322	0.7487898891594227	1.5025543792837368	5.130908619183999E-4	1.9788847410415273E-4	4.909508567625927E-4	0.40400023561675563	0.05661457997801362	-26102.577684748736	-1657.6121102623383	-388.5919618037213
2650000	-30486.61579580796	-4371.998860028554	-26114.616935779406	21.020458299162	2002.9576238926188	208.601296174313	1.5823136521426744	2.2054339147019566	9.896250187281543	3.9256660383897612	6.060624338350889	23.643257201275425	7.516847720926381	18.80977609555716	2.2059627301708247	0.8973035449299774	8.0	19.0	21.0	14.0	14.0	15.0	26.0	4.0	9.0	16.0	15.981154739237892	11.09437708529887	0.28840493016557733	0.2536251281655117	0.24459841510713742	0.21337152656177416	0.0125936251963885	0.2469393426034826	0.5428416264492778	0.457158373550721	0.8141899835038088	1.3717192639758216	5.375245882870203E-4	1.854838589347069E-4	5.165029700337071E-4	0.360036528808625	-0.004114997722248219	-26114.616935779406	-1657.6121102623383	-381.0666093098734
2660000	-30493.96319548564	-4382.634969035371	-26111.32822645027	21.157722375409755	2002.8203598163711	223.85934051173996	2.581062874259305	3.1778413606263607	21.89931318964145	5.4260518030484715	5.398950980704918	33.328451382345655	9.777101100157834	33.28123602841169	9.434461110849435	0.8600434746066382	4.0	25.0	18.0	16.0	13.0	16.0	24.0	3.0	5.0	22.0	15.809027402080162	10.690853355662005	0.2720995540152505	0.26437200453381426	0.24437428685714543	0.21915415459379042	0.11418461188917603	0.37733256154806893	0.5413858714941384	0.45861412850586036	0.8120065453790222	1.3760873062804682	5.159895748011252E-4	1.834993766927025E-4	4.705702868010276E-4	0.3554482446227405	-0.02895742977524236	-26111.32822645027	-1657.6121102623383	-381.86443533272984
2670000	-30474.45216857008	-4387.552733095905	-26086.899435474174	20.934827376539328	2003.0432548152417	226.14231698268472	2.3109370861988126	2.5061214293885206	13.498065324505834	2.9205235952035493	7.485853484640329	28.29182268029033	6.791983159769327	22.80474424613728	3.4603355827106643	1.2969477807068548	6.0	23.0	16.0	18.0	11.0	18.0	25.0	4.0	4.0	21.0	14.831979438532086	12.79897399364637	0.2764341725419871	0.2639057358272153	0.24244673522863067	0.21721335640216755	0.03763819838219785	0.32106304614571873	0.5402813744121164	0.4597186255878825	0.8103499471795185	1.3794013873781137	4.962859622863227E-4	2.1288106313034361E-4	4.813925208817749E-4	0.41704770619823844	0.10093012851530961	-26086.899435474174	-1657.6121102623383	-392.46287873523556
2680000	-30499.605865811078	-4391.121492803576	-26108.4843730075	21.206311091664794	2002.7717711001162	231.44589644774004	1.0951155753762478	2.5955699202648277	13.680571994391956	4.298851271298557	11.350595415976153	28.455129298401097	5.857738225362378	21.840502093639206	21.706801577016588	1.0236637059044904	2.0	26.0	19.0	11.0	15.0	18.0	25.0	4.0	3.0	23.0	13.739199927080952	11.61073509025712	0.2674520436198681	0.26373784357993657	0.25121307779862684	0.21759703500156924	0.05162838780299969	0.36000469291789267	0.4978676841234536	0.5021323158765449	0.7467350729438399	1.5066651090800363	5.088681189826989E-4	1.3318090673733273E-4	4.985731073194473E-4	0.27948043212230433	-0.013508898158306562	-26108.4843730075	-1657.6121102623383	-394.335576063403
2690000	-30487.074680086458	-4385.396529375301	-26101.678150711155	21.854121719795454	2002.1239604719854	228.2117711035361	0.8282246057049766	1.720045486290921	8.85715953054374	2.888524460860268	6.599938789859118	22.78105453398372	3.188169983329965	11.60010072091603	2.076069754825954	1.1996677177795305	4.0	24.0	19.0	10.0	19.0	18.0	16.0	14.0	1.0	21.0	14.964522481828054	12.101136237897636	0.281240828996347	0.2574393713786887	0.24962909937502642	0.21169070024993866	0.0032310442078882246	0.30034937345656854	0.5213655426676971	0.4786344573323012	0.7819787243669131	1.4361589845241838	5.177272237863032E-4	1.73170149935897E-4	4.8035102973269846E-4	0.37253634800847946	-0.08115114224170815	-26101.678150711155	-1657.6121102623383	-394.96280559756315
2700000	-30471.92105266427	-4379.463686966892	-26092.45736569738	21.113076444590877	2002.86500574719	223.33373223229177	1.2887437927804994	2.6773143141761433	7.6711765065430155	3.7526395169932143	11.845998963530922	20.8135379707081	3.480124055632605	17.930569468332195	2.9670300496103557	1.4722939382405613	7.0	20.0	20.0	10.0	18.0	18.0	18.0	11.0	6.0	18.0	16.669895960567363	14.226725931519749	0.2849422167596328	0.26803987847191624	0.23836540879969972	0.20865249596875193	0.07011991113132636	0.36815300173094734	0.5276694680892935	0.4723305319107049	0.7914337710784025	1.4172438416770603	5.141017673427725E-4	1.9648483922380189E-4	5.077345788591368E-4	0.43584466144025685	5.130641294125701E-4	-26092.45736569738	-1657.6121102623383	-386.8800676362126
2710000	-30469.71163161342	-4375.11139682929	-26094.600234784128	20.891032759791557	2003.0870494319893	226.14682875520433	0.6343966606889232	2.1590953147498846	18.621207074690005	2.303517189990156	6.426965851621802	19.792620628278634	2.23338570545932	13.642191301135032	4.008548361939675	1.2196850290772785	5.0	24.0	16.0	11.0	20.0	18.0	17.0	11.0	10.0	14.0	17.103713080128642	12.78328680486704	0.28254891461411197	0.26043451237460874	0.2434935001904284	0.2135230728208517	0.027857700990089527	0.2650460595347822	0.5149210576078477	0.4850789423921508	0.7723128569593413	1.4554958813512948	5.047216593929014E-4	1.6031819653130583E-4	4.866958560513418E-4	0.34770287838354236	0.03152928213628186	-26094.600234784128	-1657.6121102623383	-376.79353832213803
2720000	-30480.44061804723	-4377.229072685753	-26103.211545361475	21.130714307258415	2002.8473678845226	226.128697219134	2.1610577455509468	3.113393379197324	14.781133252425086	3.183703964991837	8.587183599182197	27.611087136093225	2.6489162013654712	20.524800394737838	1.1544068390132687	0.8100341529648514	8.0	19.0	18.0	13.0	18.0	17.0	15.0	15.0	14.0	9.0	16.177617166016017	12.054455791596872	0.27790811275649685	0.259910057860238	0.24129323027594393	0.22088859910732206	0.026565353473408677	0.25943950132950805	0.5172190379888486	0.48278096201115	0.7757595208062856	1.4486007129824547	5.342365536948827E-4	1.7756417362636818E-4	5.023285246472915E-4	0.36309744158606416	-0.01259976181510654	-26103.211545361475	-1657.6121102623383	-380.1808729871113
2730000	-30470.851732804542	-4378.79618599383	-26092.055546810712	20.558120846491075	2003.41996134529	225.68688437486844	1.193800233971051	3.03478331573772	16.526040958277772	3.6499003091552398	8.100190535811208	23.36056249384496	4.907324417284356	20.337572646657208	1.9551342258946722	1.623008574617647	8.0	20.0	16.0	14.0	18.0	19.0	15.0	14.0	9.0	13.0	14.988282469211118	11.444176063744418	0.28185610247840154	0.25764534071813516	0.24786908161293286	0.21262947519053133	0.07199629951670099	0.38175964168203697	0.5287431599213345	0.47125684007866414	0.7930441655146871	1.4140221927807608	4.96539822507056E-4	1.8640013920055758E-4	4.745152358113028E-4	0.3626500669599614	-0.0719296961788374	-26092.055546810712	-1657.6121102623383	-384.1006988931572
2740000	-30501.803573278798	-4371.436007889258	-26130.36756538954	20.565767721725553	2003.4123144700554	222.18853167203184	0.9819288143179715	1.562341672403642	11.117724721223619	3.226172240597683	8.075169775549202	20.225410887889396	3.636115362470504	13.933841935381698	1.031484058734758	0.5214713782795215	8.0	20.0	17.0	10.0	21.0	15.0	17.0	17.0	14.0	7.0	12.164231482969646	12.29877474645225	0.27530887162804013	0.2537245176967065	0.25164013714942496	0.21932647352582932	0.032069730652102967	0.33277334593375424	0.5235548226241692	0.4764451773758293	0.7852623520859303	1.4295899754798915	5.137283645246335E-4	1.4403738389263336E-4	5.010568496159587E-4	0.2733779753817124	0.04072200157653273	-26130.36756538954	-1657.6121102623383	-380.2096900637885
2750000	-30493.765508234093	-4394.889516626667	-26098.875991607427	20.845886035832372	2003.1321961559486	235.04277920154001	0.5942503170838154	1.9597956166924213	7.39152953132932	2.986103802198063	13.561478805875105	28.146608980735436	8.486692969161249	11.435715597479868	1.2627251320775847	0.41387793187768124	7.0	18.0	24.0	8.0	25.0	11.0	20.0	14.0	16.0	3.0	13.881016503110231	13.72313742097405	0.2865237785450095	0.2553960960633848	0.24886978656620207	0.20921033882540455	0.041310906951510136	0.3392276128096441	0.511462529802022	0.48853747019797666	0.7671255268800482	1.4658733117796166	4.993222388108775E-4	2.0056541589874208E-4	4.894145555844695E-4	0.39211983637246084	-0.014201447890499798	-26098.875991607427	-1657.6121102623383	-405.1680949355078
2760000	-30484.376387882738	-4386.602075399378	-26097.774312483358	20.76882228991113	2003.2092599018697	223.5946934077505	0.7201215349078365	2.973663226292631	9.22872747458352	5.285877280175074	6.929337841663578	29.32437389964914	5.105607694466235	17.93562852376282	1.2128346671876389	0.763231413568897	6.0	23.0	15.0	6.0	26.0	16.0	22.0	11.0	19.0	2.0	15.043955843783785	11.47831036859279	0.28224728535669574	0.2527733122989036	0.24490164602758638	0.2200777563168152	0.11916951213975983	0.26418835190666456	0.521141573826785	0.47885842617321345	0.7816428009999444	1.4368310106564484	4.994297174131825E-4	1.9847724104424716E-4	4.7015576156264925E-4	0.38964346292228336	-0.0733172238667561	-26097.774312483358	-1657.6121102623383	-394.62259450189407
2770000	-30486.00909784607	-4383.039099164817	-26102.969998681252	21.100783509350364	2002.8772986824306	228.20466788610204	1.9823393793893402	3.3401930599970315	10.311147856830047	17.8701871568836	4.652284657740234	20.195916384640174	7.556026363318612	22.00675924689364	0.5877124470868174	1.1017894617350432	8.0	19.0	17.0	1.0	31.0	19.0	22.0	8.0	16.0	5.0	12.997012519940496	13.383188244340147	0.2690423784075572	0.26718232907819695	0.24554964158093645	0.2182256509333104	0.06645006506400875	0.34280970870139665	0.517377224707435	0.48262277529256337	0.7759967797700811	1.4481260683478063	5.209978592270721E-4	1.9600056653643362E-4	5.010926805831253E-4	0.3752787960782443	-0.13921355823418366	-26102.969998681252	-1657.6121102623383	-389.8533163147803
2780000	-30498.659429722706	-4377.520588651496	-26121.13884107121	21.617519807581555	2002.3605623841993	217.50247916239604	0.7478718958485138	3.6176591758913217	9.444626664832006	10.612112333975785	6.174413864791121	16.615571978558112	7.531313922058846	25.288757132404193	1.276540962891585	0.960771385986355	8.0	18.0	15.0	3.0	32.0	20.0	19.0	10.0	16.0	5.0	11.210172505563587	12.42731191795006	0.28428149618561643	0.25447286796742774	0.24976806190742792	0.21147757393952876	0.04907740026142786	0.27119888143309473	0.5487976206948445	0.4512023793051542	0.8231231798916134	1.3538481004678287	5.806634326470558E-4	2.5314100767861227E-4	5.310806447074744E-4	0.42843774170578747	0.06416508908644693	-26121.13884107121	-1657.6121102623383	-386.17917354689155
2790000	-30479.81533366396	-4384.14253884057	-26095.67279482339	20.841842691658254	2003.1362395001227	219.07664444424086	1.526177545672137	2.9464541229566885	6.7256567373844875	11.764579853656587	6.653890284268522	20.7766277795917	5.39378441484825	12.605339433751775	1.1351626666627135	0.31913006211371303	7.0	21.0	15.0	1.0	32.0	20.0	13.0	17.0	19.0	1.0	12.882829598536214	11.508769472093718	0.28752174074313663	0.25067388506130167	0.24722706134470213	0.21457731285086037	0.05076418164196487	0.35843307658795975	0.5200829214965744	0.47991707850342397	0.7800549638089972	1.4400075330154807	5.04342253215564E-4	2.1060919278080489E-4	4.896797838241626E-4	0.42081955725606973	-0.02224007435322045	-26095.67279482339	-1657.6121102623383	-396.2960607483591
2800000	-30450.75859453989	-4359.17721604588	-26091.58137849401	20.85892985214536	2003.1191523396355	211.30687832274089	4.689127808874665	2.679052229165632	10.836773387232313	2.613438661537046	5.678561846099518	22.08233140327274	2.7907448283373983	9.80513035129194	0.49417492152173037	1.9470902576306022	1.0	28.0	17.0	7.0	25.0	17.0	14.0	17.0	13.0	7.0	14.344883327028409	10.954057795947516	0.2826511407991319	0.2625767970838169	0.23919677375895393	0.21557528835809792	0.10472990210160156	0.36029852180374944	0.528682526801244	0.47131747319875444	0.7929532239275999	1.4142041245218702	5.435735958821819E-4	2.5135782289748086E-4	5.153769485035163E-4	0.4479642303546137	0.049590774649973454	-26091.58137849401	-1657.6121102623383	-365.82097560354225
2810000	-30467.60508807426	-4366.745049415146	-26100.860038659113	20.62945423505709	2003.348627956724	222.68177042862115	1.7333519968556177	3.151772202760368	11.951097728716197	1.3373877198794768	6.13587866153597	24.59669136312747	3.0986432023070627	16.57192745113129	0.8008425944977159	0.7010911038777344	8.0	21.0	18.0	11.0	18.0	20.0	12.0	18.0	15.0	5.0	12.87598667614595	11.453429380981435	0.2776478064677213	0.2555532723150416	0.25009425702593885	0.21670466419129886	0.12408351277592365	0.3484834605787713	0.5660081441804925	0.4339918558195066	0.8489366679332881	1.3022073388100923	5.121831687754499E-4	1.7818425389305528E-4	5.036650966724266E-4	0.3268198379507407	-0.05029788855937238	-26100.860038659113	-1657.6121102623383	-372.50024261133865
2820000	-30452.007354070625	-4371.699904673016	-26080.30744939761	20.712719326976245	2003.2653628648047	222.05798694049471	0.7642205595053501	2.226892561983346	8.436149846130137	2.0386365007201563	5.517830165486055	27.907381538476553	2.2471980368129345	14.846031054149607	0.4029586725316147	0.9151797611860022	3.0	24.0	17.0	10.0	22.0	19.0	13.0	17.0	16.0	5.0	14.934464883491593	11.314839172404678	0.2833198641691459	0.25222329145339334	0.250698879704337	0.2137579646731243	0.02551984939967776	0.28357458759999626	0.5279776801781227	0.47202231982187637	0.7918960480728198	1.4163190408113284	5.180341321811079E-4	2.733922041933967E-4	4.931119089909492E-4	0.47689953662448537	0.01246051634312774	-26080.30744939761	-1657.6121102623383	-377.52712800143354
2830000	-30499.98943952478	-4381.397107728659	-26118.59233179612	20.579181546535086	2003.398900645246	226.0835552222564	1.3821073046893069	3.11989221890537	16.73107921780716	2.132106211847448	5.339168694737124	26.20743005891365	4.129357725392223	15.617968781185265	0.7175165745078222	1.1242477873024748	7.0	19.0	18.0	12.0	20.0	17.0	15.0	20.0	10.0	8.0	16.215770858638933	14.685968663090799	0.2873803100868898	0.2501584621008935	0.24652136492966534	0.21593986288255185	0.009753936768010325	0.265452540190803	0.5268709196487277	0.47312908035127105	0.7902360550043718	1.4196399134598752	4.901005712151803E-4	1.5457723198198184E-4	4.6369262146033716E-4	0.30725789566014367	0.01337857597935816	-26118.59233179612	-1657.6121102623383	-386.2272508380928
2840000	-30503.74511195375	-4400.76736792092	-26102.977744032833	20.631205638025598	2003.3468765537552	227.16957641456034	2.1097802385440487	3.7445060063482583	16.43054442428894	4.792757818995571	4.977353874039265	26.298236644435903	4.387937401943097	11.562491809505074	3.2783861028029104	1.5693868671980458	12.0	21.0	10.0	15.0	18.0	18.0	21.0	17.0	9.0	5.0	13.337789905648863	12.515096557676	0.2930443017940202	0.25145522293926986	0.24112340649704933	0.21437706876966114	0.04243855742110456	0.2378643032771604	0.5228189303155824	0.47718106968441654	0.7841586118467965	1.431798045405551	5.185510639653346E-4	1.9965142358840146E-4	4.837533232688788E-4	0.3786093208842675	0.03408517808183408	-26102.977744032833	-1657.6121102623383	-407.62437811372354
2850000	-30484.256218183662	-4374.21549603671	-26110.04072214695	21.107932918791718	2002.8701492729892	221.44548404371653	1.4326080372154797	2.6613940936840796	16.503907598785037	4.36973560866357	6.958957914641865	20.83460304043085	5.635644816913833	10.499110711953367	0.7546417715873833	1.0071116002077187	10.0	16.0	11.0	21.0	18.0	17.0	25.0	12.0	15.0	1.0	15.416321926949433	10.690498540432467	0.2819186919851958	0.2518416646884682	0.24688658867303537	0.21935305465330118	0.07867470351089567	0.21750164079170042	0.5249531548328586	0.4750468451671399	0.7873596637555836	1.4253942320809483	4.873057148855779E-4	1.9820492606956237E-4	4.7821508943922506E-4	0.3951357896884138	-0.07841643672369945	-26110.04072214695	-1657.6121102623383	-383.380625580371
2860000	-30471.050596665238	-4376.168168325628	-26094.88242833961	20.989860131000995	2002.98822206078	217.12724167952683	1.4057284551184108	2.9081056698047325	14.39585431004376	3.08137486209964	8.748336853031322	24.358493078447214	3.230136550223071	16.588412330781974	0.6634820789976695	0.8766119402028728	7.0	20.0	11.0	16.0	22.0	16.0	19.0	18.0	9.0	8.0	15.883439138445517	14.393991201735739	0.28164623331715244	0.2591665948829684	0.2455211946867389	0.21366597711314086	0.06350384754713509	0.22135377192717298	0.5360604315071646	0.46393956849283374	0.8040190962154311	1.3920664702680836	5.179370695976555E-4	2.442252351904133E-4	4.948802472427982E-4	0.46628896720493124	0.02121280718272333	-26094.88242833961	-1657.6121102623383	-381.90344353006105
2870000	-30487.058787751987	-4378.192314089751	-26108.866473662238	20.86806524286129	2003.1100169489196	219.2871603736658	1.6563316004519988	1.7963102875252828	9.411388149507482	1.9567771572061763	10.93656363470403	28.093350751174317	8.472378304850832	20.8072272460051	0.46029715116059083	0.5681789333730481	9.0	16.0	20.0	13.0	22.0	14.0	24.0	9.0	10.0	9.0	12.620954578724836	14.510278928631084	0.28665089302629315	0.2529591465539137	0.24459481620678997	0.2157951442130039	0.06807965980602261	0.23779124082920602	0.5256660969286547	0.47433390307134365	0.7884289817388273	1.423255025050117	5.347259832293065E-4	2.2260641891351594E-4	5.242883260630568E-4	0.3952800265095407	-0.032130961858410724	-26108.866473662238	-1657.6121102623383	-384.9498983295639
2880000	-30460.598948578376	-4372.282574315525	-26088.31637426285	20.71211769647014	2003.2659644953108	223.4327302690658	0.4190686776547714	2.114721827152864	9.985413000596049	3.4828728309280788	9.630851454986823	26.764334406761893	8.992570867611882	12.564941684001827	0.3709912492528668	0.6991389280274566	7.0	22.0	15.0	13.0	20.0	16.0	22.0	12.0	8.0	11.0	14.412839088787877	10.27210066142021	0.2748107744846343	0.25692846599515906	0.24719589036783668	0.2210648691523707	0.0463468682291571	0.31822524437136024	0.527874874766971	0.4721251252330276	0.7917418536781172	1.4166275119475382	5.090555031836834E-4	2.1271040934751505E-4	4.8443696676201336E-4	0.433669983102437	0.08170235210349402	-26088.31637426285	-1657.6121102623383	-381.5498153140192
2890000	-30489.032720375777	-4383.189392164286	-26105.84332821149	20.74038196571291	2003.237700226068	219.47418288807492	0.5102096444165827	3.2711245873250876	8.612243928451347	4.410254497761944	9.46728459565635	18.029006572194962	9.900849821873402	21.30371881406803	1.4801487245156664	0.6589754857965003	7.0	23.0	15.0	12.0	20.0	14.0	25.0	12.0	5.0	13.0	12.016955795880516	13.842429733745831	0.28076608077487264	0.2552585307502396	0.2552175026338847	0.20875788584100377	0.013601180575566366	0.44335983592070116	0.5555619767153507	0.44443802328464765	0.8332688110451676	1.3335514199331338	5.259480436908578E-4	2.0573252289493227E-4	5.00599795002497E-4	0.3937726272086888	0.0653526567717641	-26105.84332821149	-1657.6121102623383	-392.00164939511535
2900000	-30484.539580945442	-4376.582486836669	-26107.957094108773	20.94819257007829	2003.0298896217025	213.7271136187422	0.52271295188887	2.515392175879708	13.329623442189613	4.525884823444751	8.213533757629772	21.71345033228308	10.529332682055568	17.21045953805291	0.36180267069857974	1.0824758887322896	8.0	16.0	18.0	14.0	23.0	18.0	21.0	9.0	4.0	15.0	13.163148326189905	12.527379807517347	0.2856327498248557	0.25495107031306796	0.25108737399595565	0.20832880586612132	0.04162655794345832	0.34214349772828406	0.5399429386339268	0.46005706136607105	0.8098423386851891	1.3804168754527477	5.28820004919836E-4	1.7536312011868455E-4	5.056741647836518E-4	0.33825085796226284	-0.06564591237873617	-26107.957094108773	-1657.6121102623383	-383.5972371032216
2910000	-30483.69920326345	-4370.283174894996	-26113.416028368454	20.626881006570315	2003.3512011852106	217.03264473152683	0.9841700790748069	2.971578208687299	11.064735861228385	4.086933083507195	9.183925605486804	27.01639426269652	14.21108103547573	3.2397824442289966	0.49259155025726864	0.46842437942851145	11.0	16.0	20.0	11.0	23.0	10.0	31.0	2.0	6.0	16.0	15.853237660739095	11.898040526588439	0.2813137178200508	0.25643189994377036	0.2505329551584335	0.21172142707774594	0.01503938653970209	0.3587988437939944	0.5280196089644711	0.47198039103552664	0.7919589356558678	1.416193232060404	5.494852042588349E-4	2.366898333987987E-4	5.290251231574447E-4	0.40201339963055815	-0.028101446725479515	-26113.416028368454	-1657.6121102623383	-382.48729746877683
2920000	-30476.098313026192	-4375.46020200448	-26100.63811102171	20.7902680100606	2003.1878141817203	216.9775030462745	0.563705913950827	2.953884472230615	11.566792593511886	1.3400438695023231	4.411166120660666	16.148876788440962	15.204429788643768	1.9618794828590005	2.7570754905822996	0.7142501554265607	8.0	21.0	17.0	9.0	20.0	8.0	40.0	7.0	4.0	12.0	14.125502220031729	12.675586679145086	0.27597074385276166	0.26339077548259887	0.24860731962978294	0.21203116103485714	0.0978680583557026	0.28743975589901155	0.536141172809614	0.4638588271903832	0.8041401973921026	1.3918242032412111	5.254873986427977E-4	2.518725098203636E-4	4.7616746432045914E-4	0.4593697961151526	0.0464838266678372	-26100.63811102171	-1657.6121102623383	-385.1353345771547
2930000	-30495.476582896168	-4386.863982027955	-26108.61260086821	21.03264289119824	2002.9454393005826	215.70475541523106	0.9221054541928886	1.5780878659820516	7.773095816777462	7.148484205850447	6.685327389319598	5.682360945445817	19.24581904356168	4.095149225783462	3.1803340749740254	1.2918060483795997	7.0	21.0	17.0	10.0	17.0	4.0	46.0	3.0	9.0	12.0	13.10869516185312	11.096805894275903	0.2929548334929676	0.25836326654018205	0.2401612527032193	0.2085206472636316	0.0236049430798365	0.25601040862341334	0.5345959743614027	0.4654040256385946	0.8018226059662417	1.3964606237919595	6.06740387939461E-4	3.3848509317187193E-4	5.228790687677854E-4	0.5016362576510751	0.017591184750754617	-26108.61260086821	-1657.6121102623383	-399.78393686851103
2940000	-30463.337460895902	-4361.160636450612	-26102.17682444529	20.916942775767495	2003.0611394160135	201.1884945659221	1.1034496821192754	1.84105926694853	9.07574774613087	7.81485743178692	4.17693320559551	9.0278915170098	13.860280490329538	2.7837671857336885	1.0944333039205902	1.2869568421866011	8.0	18.0	18.0	2.0	30.0	1.0	44.0	5.0	5.0	15.0	13.795587948243922	10.58424814690122	0.280965242399683	0.26085146451424324	0.2416835720041878	0.21649972108188645	0.005423078565591399	0.22637417095795775	0.5221710127890021	0.47782898721099515	0.7831868220381764	1.4337421440026576	6.35630815610312E-4	2.8032384552032733E-4	5.807486370228777E-4	0.41193643548165443	0.015231179032643996	-26102.17682444529	-1657.6121102623383	-375.80244487002966
2950000	-30474.075552771348	-4370.085903131039	-26103.98964964031	20.889625332884552	2003.0884568588963	209.64379016954243	0.6484434007299581	2.581871575743075	12.703242571766985	3.798326486882038	5.178157123286141	25.707397333701962	11.714856904331036	1.9498817043860188	0.4470010092359819	0.4912677958395218	8.0	21.0	14.0	3.0	32.0	4.0	43.0	3.0	8.0	10.0	13.389714521488612	11.266333579098092	0.2835021438279778	0.26083092554717113	0.24506007776686733	0.2106068528579842	0.043758588025137296	0.23231852970770825	0.5228202610024861	0.47717973899751076	0.7841606076995378	1.4317940526341866	5.586186418940268E-4	2.5046623932303716E-4	5.000927249978767E-4	0.45093845845364716	0.08809678484303088	-26103.98964964031	-1657.6121102623383	-381.9274470157914
2960000	-30484.839222134688	-4361.983430211871	-26122.85579192282	20.45459365510473	2003.5234885366763	214.31225174654418	0.8307318405320242	1.7853305615265813	15.270356083166428	7.530351951138953	6.198486840555318	13.009952175035108	15.320280044367287	4.120371838003918	0.4393910340922844	0.5897979129582085	8.0	21.0	9.0	1.0	37.0	1.0	47.0	1.0	12.0	9.0	15.397476785894384	11.33431697182508	0.2846751600297874	0.25032820600633526	0.24815334848219894	0.2168432854816789	0.08048860864649322	0.3418948054384981	0.5223692202231491	0.47763077977684765	0.7834841067335193	1.4331474158484478	5.355860316387407E-4	1.5972593286705836E-4	5.070029348604577E-4	0.3138309152081539	0.025813292475209214	-26122.85579192282	-1657.6121102623383	-372.239994125227
2970000	-30481.548316820918	-4368.4123569885105	-26113.13595983241	20.937268692022467	2003.0408134997585	208.25794274032972	0.6180541275581941	1.8891361533323836	8.220722638384519	22.526273508347625	6.956952138417884	21.63129360996081	11.687300719051256	0.7265436485355683	1.0122754994503693	0.8700582699691018	8.0	21.0	10.0	5.0	35.0	3.0	42.0	5.0	8.0	9.0	15.157577118921365	9.548966586213446	0.27886913050869955	0.25956311875603455	0.2509680390158553	0.210599711719411	0.01951292017722737	0.2580734293083038	0.5408865595137347	0.4591134404862622	0.8112576440544362	1.3775855088769366	5.844578632028357E-4	2.619971700347089E-4	5.230250165465589E-4	0.4555632780550922	-0.0825663534559596	-26113.13595983241	-1657.6121102623383	-380.44231979508345
2980000	-30475.456869411155	-4373.437448648942	-26102.01942076221	20.67119392755678	2003.3068882642242	205.82578217299297	0.5964860909158869	1.5356326566050942	7.660386744977034	13.56063591582061	4.696950262121669	7.873085775728315	14.454268380449117	1.390932560045188	1.0767552816420114	1.4393504138751272	6.0	18.0	4.0	11.0	25.0	15.0	44.0	4.0	5.0	14.0	15.237034208337965	12.998408047593133	0.2787750566031808	0.25647958227355966	0.2506254978184614	0.2141198633047985	0.089912746926099	0.42439446614417475	0.5177766125415278	0.4822233874584696	0.7765958082126466	1.446927691554292	5.627489680184589E-4	2.1079410459027295E-4	5.524246070154079E-4	0.365401399707091	0.0493715034620695	-26102.01942076221	-1657.6121102623383	-386.7744638971725
2990000	-30494.227983445853	-4391.262321016316	-26102.96566242954	21.17209677138261	2002.8059854203982	214.9020782498963	1.2189621723841244	3.1857473475128435	5.3508936037546455	16.924585931092977	5.256456285390377	15.601691072088498	17.993285898801606	2.6725466950148635	5.357887996299876	1.2375442515937345	4.0	25.0	2.0	13.0	31.0	6.0	41.0	6.0	1.0	17.0	13.964899506256295	17.67803812535519	0.2760287227320404	0.2683218865394656	0.24468259809623122	0.21096679263226314	0.03892671028380122	0.3064970660950056	0.5093079250640036	0.4906920749359943	0.7638939073604122	1.4723382766504054	5.380491028391972E-4	2.0595293666027768E-4	5.071324804259267E-4	0.37074907988251177	-0.0030834717794641286	-26102.96566242954	-1657.6121102623383	-400.3478284580694
3000000	-30477.156576424386	-4370.910905733548	-26106.245670690838	20.96242713263544	2003.0156550591455	211.4957259130552	0.6790010594421333	1.5086671675016523	3.793720345234611	10.852221702416266	4.25735940907616	13.504195683640642	16.17892325977521	1.825727906058589	1.1706264024981052	1.4307107572734272	6.0	19.0	8.0	15.0	29.0	4.0	43.0	8.0	9.0	5.0	13.926520416808861	13.047841122456864	0.28354830557586924	0.26045962609651274	0.24338795425878224	0.21260411406883614	0.062125881323984056	0.2948258726849068	0.5215280784553673	0.47847192154463036	0.7822225063538392	1.4356712903596827	5.808108739619812E-4	2.519769474894005E-4	5.44119641266237E-4	0.3975622480480409	0.013298304237197226	-26106.245670690838	-1657.6121102623383	-385.5698333852931
3010000	-30459.206170784622	-4351.092805409078	-26108.113365375546	21.0151455862682	2002.9629366055128	203.49921825317895	1.8541366965620891	1.7741583089824582	4.344632132522342	12.165415169957033	4.390376555236049	4.499695530584077	15.349472274367068	4.558377709827054	0.2051423404380007	0.7838226827316335	4.0	20.0	6.0	18.0	27.0	1.0	49.0	3.0	9.0	9.0	15.679395541665828	13.847877790451154	0.2824365615921317	0.2568875629121365	0.24923956508136685	0.21143631041436528	0.03144447366257027	0.3539942521074817	0.514674542400189	0.4853254575998084	0.7719431170516449	1.4562355586245785	5.77224800730477E-4	2.1070135383935635E-4	5.252322313677027E-4	0.35717358688428913	-0.002497242328192878	-26108.113365375546	-1657.6121102623383	-364.0130688046798
3020000	-30513.61394836317	-4390.168235964361	-26123.44571239881	21.045982192909968	2002.9320999988709	216.91551716541267	0.6891257884525105	3.828404228249107	8.491382559677655	18.200506195618704	5.150665159572007	4.916254198637855	12.779880161742874	3.5410057054292374	0.9309715985762668	1.596017838519818	8.0	24.0	2.0	15.0	21.0	6.0	49.0	3.0	8.0	10.0	13.25736724192799	13.215860269923136	0.2837857788344158	0.260598908155614	0.24469302632530412	0.2109222866846664	0.0789871651667736	0.25489767367380944	0.5210140084969451	0.47898599150305216	0.7814514700320572	1.4372137747716414	5.621003499677204E-4	2.4053901365627775E-4	5.156044013743435E-4	0.39036473692176343	-0.01609215715161868	-26123.44571239881	-1657.6121102623383	-401.6437905081017
3030000	-30481.54003843701	-4377.7796698308775	-26103.760368606134	20.630191092901914	2003.347891098879	209.1774282576734	0.5131170034114341	2.8833325092006	2.8797812652883064	13.187487870442974	3.431612419817328	5.056333001706521	15.158671695603239	2.31033313514464	0.3802292116984052	1.052853545893208	7.0	20.0	1.0	14.0	14.0	18.0	52.0	3.0	7.0	10.0	14.65719635119146	12.418529159334469	0.27985600097825225	0.2599201302132696	0.24341919668420892	0.21680467212426952	0.05359132089283461	0.2877433421824484	0.5332617970718345	0.4667382029281627	0.799821518112147	1.4004638681718997	6.101996668961201E-4	3.1803599760522335E-4	5.339727194756506E-4	0.45384356498811407	0.010707939607199067	-26103.760368606134	-1657.6121102623383	-389.89360167541525
3040000	-30487.56630465545	-4376.638180822683	-26110.928123832768	21.0595865423477	2002.9184956494332	221.25261417728416	0.48995864803617584	1.6948721408578626	5.289392635282991	10.758322957337397	6.15325182910379	7.156083020785082	14.172679418147304	1.2486035154381432	0.49113513008027204	1.0359084514792123	7.0	17.0	7.0	16.0	13.0	16.0	51.0	2.0	10.0	7.0	16.47102114686298	16.006853558754422	0.27928458502402626	0.2685326279847363	0.24324370464054243	0.20893908235069528	0.08509054372410359	0.3522478517838848	0.4966792330983044	0.5033207669016927	0.7449525550354574	1.5102310968422752	5.799240878794919E-4	2.7654416704990916E-4	5.092523341801801E-4	0.4528930136388006	-0.01238129177988968	-26110.928123832768	-1657.6121102623383	-391.6545967228484
3050000	-30477.41722635249	-4387.311032244101	-26090.10619410839	21.07033919579695	2002.9077429959839	222.1290984744718	0.9384490728074084	2.284321365503476	3.2540425145681504	15.054613712785002	5.692308895087437	7.264420149566089	17.931846369302075	14.377523279931799	1.208037538711739	0.6103808343440001	3.0	23.0	3.0	19.0	8.0	19.0	50.0	2.0	12.0	7.0	12.600863798587747	14.354114413470857	0.2770642552578584	0.2648612563842943	0.24322224858903493	0.2148522397688127	0.031241034911403003	0.3974363011845662	0.5210921704415088	0.47890782955848804	0.7815687025161818	1.4369792471959226	5.203880435967107E-4	2.846224466065997E-4	4.6893144478921654E-4	0.5137887598617291	-0.118145606624954	-26090.10619410839	-1657.6121102623383	-399.1527418943696
3060000	-30442.85166817411	-4362.83630719422	-26080.015360979887	21.426301382540764	2002.5517808092402	216.3763773041698	0.9278748028341328	1.5481054513899482	4.752396093931364	11.56007883472823	1.6388852020917957	6.813808387825258	17.823567947930922	1.9469573185252365	0.5386005412824578	1.1315522217055036	4.0	18.0	8.0	15.0	12.0	18.0	51.0	3.0	12.0	5.0	12.591579659922598	11.665725714226689	0.2774924100936012	0.26689091290168876	0.24697264422843612	0.20864403277627433	0.08397876856284645	0.24061224615661866	0.5344396220495763	0.46556037795042077	0.8015880983677375	1.3969297642266698	5.572709935123262E-4	3.015112387337297E-4	5.096353518602974E-4	0.4938805428690585	0.06138962572546465	-26080.015360979887	-1657.6121102623383	-377.09541248383965
3070000	-30478.328851037928	-4384.6816472468	-26093.64720379113	20.908379445156495	2003.0697027466244	223.62439328936458	1.2927736446774125	1.8643662858632417	8.59567155222958	16.54518769738589	2.357235455821447	6.679378850958671	16.25657662811262	1.5273836264534104	0.8271554965935795	1.5832967152100803	8.0	20.0	4.0	13.0	12.0	18.0	50.0	11.0	5.0	5.0	15.330849130399134	13.955296779584529	0.2839640771112764	0.25563346162925754	0.2505795283366841	0.20982293292278234	0.07937330902803902	0.3763765986400554	0.5315203042820121	0.46847969571798515	0.7972095113743954	1.40568927657757	5.212076022798927E-4	2.3635544066655866E-4	5.062049273642383E-4	0.4413324136324153	0.012176506198779222	-26093.64720379113	-1657.6121102623383	-396.3711705532283
3080000	-30474.68379141306	-4383.244854311375	-26091.438937101684	21.025835615844592	2002.9522465759362	220.7484963489338	1.6055234722870622	2.335359385600915	9.1366742014784	12.559298292809785	3.460106502429538	7.918311140223659	16.67622347789144	1.0835747576191532	1.0081862777299833	1.0139218465179236	9.0	18.0	10.0	8.0	12.0	14.0	52.0	9.0	13.0	1.0	11.832345312019923	13.381285884617016	0.28424585347958103	0.25734856120501787	0.24735430333070055	0.211051281984701	0.04335415102024911	0.3650667728760422	0.5298734943012191	0.470126505698778	0.7947395162123331	1.4106305859912331	4.800523978149983E-4	2.1578659880978318E-4	4.6062605431768306E-4	0.40775673088139236	-0.057998003918313376	-26091.438937101684	-1657.6121102623383	-397.3304662051499
3090000	-30460.930716673447	-4366.792218542949	-26094.1384981305	20.70492004103299	2003.273162150748	214.56409920206767	2.050275183392848	1.3117300351764123	6.436500224395109	13.517459875610419	6.829517158936529	10.012936423123717	15.774809500904656	4.424077352340361	0.531546976493849	0.266819502148071	14.0	15.0	2.0	17.0	16.0	9.0	49.0	6.0	16.0	2.0	15.301426934310475	10.745595616035358	0.2804450307083242	0.25447068508628984	0.24765833787144959	0.21742594633393683	0.019617757140676016	0.24080245265401293	0.524806442525118	0.4751935574748788	0.7871396148765017	1.4258344473551972	5.785109063944207E-4	2.6534505649114824E-4	5.425181525513174E-4	0.4372227537608206	0.017519758322552877	-26094.1384981305	-1657.6121102623383	-381.0106972061445
3100000	-30501.344366134053	-4397.569934143249	-26103.774431990805	21.070145609319617	2002.9079365824614	228.64743892726233	2.404243349060084	1.1461275842534766	6.371439070434772	17.329324349771877	3.044233098903303	12.064735178824735	20.942018038900276	0.766480126172956	0.20643897756574706	0.9172321810020424	18.0	10.0	5.0	12.0	18.0	12.0	49.0	5.0	12.0	5.0	13.677700259511955	11.565573582697132	0.27860394394981775	0.2630831613222975	0.24498644369416717	0.21332645103371806	0.011033539896990527	0.3129897175073549	0.5349867059655018	0.4650132940344949	0.802408651219213	1.3952882203112467	4.670197485297773E-4	1.712340759405586E-4	4.705511726506901E-4	0.3772480779292781	0.04329087396300198	-26103.774431990805	-1657.6121102623383	-407.2419802712949
3110000	-30481.465311057167	-4367.522213464528	-26113.943097592637	20.578380676301407	2003.3997015154796	214.0427972172809	2.894594100160514	3.1587902661791367	8.57789687309985	17.237035349450878	3.995829737098751	5.529639884213329	15.502747167306314	8.41725680641232	0.29082789953642246	0.6852885463579954	18.0	9.0	4.0	12.0	18.0	14.0	48.0	2.0	15.0	6.0	15.676677775453614	11.760261803394593	0.28212137563734013	0.2610309924101774	0.2475216853830094	0.20932594656947345	0.027464044106660163	0.42498599547840243	0.5386727891094898	0.4613272108905071	0.8079372839326397	1.384228002343559	5.905220516939065E-4	2.5111891651069686E-4	5.599359390302608E-4	0.4106480600625889	-0.062246194198360444	-26113.943097592637	-1657.6121102623383	-379.05439473157753
3120000	-30479.792543338168	-4366.647917046897	-26113.144626291272	20.696510092941583	2003.2815720988394	213.39003080306298	1.0082478577973242	1.7703736731292283	4.064365965792624	10.362580207676178	5.42479296217517	6.746994091699428	15.056919728858297	2.2557560924657043	0.7888904300989303	0.16582501451509007	14.0	13.0	1.0	15.0	20.0	13.0	45.0	8.0	16.0	1.0	14.022041333966792	13.356148493085705	0.28177284440782363	0.2641366981812678	0.24042084279309467	0.21366961461781434	0.031249937230521274	0.2792359778299365	0.5155679081666412	0.484432091833356	0.7732830464586956	1.4535549842273487	5.446419985236617E-4	2.3183005350823705E-4	5.168798515715134E-4	0.3882060706870307	0.04212100600337484	-26113.144626291272	-1657.6121102623383	-384.1410231760698
3130000	-30497.67774534989	-4376.0352185890115	-26121.64252676088	20.212500966708426	2003.7655812250725	216.00729434656438	1.3753953639376766	1.962232651466294	8.326285053188919	8.044205432058996	4.103313174430232	8.349312857519019	15.219301845180171	2.926079670273174	1.3851081333746889	0.07902881534644751	12.0	17.0	6.0	8.0	12.0	19.0	46.0	10.0	14.0	2.0	14.795313914215013	13.07784793540591	0.28272889347965297	0.2611264183988481	0.24283825009486498	0.21330643802663443	0.07619704497315524	0.25902486944855135	0.504508492612445	0.49549150738755204	0.756695399290716	1.4867391371198724	5.061480528126415E-4	2.703297010958417E-4	4.923470437698142E-4	0.4816664612942628	-0.039968829135057414	-26121.64252676088	-1657.6121102623383	-391.08767013763173
3140000	-30502.20862517388	-4382.446425195076	-26119.762199978803	21.390659282517504	2002.5874229092633	224.1667691120616	1.287329537142901	1.626590571699268	5.052781145336767	15.657035757001056	2.0289515654651034	9.986478236288933	18.326097626273793	2.134929845950438	1.217016627314168	1.3407971264289202	9.0	16.0	5.0	12.0	15.0	19.0	46.0	10.0	13.0	1.0	15.166040930428478	12.222511414972542	0.26857940395147145	0.2659182295156945	0.24608130088589344	0.21942106564694103	0.03010051462399053	0.354024056982601	0.5150717402910884	0.4849282597089085	0.7725388608717245	1.455043752830175	5.196087356453373E-4	2.0983586226659592E-4	5.157302403560833E-4	0.3775518127533117	0.06177551440243757	-26119.762199978803	-1657.6121102623383	-394.0023516607967
3150000	-30474.354605561184	-4362.598936439801	-26111.755669121383	20.873734761369175	2003.1043474304117	219.7359374445596	0.8874545515448328	2.2422645946588196	2.4010318958539894	9.725982095734365	1.8357812022805022	7.272136518232574	17.854544769310923	1.03961411227401	1.93143906410538	1.3107944603568347	8.0	13.0	8.0	12.0	17.0	18.0	46.0	19.0	3.0	2.0	15.519176253928784	11.924084964787266	0.28560088617734164	0.2534740409148728	0.24132432003772863	0.21960075287005731	0.011631212881177128	0.3482585237840914	0.5137757727490798	0.4862242272509172	0.7705950825388962	1.4589323475616973	5.543600475046362E-4	2.3254198755578954E-4	5.198504138452008E-4	0.404789348871082	0.03312823214327748	-26111.755669121383	-1657.6121102623383	-375.79481724676197
3160000	-30475.388907639237	-4364.526211050883	-26110.862696588352	21.722047778010825	2002.25603441377	216.2213812689426	1.28524454436949	2.901208945432263	6.473300109451354	17.03053703078581	2.0549634754628388	6.279749710779888	14.021572553835703	0.8429432195970767	0.7383844447679104	1.4191031815999091	6.0	22.0	1.0	13.0	16.0	18.0	49.0	16.0	1.0	4.0	15.618215781581725	14.213723861205455	0.2860537329418784	0.2558620956691259	0.24390172952355693	0.21418244186543928	0.05987668786429897	0.5547251262579925	0.5237888455927824	0.47621115440721445	0.7856133553024688	1.4288877815951586	5.38087879471409E-4	2.0156091109732949E-4	5.065414212755845E-4	0.3623032806059938	-0.06474711296619903	-26110.862696588352	-1657.6121102623383	-377.2177680171091
3170000	-30484.066992681153	-4357.162071092678	-26126.904921588473	20.91946026562202	2003.0586219261588	204.5237751352593	0.4366171633041347	2.391901740022884	5.6879227988425445	10.186731754513957	1.3874445270594327	7.6221762740907675	15.001805908373894	0.4775771795965936	1.2720412023728047	1.2716850305139087	3.0	24.0	3.0	17.0	9.0	19.0	51.0	17.0	2.0	1.0	17.146186193933183	11.547471709487622	0.2819945683222806	0.26280967973228286	0.2389769989506884	0.21621875299474863	0.028700373429416982	0.3118834933404447	0.5475743104197724	0.45242568958022394	0.8212883777612098	1.3575186845962555	5.82879511540849E-4	2.294132270787818E-4	5.510387625313369E-4	0.3918572460582656	0.10703949747922951	-26126.904921588473	-1657.6121102623383	-368.1420438049935
3180000	-30493.57785332951	-4378.921386554137	-26114.656466775374	20.62115657063154	2003.3569256211495	214.2981111329249	2.4773000704470967	2.629419399991254	8.285045090308305	13.02590151354394	1.5487509395660088	8.96306725650705	16.780840985756896	0.6719245311008687	0.5330655272405396	0.7970341262932242	3.0	24.0	2.0	16.0	12.0	20.0	49.0	12.0	2.0	6.0	14.330073250340885	12.513649263114894	0.2870201712149847	0.25418301196989607	0.24786205077177997	0.21093476604333974	0.028693166146563764	0.29113577395334034	0.5002241892246093	0.49977581077538724	0.7502695160593881	1.4995943352958683	5.25464663680695E-4	1.759231081363942E-4	5.099416000581915E-4	0.33884029272407706	0.06213326521789997	-26114.656466775374	-1657.6121102623383	-391.2532895621775
3190000	-30462.512405849928	-4362.1267630525035	-26100.385642797424	20.56943368257489	2003.408648509206	210.0344883424294	1.5144130329043306	2.6140798241210597	5.957463671113721	9.933199043134518	1.457696977915588	8.234976081533933	16.011702867090424	0.45696213092511984	0.8415775220247818	1.5107899312803506	7.0	21.0	1.0	15.0	14.0	17.0	50.0	12.0	1.0	8.0	14.732859172101117	12.98338229480112	0.2836780678385695	0.2559869978354914	0.24570328677559403	0.2146316475503455	0.03826711887616496	0.3164508259542143	0.5243337771847738	0.4756662228152228	0.7864306799553261	1.427252695800977	5.994277039304842E-4	2.1714702858339314E-4	5.481565041409347E-4	0.3449560562431195	0.08356602801623524	-26100.385642797424	-1657.6121102623383	-374.69417684713454
3200000	-30489.50805430473	-4379.141461496247	-26110.366592808485	20.795694214943737	2003.1823879768372	218.4310840792147	1.523010010795581	3.0237352440013634	3.8375073348580466	15.848157011947567	2.9332840121581985	5.422607832550779	21.76954023775677	0.32622098919064646	1.0925145722821197	2.3210043722232228	5.0	21.0	4.0	12.0	16.0	18.0	50.0	7.0	10.0	3.0	12.704071066648098	12.931817817546493	0.2898408104144793	0.25452968010708465	0.2415974493206093	0.21403206015782722	0.03272418558912522	0.22367600603719703	0.5054995795199465	0.49450042048004955	0.7581818973659422	1.4837653471119672	5.520423824837779E-4	1.8260325797656065E-4	5.109856703157562E-4	0.2932449808081897	-0.03310345949226549	-26110.366592808485	-1657.6121102623383	-389.74144664933345
3210000	-30484.528435290325	-4375.691855388815	-26108.83657990151	20.760310231323245	2003.2177719604576	217.28895916078986	0.8100422071884427	2.0621459041938266	3.094300673883666	12.949074784157192	3.062177982918867	14.593000410835412	15.437453331827598	0.8065359513814739	2.9113213957186135	1.001650409050024	5.0	23.0	4.0	11.0	13.0	22.0	47.0	14.0	3.0	4.0	11.932893124105608	13.923872061682639	0.27463525313032766	0.26185422039500283	0.2495489626526176	0.21396156382205242	0.010403380337301565	0.3705704110601389	0.5110997358398021	0.48890026416019394	0.7665813843608991	1.4669618874147128	5.743321972063439E-4	2.4144475496244464E-4	5.36760177169324E-4	0.41617923698607306	-0.04968085776043779	-26108.83657990151	-1657.6121102623383	-386.1019519624894
3220000	-30495.00919448864	-4377.359631693056	-26117.649562795585	21.30017762483405	2002.6779045669468	218.16820749600402	2.692895044916322	1.7804518607307571	2.290662393398378	13.341201320919806	1.64231849909398	9.439854278928129	15.818726892350243	1.2156897440681833	1.471724427741387	0.26379664587906826	2.0	20.0	5.0	19.0	11.0	21.0	45.0	18.0	4.0	1.0	14.275186628768823	13.285704111270084	0.27987507603831757	0.2613194281020064	0.243869100585243	0.21493639527443348	0.022322570924203127	0.32173494044286843	0.4993180898375174	0.5006819101624788	0.7489104879210069	1.5023131173553468	5.736339954713282E-4	1.9928958090821377E-4	5.431420583352604E-4	0.3548865520366024	-0.024587457101584068	-26117.649562795585	-1657.6121102623383	-388.41492468358183
3230000	-30511.30574130541	-4393.157198879784	-26118.148542425624	20.938612085722486	2003.0394701060584	228.3491870446409	1.6276855569145952	2.1433758989330767	1.8284127500773735	11.212973789949604	3.063543066665513	6.91930243937059	20.42681992402339	2.0969619553503236	1.0548278451008248	1.017974234838961	1.0	22.0	6.0	20.0	8.0	20.0	45.0	12.0	4.0	8.0	15.01333227363954	12.894171967115218	0.2765495069262317	0.2658356503589086	0.2447970037513141	0.212817838963546	0.04531234983789067	0.2560377952928865	0.5210950623114592	0.47890493768853737	0.7815730399351131	1.4369705700416808	5.269409051838783E-4	2.3489863438977342E-4	4.868816582953654E-4	0.4374001000860167	-0.00988219033720914	-26118.148542425624	-1657.6121102623383	-406.1912170368571
3240000	-30505.891653401086	-4399.196492989324	-26106.695160411764	20.681823118717446	2003.2962590730635	230.07567315114977	3.164521142045158	1.9165301727517976	3.5582499162967975	5.702381400738275	1.478854600216395	6.346436543810565	20.048027499046764	3.959782078869921	1.010527023430001	1.049739851314132	1.0	25.0	1.0	22.0	8.0	20.0	47.0	11.0	7.0	4.0	13.406154792612826	12.560833289454761	0.28373459063839157	0.25296222672377106	0.2463485687304693	0.21695461390736848	0.08210976565246504	0.4697249641242774	0.547813064917474	0.4521869350825227	0.8216464776398364	1.356802293597412	5.097343756902702E-4	2.0162356840718173E-4	4.56421634582401E-4	0.37074121797217724	0.04103326136751576	-26106.695160411764	-1657.6121102623383	-413.1624157778852
3250000	-30482.879578770306	-4379.811968279131	-26103.067610491173	20.637739653762235	2003.3403425380186	218.66134616124197	1.8172427683108197	3.13774229118861	5.929192186679432	12.194085382473654	4.098164301368372	6.321300628606814	19.027741312421075	2.1493411041189514	0.2151245545980406	0.6896472735248854	7.0	21.0	5.0	18.0	3.0	23.0	46.0	12.0	3.0	8.0	11.277106846439338	12.174237815685899	0.2827252876509187	0.25584319590476157	0.24687535350670567	0.21455616293761448	0.020847898701190706	0.3477338198545281	0.519467313877882	0.4805326861221146	0.779131634549621	1.4418546846339657	5.451032203668292E-4	1.8362511402227212E-4	5.058779111986908E-4	0.3357362645770265	-0.08208444631312073	-26103.067610491173	-1657.6121102623383	-394.31143293163507
3260000	-30480.34158412509	-4382.431285375882	-26097.910298749208	20.693191112270704	2003.2848910795103	219.01207809480545	1.023506560902595	2.113140197531317	6.4213702702865545	9.739342320461528	2.5168115137972906	5.942905521486054	17.491143392777754	2.7118847335649625	0.8941563155645373	1.5989437765305359	7.0	22.0	2.0	19.0	5.0	22.0	45.0	11.0	1.0	12.0	15.767576070652138	11.940484862516717	0.2808261413821554	0.25877294263902223	0.24769533506139232	0.2127055809174305	0.034794254100296705	0.3995512648587006	0.5284150892978706	0.47158491070212627	0.7925521033689499	1.4150065798557525	5.155609140708052E-4	1.939452375790362E-4	4.805158754990439E-4	0.3668166354403321	-0.08514737667912638	-26097.910298749208	-1657.6121102623383	-396.3849609155967
3270000	-30486.845895802442	-4374.598408557154	-26112.247487245288	20.476479124929675	2003.5016030668512	216.46753651948353	1.1442425538565684	2.200190442222385	4.7624248989664935	9.425899136084697	8.116954121353041	11.207622978518215	19.417265706205445	0.4767053652910711	1.9825483831401816	0.5492201444635516	6.0	20.0	4.0	17.0	7.0	25.0	43.0	11.0	2.0	11.0	13.668951438710778	12.451679528512955	0.28233773206978235	0.26246781437155403	0.2421148455313727	0.21307960802729148	0.03744749374118706	0.3754060682133972	0.5013824402716475	0.4986175597283495	0.7520067380315674	1.4961189635961183	5.730213199564E-4	2.751490856986023E-4	5.145254305632587E-4	0.4696233283755149	-0.03795393879586809	-26112.247487245288	-1657.6121102623383	-387.79496974489365
3280000	-30457.478056555585	-4383.326508088458	-26074.15154846713	20.91226420719546	2003.0658179845855	225.10260301967728	1.07217911429956	2.159281925007422	5.233807254479467	15.182043221381097	3.5851643855920763	10.892516287859396	16.342695818252892	1.1774797412034312	0.5084798077141901	0.7811685663183848	5.0	22.0	6.0	14.0	11.0	21.0	44.0	11.0	1.0	11.0	14.784798816271927	12.652981592780833	0.2803458283243258	0.2646816088795019	0.24351313148252496	0.21145943131364786	0.0068955832287615855	0.23413315925670805	0.5250285101347422	0.47497148986525495	0.7874726866503068	1.4251681259321416	5.304379641036882E-4	2.328526150555352E-4	5.045259770640635E-4	0.4076856470122677	0.01682456728963744	-26074.15154846713	-1657.6121102623383	-398.13672195327683
3290000	-30498.97568226007	-4383.453171696803	-26115.522510563267	20.92915957655686	2003.048922615224	223.90386932364845	3.170488828109535	1.8021033914828795	6.418907512133762	15.874933869026403	3.154331311866189	10.750602941444711	20.99090190278459	0.4997834862720152	0.6013547071454461	1.4393002895029021	9.0	18.0	5.0	15.0	10.0	25.0	42.0	13.0	1.0	8.0	14.859426153444517	13.373233340926593	0.2825619553650593	0.2615719164001387	0.24648747776279367	0.2093786504720089	0.03435382774117955	0.25171146026013075	0.5211514569075855	0.478848543092412	0.7816576243019939	1.4368013561360302	5.245569015246633E-4	1.7889582636904233E-4	4.998206342028983E-4	0.3218670217282858	0.0559285837731087	-26115.522510563267	-1657.6121102623383	-394.7708166502623
3300000	-30485.54433866865	-4377.212107892507	-26108.33223077614	20.586904105777116	2003.3911780860037	221.35934298034465	0.8268421878550299	2.648447775635725	3.6394768953975327	15.239964947225722	2.2257351171445845	5.718125661996154	18.626468627864398	1.0811265768107463	0.34041746034489656	1.17164627291691	7.0	18.0	3.0	16.0	14.0	21.0	43.0	13.0	1.0	10.0	14.434989959529322	13.10456814829998	0.2838184133038018	0.2595041312245612	0.2441781210424545	0.21249933442918306	0.04146459451434461	0.22861335826889015	0.5206851281369272	0.47931487186307015	0.7809581933895691	1.4382005914887368	5.140760848687215E-4	1.8516624706346553E-4	4.96138232346795E-4	0.3313204255468803	-0.006630007520251047	-26108.33223077614	-1657.6121102623383	-389.7103942772285
3310000	-30487.63734993378	-4367.107448642729	-26120.52990129105	20.708507890315257	2003.2695743014656	218.05652302639862	1.0537842455290207	2.3340131697221373	3.1964992106700425	13.548765608174191	2.042504351557523	6.341214930382184	15.048153192479726	1.2434146104040233	0.6036640015543325	0.9136283672459197	9.0	15.0	4.0	18.0	10.0	20.0	47.0	9.0	8.0	6.0	12.840641035906549	10.198253499395356	0.2796036876132183	0.25992976045882904	0.24678222893310442	0.21368432299484874	0.06450522218178581	0.35627902423046165	0.505802895703386	0.4941971042966111	0.7586368311557593	1.482855236577041	5.095104583996123E-4	1.721224397304631E-4	5.052689602342387E-4	0.3092811566211639	-0.06085745544155396	-26120.52990129105	-1657.6121102623383	-382.41550733829706
3320000	-30495.774948422142	-4370.580163830009	-26125.194784592135	21.018833935792976	2002.9592482559879	210.10207025573348	0.5237005068680072	2.5176194901669477	1.58686157830288	8.847624940822778	1.9375189236147887	9.260994594225807	13.463650301637406	3.5699307476752655	1.176996484311454	2.010209299612002	8.0	11.0	5.0	23.0	11.0	16.0	48.0	8.0	11.0	5.0	13.211266676852082	15.59701584688907	0.28797472763462056	0.2604480590791743	0.23484394922977472	0.21673326405643087	0.05130501084115606	0.2316966615142873	0.5207757667004653	0.4792242332995316	0.7810941391368298	1.4379286273930139	5.524560222550322E-4	1.7403804580256403E-4	5.443209713968508E-4	0.32278080618584976	0.06948133340313986	-26125.194784592135	-1657.6121102623383	-381.47718514236794
3330000	-30484.862792235323	-4371.457307722322	-26113.405484513	20.968862867733677	2003.0092193240473	217.78961519546323	0.8181043157163655	4.075972859705778	1.502493743125336	8.760452058887928	2.37777281232053	9.46298366649974	15.404287662429965	2.0833944358808	0.5588066536959881	1.4000095847669218	7.0	6.0	15.0	21.0	9.0	18.0	47.0	9.0	10.0	4.0	15.864438563286955	12.608176686899883	0.2840956376498586	0.2579188056645052	0.24494880883506576	0.21303674785057083	0.041427905222239186	0.3638904027470755	0.5219868639113096	0.47801313608868723	0.7829106233010392	1.4342946889795938	5.251084112210385E-4	1.329855272973814E-4	5.273020420689013E-4	0.2609134151160163	0.11748109508494364	-26113.405484513	-1657.6121102623383	-381.6244500641009
3340000	-30478.541051106884	-4383.850414591739	-26094.690636515144	20.85937048537259	2003.1187117064082	215.77338811078178	1.622893485491819	2.8090328430375666	3.6431101236449317	20.866731573863262	1.620373377989779	5.4996601789041115	12.937774056883647	0.8574803238394256	0.8387987555069534	1.8746354014876352	7.0	5.0	14.0	19.0	13.0	18.0	51.0	5.0	13.0	1.0	16.09505442735052	12.346865295851872	0.28559982626560476	0.2557952900854907	0.24730160368152093	0.21130327996738413	0.0438322437273802	0.3008355367299956	0.5020718835600877	0.49792811643990925	0.7530408109402971	1.494050265536785	5.071658961169157E-4	1.7137808588880464E-4	5.095225667874644E-4	0.34061202712901917	0.012523779265682523	-26094.690636515144	-1657.6121102623383	-395.1081593609115
3350000	-30468.860464211222	-4377.454005657641	-26091.40645855358	21.335874976680806	2002.6422072151001	219.1838779210345	1.1708629500263772	1.9625854751166205	3.9390030447218196	11.277166660172915	1.499904012099205	5.716447721596499	14.593166233277246	13.037230225405082	0.501124503442046	0.33251888339586544	4.0	7.0	17.0	16.0	14.0	14.0	50.0	5.0	18.0	1.0	15.300385719739678	13.8759901574737	0.28238974990775895	0.2572900692124294	0.2516348151880402	0.20868536569177193	0.02303432121262321	0.28638164645882114	0.5071689341274461	0.492831065872551	0.7606857064589044	1.4787563917783326	5.245018409701927E-4	1.8094699929450028E-4	5.034897159396039E-4	0.3270271709152912	0.051762271741852654	-26091.40645855358	-1657.6121102623383	-391.12203465060463
3360000	-30459.910828761436	-4371.665224740156	-26088.24560402128	20.767088216302366	2003.2109939754785	220.98519579368863	1.1675902478248827	1.9594230785576237	2.208845752574485	13.2607099075985	1.51620994425134	6.3773138330106	15.960431907551145	12.83742736157902	0.975396894852795	0.29410359224603083	6.0	12.0	10.0	16.0	14.0	18.0	50.0	1.0	17.0	2.0	16.566017351200024	15.305075261329867	0.2818801586982932	0.2534085678958916	0.24949301566235182	0.21521825774346387	0.06844722303037669	0.3076553577111715	0.5237569849672784	0.47624301503271865	0.7855655686168324	1.4289833804866914	5.483527252981031E-4	2.8046860097445366E-4	5.206703757482467E-4	0.49070039940012455	-0.03844515514326776	-26088.24560402128	-1657.6121102623383	-382.1905204244647
3370000	-30476.324292301244	-4380.444138905539	-26095.880153395705	20.66994229950591	2003.308139892275	219.95098535709099	0.7393976804046392	3.986433002253501	1.938688333001978	10.276950545556122	2.5318972591327853	6.410048634266462	11.549489645579364	1.9172081888981827	0.6859663495633785	1.0464634203483671	7.0	12.0	9.0	17.0	13.0	21.0	48.0	2.0	10.0	7.0	16.99463230350089	12.79339033502067	0.28556199052768294	0.25356193457702225	0.25109839151952246	0.20977768337577277	0.013043705443722976	0.23682419970540922	0.5287555567097714	0.47124444329022586	0.7930627590426723	1.4139849957949981	5.178479625914321E-4	1.881098289614669E-4	4.910918863886285E-4	0.3585236586625584	-0.008955533681234536	-26095.880153395705	-1657.6121102623383	-393.2215351492708
3380000	-30480.77362712547	-4369.254970431311	-26111.518656694156	20.49852893157857	2003.4795532602022	208.60535157782454	1.0717791877097538	2.7295596579509454	2.183139440622368	12.89381068441766	1.458509768995527	3.772395163281117	11.577910569961713	0.38776517893558576	0.5540182671408911	0.7396998946816361	7.0	12.0	10.0	17.0	10.0	19.0	49.0	2.0	8.0	12.0	16.34321277296042	12.328704145988672	0.2839430559991538	0.25778744249571456	0.2454779350694497	0.21279156643568237	0.08235660999215114	0.34532477207424894	0.5616909273655801	0.43830907263441665	0.842461418954488	1.3151612948445768	5.134339058542993E-4	2.013422013276589E-4	4.965440860868486E-4	0.3709291768559094	-0.029725618113228484	-26111.518656694156	-1657.6121102623383	-383.9899676336741
3390000	-30482.527608241173	-4368.977774567393	-26113.54983367378	21.228365710477913	2002.749716481303	213.4158234937654	1.0454183648080484	1.6988085032167755	1.6519106438976217	9.92067862506038	2.5952919122598788	7.79305980239835	15.860859564499144	4.413751172379167	0.8582739729764186	0.7600085393144316	7.0	10.0	8.0	20.0	12.0	15.0	52.0	1.0	7.0	14.0	15.3119121593526	11.867836784530638	0.2822714693694978	0.2615410342583456	0.24751830384406928	0.2086691925280877	0.05309237692979284	0.24338007776720788	0.5255072711570846	0.4744927288429125	0.7881907642808542	1.4237315871849954	5.412870412231309E-4	2.270483016135117E-4	5.127472825997849E-4	0.4016455869049057	0.045825865109557364	-26113.54983367378	-1657.6121102623383	-383.301351248786
3400000	-30484.559693650284	-4381.856662624581	-26102.703031025703	20.465297331909067	2003.5127848598718	219.73106540999854	0.9094808444648304	3.0578011854185356	4.304518073950879	16.10126644803764	1.1065327326710732	5.029225285595975	13.05365940410949	11.095640191384222	1.1324769666668915	0.960375883557262	4.0	14.0	8.0	21.0	10.0	11.0	54.0	2.0	8.0	14.0	16.76845588035984	13.152190955997302	0.27960309435696523	0.25789197445817685	0.2475948576994284	0.21491007348542984	0.009102660630410323	0.30339779280887674	0.509342491643176	0.4906575083568214	0.7639457526153723	1.4722345584527643	5.263596745970033E-4	1.9133677261613956E-4	5.170035159007488E-4	0.38585671433147356	0.021189054975817873	-26102.703031025703	-1657.6121102623383	-392.0556125671999
3410000	-30490.61171818272	-4385.59802504065	-26105.01369314207	21.182239850096877	2002.795842341684	218.74329829798606	0.9605497251918084	2.9016054202595463	3.6834942075656483	9.782779651126813	3.1964291516880885	8.896738750964918	16.24357294833462	3.0315305473579377	1.663650050560139	0.7047038421765548	7.0	11.0	11.0	16.0	11.0	2.0	66.0	4.0	5.0	13.0	16.3030012110485	10.553251009814733	0.29317014366121663	0.25403740977429823	0.24469363505897385	0.2080988115055116	0.003915269970462177	0.37651843799281415	0.5174269946688705	0.48257300533112635	0.7760714280691535	1.4479767318840766	5.524690892426841E-4	2.758400316656161E-4	4.99287800615404E-4	0.5084160573088736	0.06968448996978502	-26105.01369314207	-1657.6121102623383	-400.25580543114273
3420000	-30460.71148980625	-4381.179469381963	-26079.53202042429	21.385568333156595	2002.5925138586242	219.18303412844824	2.029583187915342	2.4623411390271683	2.7667164748096202	17.001340404892296	1.6744758481677315	6.524183309337757	12.228353148539071	2.555136355486319	6.526263068742933	0.844834084895507	7.0	9.0	13.0	12.0	17.0	4.0	60.0	8.0	1.0	15.0	15.61278991877393	10.607379430567361	0.2891749072956877	0.25590810337751907	0.2472336981784427	0.2076832911483509	0.031437564672012835	0.2723888092319147	0.5148726213555747	0.4851273786444218	0.7722402090459948	1.455641215975265	5.288797994649316E-4	1.7709561558432199E-4	5.025434450132198E-4	0.345819596248112	-0.001979651049430183	-26079.53202042429	-1657.6121102623383	-390.34503770424
3430000	-30485.852672670735	-4389.935954358003	-26095.916718312732	21.04540180071112	2002.9326803910699	221.73802312299665	1.3420635554796114	2.5454027566987034	2.4846522797353656	11.196705120745927	1.8307068247821843	2.076562700327407	15.463490480992624	10.821110544221295	7.8175599996684495	0.8393639045547692	9.0	10.0	9.0	14.0	12.0	3.0	59.0	9.0	5.0	16.0	15.229570526004546	12.576057735918464	0.2797667118840254	0.2524483442782362	0.25270794996144613	0.2150769938762927	0.024240927076212938	0.3171003544195803	0.5049316869946164	0.49506831300538	0.7573301343778037	1.4854693279683457	5.577205033314868E-4	2.4269506257513097E-4	5.02380690732749E-4	0.4340281060944825	0.09198644768628371	-26095.916718312732	-1657.6121102623383	-398.8288405237954
3440000	-30484.508842516912	-4388.449566273663	-26096.05927624325	20.982694133372508	2002.9953880584085	228.39392927490925	0.962121924433242	2.1926680453879075	3.379853460660518	13.768037507658873	1.0311890024797634	3.3475573203847135	12.33582090354629	21.114096457466374	1.5136674557418384	0.7673421065964434	6.0	20.0	3.0	17.0	11.0	1.0	58.0	8.0	7.0	15.0	15.590384459920195	13.208290247712847	0.2835800366733908	0.25864112453383625	0.24174158694429396	0.2160372518484794	0.057897566570366626	0.34567149452804474	0.5303714206957423	0.46962857930425417	0.7954863393430401	1.4091365408923642	5.146886678516287E-4	1.7687706527140323E-4	4.92483826199796E-4	0.35730838051839214	0.0440219224277977	-26096.05927624325	-1657.6121102623383	-399.19087726675934
3450000	-30486.71207759392	-4390.169752603855	-26096.542324990063	20.401311531390654	2003.5767706603904	228.55146595878549	0.6236429146532778	2.358179637800818	9.314768476127464	19.015862874150095	2.6218870667003835	14.600807820925914	13.617121862204895	25.160735710172364	3.190356073890857	0.6382366774160645	7.0	21.0	1.0	16.0	13.0	6.0	54.0	3.0	9.0	16.0	15.519944634961268	13.907921639024666	0.28539271327661603	0.25980521069593027	0.2417806177827649	0.21302145824468915	0.09178711188438878	0.3811219258995627	0.5339907399826422	0.46600926001735477	0.8009148351821879	1.3982766501508719	4.820010267456125E-4	2.0382888637853307E-4	4.819470599555045E-4	0.41209241309924693	-0.04247628111409472	-26096.542324990063	-1657.6121102623383	-395.3534139975897
3460000	-30507.455783770827	-4382.405153178883	-26125.050630591944	20.732567248160368	2003.2455149436205	218.05970920864618	2.392671441119126	0.9079063953829166	3.578422798397699	17.40656812963984	2.430719578040879	3.313007584198153	14.766340282941954	16.115566365350677	11.30243601158503	0.7274210484778769	13.0	14.0	2.0	14.0	13.0	2.0	59.0	2.0	9.0	18.0	14.999779927496485	13.212301082244013	0.2739281216023802	0.2603175594340087	0.25766181033043395	0.2080925086331776	0.04106780315101995	0.33585913887353375	0.5253329546853657	0.47466704531463144	0.7879293128402902	1.424254629693061	5.400045760685504E-4	1.6014735423000345E-4	5.429361669397364E-4	0.29563922367954637	-0.010409971179324844	-26125.050630591944	-1657.6121102623383	-389.4224864332733
3470000	-30497.80166735181	-4388.0887050029305	-26109.71296234888	20.75323136049874	2003.224850831282	225.91395500977467	1.8473911358602968	2.443986436011117	6.173900674345805	13.783451821710138	2.4423224476116645	4.400440291170538	13.149945322623074	43.429587959203666	13.516221163337459	0.7745163863042711	12.0	17.0	1.0	15.0	12.0	1.0	59.0	1.0	7.0	21.0	13.460976385337952	11.740391866321927	0.28303843986978927	0.25597545853742404	0.24195428547416992	0.21903181611861725	0.038688891314605164	0.3265704555638089	0.5158339533262138	0.4841660466737834	0.7736820786874887	1.452756706668439	5.658965127057747E-4	2.283910947029679E-4	5.16941380133671E-4	0.41046910295511074	0.06522864805891446	-26109.71296234888	-1657.6121102623383	-395.7233002399205
3480000	-30495.652397623428	-4390.712648067809	-26104.93974955562	20.630078573322187	2003.3480036184587	217.56176157263727	2.7681620874100017	1.379985098560165	3.9447350770226794	16.43179823009494	3.6873147735688834	7.19373322474722	10.778977981296908	14.995533500333085	14.236144903085377	0.966908619913563	12.0	14.0	1.0	16.0	13.0	7.0	58.0	1.0	3.0	21.0	13.952209881139527	12.857698295153783	0.2785990498847988	0.2514141151692186	0.2482182422653446	0.22176859268063856	0.048549747843497276	0.43162516569730053	0.4960109952699482	0.5039890047300493	0.74395028748644	1.512236167196679	5.17768820839584E-4	2.047658862276898E-4	5.115591559724748E-4	0.3883669040492825	-0.005307101726588159	-26104.93974955562	-1657.6121102623383	-399.36377969374433
3490000	-30498.624990539327	-4387.525960415112	-26111.099030124213	21.238039034634493	2002.7400431571464	220.6727549440319	2.4910478017577864	1.8286362218509675	4.465650941406748	19.262362578650258	5.730390149080109	8.138994115982811	17.037990994250514	6.00866160166575	12.304509854248252	0.7703646481260542	11.0	16.0	1.0	13.0	18.0	15.0	49.0	1.0	1.0	21.0	11.75644153557908	13.905715923723927	0.2809823375035045	0.257209498517866	0.25149235752302923	0.21031580645560083	0.0259607951570034	0.2528803063365969	0.5296185894497929	0.47038141055020477	0.7943571929587991	1.4113954366762753	5.30180279359626E-4	1.8729859509098516E-4	5.102858261666606E-4	0.3553908563121092	6.822214984271627E-4	-26111.099030124213	-1657.6121102623383	-396.27913416493755
3500000	-30483.222562585877	-4375.852936308858	-26107.369626277017	20.922560358730493	2003.0555218330505	223.1878921613873	2.9982850149289857	1.2966142193011525	2.7697628002374715	11.763414309753559	0.9772303641669621	4.713081356305459	17.01229413986731	5.2050939364962625	1.5253796551249175	1.0447053002435351	12.0	16.0	1.0	17.0	11.0	19.0	48.0	1.0	7.0	14.0	14.220896541676824	9.765510147616315	0.2825672097907138	0.2572611293519287	0.250264411890625	0.20990724896673316	0.003568320045057448	0.3437178176212368	0.5512579482512082	0.44874205174878945	0.826813342832198	1.3464658038721353	5.263324757798631E-4	2.405805816966513E-4	4.936526421248677E-4	0.44435162582749027	-0.11865768140866659	-26107.369626277017	-1657.6121102623383	-387.42093123437866
3510000	-30500.23025949668	-4400.776322796213	-26099.453936700465	21.187777850287084	2002.7903043414938	232.29734102004429	2.248708454929724	1.893441816014794	3.7039341082238804	12.782918861161708	1.8827990298668416	6.903381713902282	19.170314699447715	2.462112835287067	0.7272199891230708	1.723930537687969	13.0	14.0	2.0	16.0	6.0	21.0	54.0	2.0	6.0	12.0	14.17143737643897	10.30084417589813	0.28642347332658913	0.26685654256646646	0.24246015033919344	0.20425983376775164	0.06353540418115872	0.3058286167031736	0.5169170048308142	0.4830829951691835	0.7753065113833234	1.449506973755972	5.186121777768231E-4	2.192670292641578E-4	5.039094455318023E-4	0.44995922656430043	-0.08898225827097417	-26099.453936700465	-1657.6121102623383	-413.3699070931283
3520000	-30486.027801078562	-4405.2817656538155	-26080.746035424745	21.02246616974811	2002.9556160220327	233.8088925513715	3.610769804901557	1.1149569202168066	3.232144759491654	11.50778089096924	1.6300691760638801	6.527149283976752	16.892934748780792	13.564660225081287	1.6095179313577783	2.1890148465109833	15.0	9.0	5.0	17.0	11.0	19.0	43.0	7.0	3.0	17.0	14.552023005175535	11.763122566695833	0.28476353025822504	0.25801270314924135	0.24323616103042478	0.2139876055621095	0.04308787542039554	0.39238346305355515	0.514425232934888	0.48557476706511	0.7715691861304507	1.456983620163055	4.8707972499539934E-4	2.549756157239446E-4	4.699029885154813E-4	0.547342336224794	0.06512947378960736	-26080.746035424745	-1657.6121102623383	-414.97824686564326
3530000	-30487.368021388214	-4395.340658802842	-26092.027362585373	20.874923220325318	2003.1031589714555	227.00894252411868	2.5596648659317642	0.7394507825580563	2.6245870128809856	9.21998398191183	1.6833128339352066	7.352129763674087	19.525116090981367	16.807990631694707	4.738737388830588	1.1589617060257906	19.0	6.0	1.0	21.0	7.0	22.0	44.0	6.0	3.0	17.0	15.3157360621944	12.001278875354071	0.2786793125434582	0.2576596801269042	0.2418748443875146	0.22178616294212367	0.05514712228109626	0.31297034012637015	0.5238327961585194	0.4761672038414786	0.7856792752847415	1.4287559064263538	5.019013388092079E-4	2.2579493115136608E-4	4.96466708878392E-4	0.4167614946800951	-0.07651918128621424	-26092.027362585373	-1657.6121102623383	-404.77397417125167
3540000	-30491.47757171267	-4390.789974405445	-26100.687597307224	20.68423207997131	2003.2938501118097	215.49582259833394	3.2285982714785693	2.0270988795486415	7.461935942601106	10.544770148130183	2.7481640185896654	5.116609193035884	15.545773363010676	21.0129631605329	3.4480912669969213	0.776465977225791	21.0	6.0	2.0	23.0	2.0	21.0	47.0	3.0	4.0	17.0	14.697595716378698	12.00818514783113	0.2770018228586495	0.25999294819413415	0.24734723520842727	0.21565799373878983	0.04610770713648181	0.369436913360662	0.5359673485104347	0.4640326514895633	0.8038794841446549	1.392345768968818	5.233648885821705E-4	2.5287252415004716E-4	5.143555365981063E-4	0.4653188946894994	-0.07538901676266563	-26100.687597307224	-1657.6121102623383	-401.0312937605715
3550000	-30474.156038519806	-4378.0021024045745	-26096.15393611523	20.85269406829482	2003.1253881234861	213.0649558757472	2.805710665752247	2.7242910053596345	2.863963193579812	14.260844124904304	4.463984303452456	5.310459406383836	15.99970707746758	0.9865895784468314	3.946939038153754	0.9042673460313264	22.0	1.0	6.0	16.0	4.0	26.0	49.0	6.0	1.0	15.0	16.945160760387804	10.871305485771913	0.2841307483713503	0.25596087812909507	0.2438602280298708	0.2160481454696847	0.035451502924803306	0.18868676276709614	0.5189021473955917	0.4810978526044059	0.7782839602621816	1.4435504859053963	5.27841382125858E-4	2.486495003892996E-4	4.993993696904724E-4	0.43359442247903895	-0.014527412344338332	-26096.15393611523	-1657.6121102623383	-388.33363149125034
3560000	-30474.861422699425	-4388.778097307653	-26086.083325391774	22.195853403050666	2001.7822287887302	219.53946247140115	1.9963188497082291	1.7182310691985705	7.053455435619493	13.858799372835202	6.291313490384827	4.406147138426772	17.854236010604332	1.94498956372116	0.9157401972753864	1.4217927511840502	18.0	7.0	3.0	18.0	1.0	29.0	47.0	6.0	11.0	6.0	13.777427898957983	14.101047068067354	0.27894765064785065	0.2604034786197527	0.24413815856602084	0.21651071216637666	0.015769849898822415	0.29262817504612537	0.5203840972056182	0.4796159027943796	0.780506687172922	1.4391038450468474	5.374593960780307E-4	2.58918171982438E-4	5.096065406719676E-4	0.47598482477940823	0.020638612620393657	-26086.083325391774	-1657.6121102623383	-401.1886957571947
3570000	-30489.850733940817	-4380.796280300341	-26109.054453640478	20.860756887891924	2003.117325303889	207.17420053976196	1.8279412119905882	1.6969728229980985	2.868849011804949	6.672079910570095	2.5627775048878823	7.045054388469589	15.248944708323164	4.704995470717588	3.0677299243902323	0.7531618696466539	22.0	2.0	5.0	21.0	4.0	24.0	41.0	5.0	16.0	6.0	11.466051102235891	13.641194139668363	0.2825683089976287	0.25526167115230186	0.24806999633754648	0.2141000235125238	0.07861085782566099	0.4179695420441683	0.53591118784919	0.4640888121508077	0.8037952506488719	1.3925142809448936	5.657094470089388E-4	2.1740792896095414E-4	5.484165377910269E-4	0.37671252755372	-0.002925806242062758	-26109.054453640478	-1657.6121102623383	-396.3427194697872
3580000	-30489.129056201444	-4390.882896953856	-26098.24615924759	21.16082131377443	2002.8172608780064	219.45173803262134	1.7877676929743656	4.747601967113327	6.237271267119955	11.139611863898464	3.221318456674187	6.446259379998338	18.494095445656043	8.156352009418542	2.3283843144949206	0.8765262976116539	25.0	6.0	4.0	10.0	5.0	29.0	41.0	2.0	18.0	6.0	13.645936868111313	11.736596027361228	0.27973314197195603	0.2606447050139815	0.24606843077618412	0.21355372223787916	0.08485593843085781	0.42774996926075287	0.5455422925074528	0.454457707492545	0.8182406221177586	1.363615823523025	5.189917493479205E-4	2.19460086274528E-4	5.10335667182995E-4	0.41392001232409514	-0.04473573444272167	-26098.24615924759	-1657.6121102623383	-402.9767164080767
3590000	-30500.6961386895	-4399.116468640232	-26101.57967004927	20.722454469660363	2003.2556277221206	216.04255382275394	0.564824998268144	1.8245623424576969	1.351228213247007	5.6636128187138866	11.154185514854106	9.14371907529374	12.5054681959308	17.600151922135392	1.3739546768901556	1.2864249788806896	7.0	15.0	1.0	8.0	11.0	28.0	41.0	12.0	22.0	1.0	11.395606757628924	14.194545271519026	0.28472451662520726	0.2586139479258676	0.24156199368775103	0.21509954176117496	0.027948305127541935	0.3106494891656147	0.5254763236647093	0.47452367633528814	0.7881443471730297	1.423824446189488	5.294002567528156E-4	2.534182260737942E-4	4.975262801811811E-4	0.47070424937505384	-0.012293762572773613	-26101.57967004927	-1657.6121102623383	-412.8175144199864
3600000	-30505.04428325114	-4378.489782062055	-26126.554501189083	20.979819606884977	2002.9982625848959	213.5036307475483	1.9746580019519477	2.525625326332731	20.138588514677245	11.20139425798463	16.652513014756355	4.496098552252545	14.645175522981713	17.478143297375222	0.8377185882016513	0.2590550735454647	5.0	24.0	1.0	2.0	14.0	30.0	37.0	11.0	21.0	1.0	14.104578245155675	12.766452760121217	0.2727141511485685	0.260454535841565	0.24772611157310787	0.21910520143675935	0.07214148355808264	0.37742094180403374	0.5141896653409983	0.48581033465899887	0.7712158661821674	1.45769044874851	5.297641312328923E-4	1.6791292363326128E-4	5.119687366651793E-4	0.2972915716214083	0.04361874104336563	-26126.554501189083	-1657.6121102623383	-384.56365811956334
3610000	-30496.315091180863	-4376.838809815445	-26119.476281365416	20.38603538636252	2003.5920468054185	217.6906123452511	2.5970305249112484	1.716395827911998	4.281452225179132	22.194291549809833	10.295130468215419	8.061130578978212	16.02747337736356	16.67660960253553	0.7632919134842724	0.025112188248717193	1.0	27.0	4.0	6.0	19.0	21.0	28.0	15.0	24.0	1.0	12.523635032421502	14.723280524947066	0.2788060261499548	0.26144255322355536	0.24560167853146833	0.2141497420950223	0.08040434005162361	0.32900361975508274	0.5275236846441616	0.4724763153558358	0.791215115369253	1.4176812698674304	5.078898743532296E-4	2.003884193759135E-4	4.845392861003667E-4	0.3811742185356891	-0.06463478610184328	-26119.476281365416	-1657.6121102623383	-387.30531617225216
3620000	-30510.66786572261	-4373.859721457051	-26136.80814426556	20.95040550759235	2003.0276766841885	213.99689792115234	1.2588036124692685	2.4028046921616903	5.369419125302483	14.026814408801007	9.806142883375196	5.800663261146379	17.687694628627494	36.22748630533038	0.8727691119469275	0.4710191991302702	9.0	14.0	6.0	7.0	15.0	24.0	37.0	10.0	23.0	1.0	14.42428406937264	13.197465660925744	0.2828434372873308	0.2588914864596419	0.2512102601545313	0.20705481609849666	0.05936762734202843	0.3734824424709248	0.5014873412883502	0.4985126587116474	0.752164075554884	1.4958042045241073	5.484341718070189E-4	1.816701465378908E-4	5.309378543387738E-4	0.33464391734837906	0.042300642491885344	-26136.80814426556	-1657.6121102623383	-383.86328042813153
3630000	-30489.831416280802	-4373.642312042028	-26116.189104238772	20.442404683964845	2003.535677507816	207.9417473190308	0.9173091712841378	2.472274288198703	4.6323923895249814	16.231776921981808	11.647236075216995	7.508143331484307	10.971972595722105	17.476062841355226	0.8228634043878529	1.0392202581441674	6.0	15.0	8.0	13.0	11.0	16.0	40.0	13.0	19.0	5.0	12.293958836889052	12.703868690165672	0.28624371944791954	0.2579102358544691	0.24105649463157933	0.21478955006603265	0.014364456026699486	0.1936459798102267	0.5336784033281263	0.4663215966718715	0.8004463718897699	1.3992138269163739	5.8411864299881E-4	1.7792317143303806E-4	5.348667396778234E-4	0.3043311616097404	-0.030136486411723683	-26116.189104238772	-1657.6121102623383	-385.7939689779792
3640000	-30467.46820484026	-4368.723380974909	-26098.744823865352	20.677787738028368	2003.3002944537525	210.18276163813397	2.0653835400038965	1.943328251026834	5.313991883163934	16.48155121257244	1.644259714709615	6.3099572020240196	12.4334661405274	17.176375496505173	1.107900167617883	0.8128398148131597	8.0	19.0	2.0	17.0	7.0	23.0	37.0	12.0	16.0	5.0	12.99831977140954	12.519935654306245	0.2861459085542187	0.2545460136589893	0.2466256448966204	0.21268243289017216	0.03608703683932984	0.1932897965002998	0.5659802155413434	0.43401978445865447	0.8488947787023593	1.302291139642697	5.75786627496803E-4	2.501261326863786E-4	5.185369343260536E-4	0.39600573879300865	0.0038692135571278064	-26098.744823865352	-1657.6121102623383	-379.88970608953395
3650000	-30480.608519839327	-4376.839635163024	-26103.768884676305	20.648958388516775	2003.329123803264	206.2267660511565	5.781204211029751	2.3331906441179653	6.736604557902169	11.079203307087612	2.587342182494477	5.8831792223726405	19.067000568941374	10.872786202057297	0.9969680782096442	0.2608349847193049	3.0	25.0	6.0	15.0	5.0	21.0	39.0	12.0	19.0	1.0	15.54086791257139	14.891345953849113	0.2827792866572051	0.25547490198347333	0.24472547067128889	0.2170203406880333	0.0490489829420603	0.29414807453761244	0.5231839731679903	0.4768160268320074	0.7847061274010554	1.4307027218988697	5.716788692847526E-4	2.5379470865627125E-4	5.253147833730756E-4	0.4221074415914224	-0.026886259693719966	-26103.768884676305	-1657.6121102623383	-387.9825032768149
3660000	-30498.11666513263	-4372.99971740042	-26125.11694773221	20.992378068457658	2002.9857041233233	211.2818382165733	1.0575781427718043	1.6726370769557743	3.401089649993949	13.57270453589953	4.780183482443329	4.760694754565291	11.8055499717575	12.084956472160039	0.7464767211138548	0.3835897182598257	2.0	24.0	7.0	12.0	3.0	26.0	38.0	14.0	19.0	1.0	15.497569859047847	10.23309473931973	0.2756618433206453	0.2589855191841789	0.2500827809008179	0.21526985659435846	0.042800074523776314	0.24308151102625464	0.5369097046328812	0.4630902953671164	0.8052928925466747	1.3895181973405306	5.423132711731611E-4	2.3231980354404224E-4	5.000808061666431E-4	0.3936592373276371	-0.006785479478763797	-26125.11694773221	-1657.6121102623383	-388.0894220335505
3670000	-30473.829744092865	-4373.05974556663	-26100.769998526237	20.93288735645975	2003.0451948353211	200.09824981205352	0.9618170799488165	1.8165171383816223	5.874756271547231	8.52956873601599	15.457586441542782	7.499762758225747	10.019041295368867	11.890958068744663	1.282299555046876	4.714169166737597	4.0	24.0	5.0	7.0	6.0	27.0	36.0	13.0	23.0	1.0	13.435344939389697	10.219681900876644	0.280614220631036	0.25625221579325813	0.24159549610906011	0.22153806746664625	0.010158476778008555	0.24243592101671263	0.525809357114637	0.47419064288536084	0.788643852896046	1.4228251679847261	5.95399517683064E-4	3.3779261871384015E-4	5.667338566057202E-4	0.5215652782612542	0.017792501835077596	-26100.769998526237	-1657.6121102623383	-384.3253073035989
3680000	-30462.99817771355	-4382.347680048723	-26080.65049766483	20.639574845040492	2003.3385073467405	212.55681333866815	0.6880680024345757	1.858228578582552	15.106129872784114	8.458811296970142	14.794823780497538	7.427085153251717	13.92695105068361	23.103403680824822	1.6881664699043142	1.0968756285754306	8.0	21.0	2.0	12.0	8.0	25.0	40.0	3.0	20.0	7.0	15.306668199628652	13.874568784024591	0.2808932825407594	0.2674171760228521	0.24043725657542658	0.21125228486096245	0.04495471119478238	0.3037351568194714	0.497974905138215	0.5020250948617831	0.7468958901545812	1.5063433887748618	5.551242139204589E-4	3.225364331730693E-4	5.07475856949867E-4	0.5365588005502422	0.10102261999990966	-26080.65049766483	-1657.6121102623383	-388.4006881317651
3690000	-30492.344141742273	-4383.145952338638	-26109.198189403636	20.631697506496117	2003.3463846852849	220.26498027425217	1.1992438930509943	1.8775687502235145	4.006779266009012	11.661005688875573	8.097372224868996	6.702605098165642	13.92261398202679	50.317368312216146	2.3578628696870645	1.5293256653062977	7.0	16.0	4.0	6.0	12.0	31.0	40.0	3.0	13.0	14.0	17.861389161742906	14.025041331935213	0.27671066031596797	0.2675538389030884	0.24440079658195346	0.21133470419899086	0.022614272181807064	0.35019734678217823	0.5112530530563889	0.48874694694360865	0.7668113397216554	1.4665018538866035	5.336736431938703E-4	2.5298996791071735E-4	5.010036174526765E-4	0.4385755602494135	0.11046136123237738	-26109.198189403636	-1657.6121102623383	-391.6908904718328
3700000	-30476.675776979373	-4361.873921704943	-26114.80185527443	20.548879874794075	2003.429202316987	214.10034271287566	0.8494721032604857	1.6170267038016262	7.39007799624296	22.017325612744816	8.994182415073842	9.111609009770985	20.197458636197457	32.38247704859053	0.5822437770253087	0.5429900575453707	8.0	16.0	8.0	2.0	4.0	35.0	39.0	7.0	16.0	11.0	11.330909318829441	11.066985445124402	0.2805849418902396	0.26143442954004553	0.24229269868797995	0.21568792988173566	0.039221313377678896	0.30907282915552253	0.5208438937147097	0.47915610628528793	0.7811963205648951	1.4377242099673646	5.664097058707628E-4	2.779521595499501E-4	5.048827955888212E-4	0.4391909120245444	-0.01613971914103941	-26114.80185527443	-1657.6121102623383	-371.3452679202035
3710000	-30454.236417452084	-4359.529100318987	-26094.7073171331	21.089686094704646	2002.8883960970763	209.75578877553943	1.0250110097455023	1.7334150505201782	5.0132402022526525	13.041139000173041	1.7624344861867522	5.0482305188504375	13.891723976259698	18.235234651109234	1.0440690850354857	0.9351206090114876	6.0	23.0	4.0	9.0	3.0	32.0	40.0	4.0	15.0	10.0	14.851404225083927	10.976484587195895	0.28006513520953735	0.25822562921443487	0.24341099741793473	0.2182982381580937	0.04159989035162336	0.33642991574225395	0.5245155890323584	0.4754844109676393	0.786703373459238	1.4267071631624468	5.726010938873665E-4	2.727106933475078E-4	5.214278139867837E-4	0.4624002785720389	0.04318503732797966	-26094.7073171331	-1657.6121102623383	-371.8960568364828
3720000	-30493.343001735077	-4379.4299546080165	-26113.91304712706	21.128468330549914	2002.849613861231	211.7374606268619	1.0571011375722932	2.1317464722531865	5.303214007640638	11.621187671150649	10.321429928327463	5.067931150038668	16.182360176624382	12.463322409539892	2.9022412968059976	1.0637755304243417	8.0	21.0	7.0	6.0	2.0	33.0	42.0	1.0	14.0	12.0	13.81513903194818	14.057897734930776	0.28493598155151717	0.2576683060065457	0.24342956810315955	0.21396614433877822	0.032149785679523396	0.2898729885584126	0.5450021021664077	0.45499789783358996	0.8174304087084788	1.3652366830323233	5.738513058692733E-4	2.8943299405245304E-4	5.274056015468878E-4	0.5010588559222363	-0.01959277648954341	-26113.91304712706	-1657.6121102623383	-391.36094277793217
3730000	-30491.30265534755	-4376.325327418583	-26114.977327928966	21.20720262620609	2002.770879565575	213.80630073978256	1.1848376000918726	2.7047485195607694	10.343662363562641	17.025645394081863	7.759543137214708	5.928239816899102	15.295367782188688	33.774078522831374	2.145256319552276	0.6761099238890798	7.0	22.0	8.0	7.0	4.0	31.0	39.0	3.0	12.0	13.0	13.40930809340823	12.938506103817563	0.2730500554011805	0.26044258361472866	0.2527549015998289	0.21375245938426274	0.03945766921496263	0.31870507262703934	0.5239908677367522	0.47600913226324537	0.7859163615533749	1.428281607274256	5.708592555524989E-4	3.067011779806117E-4	5.230392746795302E-4	0.4944443169987628	0.05623056975418766	-26114.977327928966	-1657.6121102623383	-384.891337089265
3740000	-30463.29701413402	-4365.27264472004	-26098.02436941398	20.492115569556557	2003.4859666222244	203.37963901516417	1.0535407610903937	2.2950896582813036	13.4631541644054	17.55087899230141	10.359922998219812	5.772479603791758	17.94434766033318	24.715988452725313	0.40130566668253653	0.6988222399900365	8.0	21.0	11.0	3.0	2.0	29.0	44.0	6.0	3.0	19.0	12.802987345419526	13.735218646913495	0.28349229973901524	0.25661023797636656	0.24823506377633958	0.21166239850827936	0.03448106395328423	0.27058241856466925	0.5323523295240756	0.46764767047592176	0.798457438182333	1.4031927565121316	5.702915351568702E-4	3.044033158606455E-4	5.535568206584447E-4	0.5265373074778614	-0.006048996304215564	-26098.02436941398	-1657.6121102623383	-372.97079381167435
3750000	-30463.94983398536	-4368.293769792002	-26095.656064193357	20.74945912823525	2003.2286230635457	200.81047899424496	1.791205467183491	4.2743653679047195	8.139620573744471	18.227377729431595	19.483386008087127	4.138382663285441	13.20238829833842	20.609573034641453	3.229317207525932	0.7725362011316855	11.0	18.0	7.0	6.0	3.0	35.0	37.0	7.0	6.0	16.0	13.975905385284424	13.33748860057828	0.2774256421309527	0.2621968213679465	0.24444367345361953	0.21593386304748216	0.011347677979083653	0.2884498402386234	0.5221556827144447	0.4778443172855528	0.7831638289725327	1.4337881424132863	5.465176980381503E-4	3.406089102459483E-4	5.269329298870781E-4	0.5974962921153342	0.06750591982037965	-26095.656064193357	-1657.6121102623383	-376.57330709315386
3760000	-30467.29623080878	-4371.255548907377	-26096.040681901406	20.7228453537842	2003.2552368379968	203.74795354291348	1.6639111127053487	2.890216775709489	6.7943532030414975	12.791949332700113	8.2275885604433	4.524543698385424	12.176476726746051	16.457480729188152	1.3630938046970362	1.1787203049876145	17.0	12.0	4.0	10.0	1.0	31.0	41.0	9.0	8.0	13.0	17.7945954287517	12.495517046736303	0.2783200292551006	0.26051513538331866	0.2538599148317432	0.2073049205298385	0.02230273624048814	0.2734143683404568	0.5305457079953286	0.46945429200466876	0.795747747029299	1.4086135859162785	5.425806304206337E-4	2.4328599062863862E-4	5.126948452250002E-4	0.43547207317113024	0.04170191072684375	-26096.040681901406	-1657.6121102623383	-382.9896561907058
3770000	-30471.29651545311	-4376.607980374971	-26094.688535078138	21.5490839461659	2002.428998245615	208.60036159938863	1.690079862871363	2.764296193214633	13.230300984425668	11.607710777419266	3.1277492623321477	5.446594810258158	15.749847835411735	34.553020937874486	1.7743974150255575	2.5608541985077933	25.0	4.0	8.0	8.0	3.0	34.0	35.0	3.0	15.0	11.0	12.999332582354066	12.993559070579854	0.2823135591232644	0.2552885532346033	0.2515390730701811	0.2108588145719521	0.10138217963834592	0.5005359213193897	0.5408712536171081	0.45912874638288925	0.8112346872524618	1.3776314347408616	5.568686985681217E-4	3.258305049371405E-4	5.073235987778202E-4	0.593001402910966	-0.07077001758903703	-26094.688535078138	-1657.6121102623383	-383.5318661884532
3780000	-30473.960551075066	-4375.830659371718	-26098.12989170335	20.819807350788302	2003.1582748409926	213.75612847957456	2.409126151604825	2.644866244325228	11.147360075351443	8.088436782973831	9.183898653341926	6.54649216117662	15.16926853910369	43.86989240031985	1.8192753135266841	0.5480804787153813	27.0	1.0	9.0	7.0	8.0	24.0	42.0	1.0	16.0	11.0	13.503743229102001	11.413931708933754	0.2843874780657612	0.2554219535893797	0.24650448849162984	0.21368607985323007	0.059561687427932254	0.2791094836698088	0.5355502003846329	0.4644497996153643	0.8032538176350934	1.393597436122256	5.539193766842466E-4	2.1288123809652697E-4	5.171207811225051E-4	0.4192707285240768	-0.10629203264800433	-26098.12989170335	-1657.6121102623383	-384.3035868877774
3790000	-30503.90660070045	-4391.572230680371	-26112.33437002008	20.810965770384975	2003.167116421396	232.7479575752844	1.9697013340318457	7.602641599879356	16.55340418151584	7.160237237139197	9.93644591359482	6.216817076197373	15.574591009326479	36.375931148741174	1.7923577011861864	0.7263951114655198	29.0	1.0	6.0	15.0	2.0	25.0	40.0	1.0	12.0	15.0	12.85451481038464	13.068694320594862	0.28340708960617284	0.25540920715364346	0.2489126320400269	0.21227107120015762	0.0031314007518205497	0.28421261200465364	0.5319985293221698	0.46800147067782705	0.7979267851032065	1.4042543460632155	4.56755563807224E-4	1.8302151656122325E-4	4.4553995871275426E-4	0.44011607628591654	-0.01641435106606421	-26112.33437002008	-1657.6121102623383	-399.0145310281902
3800000	-30508.351966202456	-4390.051893399874	-26118.300072802584	21.389460883040194	2002.5886213087408	220.63789825329056	2.2804074622553845	2.7348500490723633	5.3562781555948575	12.620232210359529	4.932872953269078	8.285186912259066	16.191786660640723	28.253084772697793	0.9416892686553033	1.6522350159124752	26.0	1.0	3.0	11.0	12.0	22.0	41.0	8.0	10.0	12.0	14.585729519490883	12.601269965793206	0.2806754018620557	0.25108109759720226	0.24523663397567985	0.22300686656506308	0.012221610740116467	0.3592362854484216	0.5126702559537126	0.48732974404628426	0.7689369549054818	1.462249488343951	5.16329346983898E-4	2.0887890543637736E-4	4.957383693330853E-4	0.4383226956013108	-0.004249760343153018	-26118.300072802584	-1657.6121102623383	-400.31426250515
3810000	-30477.028535724487	-4384.919167727941	-26092.109367996545	21.35256969565523	2002.6255124961258	216.57953969597713	2.2669881152319884	1.379725326655812	3.104982808759837	21.038583242285842	5.724937205186871	5.117701892580344	13.636367460816517	30.272039204212817	0.6444334255356851	0.6561094151422789	24.0	1.0	4.0	17.0	7.0	23.0	40.0	6.0	14.0	10.0	15.993156246216202	12.083056682070863	0.27281174387698215	0.272727973249645	0.24671229025484973	0.2077479926185241	0.034177149518564126	0.296314858328769	0.5323346758130921	0.46766532418690515	0.7984309599721993	1.4032457270729648	5.37110385098021E-4	3.075986768306508E-4	4.971937632261251E-4	0.6388287566328751	-0.03785899901497618	-26092.109367996545	-1657.6121102623383	-393.01237888196965
3820000	-30466.218079753744	-4375.829775352883	-26090.38830440086	20.950281474901512	2003.0278007168795	214.6592937159345	2.08014977894813	4.627930341806375	4.762490184902964	8.342483125481573	2.8540543394801112	6.6286008266463945	16.507765265707302	10.051862318357061	1.8823976684352925	1.2658590404823116	29.0	2.0	2.0	14.0	10.0	17.0	46.0	2.0	8.0	16.0	13.58171462935715	12.442652948484417	0.28551242217317374	0.26213286255403445	0.24300888717273242	0.2093458281000603	0.0074581572883806796	0.2998269919929514	0.5512852701642098	0.4487147298357876	0.8268543220548886	1.346383823541988	5.39229585051677E-4	2.2909406257348434E-4	5.113965497413798E-4	0.45644618493551287	-0.07330291471701944	-26090.38830440086	-1657.6121102623383	-389.0778183444748
3830000	-30450.184408710567	-4375.004497544531	-26075.179911166037	21.797803921348432	2002.1802782704324	212.7093451290982	1.8120239383198604	2.0277503775343537	4.728158743405714	6.553508535511295	2.581696945401347	6.994640463361371	20.34763496811452	5.053655303961215	0.758868132357482	0.32998554114407663	27.0	2.0	4.0	14.0	11.0	18.0	48.0	6.0	1.0	15.0	15.050815428443054	14.888588705275039	0.28008155781138483	0.2581082159802043	0.2465240574631428	0.21528616874526904	0.06502629192813061	0.44205382196652937	0.5314513281640891	0.4685486718359084	0.7971060564041471	1.4058962417677177	5.56372808023586E-4	3.3708873883138754E-4	5.164465484693734E-4	0.6154072386902264	0.00983015647341724	-26075.179911166037	-1657.6121102623383	-389.98356821128897
3840000	-30469.55073578593	-4381.461502434677	-26088.089233351253	21.140787983452068	2002.8372942083288	209.11100390340778	1.9590919266448588	10.604986198942166	4.25110192830371	6.7591418293055385	4.456708758617565	6.60218734945423	14.238021665993745	2.0956153665076664	0.8999226815756919	0.5667644411302817	27.0	4.0	2.0	17.0	6.0	17.0	50.0	8.0	5.0	10.0	14.517544742634064	13.46516820372713	0.28222934560709817	0.25647488967976023	0.24988987231580057	0.21140589239734198	0.04136988950306965	0.26975164119458134	0.5292315805522667	0.47076841944773073	0.7937767312687962	1.4125566700491723	5.562488417638989E-4	2.3148810350002874E-4	5.278712890286593E-4	0.4057081652855497	-0.045093794668649254	-26088.089233351253	-1657.6121102623383	-394.7265336032163
3850000	-30473.190372029472	-4382.862160424194	-26090.32821160528	21.40998963313963	2002.5680925586412	207.90960957226645	2.3818785677616483	16.428546450049534	6.3528815149638245	5.659197836124976	12.105077046578392	7.52541944831286	11.354940831570845	3.5494527933690927	0.23932487893797796	0.970903080276928	28.0	7.0	4.0	19.0	1.0	15.0	48.0	12.0	1.0	11.0	13.779327531909182	14.138500155294452	0.28427034309837257	0.2541358862488815	0.24095724283536088	0.22063652781738585	0.0427959708863755	0.25481985010737807	0.5610824684208654	0.43891753157913205	0.841548811751904	1.3169869966234198	5.47747732722824E-4	2.8066470651631135E-4	5.200457561778946E-4	0.5181117206258481	-0.016754506428940184	-26090.32821160528	-1657.6121102623383	-391.0366819422874
3860000	-30474.916871974863	-4379.619823081162	-26095.2970488937	21.304954494522608	2002.6731276972582	206.09195645174836	2.3720542067333446	3.8254257052344314	11.855950707474932	5.257091429307293	4.237893561331644	6.259647222698805	14.755687523906422	7.480070040353459	4.928656353411241	0.6639611252522998	27.0	1.0	6.0	21.0	3.0	18.0	46.0	8.0	1.0	15.0	12.936543201497248	10.89551377806964	0.28037713331640074	0.2541819559659811	0.24790521655001777	0.2175356941676012	0.0963258694222853	0.2656198513211401	0.5363662414627386	0.46363375853725897	0.8044777703305919	1.391148877084961	6.081363790603377E-4	3.0793376050861966E-4	5.557395927818828E-4	0.5153609929975437	0.026028705922020726	-26095.2970488937	-1657.6121102623383	-392.1402044758626
3870000	-30473.54528202788	-4396.352536012988	-26077.192746014895	21.069792463413755	2002.9082897283672	218.24200953664288	2.0135214961468515	1.2726748119734455	7.233905447749078	14.52654681146997	1.5364901836152025	5.184387778482906	17.000182571662872	46.85681650941472	7.264158584770526	0.8958825400170497	28.0	1.0	2.0	18.0	8.0	7.0	52.0	3.0	12.0	15.0	13.501812530432968	12.565785002922038	0.27739240137009913	0.25634121505283197	0.24960552089231142	0.2166608626847584	0.04320486966811951	0.4088241653043841	0.5412441360305206	0.45875586396947676	0.8117939611018367	1.3765125883644889	5.269384761245106E-4	2.3929236156161685E-4	5.02280051694782E-4	0.4469967583012095	0.008494801631999567	-26077.192746014895	-1657.6121102623383	-401.16482399023096
3880000	-30492.70010033434	-4392.695497864044	-26100.004602470297	21.0681658804855	2002.9099163112953	219.48085107075045	2.0359925212001553	3.8380974750648424	8.897495027092354	11.913768336823587	3.108751598557193	3.5814320743974863	13.36833805257882	22.938180059664262	2.5243538120175533	0.9557061228048154	25.0	2.0	2.0	19.0	9.0	4.0	56.0	6.0	12.0	11.0	14.083330394090995	12.589321771627656	0.27645649228972896	0.2615387654816046	0.25081270579579246	0.21119203643287476	0.04429670832139771	0.3792257321894099	0.5261366929340594	0.47386330706593793	0.7891348129337995	1.421842985714271	5.267264967040389E-4	2.695771342045203E-4	4.966817541506956E-4	0.4898543233266423	0.01133384334835944	-26100.004602470297	-1657.6121102623383	-403.2448093873635
3890000	-30495.511434314038	-4386.804358652475	-26108.70707566156	20.920580552638732	2003.0575016391422	214.35665191453472	3.2044409954420456	10.55304642096598	13.257877513838217	7.621228799052791	2.3315814109267143	7.686312995232556	14.363398107273692	39.50082102251442	2.562245193421022	1.1508549257756433	28.0	1.0	6.0	16.0	7.0	6.0	53.0	5.0	8.0	16.0	14.705273997812348	12.463351899972587	0.27078550894112297	0.2575801461814504	0.2554529284360529	0.21618141644137448	0.0808323368438001	0.25410978180098853	0.5254293076537407	0.4745706923462567	0.7880738294320722	1.4239655193310778	5.483645019663518E-4	3.155232919714277E-4	5.267344282199138E-4	0.5468881292664095	0.11233720043726003	-26108.70707566156	-1657.6121102623383	-393.4832902918263
3900000	-30508.995474644427	-4385.812541459301	-26123.182933185126	20.881576998329194	2003.0965051934518	215.4991125927228	2.0371581164175114	5.193556463838306	17.29274339635199	6.095205039080852	6.350912977255264	6.5316039539771715	15.88255572780614	43.16841725359072	1.134867824745614	1.02393945951249	29.0	1.0	11.0	10.0	6.0	4.0	57.0	4.0	10.0	14.0	15.3515274339163	10.698387042566123	0.28457139192863556	0.25827878451263525	0.24399180971541204	0.21315801384331795	0.00445977046887892	0.2542196167237509	0.5437363899172397	0.45626361008275773	0.8155320092765648	1.369034495727623	5.569520959230771E-4	2.1908880225517938E-4	5.357260439933135E-4	0.4030891227293268	-0.020511846290531037	-26123.182933185126	-1657.6121102623383	-393.67883303930523
3910000	-30506.088479500024	-4398.56628690617	-26107.522192593853	20.636019439611914	2003.342062752169	220.9042162828884	3.305054202486729	16.782499047054955	4.123248896907979	3.555678288023352	9.62675367162847	10.257102655640459	11.442832376848171	15.570206261425046	1.8469762061081811	1.2814624838303046	28.0	17.0	6.0	13.0	10.0	2.0	42.0	4.0	18.0	6.0	13.362064093183687	14.04458932244984	0.27697174348069636	0.26125959949731287	0.2470235833468785	0.21474507367511314	0.0902345446602177	0.47326631032680383	0.5525195297731166	0.4474804702268806	0.8287055467245744	1.3426803855646081	4.7282853418427153E-4	1.5766041889372418E-4	4.6879693109386434E-4	0.3685842123310765	0.011322889290229352	-26107.522192593853	-1657.6121102623383	-406.64268657434116
3920000	-30501.044678939958	-4396.730495859514	-26104.31418308044	20.647917831755436	2003.3301643600255	226.42264187998563	2.50732602786167	10.49231649610853	2.6738378780169234	1.9640190228016854	6.9327645295439275	5.077154530565859	12.870597594213889	47.83306895200267	1.6318881266903567	0.6250255252897926	28.0	18.0	10.0	2.0	9.0	9.0	42.0	4.0	17.0	7.0	13.908586498545777	13.414410547133876	0.289482940298789	0.2615477332297781	0.23768552938228618	0.21128379708914766	0.0433423610549897	0.3255272631372973	0.5766766370102115	0.4233233629897855	0.8649379831932391	1.270196162861474	4.8433570496318897E-4	1.7255669424115735E-4	4.69886008093325E-4	0.3836521999840964	-0.047857443430719133	-26104.31418308044	-1657.6121102623383	-404.3101262629251
3930000	-30477.40254286646	-4392.597327238904	-26084.80521562756	20.475810456035283	2003.5022717357456	225.09529180580768	3.6783411829913377	17.760214886301767	1.4603371201542905	2.469088705295138	11.838021139584903	3.05323263161562	12.796122325444701	3.3476396035922042	0.8997975695240753	0.882880399124148	29.0	19.0	8.0	2.0	13.0	5.0	45.0	3.0	12.0	10.0	16.299594805062775	11.508457067729921	0.2832286972017375	0.2582400596326353	0.24382609428737792	0.21470514887825032	0.0129062841695461	0.27991593356636424	0.5587209465206922	0.4412790534793051	0.8380068441074503	1.3240728234838322	4.979200724302488E-4	2.460882737892032E-4	4.92087812830641E-4	0.485278643218936	-0.018978252348020787	-26084.80521562756	-1657.6121102623383	-401.34530201846286
3940000	-30496.751293087516	-4395.020974785927	-26101.73031830159	21.175350017603527	2002.8027321741774	219.73051650178556	1.51917411482131	8.527728556870679	2.2968484119067156	2.719300316193386	7.504400413659076	12.709855900560331	10.047461593179767	68.96095296774186	0.8966100604092947	0.9540031157019736	28.0	20.0	5.0	2.0	11.0	8.0	44.0	7.0	8.0	13.0	13.108621333513018	15.7721443701318	0.27898768565987814	0.2522442322005081	0.2494063376341421	0.21936174450547266	0.00423405020171696	0.3190233735803553	0.518312133511738	0.48168786648825873	0.7773990181889215	1.4453208426511517	5.492248757434619E-4	1.954574777377322E-4	5.353344762380397E-4	0.3490922975364642	0.10492624972417201	-26101.73031830159	-1657.6121102623383	-398.7607801895187
3950000	-30476.162957823253	-4361.779031600028	-26114.383926223225	20.355010964948768	2003.623071226832	211.0856472673499	2.505957397358667	16.23786587930471	1.8533332443853698	2.6657933266376572	7.4413544923087	17.26072703697033	11.231040574557499	23.233476286115263	1.864359565647666	0.3758528713712046	29.0	17.0	11.0	1.0	18.0	8.0	33.0	5.0	12.0	12.0	15.064174721431632	13.595693827514706	0.2849552385456824	0.2652959316600485	0.24072101832776216	0.20902781146650773	0.07999891912630093	0.2825924493650651	0.5402191234946528	0.45978087650534405	0.8102565791123084	1.3795881733753141	5.749455702234948E-4	3.1831770845058756E-4	5.163562377074452E-4	0.5394589299392359	-0.009376365957859652	-26114.383926223225	-1657.6121102623383	-368.0624096506796
3960000	-30477.422737696237	-4374.7832080503285	-26102.63952964591	21.01121055088313	2002.9668716408978	216.9084552922803	2.0860364498203654	10.265682212671162	3.669154700086968	2.394231495947098	6.769467244699849	18.426393682286125	9.716552713044175	28.92871206677373	1.2418767130502255	0.9088629545088343	27.0	20.0	8.0	3.0	19.0	10.0	30.0	7.0	10.0	12.0	16.397811979514447	10.441918085687217	0.2827732376762207	0.25639336944751445	0.2461156760654974	0.21471771681076818	0.058789838941831304	0.4331001383844857	0.5131967634439814	0.48680323655601576	0.7697266458649251	1.4606696846942455	5.567537209076654E-4	2.7762814296464867E-4	4.955623015321832E-4	0.46064890333372216	-0.07246576479695545	-26102.63952964591	-1657.6121102623383	-382.1674066374704
3970000	-30504.321813164188	-4391.273098267343	-26113.048714896846	20.73989003062855	2003.2381921611523	224.70653140478097	2.2968089627888295	9.705205717855426	6.551094937993362	9.111148801701592	7.094871772560609	25.768504437152288	10.566700367285641	18.823886302553817	0.8808829990586384	0.8267373822923084	27.0	24.0	5.0	6.0	15.0	13.0	27.0	7.0	10.0	12.0	15.785010616737729	13.839484571870749	0.27752878066742803	0.25641231977165707	0.24820587869578933	0.2178530208651262	0.04327016434020328	0.23450375022463335	0.5129724756240714	0.487027524375926	0.7693902440720356	1.4613426679338533	5.911414675294737E-4	2.9418242989638974E-4	5.108123850564001E-4	0.4358773997312706	-0.05705567400960423	-26113.048714896846	-1657.6121102623383	-398.72831363432545
3980000	-30493.845753357557	-4387.600407444894	-26106.245345912663	21.005467130401357	2002.9726150613797	221.1647145563613	2.027049679874991	10.56190153575245	19.76440659069342	13.80175272027446	9.608354620286272	18.03034460379792	8.995014003913187	26.38490061075079	1.060420243016762	0.8806681729828705	28.0	27.0	4.0	5.0	12.0	13.0	31.0	3.0	13.0	10.0	15.664861278257336	12.062368959765683	0.2769275767417796	0.26163696539177633	0.24698265185040044	0.21445280601604436	0.03326323862607336	0.27151418948960565	0.5324071998326013	0.467592800167396	0.7985397363212682	1.403028116283319	5.244233324938543E-4	2.2060445218519E-4	4.929176849689225E-4	0.3974939282637521	0.01029544762102865	-26106.245345912663	-1657.6121102623383	-392.9220431623819
3990000	-30489.725913276816	-4387.7322032620505	-26101.993710014765	21.266179160627907	2002.711903031153	226.1307694345372	2.882537172136082	7.763333015201519	16.376947824463752	14.031076067205225	9.410290131104519	20.448118553835265	8.437919164236884	29.646552910710255	0.8391456613398142	1.0149313243127187	29.0	28.0	3.0	9.0	7.0	17.0	25.0	5.0	13.0	10.0	21.29014739583948	12.978474495041056	0.28486459153371624	0.25362501021058526	0.25007783385982846	0.21143256439587083	0.0836294855439104	0.29742754780433384	0.5217786610316366	0.4782213389683609	0.7825983467715565	1.4349194088084036	5.192969565473444E-4	1.8522461995476352E-4	5.097196164832807E-4	0.35079636479772813	0.04520470025624277	-26101.993710014765	-1657.6121102623383	-392.930518961419
4000000	-30492.477130037474	-4381.65247980769	-26110.824650229784	21.004073219737123	2002.9740089720437	222.12268018582606	1.8681039920679965	9.604949798208143	22.13801090769894	9.329693656576039	9.089713968203407	34.625891714950356	8.108636430743257	24.488135442419814	1.4347037700024423	0.6021231100161908	29.0	32.0	5.0	10.0	1.0	15.0	22.0	8.0	11.0	13.0	12.486201889041915	11.415842357109748	0.2833186716143999	0.25614352947555974	0.24217225466293113	0.21836554424710994	0.022798990799882644	0.24395775934674924	0.4888663967588255	0.5111336032411721	0.7332343433500964	1.5336737782699734	5.569933080934925E-4	2.8259397163212327E-4	5.119281578883544E-4	0.44920570014376754	0.055859313352933614	-26110.824650229784	-1657.6121102623383	-385.6726431793365
4010000	-30481.158094457485	-4376.847654678004	-26104.31043977948	21.494111490058476	2002.4839707017225	222.81158815202267	2.0806644509125514	7.05356253296751	14.247770380829273	6.065284456636186	11.256656446546282	36.74847792230333	8.368166367905511	22.698465490506813	0.529346549104367	0.905113233555887	29.0	29.0	8.0	7.0	2.0	16.0	27.0	6.0	12.0	10.0	13.921914999414364	16.44708385956339	0.286714435346092	0.2587480681541288	0.24763962487533517	0.20689787162444473	0.09484532743516394	0.3683487844900909	0.5229356136360206	0.47706438636397713	0.784333621253065	1.431447933130043	5.005314465214702E-4	1.9016721611996693E-4	4.8052542030551206E-4	0.353113200783458	-0.05629168455344882	-26104.31043977948	-1657.6121102623383	-382.0674233817098
4020000	-30466.19224942127	-4374.632346536293	-26091.559902884976	20.490804280907273	2003.4872779108737	212.03755495012558	1.0881526065717382	7.96866564019406	10.129696083365328	3.5982655482123347	19.56907454708231	20.245605121603365	9.480267049594907	36.956513883415894	1.0850225090046806	0.6175332112808761	29.0	27.0	11.0	9.0	7.0	11.0	21.0	10.0	15.0	6.0	16.605516759353268	11.502834432209713	0.275852604041437	0.2651908972142644	0.24357380789935196	0.21538269084494732	0.07492606402873397	0.2790639302318859	0.5326132562391648	0.467386743760833	0.7988487934275887	1.402409837020155	5.85567243453426E-4	2.4278546751683243E-4	5.260784257037064E-4	0.41251068451531575	0.0383410305544239	-26091.559902884976	-1657.6121102623383	-376.3054994331589
4030000	-30462.98685081846	-4378.890510817708	-26084.096340000753	21.342062761027496	2002.6360194307533	224.72189307679884	1.954326435414861	6.919611451791149	10.466858163216024	10.795772634005173	19.475712083243145	63.04489981981799	8.37743472476185	20.378828652537912	0.7049992851933059	1.3840978311679002	29.0	29.0	8.0	11.0	13.0	4.0	22.0	8.0	18.0	4.0	12.946129287527564	11.538959394004625	0.28286153733860186	0.2654898948012015	0.243692445991573	0.20795612186862436	0.015102169825409325	0.3026697496187539	0.5233997530043726	0.4766002469956253	0.7850297683542625	1.4300552671534958	5.317327543894736E-4	2.456707961905355E-4	4.95341182040092E-4	0.43266955157060744	0.058408631599221994	-26084.096340000753	-1657.6121102623383	-383.7853947666107
4040000	-30482.465345455686	-4395.455366357349	-26087.009979098337	20.786867385418688	2003.1912148063623	224.91736052582434	3.0859250448960207	14.03370615010638	5.471761834093437	7.700651009049665	25.532903692698934	5.8654547130085595	6.880833804419465	14.626360716336649	0.7712272435196785	0.8798279741170033	28.0	22.0	10.0	17.0	17.0	6.0	17.0	9.0	16.0	4.0	14.655452149316053	13.374478154086491	0.28683810555194367	0.2560716873906346	0.23618416297107828	0.22090604408634418	0.008224581215663294	0.2656581083413151	0.51196701095205	0.488032989047948	0.7678821812691119	1.4643595989136962	5.257672196630708E-4	2.4730834348240957E-4	4.873999931387987E-4	0.4895737395500057	0.013803645284060964	-26087.009979098337	-1657.6121102623383	-403.11628601785657
4050000	-30467.022478111434	-4386.240529296304	-26080.78194881513	21.217351264677546	2002.7607309271034	237.93341059614974	2.470017623288752	12.817813878939928	6.185319317547483	6.262745255447925	36.00796646968725	5.0008921963953075	12.806349158256017	33.58921895163598	0.3237454800225934	0.7967702888274047	28.0	21.0	14.0	13.0	16.0	12.0	11.0	10.0	13.0	8.0	13.904854299056844	13.95874734838669	0.28624744877186237	0.25446464890724685	0.24933815484393412	0.2099497474769573	0.00466504303307952	0.38991097644799616	0.5290502395351704	0.4709497604648273	0.7935047439477723	1.413100789944797	4.6209212824482404E-4	1.8752303567580564E-4	4.608212830058848E-4	0.37784373977899566	-0.0732627451780244	-26080.78194881513	-1657.6121102623383	-387.78912498899973
4060000	-30443.583220050383	-4354.125616952246	-26089.457603098137	20.655694322770785	2003.32238786901	223.06611605159014	2.436046178665679	19.38015635231669	3.4969820909525478	7.4697896962805395	25.954289925022376	2.0276160441533633	8.713799345504425	9.829421038409704	0.2465339163417457	0.5508932953823217	28.0	16.0	15.0	17.0	17.0	15.0	5.0	14.0	14.0	5.0	14.315207752940324	13.495319209782394	0.27944471498214574	0.2625597916349908	0.2446587980127591	0.21333669537010494	0.09489343945914779	0.3236573782262162	0.5485334447552774	0.45146655524471996	0.8227269512433333	1.3546407693684694	5.532160147569125E-4	3.024810894847203E-4	4.7070613616524844E-4	0.43320484734171283	0.003936368241455431	-26089.457603098137	-1657.6121102623383	-357.3412891514172
4070000	-30459.899875746538	-4367.345981623359	-26092.55389412318	20.636962669956247	2003.3411195218246	223.39743418141026	4.486928428478717	14.116782752927076	6.309834653143173	8.341602074672632	32.0070110651415	4.688579226861982	6.540231264357717	19.832695416316373	0.16421455858163655	1.1824417480361364	29.0	16.0	12.0	20.0	15.0	13.0	1.0	20.0	16.0	4.0	14.167964976679874	13.207591923670263	0.2794442672045868	0.25531662555402335	0.24960981569196591	0.21562929154942445	0.005928332938207599	0.3459732241171492	0.5306115322284081	0.4693884677715895	0.7958464745929821	1.4084160780639121	5.201303955979192E-4	1.9533604263331726E-4	4.900663073077557E-4	0.327885671356986	0.012022939626091897	-26092.55389412318	-1657.6121102623383	-369.11207638060284
4080000	-30465.762036681444	-4364.652081630121	-26101.109955051325	20.548451177453657	2003.4296310143272	223.6541475624392	1.6394024949988457	8.222494922024465	2.333455219645159	7.584241013612062	45.02151998846115	3.1776865299932324	7.4588652292887945	13.025230102106098	0.20676695948254933	0.4022056913995145	25.0	21.0	11.0	19.0	17.0	12.0	2.0	20.0	14.0	5.0	12.24651178960521	11.320850156906381	0.2788213820122431	0.25994016658835534	0.24526636301350085	0.21597208838590123	0.016600298994686572	0.6039205672901068	0.5151812853457806	0.48481871465421705	0.7727031638321592	1.4547150591640687	5.213268785334123E-4	1.529365439643582E-4	5.03417066573717E-4	0.2950383942722982	0.04354486251063335	-26101.109955051325	-1657.6121102623383	-370.14997099768823
4090000	-30439.7667580344	-4358.829525100582	-26080.93723293382	20.556223498850347	2003.4218586929305	218.26539266986296	2.428515521600766	9.0293131789792	2.180980110030476	12.674792645549195	25.774509774334838	3.357233028908393	5.638846743151244	13.979142051214168	0.22690663900357946	0.677778123418021	25.0	23.0	7.0	21.0	17.0	9.0	10.0	15.0	13.0	6.0	15.94539448958258	12.547822476564011	0.2730485943161516	0.2598495081731748	0.2500923938642964	0.2170095036463778	0.0381895777702522	0.4278153170421169	0.5094219792242887	0.4905780207757088	0.7640649733773801	1.4719960532594498	5.520096458697581E-4	2.0091246845820523E-4	5.115007189115618E-4	0.3498388184570519	0.04464984223264147	-26080.93723293382	-1657.6121102623383	-364.65845109288216
4100000	-30478.50677744433	-4367.389089270291	-26111.11768817404	20.76607613365264	2003.2120060581283	218.73205393422984	1.8949759647699063	10.286479813217927	3.1857804561696756	7.526840408475171	25.376113228692066	10.657128305665628	2.5906836782522955	14.224927858656212	1.4128238474593526	0.44076891514735844	25.0	21.0	12.0	19.0	16.0	3.0	14.0	16.0	13.0	7.0	13.485848722994021	12.583891534996477	0.27938269217490264	0.2585073992144467	0.24599826523101792	0.21611164337963337	0.04255708261904529	0.33025804749109616	0.4850199426640713	0.5149800573359263	0.7274651756161464	1.5452151947353283	5.621597896925956E-4	2.259092344952091E-4	5.169299051729906E-4	0.395389045523372	-0.05735254787324891	-26111.11768817404	-1657.6121102623383	-373.0959732703725
4110000	-30458.04453677252	-4365.654593440204	-26092.389943332317	20.538242293402536	2003.4398398983783	219.4959870911874	1.71695045082723	8.535993135197193	2.6548946745553175	8.708151898695258	24.891763384421125	37.549046653741854	3.348767969797816	9.873523838089902	0.5186487388335993	0.6631311810546101	29.0	19.0	10.0	16.0	15.0	6.0	12.0	22.0	12.0	5.0	10.839683707372394	12.053386581041366	0.2832099546525103	0.2559193250789817	0.24776408821084966	0.21310663205765895	0.09844363633176698	0.3718741533356988	0.5140529474713973	0.48594705252860054	0.7710108076262803	1.4581006753708636	5.364666651197918E-4	1.8395170058984632E-4	5.033501669307712E-4	0.32959190321704795	-0.08696186818606408	-26092.389943332317	-1657.6121102623383	-372.73843761896666
4120000	-30433.23746317465	-4340.368561853005	-26092.868901321643	20.74919081894289	2003.228891372838	203.57803180857564	1.8902239408986667	13.33703155495351	1.8481437689122022	4.678213220073798	17.1422882696857	10.025314550092272	3.2920118443956348	10.233472409253405	0.22989901755122685	0.6499005083813961	29.0	20.0	9.0	17.0	19.0	5.0	10.0	20.0	12.0	5.0	13.889098769216531	12.727454138602585	0.2859439104068352	0.2544551198215777	0.2447806551372724	0.21482031463431536	0.00813860000558397	0.23709672959964576	0.5281891320885366	0.4718108679114607	0.7922131977147472	1.4156845721551625	5.697557193825446E-4	2.5504934671268686E-4	5.444763338593316E-4	0.42787442669563663	-0.04771533448190732	-26092.868901321643	-1657.6121102623383	-347.11276482261866
4130000	-30463.551837808238	-4370.165388095652	-26093.386449712587	21.23989480307275	2002.7381873887082	213.77107096684	1.7856233604950957	10.758098397087814	3.8105926610485676	5.818691312233137	24.78758005973873	17.258620151948197	3.986311022207453	9.921207987763722	0.4965214601851922	0.8585326729280989	29.0	22.0	7.0	19.0	19.0	3.0	10.0	20.0	12.0	5.0	13.369884305181737	13.12919743063615	0.2816434253313758	0.2562942265292631	0.2441556229770569	0.21790672516230483	0.007600669219454488	0.29269552937761434	0.510611918549616	0.48938808145038154	0.7658497235373779	1.4684255998018525	5.379238522838707E-4	2.829579824783369E-4	5.010052015528242E-4	0.5396723204657937	-0.09019384741620964	-26093.386449712587	-1657.6121102623383	-377.31336808160773
4140000	-30463.903073998117	-4369.810994837407	-26094.09207916071	21.026374024611545	2002.9517081671693	213.3151997457172	1.1899496167909216	7.078933472628196	1.9645573531775158	6.082798457544732	21.941519433331823	19.324364561504403	5.070736513767532	9.931796083425498	0.5524274736653043	2.065397464090754	29.0	23.0	5.0	15.0	22.0	1.0	11.0	24.0	13.0	3.0	16.064352476386347	12.410630872164333	0.2914693838067738	0.25000473159108816	0.24958526942550321	0.2089406151766355	0.012144969413904052	0.4446182869982326	0.5381879674414983	0.461812032558499	0.8072101161425677	1.3856827262643132	5.915837476720912E-4	3.58550041007309E-4	5.163318640337932E-4	0.5877693811417418	-0.06617340991732774	-26094.09207916071	-1657.6121102623383	-375.3605243386382
4150000	-30440.752583477093	-4352.95735824667	-26087.795225230424	20.76648997927371	2003.2115922125072	209.91540876305882	1.8876204869000452	7.60170617932852	1.6755347839743227	5.362548651857724	19.442964666904366	3.3194750604637653	3.2316323943545555	11.721329048746094	0.902163137614505	0.629814729610702	28.0	20.0	9.0	19.0	19.0	6.0	10.0	18.0	12.0	5.0	15.024896515114254	13.42568200549882	0.27453032672208133	0.2586073013203332	0.2525610551228991	0.21430131683468692	0.05363595525610387	0.298391601355713	0.5156086989881239	0.4843913010118733	0.7733442272463359	1.4534325899787504	5.947082050607707E-4	3.1516050133453697E-4	5.360936335599036E-4	0.496564933525527	-0.030517108991391095	-26087.795225230424	-1657.6121102623383	-362.8654834147294
4160000	-30436.869630400666	-4350.8766493647545	-26085.992981035914	20.473125063064753	2003.5049571287161	209.792421266523	1.6047310409014157	12.800982497279557	1.7987005807646517	6.4774608045442665	24.93350802919676	9.379915268639035	1.92063195521326	10.25283131618822	0.601784801953183	1.044367919608202	29.0	19.0	9.0	19.0	17.0	8.0	7.0	21.0	11.0	6.0	14.926799085650357	12.027153317869045	0.27523538331833985	0.264116688602155	0.25031649382910653	0.21033143425039919	0.01804357060647987	0.348784426437958	0.5184196023139759	0.48158039768602107	0.7775602070478039	1.44499837885122	5.719117713585867E-4	2.600959610740942E-4	5.22648989707267E-4	0.4540732272993043	-0.011666298586685775	-26085.992981035914	-1657.6121102623383	-353.6658632980722
4170000	-30444.81164479524	-4370.7737909862535	-26074.03785380899	20.614339506306326	2003.3637426854746	224.5074750448639	2.7800956218806947	10.057828962300608	5.346882926879642	5.957073869417101	23.322122069461308	3.6409066765121985	19.71471412076913	16.05924148315999	0.43688867749804383	0.9882180274095455	27.0	18.0	11.0	19.0	19.0	12.0	5.0	14.0	16.0	5.0	15.241923636000118	13.11320941660033	0.2723889518121625	0.254123088698357	0.2510834836237668	0.22240447586571424	0.026481451142657375	0.3652667050841704	0.5405386685460707	0.45946133145392615	0.8107358540379334	1.3786293675694974	5.576406691396061E-4	2.597633999842384E-4	4.8655235159827405E-4	0.4250816240318116	0.016955806311753675	-26074.03785380899	-1657.6121102623383	-375.46006240177803
4180000	-30475.84078401824	-4367.290721712188	-26108.55006230605	20.371699864131514	2003.6063823276495	214.43551547123047	1.3775006050020813	6.361664767068618	2.502060807892126	4.7347388322924004	22.11363815267847	4.207144280905603	29.757717826112323	11.565829914135072	1.1998127756600314	1.5458405093680774	29.0	24.0	3.0	21.0	17.0	15.0	2.0	14.0	17.0	4.0	13.022731202994283	12.746671340062894	0.2772990834918579	0.2559022041451853	0.2534317085891607	0.21336700377379658	0.02476006919096696	0.40792457481009203	0.5240548816996322	0.4759451183003649	0.786012373953386	1.4280895311992525	5.988765588487774E-4	3.217100887408997E-4	4.770212351678776E-4	0.5101314504320851	-0.04224322735757456	-26108.55006230605	-1657.6121102623383	-371.11382883817566
4190000	-30488.689301365695	-4395.676929585441	-26093.012371780253	21.17816616274732	2002.7999160290335	225.53088210731923	1.9852152107540857	7.773922540479161	4.184139771253633	6.6134645224990125	20.33149314297778	2.336763097566154	2.817591200076741	13.772345886028868	1.8808763380994484	1.375904769971082	28.0	25.0	1.0	22.0	17.0	9.0	1.0	24.0	16.0	3.0	13.128200388395804	14.238344394749129	0.2832994891991767	0.26067426629546775	0.24700889532776596	0.20901734917759004	0.044094324989333376	0.3114371374826719	0.5253944933576024	0.47460550664239454	0.7880216126347275	1.424069980811906	5.689703191440032E-4	2.298552461839587E-4	4.935697769964077E-4	0.3998072460475805	-0.005663799657071006	-26093.012371780253	-1657.6121102623383	-404.5234812563319
4200000	-30466.530105091857	-4376.18922685599	-26090.340878235867	20.80251617979899	2003.175566011982	222.6087499077023	1.8553086199077697	11.880386017171304	9.270572413840586	4.449219428655693	25.133465778551155	1.9917872303213955	5.149470730558347	18.115298207049655	0.6101439946813779	1.1632874833293734	29.0	15.0	8.0	24.0	17.0	12.0	2.0	17.0	15.0	7.0	12.372444563045898	12.063918930403531	0.2843898824545961	0.2577688182370729	0.24106162442760534	0.2167796748807261	0.07283668151309232	0.3251435193687452	0.5393911822565168	0.46060881774348045	0.8090147777651469	1.3820724392479278	5.433915009223385E-4	2.6106547941432556E-4	4.967791698154668E-4	0.46368968597784915	-0.023112972524486027	-26090.340878235867	-1657.6121102623383	-379.68392591528425
4210000	-30494.06461627597	-4381.315713747008	-26112.74890252896	21.241172036747784	2002.7369101550332	218.03243142316754	1.4232606233482592	5.580041942105239	11.95920941959305	6.747038899329949	21.29698884136248	6.091963003657067	4.666711719501692	15.465185008003234	0.7307643668579219	1.1361828381387291	28.0	5.0	9.0	34.0	17.0	12.0	2.0	24.0	7.0	8.0	13.895229223694358	10.204886517752408	0.287163948782805	0.26279910083489677	0.2434233507054413	0.20661359967685744	0.03982065347559395	0.29084613681753835	0.5220380053308412	0.47796199466915573	0.7829873286041995	1.4341412374091598	5.461317314736827E-4	2.0835470031072107E-4	4.963823737016183E-4	0.39589899618067664	0.02956370271834699	-26112.74890252896	-1657.6121102623383	-390.4408669273559
4220000	-30469.550769465655	-4385.803901973482	-26083.746867492173	20.921623788161845	2003.056458403619	223.1293325198176	1.4175057113290244	3.62522258637598	18.389904429078122	7.525983218850874	30.140883309687577	5.058831087145317	11.879802588365123	12.828907252536931	0.7127247388922251	1.631438823450815	26.0	7.0	7.0	37.0	15.0	14.0	6.0	18.0	6.0	10.0	12.23305470741594	12.229050782317682	0.28685153202463626	0.2584922752927261	0.2436972440568058	0.21095894862583228	0.015069793495389604	0.24761697790055365	0.5449796800537168	0.4550203199462802	0.8173967785322498	1.36530396134482	5.728253631103907E-4	2.4918750846704093E-4	5.143945775396792E-4	0.4381276943408217	-0.02269758637421134	-26083.746867492173	-1657.6121102623383	-391.73784108760907
4230000	-30473.66825165526	-4356.948076771792	-26116.72017488347	20.618407026225622	2003.3596751655552	213.76696572427454	1.7351004799143335	4.21391065857024	24.50421407823593	6.532078365208199	35.00529282305778	2.963218277035363	2.0337743535744335	9.628485931518	0.6658409289444298	0.42128669291570636	28.0	5.0	5.0	38.0	14.0	8.0	8.0	21.0	4.0	15.0	13.327851177495173	15.3082544257404	0.2838530934912567	0.24807959255510292	0.25188086527428794	0.21618644867935283	0.023520134298762492	0.32498005905800303	0.5260733116417596	0.4739266883582371	0.7890397494552127	1.4220331634396557	5.835888159887528E-4	2.605236641315948E-4	5.366487541536564E-4	0.44389186309982	-0.05731121816369051	-26116.72017488347	-1657.6121102623383	-361.76884607910694
4240000	-30501.740559818943	-4392.544522277067	-26109.196037541875	20.65505367294345	2003.3230285188374	227.04018595125913	2.776736280477302	8.035806343461244	16.064373728679694	6.581758309244055	46.21991539344854	3.215741835125474	13.369826873672581	20.27300181336091	0.4197381427594794	0.8136386435496307	27.0	7.0	1.0	41.0	17.0	14.0	1.0	19.0	6.0	13.0	14.968864742648371	11.262694285548472	0.27683230132661696	0.26520389479790085	0.24763972651313032	0.21032407736235229	0.0034681487588205345	0.32164946478421264	0.5127685967772291	0.4872314032227674	0.7690844530146455	1.4619544133549367	5.100262171743732E-4	1.9491160757392027E-4	4.924405556667891E-4	0.39708506079430717	-0.0332588421036334	-26109.196037541875	-1657.6121102623383	-394.2476623530055
4250000	-30505.32794228149	-4400.82216239113	-26104.505779890358	21.71272336136701	2002.2653588304138	235.86845525891988	2.510269518596803	8.018776735131377	12.30719803798917	8.52802150884594	27.942723670895305	3.1664427772744186	11.036173699959042	17.91787443493863	3.5497910141990916	0.9874085968615561	27.0	6.0	3.0	40.0	16.0	15.0	4.0	9.0	5.0	21.0	13.010498818520677	11.727113928768766	0.29234342252450257	0.2539134696492825	0.24225620189735542	0.2114869059288598	0.005809246660027005	0.39599810003795943	0.5277895160522131	0.4722104839477829	0.7916138269992952	1.4168836336772328	4.920052623712087E-4	1.6841832906866597E-4	4.6337394169901504E-4	0.3571897312519893	-0.10216717213826881	-26104.505779890358	-1657.6121102623383	-407.15907488135406
4260000	-30511.291892959904	-4399.197203068878	-26112.094689891026	20.635443560186047	2003.3426386315948	227.61114669377088	1.527293788551596	2.778833668746335	15.482866830394865	8.250367996681325	20.337875255988035	4.711191262501591	15.516255421329253	17.592105015288592	2.488123906322645	1.5882318829471405	25.0	4.0	15.0	32.0	16.0	16.0	2.0	11.0	1.0	24.0	15.957837270017825	13.904536715606268	0.2861700328697894	0.2653340752757187	0.24294098824234414	0.20555490361214804	0.019520432226487975	0.2831376318345908	0.5452677129494885	0.45473228705050756	0.8178287894305128	1.3644397088348608	5.069529423067181E-4	1.6499604293820254E-4	4.795323778036228E-4	0.32692725578491644	0.06698534348604442	-26112.094689891026	-1657.6121102623383	-405.31903393375325
4270000	-30488.524130219783	-4395.160726763697	-26093.363403456086	20.829473275304867	2003.148608916476	231.35341464131838	3.0041996147557235	5.681330540388186	18.454764301671396	6.209221990613933	29.166578639623925	4.484596570140148	9.358143229888649	7.2481203086818855	31.913695286704595	1.3083060458197573	27.0	1.0	17.0	31.0	16.0	11.0	3.0	11.0	5.0	24.0	14.288860513472528	11.59219696629123	0.2840059621934832	0.2675910664744604	0.24234023021762957	0.2060627411144271	0.07156588575587383	0.22871332479719153	0.5410383968589944	0.45896160314100204	0.8114853798057288	1.3771299157531214	5.151214987481421E-4	2.1009368498470742E-4	4.973171720282179E-4	0.41637326368253497	0.055642025882689496	-26093.363403456086	-1657.6121102623383	-396.6421582191172
4280000	-30491.03155734022	-4408.674684677066	-26082.356872663153	22.00860617119396	2001.9694760205869	240.74953760863085	3.2485678325086145	13.666736836280604	7.652845573608703	8.377681417197623	21.744402833144026	4.464572407014273	19.049540801009492	23.894004412139672	6.112832563832727	0.8706208626687741	28.0	7.0	19.0	21.0	19.0	15.0	4.0	9.0	1.0	23.0	16.70696204194916	12.62226578047186	0.27914107844882735	0.2613919813906067	0.24512748281040012	0.21433945735016613	0.06953551640571828	0.4062091488399962	0.5333688341697985	0.4666311658301977	0.7999820594722405	1.4001426997153354	4.591673530871814E-4	2.1443963098478135E-4	4.4311206519372196E-4	0.4469509570456756	0.07109970437780738	-26082.356872663153	-1657.6121102623383	-412.0384858330744
4290000	-30470.969919205956	-4400.530494193828	-26070.439425012126	21.72779238337945	2002.2502898084015	239.47558902436722	2.623043036775642	12.452549440520714	8.468267387851151	9.793717062517292	29.18097721118533	3.9776803089082184	9.798749778769922	32.1216910806354	2.39031168080405	1.5541898769370972	27.0	16.0	17.0	16.0	17.0	11.0	8.0	8.0	3.0	23.0	13.460014165672662	15.043421929076626	0.2833536424011777	0.2595854398405966	0.24811281240677557	0.2089481053514504	0.06428224442738266	0.3331035707297843	0.5234944728288673	0.4765055271711286	0.785171835448209	1.4297710570953197	4.5650729030080633E-4	1.7233652495017788E-4	4.449842884441552E-4	0.3740506649299847	-0.058993874932235575	-26070.439425012126	-1657.6121102623383	-403.9555894057325
4300000	-30473.312396543988	-4368.582626208043	-26104.729770335944	21.06306841887435	2002.9150137729066	227.68670185509765	2.5623268537730506	11.511110477476514	4.462153624027973	10.105125686383188	26.523774715300647	1.7307542832827334	6.722753968308554	18.275700197995178	3.3962133898548363	0.6985830887151366	29.0	14.0	15.0	16.0	20.0	12.0	9.0	6.0	5.0	20.0	16.41833565154278	11.980712452942901	0.28163923986986933	0.25492879041253497	0.24724825468549655	0.21618371503209935	0.011810814664861306	0.2501919591701211	0.5209254017727512	0.4790745982272449	0.7813185717726114	1.4374796422642326	5.016576631327784E-4	2.0520374439921604E-4	4.619287400351341E-4	0.3959344008919989	-0.055318353497700014	-26104.729770335944	-1657.6121102623383	-373.83559015119596
4310000	-30489.305617175956	-4382.979523675462	-26106.326093500495	20.70187150363519	2003.2762106881457	233.87571575531715	2.636551525969232	12.439966035659003	5.59341941119518	12.331604203839962	29.53323704554893	2.4235557133989123	10.57314149945295	27.26673126338175	1.1235669536436337	0.8274007283724031	29.0	14.0	15.0	18.0	19.0	14.0	9.0	2.0	4.0	22.0	13.128658378116201	12.218638412652252	0.2776328243273255	0.25460577574041604	0.24716283087956675	0.2205985690526919	0.037236819383443635	0.283706011474935	0.5394439130487781	0.4605560869512181	0.809093866915259	1.381914218710504	5.072329699212316E-4	1.9518281303160684E-4	4.787523976512465E-4	0.36923064954756674	0.10780227947900752	-26106.326093500495	-1657.6121102623383	-387.0542719521879
4320000	-30475.84784412004	-4379.217343292602	-26096.630500827436	20.69482676757219	2003.2832554242086	224.5142884734197	1.9656664776531299	11.473659571459548	5.81572418912052	9.261718913008833	28.453131443966974	4.452863548021172	8.528461962880288	34.43824717902646	1.649916088627353	1.1672332141697759	29.0	14.0	11.0	20.0	18.0	15.0	9.0	4.0	3.0	23.0	9.764616846477491	12.806523920943135	0.28669285054842353	0.25557300775284775	0.24636617273310202	0.21136796896562707	0.02414936610847502	0.3015888158492191	0.516972442358228	0.4830275576417679	0.775389660274881	1.449340631567569	5.541372212410088E-4	2.396012109078227E-4	4.822347696998854E-4	0.40089571297369103	-0.04419741636569845	-26096.630500827436	-1657.6121102623383	-383.32192591348246
4330000	-30477.719110177546	-4383.37177423761	-26094.347335939936	21.209847684193484	2002.7682345075875	221.057622920241	3.0041088145549004	12.581308408434117	1.981737525982672	6.523041893329528	31.343528898715217	9.539027852970698	14.341028674536721	25.151132839838507	15.397638585607309	0.8731928970090549	30.0	12.0	14.0	20.0	14.0	21.0	6.0	3.0	2.0	24.0	14.813037383774038	12.665732514187054	0.2823444818623426	0.25744888116856257	0.24740612135142678	0.2128005156176685	0.01595670250068432	0.34212237463439193	0.5342061333453806	0.46579386665461536	0.8012378964765139	1.3976303550328206	5.817439670560779E-4	2.618726006986759E-4	5.309365343897527E-4	0.4134539378320333	-0.07905697721213574	-26094.347335939936	-1657.6121102623383	-384.9742125776249
4340000	-30493.184628508585	-4387.997945446879	-26105.186683061707	20.90543631108354	2003.0726458806973	229.1030278788523	4.118484927231068	10.322715263779688	1.6111064060760485	9.224713984277827	23.614765121694212	14.656802689709863	14.808083160981674	21.337865271667358	2.3950499356176977	1.0477934525550407	32.0	14.0	12.0	18.0	19.0	14.0	6.0	5.0	7.0	19.0	14.050430349558729	12.637003047302057	0.2831180846259282	0.2584885553443064	0.24713568634858807	0.21125767368117784	0.117056463526324	0.39882446242952213	0.5074664877658586	0.4925335122341374	0.7611319972003407	1.4778635719559416	5.087996695765963E-4	2.11195385492101E-4	4.6792112982886526E-4	0.4010784817826994	-0.017544012839081847	-26105.186683061707	-1657.6121102623383	-392.87260586588576
4350000	-30524.16523104749	-4403.554333212329	-26120.610897835162	21.175611858129066	2002.8024703336519	240.17534269293364	3.5771294303846943	11.149461725042936	1.3153331202077383	10.713048486952859	21.883537281124873	8.05928519260205	14.732203887180729	32.71071994341292	2.1369583049370355	1.7725615202968708	32.0	15.0	11.0	17.0	27.0	14.0	2.0	1.0	8.0	19.0	13.543943823728194	11.104047847614426	0.275583506144537	0.2634795310311456	0.24650114248368274	0.2144358203406351	0.11577162478631166	0.30721767024365737	0.5124569139394948	0.48754308606050106	0.7686169703601312	1.4628896283209214	4.498661484891012E-4	1.646550695124598E-4	4.351948417162936E-4	0.3593084845678017	0.08335994388466933	-26120.610897835162	-1657.6121102623383	-405.494946650962
4360000	-30504.5841778476	-4406.254199283244	-26098.329978564354	21.24146698125043	2002.7366152105305	236.10786104705292	3.497639966004812	11.307685097025931	2.4567086025436624	10.779457823791706	21.610198151067063	13.142040730541826	30.015448326031812	23.91011972151174	0.8542336869185004	1.7684942776765098	33.0	17.0	7.0	21.0	29.0	11.0	2.0	2.0	6.0	18.0	13.288456197713142	15.152429593487124	0.27415337397473605	0.2584682285341343	0.25077267486107807	0.21660572263005198	0.05821937060998936	0.27708858947647724	0.5240044233841754	0.47599557661582054	0.7859366932151601	1.4282409330926502	5.362951955993789E-4	3.125088956618111E-4	4.796906871413035E-4	0.5521056893786445	-0.06494384761594064	-26098.329978564354	-1657.6121102623383	-410.21000066993224
4370000	-30477.21105158551	-4382.310650874657	-26094.900400710852	20.936797715676875	2003.041284476104	224.62789025534403	2.6915809522040575	9.911531312014422	4.092161119911619	9.07207474629131	22.809794879746608	8.360898012889388	20.817743715676134	63.90332770603944	0.3385572724562262	0.5984675809832337	29.0	18.0	8.0	14.0	29.0	16.0	2.0	4.0	6.0	20.0	19.8782639860225	11.556477899433668	0.2850571789576465	0.2494105237606179	0.2526078776552283	0.2129244196265076	0.076462348608837	0.3228471211107349	0.520416632000875	0.47958336799912094	0.7805554850232024	1.439006223286014	5.24322475074022E-4	1.9720981456361323E-4	4.887591925896123E-4	0.3831693104717195	-0.06877110630638446	-26094.900400710852	-1657.6121102623383	-385.9519316873201
4380000	-30488.731945400817	-4370.372600018873	-26118.359345381945	21.001821402159635	2002.9762607896214	220.09871475803308	2.285505432531645	12.869455506343542	2.919994144174452	11.591024188436787	16.994082643990033	11.47105725096025	21.238577718889672	45.79056201983371	0.4220643401708552	0.8047785403034026	29.0	17.0	12.0	9.0	32.0	18.0	1.0	2.0	4.0	22.0	12.897353682065978	14.592227966618767	0.2826103244031759	0.2635005968548462	0.24554622821384273	0.2083428505281354	0.11643993987675848	0.25838577698723203	0.522517724271206	0.47748227572878954	0.7837068429839218	1.4327018243963707	5.272739764015244E-4	2.349069419456328E-4	4.947505830659525E-4	0.45161566391725205	0.09094993346303624	-26118.359345381945	-1657.6121102623383	-373.3712735888889
4390000	-30470.80993501388	-4375.084672578663	-26095.725262435215	20.5381653342078	2003.439916857573	217.2840472522674	2.1787355051776673	11.773181721219144	1.6672206883512384	7.104871648203503	17.808068227984997	7.903203986120561	32.78142875653218	27.754774651828374	1.9011504991296955	0.621829528145659	29.0	17.0	12.0	6.0	28.0	26.0	1.0	3.0	3.0	21.0	17.782476010212733	13.132584744175606	0.2865305966394759	0.2552298608194213	0.24482549173092985	0.21341405081017334	0.04251789058805083	0.3240540825071811	0.536452326915853	0.46354767308414246	0.8046068870199466	1.390890574752072	5.584517540059516E-4	2.552429641803247E-4	5.220723591797626E-4	0.4346026559684037	0.09676900223881728	-26095.725262435215	-1657.6121102623383	-377.46700126052434
4400000	-30457.253450180157	-4355.378311204463	-26101.875138975694	20.58130812589402	2003.3967740658868	209.1640428504071	2.713585482107413	9.073200453905363	2.0893971415528396	4.214844963409929	19.481770362555583	10.083708313324722	29.577103699092433	5.858198230653504	1.2725560531534843	0.8936656284781267	30.0	17.0	10.0	19.0	16.0	26.0	2.0	3.0	1.0	22.0	15.732894213318282	11.961563942663345	0.27518188252651826	0.260961309158524	0.2444276850536725	0.2194291232612856	0.013223222641780533	0.22464018781778616	0.5299216052294322	0.4700783947705631	0.7948116761830125	1.4104862275131689	5.84274075926631E-4	3.5106276661538426E-4	5.572161923809187E-4	0.5346155114881851	0.056803477487113264	-26101.875138975694	-1657.6121102623383	-363.6346719680343
4410000	-30471.898203875127	-4353.075789313069	-26118.82241456206	21.01375394681389	2002.964328244967	207.41369088998562	1.7856754559564025	8.322418317513444	2.2074634892813796	8.988143028024883	21.125337488745895	7.05781403778799	21.358326775252323	2.8137576804879254	1.8595746382128056	0.6889714958286846	29.0	16.0	10.0	20.0	16.0	27.0	3.0	2.0	1.0	22.0	14.723727699328707	12.059014140075696	0.2834287158061438	0.26203554271818347	0.24058971830269646	0.21394602317297662	0.09596424615761684	0.438933999296318	0.5263570064917723	0.47364299350822253	0.7894652538638609	1.421181927383684	5.629778009257177E-4	2.544006553907771E-4	5.332441555817227E-4	0.41888002968754035	-0.02702602339905001	-26118.82241456206	-1657.6121102623383	-360.85840116980575
4420000	-30464.720099525664	-4360.802688707989	-26103.917410817674	20.486192898114094	2003.4918892936669	207.23820817166546	1.9721991067264517	15.54803612308886	1.8526783674156815	7.296091389026492	23.4485027027925	4.58235003512196	11.190002978050048	9.151430321916191	23.066896551773098	0.7871333308629974	27.0	16.0	13.0	22.0	14.0	12.0	6.0	7.0	8.0	21.0	15.803115681281131	11.891853516639845	0.2789286570874887	0.26254077923402425	0.24554320127265436	0.212987362405833	0.011796817099161855	0.3044710646122084	0.5375617144141132	0.4624382855858819	0.8062708201910558	1.3875618197940067	6.023132513861624E-4	2.4208003121079262E-4	5.667489532822441E-4	0.38672660821590377	0.06628880336220434	-26103.917410817674	-1657.6121102623383	-360.4020916610666
4430000	-30459.014725871093	-4360.576957907675	-26098.43776796342	21.113783587226425	2002.8642986045545	215.60188317486666	2.497944065277295	8.434554468301808	1.846985926988441	8.002167004337979	38.029120156131945	5.859747981211417	4.194069969423631	20.42705255422935	30.312338633292637	0.6826859817851401	29.0	16.0	13.0	18.0	14.0	12.0	7.0	9.0	3.0	25.0	19.346628596339965	10.186958876690408	0.2740896930425925	0.25950015468111526	0.24627142428070983	0.22013872799558273	0.01997948323982042	0.2976195942885109	0.5113952742206389	0.4886047257793566	0.7670246524849599	1.4660751144412898	5.602280921218028E-4	2.679125290664886E-4	5.040246239641161E-4	0.4465405795318381	0.09013291024391037	-26098.43776796342	-1657.6121102623383	-360.5464878958594
4440000	-30505.49066002969	-4396.5527387114635	-26108.937921318226	20.688551529974056	2003.2895306618068	224.64745289608777	1.562032347301063	14.31291567571851	5.048156272653634	15.136979206911914	16.855552770461667	4.956886244259186	7.007746348929515	9.691541903081161	27.516346961699874	2.019809044920161	27.0	19.0	20.0	12.0	16.0	11.0	11.0	2.0	2.0	26.0	11.618001730225274	10.437857777104881	0.28078553689188346	0.2618446062629973	0.24166382213556925	0.21570603470955027	0.018822186024540253	0.4355247003990427	0.5445260104223452	0.4554739895776505	0.8167163346390673	1.3666652125191079	5.401424101225472E-4	2.3484862437170095E-4	4.915854080258147E-4	0.394399366325485	-0.01811286404388497	-26108.937921318226	-1657.6121102623383	-397.6826218436674
4450000	-30502.739600915433	-4379.233380423731	-26123.5062204917	20.720434595820663	2003.2576475959602	212.09621866578746	1.8835696310876928	14.513117982754178	5.944148576102372	6.974092191476498	20.245356914117515	4.828617283286692	5.419074313657529	6.640139801576546	14.962091030352473	1.0186273223878743	26.0	20.0	23.0	7.0	16.0	8.0	11.0	6.0	7.0	22.0	14.221907990859133	10.069502506965579	0.2775019782079458	0.2638297073741103	0.247559468431129	0.21110884598681515	0.050212857276411	0.39062667914373767	0.5115916448132679	0.48840835518672776	0.7673191821631996	1.4654858977925929	5.401502982127264E-4	2.2498599952963438E-4	5.113555327444255E-4	0.38567253218286524	-0.06318295336693842	-26123.5062204917	-1657.6121102623383	-383.8750210039291
4460000	-30482.23902610138	-4375.258067018134	-26106.980959083245	20.95106961913095	2003.02701257265	215.85925251857273	2.4457727642797193	9.761476042801004	4.0550392630708165	5.162631316164429	17.437632035494044	5.062318685664603	19.27400356919857	7.750789262974634	30.355573520315275	0.6565943633693793	28.0	17.0	18.0	13.0	18.0	12.0	8.0	4.0	5.0	23.0	19.32669882100666	13.732512997887403	0.2811262882303991	0.26053290669830004	0.2481929839855112	0.21014782108578992	0.046475809425238046	0.27582993908295717	0.5509895104218029	0.4490104895781928	0.8264107219180191	1.3472712607183317	5.001589288585443E-4	1.9643847207457114E-4	4.943974940282117E-4	0.4042921931851137	-0.10069850145061897	-26106.980959083245	-1657.6121102623383	-377.05963225379605
4470000	-30468.259250427152	-4385.393629191485	-26082.865621235665	21.191349494666227	2002.7867326971148	219.3627848005943	1.6218447803012515	9.644509055231529	2.9983868905079194	5.162507951453492	39.084819035301514	9.274461433677226	10.461105728095369	19.661819662160006	16.321922006760115	0.8091343559344081	27.0	17.0	19.0	13.0	13.0	20.0	1.0	6.0	7.0	23.0	13.251228337421654	16.954159798113384	0.27969860084567366	0.2591420055060268	0.2500105712412169	0.21114882240708285	0.11704861833255113	0.31381826480406555	0.5320635809705816	0.46793641902941413	0.7980243538930093	1.4040591563774436	5.552141719184701E-4	2.8493512562063E-4	5.051109286418419E-4	0.5220198208103017	0.013072177352283193	-26082.865621235665	-1657.6121102623383	-385.12627625590807
4480000	-30459.853795008185	-4375.5158660615025	-26084.337928946683	21.179414277094093	2002.7986679146868	218.15837280055442	2.5494337539832066	13.851972172867107	6.416165909925877	5.745524946683765	20.173383832556613	3.3000359786338165	6.048214291988521	9.950853626042319	17.046206808164847	1.4218666909198203	29.0	13.0	14.0	20.0	18.0	13.0	2.0	5.0	9.0	23.0	14.411869643083289	12.820307584174419	0.28644702613485046	0.2588489078284108	0.24545592108458536	0.20924814495215355	0.028434986955593596	0.252014534279618	0.5313671463100073	0.46863285368998836	0.7969797948592567	1.406148832286889	5.616450372891877E-4	3.180035470700822E-4	4.975639876747171E-4	0.5603253707585195	-0.06989009672716347	-26084.337928946683	-1657.6121102623383	-380.6297848412005
4490000	-30472.093700490583	-4381.179922477702	-26090.91377801288	20.539757216407146	2003.4383249753737	231.7570014038947	2.3148920374371023	15.572159197492185	4.017642355445184	9.025296015139345	31.50322814293493	2.8051476432307973	8.200987643914852	22.58657272661109	8.71390550638424	1.2193068568887133	29.0	9.0	20.0	17.0	19.0	14.0	5.0	9.0	2.0	22.0	14.663716119703837	11.457767218057079	0.2810109439069395	0.2523472930299658	0.24441058103667393	0.22223118202642095	0.09049104576377906	0.1929283968904755	0.5617806231177092	0.4382193768822866	0.8425959506104775	1.3148921596865835	5.333374706067987E-4	2.664287451199124E-4	4.7376418920959634E-4	0.4987566006453159	0.0725127173232077	-26090.91377801288	-1657.6121102623383	-382.60993418898903
4500000	-30480.805507395722	-4366.766493535035	-26114.03901386069	20.735517789663223	2003.2425644021178	222.74369293520112	2.736645229002126	9.714792587539472	7.834293640395234	8.314957196233898	28.629006358392193	1.6257177739379236	3.0884978946956876	13.200193764383547	1.4755886862313565	0.640881577511877	25.0	12.0	27.0	12.0	18.0	13.0	1.0	15.0	6.0	17.0	14.453349069058746	11.329545412625086	0.2803994241057258	0.2591034129026889	0.2424381471772357	0.21805901581434983	0.014880768243815354	0.4099371030581523	0.496733621699129	0.5032663783008666	0.7450341306771373	1.5100679019938152	5.510790568343489E-4	2.946909549742793E-4	4.872872954680758E-4	0.44335744919164644	-0.05733647149880304	-26114.03901386069	-1657.6121102623383	-374.78877709598703
4510000	-30457.179973571034	-4363.876852516336	-26093.303121054698	20.701781626994816	2003.2763005647862	220.5358771506303	2.4227883941102637	13.435932390180689	5.895723143986225	7.5139755640754835	26.765396526975437	1.3070382876993152	5.597544537813622	18.93532762637595	1.3138343216213133	0.6560095411793191	29.0	15.0	22.0	9.0	20.0	11.0	4.0	13.0	6.0	17.0	13.866749953127687	11.357382234018385	0.277390169245945	0.26078189359443027	0.24451286049398746	0.21731507666563749	0.044537387674334704	0.46466134645029994	0.5458436890256089	0.45415631097438663	0.8186926766658792	1.3627114730091274	5.836716559512383E-4	2.6272294150051385E-4	5.053914673723476E-4	0.4440638586817946	-0.10416126135561304	-26093.303121054698	-1657.6121102623383	-368.05581509050705
4520000	-30454.1092472144	-4356.327016556224	-26097.782230658177	20.945467762092775	2003.0326144296882	218.11996833932295	1.5039340657115225	10.774604806388524	5.097265579906662	6.678690438212348	31.80613784604985	2.2454183011330033	4.680961807882862	16.917526121527835	4.269914714286372	0.7837936826278854	29.0	16.0	17.0	14.0	16.0	12.0	6.0	10.0	3.0	23.0	15.945660514620723	12.473461073432565	0.28590226282761055	0.25620437084193176	0.2392123901728028	0.2186809761576551	0.010247147389805103	0.32631297883043664	0.522457817306297	0.4775421826936985	0.7836169905326829	1.4328815772841363	5.744811466166107E-4	2.6143113778695937E-4	5.130805983596485E-4	0.4445249232668876	-0.02466320788106283	-26097.782230658177	-1657.6121102623383	-359.4087810162567
4530000	-30489.628279047938	-4379.4852010724335	-26110.143077975503	21.361500593062846	2002.616581598718	225.17959292710438	2.348949115116522	9.379026847090161	7.436968362597557	9.175264094424056	29.505755344942592	2.277587936881976	8.866502161871193	9.893434188968913	2.6654920659773613	1.1332177815251607	29.0	15.0	21.0	11.0	18.0	11.0	3.0	13.0	1.0	24.0	16.01897486315202	13.22741429434617	0.2811922864977539	0.25545716859197304	0.24931915044013225	0.21403139447014105	0.036190018837995615	0.35295388001356887	0.5421459120692225	0.4578540879307726	0.8131465047946947	1.3738067786590364	5.520775918927732E-4	2.507804563328448E-4	4.840655372662325E-4	0.4126337026365752	0.030750621191070856	-26110.143077975503	-1657.6121102623383	-386.25262911951285
4540000	-30477.580508709252	-4386.857349117372	-26090.723159591882	21.271814365461932	2002.706267826319	227.287768745898	3.7188516218778624	10.98395378714997	3.529723255795552	13.45256868302255	32.74019113626156	1.7590004114149869	5.775909717665399	13.767565061371279	20.987308778559445	1.438490096215954	27.0	20.0	18.0	14.0	15.0	11.0	4.0	7.0	3.0	27.0	13.690444868059515	13.685508800069638	0.2840509230348176	0.2510674296897706	0.2516098265017282	0.2132718207736838	0.13503455535322417	0.26835358946765003	0.5334153610115954	0.4665846389883997	0.8000518435247327	1.400003094342496	5.418788471833737E-4	2.5742888883863754E-4	4.872847917341883E-4	0.4866648502847697	0.007343121983570118	-26090.723159591882	-1657.6121102623383	-389.52670768753427
4550000	-30444.386486070733	-4354.988599297186	-26089.397886773546	21.086493347702717	2002.8915888440781	212.90948493240322	2.168260469114078	11.7110150465543	3.4414926797925314	9.716883644971904	36.88282276148445	1.2666805670182515	3.352291853260752	18.804968874827065	16.57253133713358	1.3165968758599274	30.0	15.0	19.0	12.0	18.0	14.0	3.0	6.0	2.0	27.0	13.009483047647006	12.215627736060515	0.29045044244008467	0.2506159190042382	0.24999047459513077	0.2089431639605467	0.019908018936951464	0.24143778574139915	0.5426306691209996	0.45736933087899545	0.8138735756690699	1.3723522486214343	5.562856533448133E-4	2.5643307862963994E-4	5.02016016965838E-4	0.4123870264941443	-0.11866982781807242	-26089.397886773546	-1657.6121102623383	-355.54258628822294
4560000	-30478.65423106117	-4382.6662503102725	-26095.9879807509	20.737499164590137	2003.2405830271907	225.57290176979862	2.8735017290024407	15.446901309977457	4.830070257525035	9.376193554835043	25.9051356496811	2.748781492815289	2.0006243781717745	12.70491356625251	27.908670827588264	1.2708887026097826	28.0	13.0	17.0	15.0	20.0	13.0	2.0	10.0	3.0	25.0	17.485142770820275	12.000564622841367	0.2910458290563043	0.2512638239449992	0.2441005818347815	0.21358976516391537	0.04346061136022929	0.2665448434357119	0.5460453851122234	0.4539546148877721	0.8189951938742732	1.362106277034418	5.505711001143028E-4	2.6506365248439025E-4	5.078791989609432E-4	0.45034672027787076	-0.025832102465225246	-26095.9879807509	-1657.6121102623383	-383.13465027423575
4570000	-30493.949814201173	-4375.834939029312	-26118.11487517186	20.974512049153784	2003.003570142627	230.2413051111982	2.1558712975184977	13.35958596534129	3.6069592583636942	13.473850732897036	34.87510972431373	1.5426771087695395	8.135350312208304	13.21967877842109	3.261369408032155	1.3810002391523273	28.0	14.0	13.0	20.0	19.0	14.0	6.0	6.0	4.0	22.0	13.138810638098708	13.663417262797035	0.285737568104243	0.25781148273727933	0.24364700345890047	0.2128039456995774	0.0882635331029739	0.35813975322784	0.5214092322074945	0.4785907677925011	0.7820442528451169	1.436027892572586	5.085368068528691E-4	2.038855321994973E-4	4.890063950943098E-4	0.3598572141457164	-0.06724279164996763	-26118.11487517186	-1657.6121102623383	-377.47872564829004
4580000	-30465.91119683899	-4355.331657003059	-26110.579539835933	20.998207300176674	2002.9798748916041	218.29531188953257	2.6771497639485626	15.825703563441227	2.52238173544389	6.401789821676542	29.338038238207805	1.3401019042730429	4.698214400213866	10.514409830814717	1.662817550761098	1.0378512856339648	29.0	18.0	12.0	17.0	16.0	11.0	5.0	13.0	7.0	18.0	12.909568059878264	14.095199814358953	0.2875565565889113	0.25527160693356177	0.24281751410257613	0.21435432237495095	0.0740294282280959	0.2442558690553987	0.5329167547366342	0.4670832452633614	0.7993040006641163	1.4014991794457656	5.451242935412499E-4	2.231232470499531E-4	5.091287619965059E-4	0.36466175856709654	-0.025025383219174736	-26110.579539835933	-1657.6121102623383	-360.0448300639823
4590000	-30465.61964614623	-4358.267781645382	-26107.35186450085	21.14660971971666	2002.8314724720642	226.50516392993762	2.422831305628802	12.358766955237757	1.7056657229883745	8.070010194992205	30.01944169944777	1.0001755245836847	3.365512317501266	13.438065752927326	1.6919975917150238	1.2399213803032454	29.0	18.0	11.0	18.0	16.0	14.0	3.0	14.0	3.0	20.0	14.436407414684988	12.352335425911757	0.2801844484187701	0.257041236636463	0.25097942991799393	0.2117948850267731	0.06719321215816743	0.27941334810609625	0.5241384574145777	0.4758615425854178	0.7861377263704764	1.4278387594211854	5.252151493625802E-4	1.845070661683396E-4	4.821248276109967E-4	0.33353911085481586	0.08328983791489024	-26107.35186450085	-1657.6121102623383	-361.770147622769
4600000	-30468.69603144015	-4357.663853021544	-26111.03217841861	21.05279430520889	2002.925287886572	218.809622665681	2.6048270101539073	9.719872578585816	9.536835787680932	6.1707450454610955	35.82142968793299	0.6611703739318009	2.712417013297244	24.94466517481735	6.629517074097195	0.9230298853722703	28.0	20.0	12.0	17.0	16.0	17.0	1.0	11.0	5.0	19.0	13.93185933862244	9.028278755990096	0.28224505324590127	0.25810204282335203	0.2518227769503792	0.20783012698036765	0.07482357705100004	0.4043200936564628	0.5224523010020334	0.477547698997962	0.78360871681258	1.4328981291428835	5.409821697344709E-4	2.0660403423056753E-4	4.998123515829225E-4	0.34927328176739353	-0.0075063486564096405	-26111.03217841861	-1657.6121102623383	-355.6926453995114
4610000	-30441.9401693482	-4348.717691608427	-26093.22247773977	20.32756771132449	2003.6505144804564	220.20088656808034	1.7505551332402682	10.960253247818928	3.7106727452703705	7.927538987087708	29.42083591862422	0.8625355586076919	7.340056663234937	13.207773077188309	3.274800054273039	0.47779074382814446	29.0	18.0	15.0	14.0	19.0	15.0	6.0	6.0	4.0	20.0	13.734131114398531	10.655336482935754	0.2767860211300664	0.2573537756913064	0.24793715492453958	0.2179230482540877	0.0034578686965137553	0.5423167324877134	0.5400026328271766	0.45999736717281864	0.8099318720073391	1.3802377609935816	5.477037997086895E-4	2.0138365064671204E-4	5.103690604918203E-4	0.3594028135773148	-0.1221700374881145	-26093.22247773977	-1657.6121102623383	-349.68766401369106
4620000	-30471.188210938715	-4374.222261191507	-26096.96594974721	20.502016130523263	2003.4760660612576	218.31964011605305	2.517129908216457	8.044842848066585	7.600621989184622	15.753682030621059	28.935571454576557	2.2596112023874824	6.949534028729811	14.747142895206549	2.5781318473107877	1.0069082140909744	28.0	19.0	18.0	10.0	21.0	13.0	4.0	10.0	5.0	18.0	15.311755736969765	13.495653582000948	0.28101069116477956	0.25794815301934765	0.24825307378301206	0.21278808203286093	0.09246136694458144	0.2430603619023595	0.547421628868421	0.45257837113157434	0.8210593758134607	1.3579768107891859	5.759086359143754E-4	2.9635380036515584E-4	5.080759898622807E-4	0.5075970691931012	-0.019985439800096535	-26096.96594974721	-1657.6121102623383	-381.5965457542931
4630000	-30471.485847451775	-4356.852312874018	-26114.633534577755	20.443361994790003	2003.534720196991	214.86785641878174	2.1073645236451117	11.586383429211402	4.997487191232634	8.27036434304427	32.82336091325857	2.7792497722702274	8.910386311350445	11.37389364704249	1.9301171753477655	0.5527783336942635	27.0	21.0	16.0	15.0	14.0	18.0	5.0	8.0	8.0	14.0	12.995940677338869	12.715366411596507	0.2794855532202853	0.25789517443656795	0.24752979837192615	0.21508947397122072	0.05441036124466695	0.25563628986788106	0.5447879326119643	0.45521206738803105	0.8171091829632466	1.3658793060719105	5.863183809499596E-4	2.2732315184868934E-4	5.138926489831123E-4	0.3892851790829911	0.10980568551822978	-26114.633534577755	-1657.6121102623383	-363.05369463908846
4640000	-30468.894603283836	-4366.955654208627	-26101.938949075207	20.503758568228275	2003.4743236235527	216.8177139476524	1.500308096114524	12.383496620220967	4.56646921196831	8.662871194156947	36.04035161480975	4.103289198717395	8.457764316828259	12.795418587994334	5.33111340469404	0.5785097386713307	29.0	16.0	21.0	12.0	15.0	9.0	9.0	10.0	7.0	18.0	12.469294186782141	13.390200405073607	0.28483715373341006	0.26203292753283297	0.23979014584244335	0.2133397728913138	0.048353859044306134	0.3118619359066895	0.5258293303403264	0.47417066965966875	0.7886738100686397	1.422765237641041	5.367671305346471E-4	2.4897148947143215E-4	4.750749656113217E-4	0.4556681535267935	-0.03369378932606738	-26101.938949075207	-1657.6121102623383	-369.8687769824914
4650000	-30478.755774135556	-4370.248338700199	-26108.507435435356	20.63641357902127	2003.3416686127596	214.62456450511218	2.2783264712937426	8.666810202481347	3.8433282037931584	9.353640997499589	28.348752388456163	2.9237629978240642	8.987132224439584	31.85115939511767	4.582193785863197	0.8812159898627397	29.0	15.0	24.0	8.0	17.0	13.0	9.0	6.0	5.0	20.0	11.557520077858717	11.094003961265816	0.2873682071100748	0.2545764485816088	0.2432572379202296	0.214798106388087	0.010396762785848852	0.30811280546763964	0.5125833578300223	0.48741664216997294	0.7688066193187347	1.4625102291225596	5.557191156799106E-4	2.297796578519161E-4	5.045671101382794E-4	0.4276099066770808	-0.0020170357738585154	-26108.507435435356	-1657.6121102623383	-375.2351463050518
4660000	-30460.37558896829	-4361.096740014644	-26099.278848953647	20.997076092558522	2002.9810060992224	215.4859761039874	1.5303225755171326	10.377340121482309	4.585995140786799	5.921946630317095	26.021786211013115	2.1726302669723787	8.751241069116663	20.830117712977245	1.5999446225130622	0.7246976368724765	28.0	19.0	21.0	12.0	17.0	9.0	8.0	8.0	4.0	20.0	13.527525299757247	13.427938654740602	0.2841394385344526	0.25944610435253407	0.24568504457664195	0.2107294125363716	0.058229485385406565	0.3673934646023736	0.5357940747165094	0.464205925283486	0.8036195965816093	1.3928656828866575	5.506506232507267E-4	2.811912552142145E-4	4.8776668011548367E-4	0.5078794215565844	-0.0947388032238124	-26099.278848953647	-1657.6121102623383	-364.81234522332466
4670000	-30466.4987848232	-4378.765182211595	-26087.733602611606	20.74228035215967	2003.2358018396212	215.25168339073338	1.9375294114046564	7.136748506061745	4.629339827899088	13.282888457529033	40.23500838672452	3.1623452666574647	7.851284281501283	10.489771559661417	2.700986330654512	1.4345869228290253	28.0	23.0	13.0	13.0	16.0	16.0	4.0	8.0	2.0	23.0	13.915823660920367	11.41574267772155	0.28428218131949323	0.2583696284944641	0.24870599115184802	0.20864219903419481	0.08418078105195134	0.3431677336280424	0.5477203286022183	0.4522796713977771	0.8215073855449984	1.3570805520685771	5.34914515441593E-4	2.776672489882228E-4	5.185465020044489E-4	0.5178982514943702	0.011606327772277778	-26087.733602611606	-1657.6121102623383	-386.3155179248786
4680000	-30477.286236554995	-4375.796093271774	-26101.49014328322	20.79783986715209	2003.1802423246288	218.96523601989173	1.87363297429713	9.051450056534163	8.014647860340808	8.46018810340844	28.10579531559869	3.4538656414351823	3.127231707556096	17.68262550354167	13.799835779596995	1.135918360370014	28.0	24.0	16.0	12.0	13.0	11.0	5.0	11.0	4.0	22.0	14.044076260520784	12.866884161110336	0.2833879460273389	0.2546396866561632	0.24802192113640514	0.21395044618009285	0.11015644907304892	0.36508231509363065	0.5498459817555488	0.45015401824444706	0.8246955815519357	1.3507024574133115	5.217393091786279E-4	2.268301235831879E-4	4.919100992645846E-4	0.4174834732546128	0.016554981804157678	-26101.49014328322	-1657.6121102623383	-379.06622032480215
4690000	-30473.13615569772	-4363.652675367173	-26109.48348033055	21.421666346066843	2002.5564158457141	211.55608031687126	1.8347361672059468	10.204789991832847	4.8636250457460415	6.769567706823585	27.570344593579573	2.1257980093907864	2.9268293334660602	14.318223544946997	3.378591342681284	0.8159882472114706	28.0	16.0	20.0	12.0	18.0	9.0	5.0	15.0	5.0	18.0	14.54703686560847	11.561647061422986	0.2792183468948194	0.2611005246885482	0.25295936461254565	0.20672176380408686	0.03806726503702792	0.3271331448701916	0.5686526299254019	0.43134737007459417	0.8529030435760466	1.294272469299924	5.595776720036561E-4	2.3040651288240885E-4	5.349599749915067E-4	0.4048665044065534	-0.03223071426575434	-26109.48348033055	-1657.6121102623383	-369.37014021722166
4700000	-30451.716383102925	-4363.709859925655	-26088.006523177268	20.84559815455974	2003.1324840372213	209.490236054473	1.9158235546637636	14.122348150144282	3.5798901299135153	6.633933222858941	27.860771260064343	9.59912648287021	2.2877433458819785	10.653542318849954	3.815912328896868	1.0037380833242413	28.0	15.0	14.0	19.0	16.0	10.0	7.0	14.0	3.0	20.0	13.021808028217615	11.597802057907074	0.2876982053034992	0.25538648933582314	0.24887211740057683	0.20804318796010088	0.0047918856869657335	0.45805282565169336	0.5387706615112933	0.4612293384887031	0.8080840794717569	1.3839343328698417	5.514805971710766E-4	2.1953921003505346E-4	5.192828052877198E-4	0.3651807575714496	-0.03776535814063368	-26088.006523177268	-1657.6121102623383	-367.06257008545487
4710000	-30465.05726515236	-4360.4449285580495	-26104.612336594313	20.6627741577412	2003.3153080340396	206.02186015406107	1.9585478819500202	9.351019801009185	3.3898991694535914	5.1962616012052685	27.550676844863013	27.998570219263367	4.620036415550143	12.069692125428984	2.156650117894495	0.4908263656021818	24.0	19.0	17.0	16.0	17.0	1.0	14.0	17.0	6.0	15.0	15.022989662933144	13.985149006559253	0.29002833515301224	0.2555635158852148	0.23884106264540855	0.21556708631636445	0.06742260334097094	0.43324523773020496	0.5252706849339417	0.47472931506605487	0.7878359165246533	1.4244414722022052	5.599020946605044E-4	3.0629416326277876E-4	5.26461511469773E-4	0.5061496490476556	-0.048824759725477486	-26104.612336594313	-1657.6121102623383	-365.7583794720246
4720000	-30469.790982688464	-4378.192997868375	-26091.597984820088	20.899221185909195	2003.0788610058717	213.75490697189593	2.64075667286738	10.764113693611513	3.155592783372272	5.673926509409051	17.02992399719723	16.351532182045467	4.088125669343197	16.25932422470135	0.8947410420043136	0.8246223519196563	30.0	16.0	11.0	18.0	16.0	2.0	15.0	18.0	9.0	11.0	13.934383474639752	12.187765015734348	0.28264985387221153	0.2580254635854466	0.23894113855236152	0.22038354398998045	0.04433849068202099	0.35350580293550454	0.5251806067208391	0.4748193932791575	0.7877008112282528	1.424711754947368	5.543405755164277E-4	2.7167921410746026E-4	5.277395959643199E-4	0.497217989975305	-0.06731257515603246	-26091.597984820088	-1657.6121102623383	-385.9711695786536
4730000	-30457.90149937357	-4376.573797155974	-26081.327702217593	21.153351260964254	2002.8247309308167	222.65793993224275	2.012718909677763	8.843029189613427	4.032134041674428	11.605222858039417	32.750490852514105	7.108943568439053	2.8056258807695653	7.427570396880386	0.776728407752722	0.9167449122117244	27.0	20.0	10.0	18.0	17.0	3.0	12.0	21.0	10.0	8.0	13.786906315045751	12.877674676150068	0.2859389519530667	0.2600114240429966	0.2403435608404711	0.21370606316346558	0.03471279677400783	0.35113650835386007	0.5222664405684952	0.4777335594315016	0.7833299509701257	1.4334558097014107	5.413153382347328E-4	2.4337719771399632E-4	5.157660279970445E-4	0.4743446640102269	0.038390515567710955	-26081.327702217593	-1657.6121102623383	-385.8176961502502
4740000	-30462.21710232547	-4366.949330887473	-26095.267771437997	20.83446013185465	2003.1436220599262	212.44604184212093	1.533159072883203	8.21749930853423	3.2146769647955957	12.716608602549867	39.650394256134845	1.9668511183020545	1.8916693014051762	9.137263811135648	0.49298367664291654	1.8412000225460348	27.0	19.0	11.0	24.0	12.0	6.0	9.0	22.0	9.0	7.0	15.924773165823153	12.793264169270946	0.2799213758145674	0.2579802048701592	0.24813173457019796	0.2139666847450754	0.10450595596872772	0.23360497175059894	0.5325353084791833	0.46746469152081405	0.798731882191749	1.4026437219277403	5.453945547489876E-4	2.2694535903618722E-4	5.327361085716199E-4	0.4408951232270086	0.05357098082543234	-26095.267771437997	-1657.6121102623383	-371.10530326057506
4750000	-30470.402606662967	-4374.77527281505	-26095.627333847915	21.348835401699606	2002.6292467900812	229.46975906827237	3.8286247344469713	13.765743081263254	3.356099381115601	13.594136601316437	28.776472487439364	0.8187553577052846	3.159146345618208	12.099658239496815	0.5189030920059851	1.6963395881339633	28.0	19.0	10.0	19.0	16.0	9.0	6.0	19.0	12.0	8.0	17.044234844550385	13.53116232189912	0.2782760143810471	0.2671384745673778	0.23966209508825592	0.21492341596331918	0.1839379150866481	0.23894136302304486	0.5401390100214832	0.4598609899785142	0.8101364195957564	1.3798285565790558	4.8089020143907374E-4	2.0403200931650147E-4	4.7216876203084036E-4	0.41653680375871616	-0.010597769701192904	-26095.627333847915	-1657.6121102623383	-377.9254429495779
4760000	-30483.979376335417	-4380.488166150987	-26103.49121018443	20.989572122657	2002.988510069124	229.7892891394059	2.9042441529104854	12.58670726434149	3.044250989156095	10.521551111174025	30.41281851619422	4.891234777079991	3.732206342563133	13.553446236552862	0.5863085792019764	0.7699585008505296	33.0	18.0	7.0	17.0	18.0	6.0	9.0	17.0	9.0	12.0	14.538540138930614	13.49633518335925	0.2738188484806838	0.26633954768296914	0.24870968266660082	0.21113192116974638	0.05069874446779383	0.31096896396241025	0.5178102380488071	0.4821897619511905	0.7766462419853771	1.4468267970749074	4.8071944163709913E-4	1.6284257742036078E-4	4.883628218317118E-4	0.3236640628131115	0.03319148814932523	-26103.49121018443	-1657.6121102623383	-387.05683024989645
4770000	-30476.022024138903	-4388.919158203631	-26087.102865935274	21.370205121428985	2002.6078770703518	230.73605072335837	3.7653117105131733	10.635587183977309	2.8287096406982997	10.586860990860103	31.61040330042047	3.0311566067626186	4.0489885414901785	12.535191704964026	0.48426798466787424	1.2294629868640916	30.0	16.0	11.0	20.0	16.0	10.0	2.0	21.0	10.0	10.0	14.641848565862757	15.51864690035055	0.2798504718312087	0.25826912873139507	0.24592359458596683	0.21595680485142954	0.043189917623386316	0.2166857744807747	0.5420829629462808	0.45791703705371695	0.813052089512461	1.3739956596455587	4.683883743829833E-4	1.6920070414818217E-4	4.6606608196978996E-4	0.34061991557835497	0.06961904586100974	-26087.102865935274	-1657.6121102623383	-395.65944377635174
4780000	-30474.592696735326	-4380.1732948985555	-26094.41940183677	20.69620419146285	2003.281878000318	223.65555644839972	2.1756376583982098	10.660642735380415	9.734802345744887	7.7139277818307095	16.986968767400153	6.792125989047419	7.3683741209339555	13.65148444382308	0.49984516490676834	1.1986197993049632	27.0	18.0	20.0	13.0	19.0	10.0	5.0	13.0	13.0	8.0	12.803122583773538	12.321813632996697	0.28350785053868494	0.2577484487520479	0.24808375911496364	0.21065994159430365	0.031270405189231666	0.4176285198283889	0.509660464896321	0.4903395351036769	0.7644226700533848	1.4712804688811796	5.108081290059013E-4	2.3284077039919415E-4	4.889817509175762E-4	0.43936637751812213	-0.04892075981263174	-26094.41940183677	-1657.6121102623383	-388.8323736586386
4790000	-30489.878033906665	-4382.098569644913	-26107.779464261752	20.69354424442149	2003.2845379473595	221.22631178127511	1.8965781183340977	11.948932484553673	8.27581530678459	21.69266010544944	20.515874508447816	5.7791910885342315	14.580472829022646	14.250940288224328	0.6322213057868928	0.4623707521753175	28.0	18.0	30.0	9.0	11.0	9.0	5.0	13.0	13.0	10.0	13.115089171062309	9.705794809714622	0.2822569688607362	0.25794839524885965	0.24723197074736877	0.21256266514303543	0.03960530577302459	0.34679108534119985	0.5417527245034275	0.4582472754965707	0.8125567759269908	1.3749865513364392	5.062695528237202E-4	2.3013041865836204E-4	4.8538804463872583E-4	0.4638369140407619	-0.02649576767847318	-26107.779464261752	-1657.6121102623383	-389.0503947726205
4800000	-30465.670977984984	-4380.23372249141	-26085.437255493573	21.715991241938262	2002.2620909498426	229.48263133687954	3.190455417568309	8.35004535643385	8.423042639732627	20.999147134943872	27.738534301578145	1.7653612983795723	2.938269279449198	15.808195181107278	0.6611047832166665	1.0309280490313344	27.0	20.0	27.0	11.0	10.0	5.0	8.0	16.0	13.0	9.0	13.895161102120412	13.801177112852802	0.2815199871118989	0.2586928890117402	0.24429185641856044	0.21549526745780048	0.0183647631088953	0.3251060165481291	0.5185433437411406	0.4814566562588577	0.7777458026720766	1.4446270884861907	4.901254945565097E-4	1.8539524448548897E-4	4.7435004770551414E-4	0.397558476044995	-0.018205311025177393	-26085.437255493573	-1657.6121102623383	-387.14913137885367
4810000	-30484.15707969949	-4380.524462773522	-26103.632616925966	20.92643500930619	2003.0516471824747	220.62658901127168	2.051109046459927	11.793427421650392	8.154447953001819	19.619211012295867	26.094524052922466	0.5625735203389867	2.2326950343671332	11.832996846440567	2.5167389577098165	0.7929607885352433	26.0	19.0	31.0	8.0	11.0	10.0	4.0	15.0	11.0	11.0	13.064121798783242	11.218088529223229	0.28162964497006465	0.25721714021011516	0.2427350521528877	0.2184181626669324	0.025590769536906498	0.4320410266558213	0.48713208329865665	0.5128679167013419	0.7306331046485591	1.5388776448525978	5.409357818321579E-4	2.0549442397162527E-4	5.065939044015545E-4	0.3839754527850264	0.06043260534987703	-26103.632616925966	-1657.6121102623383	-384.8944084186695
4820000	-30490.081340134726	-4372.0279536157595	-26118.053386518965	20.955008252707394	2003.0230739390736	223.32860976890734	2.1059525734907316	11.550002402800116	5.323437777874414	8.55163087811334	26.68134250736091	1.790764168979641	12.074855813573382	21.439724189080916	0.6642294840981409	1.5634717618739515	29.0	12.0	24.0	14.0	17.0	12.0	10.0	7.0	18.0	3.0	12.757718922557677	13.679745547588372	0.27555327510286337	0.265535744454123	0.24659517786707685	0.21231580257593674	0.04091692682853022	0.2574512494484957	0.5511510723051005	0.4488489276948977	0.826653043178379	1.3467864887870669	5.262277023102358E-4	1.8458665171334275E-4	5.176028509135323E-4	0.3511259381323154	-0.11040871304949663	-26118.053386518965	-1657.6121102623383	-373.84223967741696
4830000	-30489.948679395908	-4389.514414860741	-26100.434264535164	21.77402919950011	2002.2040529922808	235.69369076943002	3.160971819693653	19.41965077638572	6.168549885228212	6.541521378161858	22.10676791209022	3.005791400327339	14.813417989538861	9.563354699270029	0.7491928423931675	1.569339224353926	29.0	8.0	29.0	10.0	18.0	16.0	11.0	5.0	16.0	4.0	13.02656800379423	12.655103124478385	0.27955112295712764	0.26582479658835645	0.23888514602232538	0.2157389344321904	0.07089432842433803	0.30395615945728116	0.5154817543978878	0.48451824560211076	0.7731538273050007	1.4538134915436365	4.682817112851119E-4	1.8148774846026328E-4	4.618999201773585E-4	0.3826240479394844	0.11178119241577947	-26100.434264535164	-1657.6121102623383	-393.1825779437977
4840000	-30489.603453557094	-4386.410000599133	-26103.19345295796	21.3418950678463	2002.6361871239346	224.5971656056733	2.7711560307240206	10.397942814290557	8.483241556117093	12.298568230864383	40.81546539264832	7.35268673548371	14.819455365895612	3.0648475156852824	0.6229065317639518	1.2572577967168383	29.0	3.0	24.0	22.0	15.0	11.0	19.0	7.0	11.0	5.0	15.15370335742255	12.165200779107877	0.2794477152420954	0.2640243171086635	0.2516906493861487	0.20483731826309223	0.007531782524481647	0.4485535231338765	0.5312558072616145	0.468744192738384	0.7968128011477259	1.406482908892182	5.067846644077618E-4	2.1329837729404467E-4	5.052898270719762E-4	0.43372456684172717	0.09284194821227439	-26103.19345295796	-1657.6121102623383	-394.19191476771454
4850000	-30456.77194783464	-4359.660329794706	-26097.111618039933	21.15167115029952	2002.8264110414814	213.91774599784887	2.9009139015331677	3.78593401604487	10.486532422650013	8.491569547078491	23.152592505741215	1.4476098025619297	8.027007558287687	1.2470201040434366	0.431565893593634	0.8104913860842643	27.0	4.0	20.0	25.0	17.0	16.0	18.0	5.0	7.0	7.0	12.356271211120502	12.661466979716636	0.28350253351628346	0.25296771620362557	0.24923855063519812	0.21429119964489257	0.017860344508962983	0.2931008133125342	0.5458484775226352	0.45415152247736307	0.8186998587722707	1.3626971049607821	5.493442657849664E-4	1.975575918996974E-4	5.35665703203995E-4	0.3427321379922506	0.03188400427740204	-26097.111618039933	-1657.6121102623383	-371.51153750707573
4860000	-30480.080864276377	-4388.61341443429	-26091.467449842086	20.695008533374793	2003.283073658406	225.21213771039896	3.7336255370769944	2.416124529447975	7.967244513477318	8.435655133878551	26.02762732596502	1.9117813732086992	9.353354539118403	3.4779025790635885	1.4002917707258415	0.7126786973029393	21.0	4.0	18.0	35.0	17.0	13.0	18.0	3.0	3.0	14.0	12.99705960167875	11.177973128262016	0.2858909744111892	0.25716209225505265	0.23987925119559222	0.21706768213816569	0.03868280268170233	0.3262074090803723	0.5286564469911829	0.4713435530088156	0.7929141076935293	1.4142823778798561	4.996995606917612E-4	1.7318587739790825E-4	4.763653155187299E-4	0.3325972117141582	-0.023367300425080072	-26091.467449842086	-1657.6121102623383	-399.31189110667856
4870000	-30477.591007572017	-4382.903373523295	-26094.68763404872	20.894332086407626	2003.0837501053734	216.25540857362137	1.3404366264114826	1.3607432530092245	9.600787791777488	11.313662486261402	18.484585850555092	3.382779037591338	12.966178833065145	1.0105319696954969	1.3841697646175521	0.9018002505091971	21.0	8.0	16.0	30.0	21.0	12.0	21.0	2.0	11.0	4.0	12.239045748304575	14.110677486215408	0.28194254848849826	0.25533942618560157	0.24740507775486562	0.21531294757103436	0.019774883406154246	0.3006453199103367	0.5206250214456073	0.4793749785543913	0.7808680413753724	1.438380943662402	5.742531562636633E-4	2.8092902870911193E-4	5.333921350448339E-4	0.4869711324904456	0.0501232714613984	-26094.68763404872	-1657.6121102623383	-393.42234975338096
4880000	-30474.47189697309	-4370.65993854129	-26103.811958431797	20.809982059639758	2003.1681001321413	216.03050460544586	1.5313326152267235	3.704336070561054	16.410400106028103	9.570887729272792	17.8647376790282	2.321610689856932	14.934897107527062	1.1511621266799401	0.45608876712515656	0.938969472710967	23.0	6.0	11.0	33.0	24.0	12.0	16.0	4.0	13.0	4.0	12.641862649694689	10.661307743820258	0.2745109653100133	0.26514780386700876	0.2416037180271319	0.21873751279584605	0.0391831166382022	0.4207240617932562	0.5239787849999179	0.47602121500008077	0.7858982390608753	1.428317861937492	5.01239324728762E-4	2.060534292057328E-4	4.928432122053505E-4	0.4140216433796411	-0.01745293793415935	-26103.811958431797	-1657.6121102623383	-379.6870725877206
4890000	-30463.5934311822	-4368.799995265822	-26094.793435916377	20.778784414447987	2003.199297777333	216.72909586838716	1.7625228721342165	5.501535758140698	25.32946478288536	5.595456862898437	19.345799291228417	3.7986104890578476	10.416489892491915	2.4099310105802227	0.47455733177474907	1.539386518986357	27.0	2.0	9.0	36.0	21.0	14.0	16.0	5.0	14.0	2.0	11.10141745445165	14.186266698770982	0.28138720657811384	0.2602111239340966	0.24483035185887822	0.2135713176289114	0.041314846586171614	0.2363030896637348	0.538371243839069	0.46162875616092997	0.8074850062759769	1.3851327991936904	5.264827753158107E-4	1.960328019230697E-4	4.886300786835368E-4	0.40692095651261756	-0.042647767639432406	-26094.793435916377	-1657.6121102623383	-376.66886028255834
4900000	-30458.47119273752	-4364.894509513196	-26093.576683224324	21.44942573318593	2002.528656458595	222.13094390585266	1.7904712168869874	2.7122558548434177	15.855074777672913	7.282249294063518	27.211278378491613	3.650341564677641	10.667362060666887	16.97845547356646	0.4489582801701603	0.7727934638521552	25.0	4.0	10.0	37.0	16.0	14.0	18.0	2.0	10.0	10.0	15.91363973070615	12.42114189677548	0.27655840181247715	0.25970252779729813	0.24698582494661572	0.2167532454436091	0.03158720450741858	0.29437762311074905	0.5355316141050527	0.4644683858949462	0.80322594069654	1.3936532048869188	5.264390358305438E-4	1.6560881589220444E-4	4.903330957498883E-4	0.32219992321393565	0.12137283242081745	-26093.576683224324	-1657.6121102623383	-370.9390027790844
4910000	-30465.285434465164	-4375.532140680976	-26089.75329378419	20.726775110044546	2003.2513070817363	215.62168714063048	1.7450064433701413	8.912089147958373	10.068054568636272	5.723708290759757	27.717402982589164	5.989097974504394	16.321965234233858	7.235837657241286	0.40149023303068193	0.8627577673764086	24.0	9.0	12.0	31.0	20.0	14.0	17.0	1.0	11.0	7.0	13.435143832593328	15.923373671847868	0.2798984332784824	0.2582487651022995	0.25116578496568104	0.21068701665353723	0.05775200410229131	0.3464426829850963	0.5297131566745986	0.47028684332540016	0.7944990311735805	1.4111116844986706	5.535791714130205E-4	2.741886104481011E-4	5.283249448065571E-4	0.48310197612242667	0.06064975683971674	-26089.75329378419	-1657.6121102623383	-381.5171915456616
4920000	-30469.591609114497	-4369.298444073522	-26100.293165040977	21.665013285301132	2002.3130689064799	211.75862533755728	1.5397030245123697	5.209626531283524	8.794341190805893	6.285851411378154	22.24551671504344	3.7986351491503356	12.33191937703159	2.504360108969269	0.46419483026695313	1.0727486277736609	29.0	6.0	12.0	31.0	18.0	18.0	10.0	7.0	9.0	6.0	13.951800469978023	13.826362175658234	0.2823431883538724	0.259958159537355	0.24794845942196247	0.2097501926868103	0.007351159272348927	0.2977042264564189	0.5072321265261585	0.4927678734738401	0.7607804866223229	1.4785667808345904	5.604133052862967E-4	2.3546881120471046E-4	5.47764080560473E-4	0.4057244063039915	-0.053820263010511356	-26100.293165040977	-1657.6121102623383	-380.180527627302
4930000	-30484.06677612479	-4386.480044887685	-26097.586731237105	21.446260025569202	2002.5318221662117	221.76883267395237	1.5464869839251183	3.731220399001066	13.12720741402385	7.9081581135245	31.75838486698765	7.802720826554679	19.786759394117883	3.789483367087293	0.9018771487494892	1.4333857524387839	28.0	1.0	11.0	37.0	16.0	18.0	14.0	4.0	9.0	8.0	10.986754984792299	12.83390441424327	0.27806673075862653	0.261981836704758	0.24703067420265962	0.2129207583339561	0.02881960959057692	0.34515139792598576	0.5384100214282503	0.4615899785717481	0.8075431674838828	1.3850164457171519	5.049938832331304E-4	2.633254109042614E-4	4.958902499786722E-4	0.49496793924591975	-0.03807970934896596	-26097.586731237105	-1657.6121102623383	-395.0871187179588
4940000	-30451.13365084003	-4358.143124466537	-26092.990526373495	20.636252643958926	2003.341829547822	207.234709654346	1.667056074270675	5.864096712335602	17.842380963722324	7.899127761612933	22.642009887273773	2.248636944551388	9.488520441654346	3.349158885894925	0.6254998174489238	0.6332522084580084	25.0	6.0	7.0	38.0	19.0	12.0	15.0	7.0	13.0	4.0	11.702789714136019	11.50847689831608	0.28346488126275005	0.2532931790684627	0.2537513158454704	0.2094906238233171	0.061738609020589655	0.22202572578899643	0.5255308132809063	0.47446918671909183	0.7882260743242853	1.4236609482409706	5.508391395898264E-4	2.4375373619014239E-4	5.327749688674631E-4	0.4320609509496084	0.003206849730016942	-26092.990526373495	-1657.6121102623383	-368.4518209004957
4950000	-30467.694392583508	-4371.028148446994	-26096.66624413651	20.654813218636296	2003.3232689731446	213.63223649004786	1.6410149116306894	4.665107596524147	8.142611654605936	7.084278733130861	22.467112284481686	7.762492430497195	12.209459146247589	1.1876610141682207	0.7761614741353049	0.4264525446708027	28.0	6.0	10.0	33.0	16.0	14.0	19.0	5.0	8.0	7.0	13.756499788750302	10.378326098429705	0.2845454117060075	0.25160819687920016	0.24733602562598697	0.21651036578880567	0.05300461106229778	0.3241459498606909	0.5073737150128127	0.49262628498718564	0.7609928504536808	1.478141939759948	5.458490084562583E-4	2.1342316960543386E-4	4.963692392734822E-4	0.3911758533796119	-0.0664201966031665	-26096.66624413651	-1657.6121102623383	-385.4251027634367
4960000	-30446.650642295255	-4354.15820638317	-26092.492435912085	20.53939274189902	2003.4386894498818	206.32958996567487	1.2345489978080344	3.490759308757949	10.069603881333583	5.3147674865404495	19.449119126093358	7.993162703210792	14.368161525185103	2.7821111321250442	1.5439645445860857	0.6559268571030018	28.0	1.0	20.0	27.0	18.0	14.0	16.0	3.0	3.0	16.0	11.256384465564162	13.402024107858525	0.28258092359043396	0.25489356229674426	0.2431302776050873	0.21939523650773493	0.03462383783570718	0.3641004268735671	0.49600263180534654	0.5039973681946516	0.7439377434058568	1.5122612620569558	5.850927435675357E-4	2.745897770243997E-4	5.360240082195761E-4	0.49767182299261103	-0.05580046898312311	-26092.492435912085	-1657.6121102623383	-366.2698885076358
4970000	-30494.362943556236	-4381.455161090758	-26112.907782465478	20.713828916451448	2003.2642532753296	214.9997005112863	1.604520603815323	2.827487818965429	11.163027499384052	7.203578645421001	31.510821872028973	8.84562298693091	11.60020007857905	12.526025577529166	0.9920750601389604	0.7241538002777068	25.0	3.0	26.0	22.0	15.0	11.0	21.0	2.0	9.0	12.0	12.181806473623636	12.429009241287076	0.28233990530737585	0.25515689462698404	0.24657244097368142	0.21593075909195925	0.05021237060225668	0.23826977674728897	0.49456288502563417	0.5054371149743635	0.7417783154075082	1.5165812712862277	5.249892525916721E-4	2.1499541595137428E-4	4.961729233965549E-4	0.402867649836684	-0.03962022581344588	-26112.907782465478	-1657.6121102623383	-390.78541535248934
4980000	-30486.45144368133	-4367.488999183314	-26118.962444498015	20.350344567156135	2003.6277376246248	206.7662508763715	1.6938583388740776	4.626763481699289	13.873327331214211	8.659949307399605	15.800771001938646	2.5357484912113546	15.49647852479344	1.651969605675801	1.2297817696445148	0.5857152598421342	28.0	2.0	22.0	29.0	18.0	10.0	15.0	6.0	6.0	10.0	15.922144495408105	10.214352431601984	0.28427845431360466	0.2526256887498711	0.2437706631307519	0.21932519380577276	0.08909174362634215	0.3067010737844318	0.5370342270087126	0.46296577299128516	0.8054796594897096	1.3891445637124356	5.97445569245659E-4	2.45245425784294E-4	5.695048970406995E-4	0.41736886363363546	-0.04359954861897005	-26118.962444498015	-1657.6121102623383	-377.2287769421507
4990000	-30495.87406479183	-4377.5960152304715	-26118.27804956136	20.857527656713593	2003.1205545350674	217.06746905411654	2.3289221080217635	11.18753232519218	13.557383846333158	7.21302744541965	17.440358887287168	4.361211616419322	16.249216054133242	0.8455386401496647	0.8094064556359333	0.9074431740543344	27.0	5.0	17.0	27.0	18.0	11.0	20.0	2.0	3.0	16.0	13.720945396931596	10.951336002611063	0.2871187154725417	0.2495385328330846	0.2456481806422666	0.21769457105210763	0.03292328044785467	0.27273519699902266	0.5054669486822647	0.4945330513177331	0.7581329554648437	1.4838632570513663	5.13636827608979E-4	1.8076500670951963E-4	5.245512441493561E-4	0.3688490952442842	-0.04017417057529796	-26118.27804956136	-1657.6121102623383	-387.5996473580097
5000000	-30490.20817880029	-4383.357436799344	-26106.850742000945	20.979577907222534	2002.9985042845583	220.14088044410488	1.642492750868993	3.0901365162476777	13.474026627497048	6.005486582912404	25.80735647065215	6.847114080939505	11.539480748884618	4.455013483939263	1.170858828251086	0.7375369368283209	25.0	4.0	13.0	34.0	19.0	6.0	23.0	1.0	10.0	11.0	15.399349389968428	11.293608051850816	0.2859120150787291	0.2558652839766552	0.24925921788489996	0.20896348305971627	0.11091674158979463	0.30319596300377255	0.5117638245308507	0.4882361754691473	0.7675774287577642	1.4649692666880663	5.085783852526594E-4	1.7993273342879138E-4	4.8578538739716754E-4	0.35821147747278725	-0.01655083673366824	-26106.850742000945	-1657.6121102623383	-393.3582979940844
5010000	-30505.08109836602	-4379.58749357616	-26125.49360478986	20.932552715200337	2003.0455294765807	206.84621131234448	1.7006623644626238	2.948004934693008	13.995491645817928	5.662273485727509	14.515319345636751	10.07668538495916	10.574417921499917	26.817089865410836	1.9151321715266678	0.934055274459877	25.0	2.0	12.0	37.0	19.0	9.0	14.0	6.0	11.0	11.0	15.887110928149957	11.283862612147155	0.2741788787923649	0.2575363296304151	0.24808919411228408	0.22019559746493647	0.020207579375407892	0.2959472517116459	0.547104636459124	0.4528953635408742	0.8205839295103012	1.3589279573054214	5.778342682147224E-4	2.451501116068924E-4	5.353222188114341E-4	0.434637931835992	-0.05593816291678578	-26125.49360478986	-1657.6121102623383	-387.5311350558856
5020000	-30497.47646687407	-4383.253710929432	-26114.22275594464	21.002429348444586	2002.9756528433363	210.59539696631794	1.8397815148185526	3.068949124530198	8.794189288860698	9.417467150314597	12.46239883380842	10.936179428353144	7.886453003437595	31.88150769958249	1.4211882856916016	0.8454643236554724	21.0	5.0	10.0	35.0	13.0	12.0	21.0	7.0	14.0	8.0	10.723745206955622	10.80135137028162	0.2753582684190451	0.25692349715875756	0.2528448643712964	0.2148733700509017	0.0204470684382459	0.33829983624422627	0.507021131199827	0.49297886880017117	0.760464021795576	1.4791998794946657	5.823088706080331E-4	2.1772848386704936E-4	5.346821239071372E-4	0.3723650716551271	0.004476374805836399	-26114.22275594464	-1657.6121102623383	-393.3117729446924
5030000	-30478.958684759265	-4378.052156942807	-26100.90652781646	20.516733438909093	2003.4613487528718	210.90275004610652	1.7965288608992334	1.9570915535042228	9.857837185066696	6.727069294731757	24.484864972527017	21.1864589909526	11.518428478424092	21.619700931503306	1.606045460656464	0.744626023528333	21.0	8.0	18.0	30.0	6.0	5.0	28.0	5.0	12.0	13.0	12.926633786961807	14.379142632109545	0.2783797540702166	0.26296638415452006	0.2435229305411038	0.2151309312341603	0.03126782552754682	0.3156080344194618	0.5282910359034663	0.471708964096531	0.792366039835458	1.4153788062891106	5.621314240356652E-4	2.1016035620572546E-4	5.322256524688888E-4	0.384272780856281	-0.03447277362437951	-26100.90652781646	-1657.6121102623383	-385.43599503177785
5040000	-30494.6412474593	-4382.4341647576675	-26112.207082701636	21.1294217566899	2002.848660435091	212.76380150658267	2.32424909300943	11.13799470065503	16.122944005916718	8.23081391123082	18.104655732929636	10.641353151192996	13.19795175414266	23.0415675699694	3.557296592853497	1.2696561033563623	28.0	3.0	15.0	32.0	15.0	6.0	19.0	3.0	10.0	15.0	14.980308093209642	13.31840683489789	0.281236629474259	0.2554863630820667	0.25140239062478764	0.21187461681888753	0.03852522972990808	0.2787898735797519	0.5069485458825054	0.49305145411749207	0.7603551535079702	1.479417674210483	5.931346027181783E-4	2.7831556071715864E-4	5.378956951465003E-4	0.44801069488438	-0.07919270803074845	-26112.207082701636	-1657.6121102623383	-387.98692197389653
5050000	-30502.30246273081	-4384.823790776618	-26117.478671954195	21.3164933832679	2002.661588808513	219.68785994564908	1.4740106507173811	2.323653378306102	14.084115508406821	5.602885741179854	8.835561719048407	23.998662342959694	7.0212609101146475	36.78492316332385	1.8033277513157264	1.2532823602711818	26.0	2.0	17.0	30.0	4.0	12.0	27.0	3.0	9.0	16.0	13.188958809192895	13.018543601269883	0.2776335120738937	0.2562606994678952	0.2524020832113978	0.21370370524681406	0.08345093741264677	0.3334746188442262	0.4921508299488532	0.5078491700511443	0.7381605547430944	1.5238187246634736	4.950340151600035E-4	2.3599460053839416E-4	4.7067617843356854E-4	0.4462709376187773	-0.10324620474101229	-26117.478671954195	-1657.6121102623383	-388.7837723021961
5060000	-30472.779787232208	-4371.410402497586	-26101.369384734622	21.006490503791888	2002.971591687989	214.4764189135583	2.142768840246207	6.164560689035767	5.603440418271304	7.677827487843127	15.745850764552056	22.73298601473762	12.734151415474928	31.45788664922884	2.507978455568298	0.7926011228083591	29.0	1.0	17.0	28.0	9.0	8.0	26.0	1.0	12.0	15.0	13.753746440289833	12.253735924502772	0.2761800986500297	0.26166642420999814	0.25392913296126285	0.2082243441787102	0.04215183934659463	0.2191582287216341	0.5416494828175433	0.4583505171824536	0.8124019271784216	1.3752963315298348	5.161326538723226E-4	2.701255619431247E-4	5.087740340649317E-4	0.47232076267391904	0.023999359682544123	-26101.369384734622	-1657.6121102623383	-379.79949289328
5070000	-30473.817000144125	-4371.1173919666835	-26102.69960817744	20.583198706799998	2003.394883484981	205.20636628139235	2.233672492199168	6.772846456405169	10.235816344674873	9.427663575218055	19.928715765513488	22.858766365488	11.185455659196077	43.31260251710414	2.328311573688537	0.539492723599071	28.0	3.0	18.0	34.0	6.0	9.0	20.0	1.0	8.0	19.0	12.251001655979689	11.919194063125072	0.2822054188927181	0.2543811488204258	0.25027548890404866	0.2131379433828083	0.1094841548785218	0.24808204283096374	0.5093242074700896	0.4906757925299073	0.7639183287962356	1.4722894207366004	5.223939542733037E-4	2.5888903847631425E-4	5.206970929504673E-4	0.4804707261143346	-0.0274570399696107	-26102.69960817744	-1657.6121102623383	-376.93758020424684
5080000	-30467.336337863115	-4362.733813328814	-26104.6025245343	20.74727470059895	2003.230807491182	199.88239614617245	1.7185141459855124	3.7369539984626643	4.7936768451913405	4.812286959902747	19.084501376602535	41.24003065116041	7.530361295352129	46.798452328439474	2.208018001844219	1.248200756472489	28.0	5.0	8.0	40.0	6.0	9.0	20.0	3.0	2.0	25.0	15.290765354187851	10.778136376852139	0.27732476468439204	0.25961748107873156	0.24507177303022828	0.21798598120664905	0.07172924897039944	0.3926248983024181	0.5275707302625582	0.47242926973743865	0.7912856775174008	1.4175401078877432	5.947028405879493E-4	3.10158019513085E-4	5.545283557567504E-4	0.5362360554783978	-0.052570859142777836	-26104.6025245343	-1657.6121102623383	-366.1417107068512
5090000	-30464.11271245403	-4369.882937943236	-26094.229774510794	21.440263291418287	2002.5378189003627	208.46838403759574	2.267798685734595	6.772267956146123	12.46971843723027	6.235072015863026	14.249631794839111	18.329420931207565	6.720539405255234	21.120708823222017	7.029819863352273	1.7575294888846775	27.0	7.0	4.0	38.0	10.0	7.0	24.0	3.0	1.0	25.0	11.97501680822413	17.05644508412753	0.2782894022066753	0.2595875872090931	0.24801422288525116	0.21410878769898142	0.026048192635000304	0.39515099852587926	0.5165315386412387	0.48346846135875776	0.7747283635493325	1.4506635781811377	5.455023925108934E-4	2.7913671912954186E-4	5.258100634326626E-4	0.5046892861606437	-0.017580325550773004	-26094.229774510794	-1657.6121102623383	-376.1071738628377
5100000	-30488.73125628417	-4382.376703025739	-26106.35455325843	20.960030901114713	2003.018051290666	211.825201084148	3.2732240434129163	9.626492289279797	10.88437224052641	4.892384633877213	20.273081355116283	19.23566534973983	10.664505706599058	24.237839053894394	1.0511484533481208	1.4330481243442335	25.0	8.0	7.0	36.0	15.0	4.0	24.0	1.0	1.0	25.0	15.424972942414263	13.582664260017607	0.2828974225840993	0.2603129198305304	0.2427770621935733	0.21401259539179804	0.038195532197720795	0.2718322347364834	0.5562504944446927	0.44374950555530396	0.8343014957387896	1.3314854990453806	5.266377582251205E-4	2.3705613624146795E-4	5.177382927363976E-4	0.47750676853639545	-0.02171929149630735	-26106.35455325843	-1657.6121102623383	-388.1528312906197
5110000	-30487.192859872528	-4378.993997550788	-26108.19886232174	20.681775365565866	2003.296306826215	210.8744892811446	2.3673996397056656	10.354852597996668	16.784989897056413	4.756637329526413	6.7558095687986865	26.231967793875306	8.45855474057159	9.969739495843912	21.20608721854257	1.7457730498652226	28.0	10.0	4.0	24.0	13.0	13.0	20.0	5.0	5.0	24.0	12.09881630692078	10.516786012202127	0.2806541485534483	0.2609856267229333	0.24525606750787401	0.21310415721574544	0.024686854280675075	0.26234055539475654	0.5487582475361789	0.45124175246381787	0.8230641254089752	1.3539662409708735	4.953808349657409E-4	1.9041443818496398E-4	4.8207402523411355E-4	0.38695480902383544	0.09457389449491162	-26108.19886232174	-1657.6121102623383	-383.47390176092114
5120000	-30480.556831975588	-4378.653463128227	-26101.90336884736	20.94553885792387	2003.0325433338571	216.9846660750363	1.6598703665432646	6.011504231285317	9.065516838186815	1.9243266161483097	9.75112729413498	25.40844864442711	9.278064672355663	6.751257127870794	17.807009237329083	1.366639848511077	25.0	10.0	9.0	14.0	13.0	22.0	18.0	4.0	5.0	26.0	15.719455579351447	13.56019211715491	0.2758667005477928	0.26225505924382214	0.24964512611954756	0.21223311408883863	0.07636348239623279	0.3209220700318397	0.5058684193473102	0.4941315806526868	0.7587351078758309	1.482658630652668	5.459954916729447E-4	2.261087660828554E-4	5.209160222272156E-4	0.4310151986641832	0.04492333375815633	-26101.90336884736	-1657.6121102623383	-383.21723258111217
5130000	-30464.87788551799	-4358.920727931349	-26105.957157586643	20.960661040998072	2003.0174211507829	212.3832951764177	1.539417304394773	4.095795589896597	11.188796112886429	1.9191565979374712	6.854649999115545	21.661983176861604	6.382655245374136	16.439390416025415	7.537844907812304	0.5989900956938342	26.0	8.0	8.0	16.0	19.0	20.0	20.0	4.0	4.0	21.0	15.173473170089746	13.14126685278387	0.2779292219678913	0.26571743241666074	0.24428882378812372	0.21206452182732527	0.04889164952219579	0.27812754209503127	0.5257585404824003	0.47424145951759666	0.7885676347304769	1.4229776450198222	5.818520581312771E-4	2.412421009156868E-4	5.335498679822367E-4	0.422684258739103	-0.03512099416396881	-26105.957157586643	-1657.6121102623383	-366.0157788864525
5140000	-30467.462926265645	-4364.66653145457	-26102.796394811077	20.490302894212462	2003.4877792975685	208.5841317626455	1.44233552760345	4.556919882055057	17.833901914389223	2.0481504756578497	7.633055606880942	20.604567190533185	10.411588734003097	16.476996822734524	5.49792937295169	0.6661572039073395	25.0	9.0	7.0	15.0	22.0	16.0	20.0	9.0	2.0	21.0	13.171953495650312	12.91582613062684	0.27893888339247375	0.2572425725634837	0.24913472868396133	0.2146838153600824	0.04320412499681179	0.1850959080279703	0.5425987542665325	0.4574012457334644	0.8138257076472272	1.3724480102288223	5.609421456836847E-4	2.525529057473313E-4	5.341443085858399E-4	0.4506795198046188	-0.02441347289913345	-26102.796394811077	-1657.6121102623383	-371.1063489010186
5150000	-30476.96005995377	-4357.898714596945	-26119.061345356826	20.87814810758892	2003.099934084192	208.46821471331754	2.088931382862023	9.053570858327378	10.135784723321622	2.9252472656234234	7.959708707180006	21.324046972923348	6.434070168583281	21.57635302156613	6.19071443145139	0.4676407905252033	28.0	5.0	9.0	10.0	24.0	17.0	25.0	4.0	4.0	20.0	15.296720155469602	12.790862679407105	0.2837373703306874	0.25709756038580345	0.24436779964174302	0.21479726964176732	0.013224728616079871	0.32801394640044945	0.5238407439031394	0.47615925609685744	0.7856911958408406	1.428732058948034	5.717672207177191E-4	2.3156813555523045E-4	5.190882002192284E-4	0.4156598506710803	0.06362626420834293	-26119.061345356826	-1657.6121102623383	-363.607251308357
5160000	-30481.298321498558	-4375.184106411403	-26106.114215087153	21.501394165886822	2002.4766880258942	215.50679718784235	1.3940614503166107	8.128279903382241	8.368770973954245	4.546118484431522	6.820654853280779	23.042687320446888	9.319383898014612	8.924859627337693	15.57835192364258	1.0062103000787974	27.0	9.0	11.0	15.0	15.0	17.0	22.0	1.0	9.0	20.0	14.276236071134141	13.213434287549195	0.27899194210576633	0.261302116268122	0.24722139191134138	0.2124845497147715	0.051195535296584604	0.40321732913412317	0.5358902645892712	0.46410973541072525	0.8037638685517406	1.3925770618986169	5.325581960549832E-4	3.009990656821927E-4	4.698442706335562E-4	0.5291331199195971	-0.04329375882472252	-26106.114215087153	-1657.6121102623383	-380.84067334958127
5170000	-30494.40443475462	-4385.526865418236	-26108.877569336382	21.11485970759829	2002.8632224841826	216.19547662730096	2.6060338552184557	10.118946916376043	11.404495253571802	3.2590731876882963	7.48199298831466	25.48127956473193	6.472379772821075	12.604742170877687	11.785577608326554	0.8008541638580575	28.0	10.0	9.0	11.0	21.0	15.0	22.0	9.0	5.0	16.0	17.17865492935678	12.021420660056874	0.28652322915672496	0.25818232943155633	0.24428341752752336	0.21101102388419657	0.060838500317511424	0.2880871522352753	0.5274509446057873	0.4725490553942095	0.7911060150207198	1.417899528829034	5.8070895261609E-4	2.1935540455783113E-4	5.268068012908256E-4	0.35822188797242266	0.07286741607076905	-26108.877569336382	-1657.6121102623383	-391.0480924480303
5180000	-30479.544611592628	-4371.39157528455	-26108.15303630808	20.39524048018913	2003.5828417115918	217.04640105316318	2.7666718941407527	8.97782072317849	12.94244808671526	2.181805562757394	10.084746303789144	20.55798449902263	3.7924369388119246	14.362484596901828	2.5521958063352597	0.4401072603149859	27.0	11.0	6.0	14.0	20.0	16.0	17.0	12.0	8.0	15.0	15.697675967214304	12.54547381958492	0.28149565663455156	0.25638721547324195	0.24788531430687274	0.2142318135853349	0.061420552321145086	0.26452632046269925	0.53428764171929	0.4657123582807069	0.8013601481579902	1.3973857863819235	5.579217619929387E-4	2.715856286544877E-4	5.029937248493116E-4	0.45251375294446466	0.030617577541153955	-26108.15303630808	-1657.6121102623383	-377.5839171866823
5190000	-30482.990812446442	-4383.646386589062	-26099.34442585738	20.82053315062386	2003.1575490411572	216.70989572175773	2.508485004054819	9.609494479422287	36.08472186575743	2.8655468058591813	10.267451389634061	35.71015568784873	9.339885762089393	14.202995449483524	3.835547610562734	0.9399019190659064	27.0	13.0	4.0	14.0	20.0	13.0	21.0	11.0	8.0	15.0	14.261338854047407	10.598717449543132	0.27776561491426827	0.25928300333151244	0.24788531430687274	0.21506606744734766	0.038996567762735704	0.3445703151087312	0.5053284226648906	0.49467157733510597	0.7579251849286407	1.4842789090826665	5.868979487371143E-4	3.310731418755145E-4	5.14634813206714E-4	0.548404116657678	0.026880026057458914	-26099.34442585738	-1657.6121102623383	-385.9927007815239
5200000	-30478.444083232207	-4378.911031715668	-26099.533051516537	20.648686803632142	2003.3293953881487	212.52517254539754	2.899916562278149	21.057451728722928	5.126033392243944	3.39238209061425	5.932923637021153	34.965890059573255	6.169076521543794	13.66490423129965	23.735774451746682	0.654674926349665	30.0	13.0	2.0	9.0	25.0	11.0	20.0	15.0	1.0	20.0	14.311153459269029	15.332217997799187	0.2786858894910921	0.2639903942409928	0.24563910300128927	0.21168461326662694	0.12504867914007223	0.358594944330116	0.5247127619663763	0.47528723803362055	0.7869991065424681	1.4261155390610933	6.095301905566546E-4	3.0248644410028896E-4	5.355717643937068E-4	0.48510880755006247	0.015150076407473529	-26099.533051516537	-1657.6121102623383	-377.2517423010436
5210000	-30468.52693885132	-4365.044872874655	-26103.482065976663	20.981141421831758	2002.996940769949	206.36320457785507	3.2554182582045526	11.43436123485024	2.2149642781770615	1.952365033409196	6.98729945356238	13.323406165099533	4.042979984341445	9.197929469104418	0.8062604073319489	1.0693098207832428	30.0	12.0	7.0	7.0	19.0	18.0	19.0	14.0	2.0	18.0	12.189131904337179	14.718795409976794	0.2831996027288582	0.25413915427323497	0.24563576940763626	0.2170254735902716	0.05887900492376375	0.27150812206219377	0.5169249415017637	0.4830750584982335	0.775318415330395	1.4494831595045794	5.900378935400925E-4	3.6151620813384874E-4	5.237410450592494E-4	0.5647961611096919	0.033793717755508955	-26103.482065976663	-1657.6121102623383	-376.78203787210987
5220000	-30485.447104862724	-4349.745605049671	-26135.701499813054	20.64407211204013	2003.334010079741	204.15753508358054	1.384998779584449	10.797633500958698	1.3266134111727044	1.2312307524947383	4.913784409404218	15.871134139884072	6.740038580386864	15.305106242353023	1.4711652014024144	0.7056855601039835	28.0	15.0	12.0	2.0	19.0	18.0	15.0	16.0	4.0	17.0	14.450451483030584	13.127527784344224	0.28445901248013217	0.2640893680062058	0.24844744446611441	0.20300417504754867	0.04788805510299118	0.2435896951144017	0.5404796483124179	0.4595203516875793	0.8106473315652216	1.378806459789941	5.861428219329444E-4	1.764104168628833E-4	5.482753919979404E-4	0.28259916997536244	0.077710860635966	-26135.701499813054	-1657.6121102623383	-357.4741998907795
5230000	-30462.759420782986	-4364.7753278572345	-26097.98409292575	20.793761769637793	2003.1843204221432	205.76887497681193	1.5903581475208317	12.535805576067524	1.39984632013065	3.7733914586250985	8.27034233240464	22.385075745217648	4.648922270519758	8.439778351812313	6.035589938613	0.8772322680882313	28.0	16.0	9.0	6.0	14.0	23.0	15.0	11.0	7.0	17.0	15.250315738346623	11.423186403828002	0.2796271421956414	0.26073543653051745	0.24019522728579895	0.2194421939880432	0.03670551459155889	0.37418699297976843	0.5180980081901754	0.4819019918098223	0.7770778587871063	1.4459633329684842	6.200958641219102E-4	3.0266991623210975E-4	5.516602412496403E-4	0.46547782355159634	0.022660457146085083	-26097.98409292575	-1657.6121102623383	-370.3518091861725
5240000	-30477.250076259923	-4374.073367823554	-26103.176708436367	20.9897712830611	2002.9883109087198	210.41356974018353	2.1385810500351368	13.30074596906482	1.750025831582948	6.114793206711042	6.6129466510157044	14.49317342396114	7.9630156433782995	11.804734422389519	2.109878384309445	1.3043162936627357	26.0	19.0	12.0	5.0	14.0	19.0	17.0	10.0	6.0	18.0	14.871013787675773	14.894359010721642	0.28485412273173694	0.2603662920115722	0.2377515404092533	0.2170280448474385	0.07511231345917699	0.3651513407958369	0.5132114410799777	0.4867885589200199	0.7697486603598118	1.4606256439477339	5.66689224450323E-4	3.1744972180180537E-4	4.979856877101094E-4	0.5229335168844506	0.003999470133599514	-26103.176708436367	-1657.6121102623383	-381.179426935303
5250000	-30468.62162326235	-4374.836321219858	-26093.78530204249	21.22458789789458	2002.7534942938864	216.22388442729917	2.846827713062736	12.925660109079104	2.2471392045120124	3.750219647051316	8.11947936572894	20.102505481637476	3.612903970497455	15.159835332921277	2.143611709360168	2.0129357325242037	28.0	15.0	9.0	3.0	24.0	15.0	15.0	13.0	9.0	15.0	10.012041822398228	13.734979473885614	0.28479494644817116	0.25280564832579655	0.24937714565298622	0.21302225957304705	0.06282279810422431	0.34986380790153804	0.4895388646688289	0.5104611353311688	0.7342429554569715	1.5316560154115737	5.203911577947064E-4	2.3895099168203226E-4	4.97059196353053E-4	0.4278950461129135	-0.027620334026048087	-26093.78530204249	-1657.6121102623383	-382.1577577387255
5260000	-30477.716526324984	-4384.643165943768	-26093.07336038122	21.327320636341074	2002.6507615554399	215.88522161734215	2.143785111270536	19.22700866925185	8.37378989626104	15.740243036870805	7.285686063371459	16.52132474017286	3.4861370980455217	16.478843905692813	0.48982333583243887	1.1686342544860773	29.0	13.0	9.0	1.0	23.0	21.0	13.0	15.0	5.0	17.0	12.626820117050572	10.50447627648036	0.28526320245431225	0.2588419317740228	0.24426894305230534	0.2116259227193606	0.07417348055455354	0.2831660469809043	0.533205277102336	0.4667947228976613	0.7997367457019421	1.4006334582646247	5.523724236319563E-4	2.279780493424252E-4	5.095960772176022E-4	0.42703182523042743	-0.0181524169068968	-26093.07336038122	-1657.6121102623383	-386.3838260445867
5270000	-30468.502187191843	-4370.65763602307	-26097.84455116877	21.575676317654224	2002.4024058741268	214.1395049939784	2.4308844095587108	12.674731172504053	7.8567582059306575	13.266527902259337	5.648968833544147	24.104075038407757	4.815564834106931	16.157637178202524	0.40278070347156747	1.0904120107914435	27.0	16.0	1.0	1.0	29.0	24.0	10.0	15.0	5.0	18.0	17.352893489443485	12.652119920183273	0.2891372786202815	0.25468617549977707	0.242603991331174	0.21357255454876847	0.05372682954834918	0.2765228647855593	0.5290725330218482	0.47092746697814925	0.7935381812021501	1.4130338975790289	5.322523507046086E-4	1.9150964245364E-4	5.062784898622614E-4	0.36279652189685174	0.04908006494606977	-26097.84455116877	-1657.6121102623383	-374.48607041359895
[truncated: 14,473 more rows]
