# Supplementary material for: Chikungunya virus in Thailand (2020–2023): Epidemiology, clinical features, and genomic insights
Source: PLoS Negl Trop Dis. 2025 Sep 15;19(9):e0013548. doi: 10.1371/journal.pntd.0013548 (PMC12449006; doi:10.1371/journal.pntd.0013548)
Supplement: S3 File — Includes log files generated from the remaining two independent MCMC runs. (ZIP) [file pntd.0013548.s003.zip]

Archive with 2 entries (2 files):
- BEAST_Run4_ECSA-IOL_dataset.log.log
- BEAST_Run3_ECSA-IOL_dataset.log.log
