# Supplementary material for: Chikungunya virus in Thailand (2020–2023): Epidemiology, clinical features, and genomic insights
Source: PLoS Negl Trop Dis. 2025 Sep 15;19(9):e0013548. doi: 10.1371/journal.pntd.0013548 (PMC12449006; doi:10.1371/journal.pntd.0013548)
Supplement: S3 File — Includes log files generated from the remaining two independent MCMC runs. (ZIP) [file pntd.0013548.s003.zip › BEAST_Run4_ECSA-IOL_dataset.log.log]

# BEAST v1.10.4 Prerelease #bc6cbd9
# Generated Wed Nov 27 15:13:42 ICT 2024 [seed=1732695188970]
# -window -working -options
# keywords: skyline discretized_branch_rates
state	joint	prior	likelihood	treeModel.rootHeight	age(root)	treeLength	skyline.popSize1	skyline.popSize2	skyline.popSize3	skyline.popSize4	skyline.popSize5	skyline.popSize6	skyline.popSize7	skyline.popSize8	skyline.popSize9	skyline.popSize10	skyline.groupSize1	skyline.groupSize2	skyline.groupSize3	skyline.groupSize4	skyline.groupSize5	skyline.groupSize6	skyline.groupSize7	skyline.groupSize8	skyline.groupSize9	skyline.groupSize10	CP1+2.kappa	CP3.kappa	frequencies1	frequencies2	frequencies3	frequencies4	CP1+2.alpha	CP3.alpha	CP1+2.nu	CP3.nu	CP1+2.mu	CP3.mu	ucld.mean	ucld.stdev	meanRate	coefficientOfVariation	covariance	treeLikelihood	branchRates	skyline
0	-416088.1212233361	-19770.55965733732	-396317.56156599877	165.70562007853496	1858.2724621132459	1422.73359558491	1.0	1.0	1.0	1.0	1.0	1.0	1.0	1.0	1.0	1.0	15.0	15.0	15.0	15.0	15.0	15.0	14.0	14.0	14.0	14.0	2.0	2.0	0.2500000002	0.25	0.25	0.24999999979999998	0.5	0.5	0.5	0.5	0.7499332621462894	1.5002670226969292	1.0	0.3333333333333333	1.101573208638271	0.32924303319709036	-0.05038441430377994	-396317.56156599877	-1657.6121102623383	-14379.232607287931
10000	-41148.135400660714	-4818.908102475045	-36329.22729818567	105.0589290528799	1918.919153138901	1213.251905733724	46.99945062328351	143.2113917905445	105.33515199529346	53.69444710441651	87.14720813960088	95.22148210948617	41.57946735399456	70.75980685294186	64.75940458649377	119.50990229155609	17.0	21.0	16.0	11.0	12.0	18.0	2.0	27.0	6.0	16.0	20.740079636855032	14.802054524914897	0.2863517424435044	0.26228947408102643	0.23251366971577245	0.21884511375969673	0.04326968571943846	0.10564150493777962	0.21174589023202423	0.7882541097679757	0.3175905724155441	2.3651832927804386	0.006949088300478753	0.031992020599489	0.0010758584136646256	2.121909352156337	0.0034794106082508217	-36329.22729818567	-1657.6121102623383	-794.9804580129236
20000	-39120.693929710804	-4798.823424424489	-34321.870505286315	99.22636763005218	1924.7517145617287	1130.67457849987	104.50570551632507	85.43898172416488	116.43780150950018	55.0699007553585	131.79247352221194	147.15222231564573	91.31210398659563	67.75472813278991	75.53838614914991	72.82295707684361	4.0	17.0	22.0	24.0	14.0	5.0	4.0	29.0	8.0	19.0	19.187049662643354	15.047969010098832	0.2811451682406254	0.2612918136026178	0.24170172676979282	0.215861291386964	0.014502038729170674	0.11000673638439289	0.2494423998062591	0.7505576001937405	0.3741303052086137	2.2520736324104305	0.003415245061005526	0.013046358636773621	6.642591151197932E-4	2.61004646624608	0.002865067714913223	-34321.870505286315	-1657.6121102623383	-779.3827742673939
30000	-37324.496885608256	-4763.612089683058	-32560.884795925194	66.54701906834144	1957.4310631234396	829.4854607796592	22.19589313442722	57.73147529882102	138.52299079814532	72.15312294634482	129.28244624269453	71.83156572196866	28.668019740152697	37.88245382254829	33.402682917215614	18.91439915901252	7.0	17.0	24.0	18.0	16.0	9.0	4.0	27.0	13.0	11.0	18.322167072486213	12.92324951814638	0.2841618903566181	0.264170580933073	0.2378315104371048	0.21383601827320417	0.0046974271669272235	0.07324495055192203	0.44409666773207446	0.5559033322679254	0.6660857254812228	1.6680068744178045	0.0021397088598411294	0.011252679220915805	4.213453885667566E-4	3.534150185538837	0.012889516135396387	-32560.884795925194	-1657.6121102623383	-751.7565647945283
40000	-36269.36856808291	-4757.67548267428	-31511.693085408624	47.64852626861283	1976.329555923168	766.6082223686853	92.17225897923352	54.79580831464652	83.87520440567225	67.15412645871473	127.41419987176467	58.21193497655742	24.140498258875112	85.07055891838098	23.93831837799716	18.060878245210244	2.0	20.0	30.0	21.0	7.0	17.0	6.0	19.0	13.0	11.0	20.02167704112813	11.731159099949181	0.2881674576167592	0.2574907092995927	0.23723534313911485	0.2171064899445332	0.015101362667717026	0.034403866029726705	0.46383984898591785	0.5361601510140833	0.6956978621269032	1.6087667869012694	0.0016056736458010484	0.0067169205889855725	3.7202828881920623E-4	2.7444264835118526	-0.012818906876135315	-31511.693085408624	-1657.6121102623383	-745.011001014556
50000	-35306.45859563959	-4745.195799068089	-30561.262796571504	45.86748308656568	1978.1105991052152	738.8158884521589	35.352274133312406	61.2786844821952	129.09152118362042	56.64177467861698	54.271966768667134	85.25381074894388	28.167660946272385	97.2495398723372	34.13045151965766	15.22188247713696	3.0	25.0	27.0	2.0	7.0	30.0	9.0	20.0	7.0	16.0	18.12824796493222	11.872680047451828	0.28259014193869136	0.263802711303735	0.23585091110704426	0.21775623565052943	0.005301351001012143	0.050693219319870274	0.4734349276904124	0.5265650723095894	0.7100891994737273	1.5799764265802019	0.0012256008590012383	0.004053040780164133	3.489404694906326E-4	2.3267223839090976	-0.06280307518534857	-30561.262796571504	-1657.6121102623383	-733.4080742820981
60000	-34117.861847247994	-4735.220882709198	-29382.640964538794	43.7017375211439	1980.276344670637	676.5720509902192	39.694990375522266	70.23936675972213	87.79512995026347	102.88271489303419	110.47369210741775	82.38151094879878	44.49314627739849	79.35411801410301	40.534755420573106	18.152687775510337	6.0	25.0	29.0	3.0	5.0	26.0	9.0	20.0	2.0	21.0	16.182471898248178	12.836910665412384	0.27205534098283823	0.26139005413524097	0.24271491083108312	0.22383969405083778	0.005159349933769347	0.022996386376510372	0.49397902561244855	0.5060209743875532	0.740902604218778	1.5183331613332272	9.726401683226338E-4	0.0029861436260369663	3.02966779271302E-4	2.243433905340735	0.014433155833489631	-29382.640964538794	-1657.6121102623383	-724.31751350312
70000	-33279.099944037356	-4717.053948932667	-28562.045995104687	39.94390885087546	1984.0341733409055	646.5085744936932	25.51859048345149	38.74865051837593	82.79537988194761	195.4681320738895	121.74299161417709	78.50435899883608	37.58485276295813	106.50912224662568	58.63441527419207	5.186358034308465	1.0	32.0	29.0	2.0	7.0	20.0	17.0	14.0	3.0	21.0	14.96426550276127	11.981858583925964	0.28517345720980825	0.2571487716495879	0.23741616630701906	0.2202616048335849	0.012832120351850447	0.009836718858516459	0.518888782585647	0.48111121741435414	0.7782639148311419	1.4435905874726562	7.07930642608681E-4	0.0016620012356876295	2.793682471084959E-4	1.8003250112415277	-0.05753147115617342	-28562.045995104687	-1657.6121102623383	-705.2129170051066
80000	-32880.1433872004	-4703.235472993358	-28176.90791420704	40.14493795544929	1983.8331442363317	621.2002439843232	15.644438568108843	29.833909285431048	83.78311827557569	231.95529690044236	44.46096158660587	36.32052512421939	71.65129366656907	29.104875266931053	67.27385617290257	15.654364163309195	9.0	24.0	32.0	4.0	7.0	22.0	15.0	7.0	5.0	21.0	17.336635179497037	12.634247069921265	0.2837716372108084	0.262419320760443	0.24250575031268967	0.21130329171605913	0.01455055498919846	0.03704018426575898	0.5134397881260325	0.4865602118739689	0.7700911504501105	1.4599404808618928	6.021535355954356E-4	0.001458103182768133	2.5192126224690583E-4	1.7034800588286567	-0.09836385865055712	-28176.90791420704	-1657.6121102623383	-692.2323267419326
90000	-32733.838783971074	-4699.497019082887	-28034.341764888188	56.3330582237487	1967.6450239680323	648.6415111200347	16.573954129601013	57.08159578165292	119.9827940807919	108.577371812446	19.98742735318789	34.05314685681275	58.33919158290596	79.94374632810646	61.43573036383265	9.208889978582532	17.0	22.0	24.0	10.0	4.0	20.0	13.0	6.0	9.0	21.0	16.708822637956164	10.049608799566006	0.2799975339059615	0.2604168134803866	0.24037764924446448	0.21920800336918758	0.032514391980720286	0.05661106794186472	0.5183851819742901	0.4816148180257116	0.7775085811325544	1.4451016582523155	5.456466779185982E-4	0.001189283799908075	2.4348191025188215E-4	1.5508482244681119	-0.07014036775224021	-28034.341764888188	-1657.6121102623383	-689.8883947224368
100000	-32449.15154240346	-4672.976031243134	-27776.175511160327	31.946152147487723	1992.0319300442932	567.4623192962767	10.241000441079647	39.446205234748234	70.16665949271118	119.43658093158078	43.45110874969522	34.353701205387445	48.924461972200405	55.14156500459984	54.83594420885117	7.467588827198761	16.0	16.0	36.0	9.0	7.0	15.0	10.0	11.0	3.0	23.0	14.379877700127071	11.162626481121793	0.2765979118377675	0.26191282222687184	0.2419115026481997	0.21957776328716105	0.043301359977619656	0.04233958295653814	0.5138790809736942	0.48612091902630844	0.7707500310866794	1.4586223677165895	4.7761663280157296E-4	7.405216900078095E-4	2.5860264049286304E-4	1.225218543293791	-4.42896838338312E-4	-27776.175511160327	-1657.6121102623383	-665.4001370087034
110000	-32050.280513103444	-4659.406919075761	-27390.873594027682	33.79285354890567	1990.1852286428752	535.1155695167307	11.365556567051788	38.02548049534403	53.283351777800505	16.490964124429183	48.749060276473635	20.558076762263763	17.037033947614535	44.6653836266179	15.75347991958469	8.431361041942031	20.0	24.0	33.0	1.0	6.0	11.0	11.0	21.0	1.0	18.0	13.997123300080798	13.31134454738114	0.2808934661533562	0.26133594805575466	0.24093848366286452	0.21683210212802456	0.02565025853834191	0.006035514804927668	0.5066543390777235	0.4933456609222792	0.7599138825702588	1.4803004517446332	4.2707823980458706E-4	6.086940465456593E-4	2.556647949250733E-4	1.0898887068365868	0.014921523136716875	-27390.873594027682	-1657.6121102623383	-656.1101105140011
120000	-31687.87881022712	-4630.415573515873	-27057.46323671125	24.518408338774307	1999.4596738530065	481.9800996016303	9.627919187555749	29.12718611293363	41.40325146167969	54.55492696699633	95.07159632203981	22.04201468550722	30.49916511120271	58.18671506007737	6.835661080254572	8.329003140868103	19.0	30.0	31.0	1.0	5.0	11.0	11.0	16.0	1.0	21.0	14.813776236891828	12.103698761420382	0.28120011137702194	0.25746719455865347	0.24651961819989246	0.21481307586443193	0.023898056322960867	0.0033165420006158798	0.5042053843011117	0.4957946156988905	0.7562407772813124	1.4876486239274853	3.6262882838923024E-4	3.397880568920678E-4	2.814531420913099E-4	0.7759233485152816	-0.009822953136194766	-27057.46323671125	-1657.6121102623383	-626.5944487079992
130000	-31475.767537786127	-4631.192445861601	-26844.575091924526	24.41131152210749	1999.5667706696734	462.07693428650055	11.570692973444018	38.67058774996374	65.55093817570533	50.410232512602654	45.84542179902833	26.965983504760437	45.80271612027747	26.600651034403075	4.927252612495523	5.993268363881861	19.0	30.0	32.0	3.0	9.0	15.0	2.0	19.0	4.0	13.0	14.495212721301959	11.539623355190907	0.2891831440209827	0.25788913706268696	0.24479850661365463	0.20812921230267536	0.020553823143873138	0.01145653350516606	0.5227486975442126	0.47725130245578906	0.7840532720641107	1.4320087812271567	3.592132497582704E-4	4.0775259163666755E-4	2.737661219079267E-4	0.9116776785591398	-0.051504941610250994	-26844.575091924526	-1657.6121102623383	-629.0730414150435
140000	-31015.839776356406	-4613.026844790444	-26402.81293156596	25.77131849963016	1998.2067636921508	439.50784831437403	5.836133133904868	23.841232394774362	39.00846288802868	37.33623800046339	44.38087383285784	32.10142798013169	66.88247915160518	38.51172982834159	10.771272914907955	11.267836896559075	22.0	25.0	35.0	3.0	4.0	14.0	10.0	19.0	6.0	8.0	16.432584382909425	12.870623056455445	0.27975693902379395	0.25612636025587787	0.2523035887741119	0.21181311194621597	0.00832729368631078	0.05788225244350699	0.5640932487045067	0.4359067512954943	0.8460645803113377	1.307953047879164	3.06034776619341E-4	2.8850314228082667E-4	2.620180371538718E-4	0.7808362302666344	0.003786472433426298	-26402.81293156596	-1657.6121102623383	-609.8555626503321
150000	-30867.694197348424	-4582.583654335478	-26285.110543012946	24.819683416787925	1999.158398774993	404.0241008838713	11.047934728808615	21.295867614113096	28.114734940173832	43.98647898465423	18.224380279459364	48.179055568756084	88.61831908224877	19.89464582107402	7.953338296864091	2.3330505315648975	22.0	18.0	43.0	7.0	13.0	7.0	5.0	23.0	5.0	3.0	17.25152594660026	11.106360467943682	0.28047496514376447	0.24918350259562758	0.24890043551754926	0.22144109674305823	0.016520153952336306	0.19396039547024302	0.5305595006863806	0.46944049931362053	0.7957684342248877	1.4085722004772105	3.2238666622648785E-4	2.9614305441879387E-4	2.9716024719805194E-4	0.7797000494479926	0.009244930028612123	-26285.110543012946	-1657.6121102623383	-581.356509377802
160000	-30853.168948243212	-4570.294178041027	-26282.874770202186	24.861820605199686	1999.1162615865812	393.3320477940697	8.205878618822098	22.997402035584354	26.764147972647333	47.66807617377057	11.307572541879848	43.56356120677062	47.85248898163176	22.2260103688161	3.55204047290223	1.1560794100700797	25.0	18.0	35.0	14.0	10.0	8.0	4.0	21.0	6.0	5.0	13.754847165504058	9.699034056560645	0.2807230624918352	0.2680029807109165	0.24313428005534324	0.2081396767419046	0.009373188681887523	0.2269965542252316	0.5235681469162153	0.4764318530837857	0.7852823367455302	1.429549995487984	3.2265995474350104E-4	1.8631089185968625E-4	3.11234804434611E-4	0.5203737457571522	0.024506562287250563	-26282.874770202186	-1657.6121102623383	-570.8528236335276
170000	-30809.513250222248	-4563.282303228667	-26246.23094699358	24.23205887955171	1999.7460233122292	386.63891680297854	6.599307523083257	36.143822920521075	20.722123388185082	50.18378230409023	13.269845611418264	16.55320026117658	35.0412638806861	11.62423380559771	2.278917611332504	1.9749491249749442	26.0	20.0	33.0	15.0	10.0	2.0	11.0	25.0	1.0	3.0	13.939196088232741	10.518405893615085	0.28038728507114047	0.25915811270171296	0.24258741557574887	0.21786718665139712	0.006508239626352971	0.23190597970905022	0.5332333237986039	0.4667666762013969	0.7997788120027912	1.4005493031976226	3.1209910787176624E-4	2.0180918045308849E-4	2.9198780222162475E-4	0.5719757983880712	0.016080899989607742	-26246.23094699358	-1657.6121102623383	-564.4642702415662
180000	-30695.633147232744	-4539.147540725269	-26156.485606507475	23.961901486544754	2000.0161807052361	371.99236581930177	4.686038657798975	21.19021971389195	25.54055739016296	51.842832730859904	4.68417436966164	9.495905596004791	40.268864541469235	8.116346348540336	6.969668909425239	1.1125392030006533	28.0	10.0	37.0	23.0	6.0	2.0	11.0	24.0	2.0	3.0	11.867379768907462	10.279082161524576	0.28617154965724845	0.25958632461264985	0.24208573178746	0.21215639394264113	0.0035072606471994003	0.31086716340699877	0.5216007814734359	0.4783992185265639	0.7823315511768553	1.4354531424787713	2.991007310934555E-4	1.8811476181750686E-4	2.8319634624044364E-4	0.5899183132363941	0.0173450789512875	-26156.485606507475	-1657.6121102623383	-540.3890622264737
190000	-30656.25209874974	-4525.411967201911	-26130.84013154783	23.141782507838062	2000.8362996839428	340.91660792501534	6.454845488402926	22.36669359935452	20.063143777034387	37.73016614770188	10.510943727955532	18.076990682826732	84.3098712146755	8.951712489699696	2.466764345413507	1.2510014685392554	25.0	9.0	38.0	25.0	11.0	3.0	9.0	21.0	2.0	3.0	16.003745085653584	10.92310003246523	0.2864108646730463	0.2548027878274724	0.24093784669317406	0.21784850080630677	0.002988409100798643	0.26966591148718877	0.5411865983570382	0.4588134016429615	0.8117076622714947	1.3766852321126726	3.2809617001630496E-4	2.0937673640585066E-4	3.1709015507021764E-4	0.6381071012588994	0.010854780474323972	-26130.84013154783	-1657.6121102623383	-526.0787533296708
200000	-30642.039664276963	-4511.767583208561	-26130.272081068404	24.091321190446827	1999.886761001334	320.28686356492517	5.893784145974768	24.945672809981946	15.435809965204625	41.124693389162445	19.886852327930914	38.554232602192535	51.56571275191228	7.649390883617108	2.8469435612742933	1.8903359179907868	25.0	10.0	41.0	26.0	5.0	2.0	12.0	16.0	3.0	6.0	13.149459257660613	10.456247124719871	0.27972422867044167	0.25691304117327984	0.2474683159572783	0.2158944141989997	0.014807011874698246	0.2811228706912245	0.5291083459132051	0.4708916540867947	0.7935918957590344	1.4129264397792556	3.62110618193489E-4	2.1542541070229988E-4	3.489794780307899E-4	0.5486411259378542	0.047300543680761996	-26130.272081068404	-1657.6121102623383	-513.485411212052
210000	-30609.76285848846	-4487.686318896098	-26122.07653959236	21.378607469466147	2002.5994747223149	293.2234517441488	3.5548574527896575	17.437706491222816	14.733954671903204	33.451708248952976	22.0806184573359	27.496996371252855	11.38540313097741	4.232422182801567	2.7274582068872855	1.617727772535797	26.0	16.0	33.0	27.0	15.0	4.0	7.0	11.0	5.0	2.0	16.09583512466569	11.838664278997173	0.28462014644379396	0.26151126952423864	0.24383078530199975	0.21003779872996714	0.013189040389100641	0.18189977571660063	0.5125468577774123	0.48745314222258734	0.7687518741116901	1.4626197487730879	3.796455878212652E-4	1.9366297723842792E-4	3.735547019881088E-4	0.4855103981133653	0.09118109526584905	-26122.07653959236	-1657.6121102623383	-493.39867177450634
220000	-30584.028616090865	-4464.417341098035	-26119.61127499283	21.55923089582541	2002.4188512959554	276.8914125808801	3.0695369747843313	20.389422720265728	8.870500982457386	34.59298734559972	17.953205118272678	23.5046367218294	10.41175408591378	10.879673234199533	3.120490629271744	3.50795884958711	30.0	17.0	26.0	18.0	20.0	7.0	2.0	10.0	10.0	6.0	17.82794154909884	12.900396061194687	0.27786952951237315	0.2596336666655078	0.24960868440989628	0.21288811941222233	0.054972523115056314	0.5013330347004961	0.5227917493988212	0.47720825060117844	0.7841178440996469	1.4318796026716802	4.1929738452257666E-4	2.1119341232979524E-4	3.831535953678896E-4	0.448229749875756	0.03342846586619945	-26119.61127499283	-1657.6121102623383	-465.16355962089995
230000	-30543.601023337313	-4449.074511588082	-26094.52651174923	21.70693156519821	2002.2711506265828	268.3297564856802	3.9673204400202384	15.713624039158175	7.861259857739633	42.341099824529955	10.901931177537325	29.629337767795644	11.082580354047167	6.93036996723414	1.7184733941709536	2.638954989745493	26.0	23.0	27.0	15.0	24.0	6.0	2.0	5.0	10.0	8.0	18.489165303324096	12.310506390196643	0.2851529764234849	0.25364582600686225	0.244760157220304	0.21644104034934847	0.01361083193909664	0.2860873030210764	0.5351169626972193	0.4648830373027803	0.8026040189306799	1.3948973805530953	4.2783182825588563E-4	1.752987100191876E-4	4.0556790191374704E-4	0.4210172102776552	0.11678192198622608	-26094.52651174923	-1657.6121102623383	-451.3391185151027
240000	-30546.34492125341	-4433.595095115275	-26112.749826138133	21.315736450485588	2002.6623457412952	258.6604704613785	4.286842330987388	14.140690796784403	6.901981417752633	23.08229687769676	7.397520433912608	25.48339868016956	17.498207690069776	3.223941557357017	1.1571535837352027	0.8949803032954652	28.0	22.0	26.0	15.0	19.0	13.0	2.0	4.0	15.0	2.0	16.32921516655336	14.216213953657615	0.2847802569009497	0.253460191726582	0.24767599764768547	0.21408355372478233	0.04646732285732266	0.38440735520365144	0.5414190026820286	0.45858099731797086	0.8120562377386487	1.3759878950232414	4.2529364225729296E-4	1.5769863802899198E-4	4.1818299499268467E-4	0.3606636050134334	0.021860524502125396	-26112.749826138133	-1657.6121102623383	-440.2045638070475
250000	-30528.81135310329	-4411.617580212115	-26117.193772891176	21.242811723741124	2002.7352704680397	242.63798024321167	2.8419564525458636	11.51953094494279	9.09494632397176	30.299611357476927	7.8946804317719	18.796483819917334	5.460864238628298	1.5522777363432134	0.9492865720211054	1.545153581008185	27.0	24.0	25.0	16.0	19.0	9.0	10.0	1.0	7.0	8.0	15.39998624857913	13.472317588284554	0.2845467273885902	0.2618655889927275	0.24415861018195806	0.20942907343672384	0.11399694775441964	0.27535473824483975	0.5173240800632584	0.4826759199367414	0.7759170698973351	1.4482855306619928	4.686061816054104E-4	1.941388722071072E-4	4.560935743749273E-4	0.40903440069102187	-0.051580399660466875	-26117.193772891176	-1657.6121102623383	-420.5418667738979
260000	-30511.219947155605	-4418.036419016393	-26093.183528139212	21.53452475775211	2002.443557434029	253.89639216273605	1.5516962511341106	10.535874234946847	8.285120119601142	33.125065312416744	10.404078364665331	28.439115961971925	2.776068839757906	2.6209878263415707	3.2842702264136965	1.5877082594741423	29.0	20.0	27.0	16.0	21.0	9.0	1.0	9.0	5.0	9.0	14.914269129163689	10.856372671322113	0.2774952436176733	0.25656694780543954	0.2533445848563586	0.21259322372052808	0.05518572818610343	0.2823376172589384	0.5452278930165906	0.4547721069834085	0.8177690648461597	1.3645591898992153	4.729763024211119E-4	2.255938618700286E-4	4.313677350886859E-4	0.484989492129306	0.006477954813196958	-26093.183528139212	-1657.6121102623383	-423.32009368134334
270000	-30509.2428103569	-4418.448661863957	-26090.794148492943	21.27999976285596	2002.6980824289249	243.9509891132955	2.8809687434012003	9.344183693715674	6.6393122861849845	28.5789221194388	10.23822974576353	29.948718432694633	10.457282643621927	1.4469480145464255	2.085176728472198	1.4190259407276364	24.0	24.0	32.0	11.0	25.0	5.0	2.0	5.0	8.0	10.0	14.757841048968594	10.002479932308578	0.283725289885769	0.25851414304003306	0.245790156596657	0.21197041047754037	0.08518878928209223	0.3319188033977976	0.49708664062286967	0.5029133593771296	0.7455636119432978	1.5090086566944738	4.909473147756918E-4	2.352087631164103E-4	4.573777018861248E-4	0.48224518763158586	-0.02229192875378029	-26090.794148492943	-1657.6121102623383	-425.89639679264843
280000	-30509.29992503376	-4413.029556748483	-26096.270368285277	21.061284766437968	2002.916797425343	245.41172796245746	3.615891789541526	13.506169361146652	18.100271930899144	32.7743256410538	7.582252583039168	17.692053256431624	26.106443586535466	2.2799947038190225	1.612864722324682	1.2896223826284816	29.0	18.0	38.0	6.0	20.0	10.0	1.0	2.0	8.0	14.0	12.73564836291357	11.064945805423033	0.2843026271523892	0.2501053119537992	0.2526748900690122	0.21291717082479897	0.06666534855875084	0.31833441618734143	0.5066359016792654	0.4933640983207342	0.7598862289335165	1.480355773786406	4.4799265394966577E-4	1.6955733177961718E-4	4.327368168127813E-4	0.36904839296935593	-0.05072884580934422	-26096.270368285277	-1657.6121102623383	-420.09344470478675
290000	-30510.653281025086	-4421.859578678115	-26088.79370234697	20.810783340294424	2003.1672988514865	252.226459019651	3.6885352330444614	16.931290108973766	12.899831131632913	29.972607629648035	5.921727558205041	21.722012873043564	37.54976216700449	3.560846762338877	1.7903732723052095	1.1768420669670925	28.0	15.0	38.0	12.0	19.0	7.0	2.0	6.0	9.0	10.0	12.203688168167156	11.735911411425633	0.28400542817619456	0.2580751407285392	0.24640411462612952	0.21151531646913638	0.07627584977237811	0.31628946313579986	0.5379220971087778	0.4620779028912208	0.8068113461307176	1.3864804792493053	4.2434251002028764E-4	1.7798842513704004E-4	4.1909731304763095E-4	0.4264627831243287	0.07375051642507892	-26088.79370234697	-1657.6121102623383	-426.2096666614322
300000	-30523.853177900834	-4420.379371668425	-26103.47380623241	21.277862621638473	2002.7002195701425	251.98784123792197	2.8076653789899595	13.941965791158907	12.371539023093446	46.52595251512832	5.44901169941139	12.827902363840973	22.623563144750808	8.764021351316654	0.6642961810666017	0.7341783143136437	23.0	17.0	37.0	15.0	20.0	2.0	7.0	7.0	8.0	10.0	12.76474282655913	13.345762793924523	0.27886432975835224	0.25170658547314384	0.25448222516346186	0.21494685960504173	0.060729970812758875	0.3989347104993237	0.47839906021686707	0.5216009397831312	0.7175347356723085	1.565081377928717	4.5898290154624156E-4	1.730399784240651E-4	4.435881084411776E-4	0.3631800015412469	8.070715805560784E-4	-26103.47380623241	-1657.6121102623383	-424.86137400500684
310000	-30517.821282082186	-4412.043335735185	-26105.777946347	20.869421100101633	2003.1086610916793	245.43062049321824	2.549595730114007	16.00951570271421	9.326966210401723	30.186205944052197	5.697460382333969	8.875989722487786	34.711667440699365	5.205308119423053	0.9678785620084	1.1077755586136555	27.0	15.0	35.0	15.0	25.0	1.0	4.0	9.0	5.0	10.0	12.847482307472582	14.312775701262568	0.28233168446899665	0.25870351456802343	0.2496591242398951	0.20930567672308448	0.06184518509232549	0.42287412633105603	0.5322739863947319	0.467726013605266	0.798339933945222	1.4034278277389516	4.7435400053799946E-4	1.9662033697511976E-4	4.538486368137847E-4	0.37006092507989585	0.051102439465702504	-26105.777946347	-1657.6121102623383	-415.27996225523776
320000	-30505.65005768562	-4416.02566094647	-26089.62439673915	20.583586524410656	2003.3944956673702	244.6199365442909	1.8302905347615308	12.630268724472883	13.813001006719652	25.432240958353912	12.021397963658258	35.494124946447265	21.762507319262895	3.7695848336323614	1.3830054339592666	0.5905439188450926	28.0	16.0	30.0	18.0	24.0	6.0	1.0	9.0	3.0	11.0	12.978272930900882	12.73415720626959	0.2818926517100624	0.25610886277554623	0.2451167327808756	0.21688175273351545	0.03341737048368317	0.4334082303963236	0.539023042096313	0.46097695790368487	0.8084626166626094	1.383177056332098	4.8242942066179634E-4	2.1258514588561197E-4	4.5334660531762733E-4	0.41938780337481524	-0.03850593098429982	-26089.62439673915	-1657.6121102623383	-420.8766005269248
330000	-30497.177129670774	-4408.181073574931	-26088.996056095843	21.104968914966335	2002.8731132768146	242.24848808916613	2.2292207985231216	15.976465201068086	7.01065599119413	23.271629631565116	8.473624946752475	18.185059968092684	13.921660760685029	3.3863001648786866	0.7491977734742895	1.1007445135924452	29.0	14.0	34.0	17.0	18.0	8.0	3.0	13.0	1.0	9.0	16.580271801142008	10.461884401659152	0.2773710242853446	0.25841119712596133	0.25545918783879695	0.2087585907498967	0.0709718557740241	0.3415800348881132	0.5079646540406442	0.49203534595935416	0.7618791801194232	1.4763688070881877	4.8720570331367005E-4	1.7443876625896628E-4	4.727798260786096E-4	0.37718006110991337	0.017347498183327783	-26088.996056095843	-1657.6121102623383	-414.0296077681309
340000	-30527.661046134912	-4408.932997231481	-26118.72804890343	21.484458085145903	2002.493624106635	238.24388298040674	1.7001899050742297	13.784825890787722	7.089467320395743	20.88092462002351	8.251785003023684	27.808753561205762	4.93196291069116	2.251105905876919	1.4417947372415632	0.5803069421459989	29.0	16.0	29.0	21.0	21.0	5.0	1.0	18.0	5.0	1.0	14.061577909809778	11.353854323591104	0.284848481353514	0.2530182531326789	0.24816055629739248	0.2139727092164143	0.12835690367911426	0.3116037099825675	0.506406657016642	0.49359334298335605	0.7595423925381749	1.4810436302013277	4.29418150622349E-4	1.618367343278509E-4	4.3521033628799973E-4	0.3715917218790006	-0.017213530713354488	-26118.72804890343	-1657.6121102623383	-415.2943997854918
350000	-30484.495084497954	-4393.330487914137	-26091.164596583818	21.083601925722892	2002.894480266058	226.21904674973786	2.3707087975098946	13.788626003448279	5.865846984411481	19.552010831571554	4.8478068078986585	17.62940526692162	1.9911864718306413	1.9729541964043467	1.3296736673290699	1.1338317776240125	27.0	17.0	30.0	18.0	19.0	10.0	5.0	13.0	3.0	4.0	12.360357357747143	11.296839698019708	0.28592852011851666	0.25904041936542316	0.24461190895748058	0.21041915155857924	0.1048277976692421	0.29309115584939593	0.5399315488275165	0.46006845117248063	0.809825255495836	1.3804510509546501	5.169691796005818E-4	1.8924317640847864E-4	4.948396818926605E-4	0.3588638150756681	-0.05404626652112656	-26091.164596583818	-1657.6121102623383	-402.5286552055243
360000	-30513.863041978184	-4399.051063438906	-26114.811978539277	20.915915546516832	2003.0621666452641	230.49319691647014	1.8854553620193109	11.256661952395902	4.272448676058047	21.64756372741818	6.288545840117888	18.714039633169595	4.479333463207647	2.184469902869076	1.2855052116593497	1.56547683461778	28.0	19.0	29.0	16.0	19.0	9.0	13.0	7.0	4.0	2.0	14.62091761474501	9.950637304213524	0.2806919283926788	0.26276334873304985	0.243295930081272	0.21324879279299874	0.03341728485062182	0.26962587167777746	0.5393512179054011	0.4606487820945963	0.8089548365727433	1.382192353644053	4.618951502737248E-4	1.43798037971318E-4	4.677520639918064E-4	0.32898521978079903	-0.005265706848664669	-26114.811978539277	-1657.6121102623383	-406.9638164582909
370000	-30504.660369965684	-4404.3299573982495	-26100.330412567433	20.903581071495637	2003.0745011202853	229.65672490928162	3.344063864896951	10.99882919926026	4.886297738291554	23.086056003621533	5.939602016003912	19.30042059034439	7.169052488880938	7.097072431442654	1.853582456056321	1.4718073914065435	29.0	17.0	29.0	20.0	17.0	7.0	7.0	7.0	9.0	4.0	14.777705401291701	10.742178917581148	0.2781516824253101	0.2654109547148648	0.24828233488483192	0.2081550279749926	0.08412658165347417	0.28711899966328014	0.5077488661697294	0.4922511338302677	0.7615555271154898	1.4770162859414468	4.749293665513455E-4	1.8203515569859975E-4	4.6941471067405853E-4	0.3968629362713161	-0.0640665051450496	-26100.330412567433	-1657.6121102623383	-411.4488621132354
380000	-30496.57138757727	-4406.568514476889	-26090.00287310038	20.993899417315635	2002.9841827744654	234.33738035376862	2.969311344960623	13.78280488024412	6.02966323724064	24.99284724643791	5.699807405918105	12.699413178126369	13.90674440820257	2.5320046203798428	1.1940733946983084	0.891607213391236	28.0	16.0	32.0	17.0	16.0	12.0	7.0	3.0	9.0	6.0	13.682174246272433	13.287700848154888	0.2817186696940764	0.26427456054121296	0.23983054418288816	0.2141762255818219	0.05121324298158487	0.5091356539745369	0.5493787696959717	0.45062123030402507	0.8239948258240302	1.352104343104494	5.187128374741435E-4	2.1670024231292576E-4	5.010142199571338E-4	0.42920625701739457	-0.11157292047797139	-26090.00287310038	-1657.6121102623383	-414.20268987814103
390000	-30491.075729461194	-4398.349736013872	-26092.725993447322	20.619205366134267	2003.3588768256466	230.35445718827668	1.6785043490526474	9.322880874469098	7.944976218031692	16.71101243398042	6.129176968027697	26.804512760204545	4.542639295171702	3.9607202775259704	1.7935476333854687	1.1996983200755498	26.0	19.0	32.0	18.0	17.0	8.0	7.0	2.0	7.0	10.0	14.956139807860705	13.096293573551975	0.28099880022159424	0.25679751470245765	0.2439196714944333	0.21828401358151409	0.0689539188605223	0.26836464761270756	0.5189454705567946	0.48105452944320165	0.7783489392213964	1.4434204932852488	4.804136628118036E-4	1.832990908195863E-4	4.8222955147575924E-4	0.3658994309761366	-0.04385292472447842	-26092.725993447322	-1657.6121102623383	-406.18250494151357
400000	-30509.08334857301	-4407.93932709279	-26101.14402148022	20.906082514446993	2003.071999677334	233.64483486882793	1.369895030984075	7.742263759972288	8.962376330736834	30.955084286060377	5.495754914340561	19.65143893263746	3.9627287019443047	0.8153868184778819	0.6713486274080118	1.0294581477019225	25.0	24.0	30.0	15.0	14.0	13.0	7.0	2.0	10.0	6.0	13.78069571679643	13.707650665062193	0.2787502538953157	0.2584551417046425	0.25339697724244054	0.20939762715760055	0.03009079029445605	0.28432187312677787	0.5231567456869564	0.47684325431303937	0.7846652898137119	1.4307844188826764	5.065902161861039E-4	1.9837033510372926E-4	4.875158926770914E-4	0.3994900897179357	0.02189830836228114	-26101.14402148022	-1657.6121102623383	-417.47426149273616
410000	-30513.36501680511	-4399.269672798102	-26114.095344007008	20.597199130321364	2003.3808830614596	235.47602096657363	2.63768493475393	11.192829582311134	12.999848817930028	27.058314200828228	4.2581361083668385	12.514346995068149	1.4015252925401884	0.6339953147378745	0.6161121538979284	0.6995349817165049	28.0	28.0	18.0	24.0	12.0	16.0	6.0	1.0	5.0	8.0	12.753335419363577	14.05380596753393	0.27521075777824	0.270463383985925	0.24171252809717278	0.21261333013866146	0.035051826958208486	0.2853306706990439	0.5459538392678575	0.4540461607321392	0.8188578873268706	1.3623809634571558	4.668339366718841E-4	1.5795302261501447E-4	4.62965649555321E-4	0.3409106982169775	-0.13168310256727506	-26114.095344007008	-1657.6121102623383	-412.64459485960884
420000	-30488.583398525738	-4387.459255326667	-26101.12414319907	20.822866994789994	2003.1552151969909	232.7510158692812	1.68286129400987	10.872014552990029	8.309128270317737	34.4686282550715	7.180080335112828	17.11700443257315	2.280386635558553	0.3293159498501962	0.39655660867412523	0.7163980200906069	29.0	22.0	23.0	18.0	18.0	17.0	2.0	1.0	1.0	15.0	15.049737036768938	11.736456298548582	0.2733525433493268	0.2598146686459713	0.2502449845707958	0.21658780343390535	0.08561679089707462	0.29265745933608117	0.5130776741970663	0.4869223258029312	0.7695480278900739	1.4610270160340555	5.218467589896575E-4	2.498649435093086E-4	4.940241589273861E-4	0.4720720130722134	0.0231242638750187	-26101.12414319907	-1657.6121102623383	-397.5733268564226
430000	-30527.253050539046	-4392.766128909179	-26134.48692162987	21.54332538755607	2002.434756804225	236.7203925088014	1.4574510841087285	10.436498013993138	13.266503212043855	36.85250946386592	8.209768971610806	20.02114226307496	9.763467566818786	0.4979068370326165	0.6168856756525178	0.5988651802838225	29.0	17.0	37.0	10.0	17.0	11.0	6.0	1.0	4.0	14.0	14.319428230390535	12.846471951353841	0.28454344640125795	0.26097369984811514	0.24133886667010165	0.21314398708052448	0.10733592080418726	0.2549124836272559	0.529135478423992	0.47086452157600556	0.7936325909036838	1.4128450277568958	4.2959553261983784E-4	1.621394954383698E-4	4.2501050517570576E-4	0.3707569366055417	0.018209524898473075	-26134.48692162987	-1657.6121102623383	-400.7912271702569
440000	-30497.371428862374	-4381.488756428966	-26115.882672433407	20.74645682852261	2003.2316253632582	229.8485481536432	1.6701171874117022	9.42929096437187	10.63247451871835	25.431574158455902	2.9100238778779697	17.130674219190215	8.254207585611615	0.9511167455261467	0.6078822199627634	0.7157971213322479	25.0	29.0	27.0	10.0	18.0	14.0	4.0	3.0	1.0	15.0	14.47206747679476	12.958062798383153	0.2795880521888154	0.25089305178047955	0.25007256991715565	0.21944632611354864	0.04877608216777674	0.31181784030114595	0.5351596455136791	0.46484035448631844	0.8026680374582504	1.3947693093091482	5.210608549858689E-4	2.0618087271289854E-4	4.904932157632231E-4	0.3985480863829365	-0.01447768543992467	-26115.882672433407	-1657.6121102623383	-389.5377583382321
450000	-30527.944616538232	-4409.858063333994	-26118.086553204237	20.672210181797237	2003.3058720099837	240.9354315658106	2.274157117107507	10.650106447133204	21.953378623997782	83.8190669606833	4.025160736742083	13.737485028208193	2.966711370438993	0.4786687007071125	0.46577463530578606	2.2357867079653753	28.0	29.0	28.0	6.0	17.0	17.0	1.0	4.0	2.0	14.0	17.09105932288881	13.669547035565587	0.2894316582753278	0.25158037235904446	0.243154099086181	0.21583387027944606	0.014304656101376283	0.3272571684060774	0.5395733506341357	0.4604266493658617	0.8092880060165221	1.3815258368288885	5.115922200891827E-4	2.4428967911347966E-4	4.936304337153036E-4	0.47447649018773164	0.11565452362703696	-26118.086553204237	-1657.6121102623383	-414.13527451378627
460000	-30496.203322480524	-4396.434151801677	-26099.769170678846	21.649117610011487	2002.3289645817695	238.3189092047546	1.8221345258948127	9.35509569923884	14.51454255667691	36.03846931303713	3.514743522136757	26.220769743736746	2.9675163740494823	0.4371671928993521	0.7508701737301651	0.9469077923309605	29.0	29.0	28.0	8.0	13.0	16.0	6.0	1.0	3.0	13.0	13.134572782102808	10.73920961151186	0.2798701047320994	0.2570306658519417	0.24541352634943142	0.21768570306652682	0.01022957440535611	0.4201876556813495	0.5133892401679163	0.48661075983208085	0.7700153352598607	1.460092151731133	4.741274102646774E-4	2.3864504976486454E-4	4.648278589876986E-4	0.5028999210807037	-0.003644163126610275	-26099.769170678846	-1657.6121102623383	-402.7406941388082
470000	-30495.727308883277	-4382.855207824377	-26112.8721010589	21.167132416282186	2002.8109497754988	233.54110295427142	1.5855550468324493	7.222429726933727	12.903323351069577	43.46275654660815	2.4426564550606162	12.090771238292213	3.167674518728103	0.19234843541807298	0.7260246827384442	0.7838251168289974	26.0	30.0	26.0	10.0	17.0	15.0	1.0	2.0	9.0	10.0	14.83733948362602	14.117297899404429	0.2834256377155131	0.25788022380090475	0.24540218269328085	0.2132919557903007	0.010118638386551982	0.3834571901399734	0.52792543394604	0.4720745660539579	0.7918176856982984	1.4164758074094326	4.6419683237589943E-4	1.6880209856281412E-4	4.617255048219569E-4	0.36938630426172386	-0.011275052955274145	-26112.8721010589	-1657.6121102623383	-390.92034839914527
480000	-30498.8292898686	-4399.1256078648585	-26099.703682003743	21.98570063513222	2001.9923815566488	233.79690121009168	2.7835998392122554	9.251688206560962	11.660924589713865	39.78555481629316	5.749426565161089	18.003536548843673	33.75874110173674	1.3077958045538465	1.1380053762642364	0.9456204954354115	29.0	26.0	31.0	9.0	15.0	10.0	4.0	1.0	10.0	11.0	13.54666856598609	13.164418049437739	0.2892609345248594	0.250394846456007	0.24504607641416837	0.21529814260496463	0.006016652259605108	0.3611906588723247	0.5177989312773782	0.4822010687226196	0.7766292833374131	1.4468607234275237	5.117241166043143E-4	2.4071832592751196E-4	4.709599953517353E-4	0.4710481815318659	0.049266562849512294	-26099.703682003743	-1657.6121102623383	-405.34901777857044
490000	-30463.63255806021	-4381.026112344953	-26082.606445715257	21.130630388355982	2002.847451803425	230.67597734940523	2.1134452486529858	9.447988503144192	7.489884264456311	28.352312835244682	1.4338583045057238	16.328262645064285	8.20023525132651	2.2449178210555587	0.4616263022567001	0.7237182918139627	29.0	19.0	31.0	15.0	16.0	13.0	1.0	3.0	4.0	15.0	14.666337970985992	10.977977456355866	0.28362329685135873	0.2570401737189026	0.24443262903583776	0.21490390039390017	0.02057363313120719	0.3130123142469144	0.5394685822055709	0.4605314177944266	0.809130867357715	1.38184019806568	5.3396462558566E-4	2.828136674380646E-4	4.6972424092712924E-4	0.5574828609801794	0.06283613015491703	-26082.606445715257	-1657.6121102623383	-383.9018685592879
500000	-30475.277669755676	-4372.780634531968	-26102.49703522371	21.005473180387234	2002.9726090113936	227.6401924059592	2.2073240128074745	8.198941941822634	6.682230546949045	20.30015499856106	2.669077404295148	8.444819224709555	18.747740392875176	1.2673125605322724	0.9593273265246717	0.9464608954923254	29.0	19.0	28.0	17.0	17.0	9.0	8.0	1.0	6.0	12.0	14.364379971192568	11.878093819581677	0.2760191765557185	0.26247494318306147	0.2483557342289542	0.21315014603226523	0.047999058014584546	0.30010698668304275	0.5409475064518047	0.4590524935481936	0.8113490563266056	1.3774026355142994	5.22207405566185E-4	2.154928999641962E-4	4.93154841555436E-4	0.41981177764155897	0.0014549950902383935	-26102.49703522371	-1657.6121102623383	-383.2248621054991
510000	-30496.368231398763	-4379.449638246122	-26116.91859315264	20.58849996866378	2003.389582223117	227.8092565836842	2.3119767264505415	9.201164608839058	9.736230976000611	17.301884662932277	2.3096502089613717	6.420110987146039	18.15241426446095	0.7247013570145704	1.4103872729402707	1.102332692359124	29.0	11.0	34.0	22.0	15.0	5.0	8.0	5.0	1.0	16.0	12.062005074034676	10.596117840123554	0.2844558116196133	0.2583917485718058	0.24600036312120072	0.21115207668737962	0.033153612549394064	0.523181763831491	0.5376445059708838	0.462355494029114	0.80639499647555	1.3873134009092534	4.895879923854814E-4	2.613165504227816E-4	4.644665782577212E-4	0.5138927298636655	0.00924421750022718	-26116.91859315264	-1657.6121102623383	-389.8567931908311
520000	-30471.10318256533	-4380.060687527536	-26091.042495037793	21.346941458409567	2002.6311407333712	232.21173903373113	2.1274368421615177	11.770384223341196	7.626488172797176	27.824037062764347	1.9513698203363221	8.41512791943823	15.91575538776938	1.8276646879525174	0.944276944190468	0.9423682789990434	29.0	16.0	30.0	18.0	14.0	9.0	8.0	7.0	4.0	11.0	13.672404573327567	12.81472380692209	0.27893195149985656	0.25815516506359787	0.24577509669798803	0.21713778673855696	0.06050633229584315	0.37153032347823667	0.5372291789609543	0.46277082103904377	0.8057720613967224	1.3885596037425194	5.195165169469254E-4	2.0380290402166417E-4	4.817318345497845E-4	0.38956851900332506	0.055647889657778817	-26091.042495037793	-1657.6121102623383	-386.85622461882906
530000	-30477.02458939394	-4372.590774006868	-26104.43381538707	21.087590620582016	2002.890491571199	224.45860733180314	1.742881636111386	7.331119721214588	7.370416882816449	32.678917708777966	1.0724670257953997	2.5178776130582348	15.372047874784831	15.548020523511834	2.6424055995850355	0.7057764664867291	30.0	16.0	30.0	17.0	15.0	2.0	14.0	3.0	3.0	16.0	11.306023234708624	14.49522642433471	0.28344050681947947	0.25492074362791806	0.24600306003914688	0.2156356895134552	0.07142638034500223	0.30703712652849646	0.5139167634483369	0.48608323655166147	0.7708065497689485	1.4585093001684966	5.370036892188377E-4	2.0878674308961355E-4	4.808433813416265E-4	0.37865040197502	0.035549237536844094	-26104.43381538707	-1657.6121102623383	-377.1527633948519
540000	-30452.009056083094	-4368.5374853471785	-26083.471570735914	20.750718640757352	2003.2273635510235	222.19246869384503	1.6718952477896492	8.65313478086208	8.138029354122777	46.57378989638917	1.6547894274131156	2.4803148741327274	13.896126137407984	8.165655943085486	2.3507423714739444	0.9195815865410734	29.0	20.0	28.0	14.0	14.0	6.0	12.0	2.0	6.0	15.0	15.437237330292586	11.65232762356953	0.28114159614717604	0.25732276546346944	0.2455307960625565	0.2160048423267976	0.055987455910898806	0.45351817716014997	0.5380940209552647	0.4619059790447335	0.807069208952791	1.385964615894705	5.413346548662366E-4	2.6875192652138095E-4	4.967597844720071E-4	0.483558421448645	-0.007344000478936877	-26083.471570735914	-1657.6121102623383	-371.88285448636645
550000	-30451.412063482945	-4364.84543199355	-26086.566631489393	21.019194474459677	2002.9588877173212	222.55141620673237	2.495884828807139	9.456372010317642	9.200706633492105	33.80797698122201	1.3047972563109675	3.841044504863595	6.914391756924025	15.701577267047167	4.880053170591863	0.7872945206959562	29.0	19.0	29.0	16.0	15.0	1.0	2.0	13.0	5.0	17.0	12.445227429691943	14.060720280285775	0.27928722516525045	0.2561777591776652	0.24775810351821498	0.21677691213886888	0.08957794605866741	0.26785957099072055	0.5013102526748227	0.49868974732517457	0.7518984662716207	1.4963355649380472	5.420787954863576E-4	3.011192217953286E-4	4.7914768538664986E-4	0.5458923531323123	0.13796882685652276	-26086.566631489393	-1657.6121102623383	-371.26298370016616
560000	-30472.933125939508	-4376.410966331078	-26096.52215960843	21.190650021320316	2002.7874321704605	221.97848429291685	1.4902469724976501	9.924034926049789	7.0333304851344804	29.554786971362535	2.1911161864271063	5.248153102090338	12.634979107673425	15.944121142204887	3.176414074734138	1.0144753047936386	29.0	25.0	21.0	21.0	13.0	3.0	1.0	11.0	2.0	20.0	13.650338612267781	11.855731717721529	0.28033347865899705	0.26455367000352875	0.24257928046587793	0.21253357087159583	0.031071593729954036	0.322122748883617	0.5399809535711546	0.46001904642884245	0.8098993560169601	1.3803028103393598	5.399979393227346E-4	2.2657346367670672E-4	5.073391167104392E-4	0.4368077169737418	-0.03560467204847454	-26096.52215960843	-1657.6121102623383	-381.0953222108748
570000	-30498.542178291056	-4380.814799343591	-26117.727378947464	21.156565112095493	2002.8215170796855	218.24587988975838	1.9250044930758854	6.785907345573958	6.678001200360809	19.766119473378858	1.6454224206097396	5.174943813844507	9.34967754739839	12.384076599078604	1.717969669178564	1.556425192831821	27.0	20.0	28.0	19.0	7.0	5.0	9.0	10.0	1.0	20.0	13.410747070393212	15.237737026332907	0.2833894904643092	0.2558965618897267	0.24222999171356593	0.21848395593239756	0.023324823438125912	0.2487237623123089	0.5110674475948789	0.4889325524051183	0.7665329563032106	1.4670587693928743	5.180430412001524E-4	1.8904197281938357E-4	4.964570644735839E-4	0.3567906574879954	0.056166154743114496	-26117.727378947464	-1657.6121102623383	-390.3541038533449
580000	-30486.947806247008	-4376.244736914669	-26110.70306933234	20.926062636245508	2003.0520195555355	217.3133893960148	2.051260827959204	12.541319994168834	4.357149844493856	25.922745555785923	1.6103800600518932	5.013548297186857	11.132364194611885	12.617156930074906	1.975788547620936	0.8765649357548665	29.0	17.0	30.0	18.0	9.0	4.0	3.0	15.0	2.0	19.0	14.810814671500777	11.571729739364054	0.28413860041439803	0.25728765107795426	0.2451123472944777	0.21346140121316942	0.035907562486879374	0.3961150392590492	0.5390955499670063	0.460904450032991	0.80857136879061	1.382959493997522	5.38344088388666E-4	2.0431356774419174E-4	5.234704132795117E-4	0.36189588811587364	-0.03202933797621573	-26110.70306933234	-1657.6121102623383	-380.2573523780737
590000	-30478.639191169863	-4374.866916438037	-26103.772274731826	20.90579136039115	2003.0722908313899	221.1734813794303	2.3062625318571275	10.061796728726119	6.440229195384967	29.545197858627855	3.976919286935759	4.919696572941035	15.419325685992545	30.727838380748086	1.465699305230727	1.3326512134676183	27.0	16.0	33.0	16.0	10.0	3.0	14.0	2.0	1.0	24.0	14.183439729453825	12.572430212573222	0.27903588426915243	0.2550264574124302	0.25437901573323246	0.21155864258518434	0.03668080925921284	0.3538311578986589	0.5197620941498139	0.480237905850183	0.7795737656115135	1.4409701863921245	5.308658858313885E-4	1.694101832925841E-4	5.260130004698208E-4	0.3309916743120643	0.11615685655626147	-26103.772274731826	-1657.6121102623383	-379.0618854091962
600000	-30494.085380078584	-4379.340374650559	-26114.745005428023	21.202195015905605	2002.7758871758754	224.94452944146337	1.9395912091540757	9.469995331397877	5.58698502461845	24.848530917800076	2.338657631682173	2.8059960768906156	6.662126617991508	15.713838414152729	0.7941743282131222	1.3476255350283077	26.0	18.0	31.0	16.0	7.0	5.0	15.0	3.0	1.0	24.0	14.509915950179769	10.817692537921292	0.29093043695541126	0.2535679594487095	0.2394913993013112	0.2160102042945674	0.06717592012638478	0.32116628530685437	0.5627434633814965	0.43725653661850017	0.8440400824903732	1.312003124694816	5.227401355556628E-4	2.219288091752531E-4	5.046442946603112E-4	0.41822218892512025	-0.006071265417364414	-26114.745005428023	-1657.6121102623383	-387.08791995668855
610000	-30480.388040093734	-4371.947116893048	-26108.440923200687	21.357737395075986	2002.620344796705	221.01047708961144	1.7342036212688277	8.26100538747155	5.545904848983933	28.44235209866682	1.7301817656493463	1.5653589408112603	10.949332406885267	46.95220401000285	3.8809434674004937	1.697388032555965	27.0	26.0	21.0	19.0	9.0	7.0	8.0	4.0	2.0	23.0	15.500226586089914	11.829718279455994	0.2835614519005016	0.26356132533163434	0.24069288985468454	0.2121843329131791	0.05313457220764213	0.295790020938662	0.5323997917468387	0.46760020825315807	0.7985286251814238	1.4030503444968592	5.266830498851122E-4	2.1745335515824284E-4	4.896619819097691E-4	0.40666329599060597	-0.06440859339007642	-26108.440923200687	-1657.6121102623383	-371.75503816965784
620000	-30455.904960034542	-4359.611166792256	-26096.293793242286	20.650881393377013	2003.327200798404	216.92028488751563	1.7783473452133232	9.42890572102221	7.4023905291303995	32.10359173872457	2.141134393071693	1.8578783072051295	7.479082795698791	29.08834569335264	7.985757822067842	1.2984873339322396	26.0	24.0	27.0	15.0	8.0	7.0	11.0	2.0	1.0	25.0	14.047032987550454	12.393261264395703	0.2849660655037643	0.2569483726433613	0.24475663363243969	0.21332892822043426	0.05962499765927039	0.20390677504276555	0.5095911857745751	0.49040881422542126	0.7643187606178458	1.4714883432446084	5.768402427248475E-4	2.579868848449251E-4	5.240062930958446E-4	0.4204483357025902	-0.09853435093058571	-26096.293793242286	-1657.6121102623383	-362.4232527321237
630000	-30465.856726396814	-4377.830084322022	-26088.026642074794	21.091654673969327	2002.8864275178116	225.00341023568285	3.1913842321068495	12.31306240015118	7.285286381235633	26.35466162762403	3.3531530213223943	4.158301409321057	12.336493794523589	43.217532341038	11.14952330888589	1.1818429274063407	28.0	22.0	26.0	18.0	6.0	11.0	7.0	2.0	2.0	24.0	12.657527401022346	13.862333320308615	0.28033223573426	0.2575115869666979	0.24713020347155376	0.2150259738274879	0.13439977401667272	0.318488507428804	0.5470964382249168	0.4529035617750795	0.8205716332532556	1.3589525563862666	5.390388387619323E-4	2.408953052158921E-4	4.979156567321967E-4	0.460145202673803	0.011469597826964219	-26088.026642074794	-1657.6121102623383	-380.039216478963
640000	-30495.641954808307	-4373.088975034535	-26122.552979773773	20.510961342140902	2003.46712084964	222.70876416615894	2.916576814238134	10.610853198966948	10.154128161900491	49.83127109844578	4.892059348221174	1.9138510063432956	11.192826686462165	16.884774345997158	16.980311694431126	0.745668764408719	28.0	20.0	26.0	17.0	11.0	9.0	6.0	2.0	4.0	23.0	12.707721113439147	12.014840251022811	0.28964742392045817	0.252381609594095	0.2448749019279874	0.213096064557459	0.1370873464290029	0.25388843759322066	0.5123991596944918	0.48760084030550516	0.7685303467014154	1.463062921899322	5.422792608027213E-4	2.2389232378588035E-4	4.978530294938644E-4	0.4341606899487419	-0.07952381207029348	-26122.552979773773	-1657.6121102623383	-373.9370306521038
650000	-30509.97784558153	-4393.964980612723	-26116.012864968805	20.650003528664595	2003.3280786631162	222.72203333817146	2.4362553667337394	11.29780101870023	7.437890414430689	23.70653545756833	1.1275791726028235	5.479496926979445	9.780227957799346	14.91014285096854	34.73188911332209	1.5546364131937687	29.0	19.0	31.0	22.0	7.0	1.0	3.0	4.0	6.0	24.0	10.794273661130836	9.89711541472022	0.2812132925716367	0.26179597646872066	0.24629007887876558	0.21070065208087663	0.05621382712867471	0.3141635917752645	0.505495628760714	0.4945043712392833	0.7581759717544237	1.4837772014995532	5.384685312691402E-4	1.9496961368746564E-4	5.266062179457355E-4	0.35326047886678663	-0.008948768749543859	-26116.012864968805	-1657.6121102623383	-396.1761799934144
660000	-30475.82731848829	-4361.666079046899	-26114.16123944139	20.943627823816776	2003.0344543679641	214.9390581330201	2.063405536750381	12.499160332367946	7.845045816833357	15.075083602489062	0.4859643277190072	1.6434763770376373	4.553038807889831	16.727509077633886	17.982228485863057	1.173789601426539	29.0	21.0	25.0	24.0	5.0	5.0	1.0	6.0	6.0	24.0	10.882909448848984	14.083283708390663	0.28211933107250275	0.25856812433173915	0.24397319249859079	0.2153393520971668	0.02513604331900447	0.3323025949601799	0.5062838636659238	0.4937161363340732	0.759358218902027	1.4814120758307023	5.140758403761294E-4	1.2361036677766194E-4	4.993087962066673E-4	0.2503706695464123	-0.07715482768907125	-26114.16123944139	-1657.6121102623383	-366.67092024656546
670000	-30461.464132743364	-4363.082320110366	-26098.381812632997	20.79917655531446	2003.1789056364664	220.04506863328874	2.3152713621744017	10.847340446100942	7.993762407825593	26.965028605404797	1.4820373984158295	1.226802388779619	6.60880271853615	17.349648039169715	38.66081297821382	1.5894689753476872	29.0	24.0	23.0	20.0	6.0	7.0	1.0	8.0	2.0	26.0	14.400873053643343	10.571897663600431	0.2823414604767592	0.25602548635151134	0.24980641959462238	0.21182663357710663	0.07722627129846575	0.3236420212221833	0.5370416241273408	0.46295837587265587	0.8054907541803162	1.3891223684061507	5.428161294957794E-4	2.0603029118919608E-4	5.10455029937881E-4	0.38698286004356597	0.03304229706044073	-26098.381812632997	-1657.6121102623383	-364.94383216931686
680000	-30462.019748397488	-4361.056013599725	-26100.963734797762	21.216287711634568	2002.7617944801464	215.54959464334428	1.8690242156906653	8.872923462594462	5.946669002181788	22.64161087667602	1.1976796911626835	0.8678504897701875	3.76782693069834	12.151340915302598	34.45832140720383	2.0173616756146107	26.0	20.0	30.0	22.0	3.0	7.0	2.0	8.0	2.0	26.0	13.579271885176052	11.766651798089235	0.28198528915458243	0.26250265886829355	0.2499159023862009	0.20559614959092284	0.1169975177340092	0.3511865186517546	0.529306492690159	0.4706935073098374	0.793889089476684	1.4123318936290101	5.463861093655396E-4	2.874474354855805E-4	4.868912099444105E-4	0.4825273745136374	-0.0015944457202164523	-26100.963734797762	-1657.6121102623383	-364.875595431197
690000	-30463.961598764334	-4353.485268515322	-26110.47633024901	21.46780435760197	2002.5102778341789	216.12717586474957	2.322471922260528	10.316357602317574	4.846088482901798	26.949868230056445	0.9458442800915013	3.635925694702962	6.876668596201856	3.729616551714666	21.69852459914361	1.5006134443948709	27.0	19.0	29.0	22.0	12.0	2.0	1.0	6.0	2.0	26.0	12.441545857987398	9.672864614839542	0.2840680361709786	0.25382990711236064	0.24442240761020614	0.2176796491064542	0.047846273298616904	0.30235339921295185	0.5366960995125333	0.4633039004874631	0.8049725133772473	1.3901591267764013	5.635751728378208E-4	2.3490088302211042E-4	5.262517215850306E-4	0.41730057504554763	0.14966613488836272	-26110.47633024901	-1657.6121102623383	-355.14672434186986
700000	-30459.268026549355	-4356.210016302116	-26103.058010247238	20.864649696158263	2003.1134324956226	216.46012698402427	1.8916102234757168	11.178455775488823	6.260799036706791	17.47685497359744	1.4526763768494635	2.399863269386407	7.977812712501253	22.35951586789608	25.056004269972252	0.9075969409582659	27.0	19.0	30.0	22.0	8.0	5.0	5.0	2.0	3.0	25.0	14.415090091022403	11.80967578364968	0.28904052942981434	0.2585788994938325	0.23976973278431166	0.21261083829204114	0.12048878183582426	0.25067054694441415	0.5141155160312224	0.4858844839687746	0.7711046521146352	1.4579129362769345	5.7332799292454E-4	2.7764930768000526E-4	5.29178369125017E-4	0.46379487904199845	0.05193432553164644	-26103.058010247238	-1657.6121102623383	-359.95027141579646
710000	-30454.21311127614	-4359.73582207367	-26094.47728920247	20.7420019552366	2003.2360802365442	217.60767581703593	3.1745781860313285	7.8150812947602715	5.3371882220730384	20.68607239074902	0.9028002951943557	3.4915426720414424	14.953957995165483	39.56925805409624	94.4203132134145	1.111016836855341	27.0	21.0	27.0	19.0	15.0	1.0	8.0	1.0	3.0	24.0	12.209253421197213	11.202428578932048	0.28242852404495017	0.260275426949759	0.2442318474870774	0.21306420151821315	0.045446536679681904	0.43068347681634683	0.5353146869199982	0.4646853130799987	0.8029005788734677	1.3943041022910403	5.563438784106182E-4	2.8322825210867113E-4	5.09354912454492E-4	0.48699978100784247	-0.0675541561133256	-26094.47728920247	-1657.6121102623383	-358.6327877419577
720000	-30447.80686717901	-4358.220718825897	-26089.58614835311	20.83030522929463	2003.1477769624862	225.20996536786055	2.520398378833348	16.022204448679616	6.540485688926483	27.282966289496944	0.6129564405063046	3.3738959870203478	13.629502331774004	12.834216491863637	17.924360988239613	0.7257405548664286	25.0	21.0	30.0	20.0	13.0	2.0	6.0	1.0	4.0	24.0	15.293479617556512	12.359942875735987	0.28028974014252284	0.25631617804635104	0.24542450137158253	0.21796958043954331	0.04098435950252128	0.26528288103822323	0.5112681758243908	0.48873182417560523	0.766834021855136	1.4664564775063487	5.033906012865698E-4	2.6617765705646087E-4	4.6175933856556123E-4	0.510847035715095	0.037946261703871706	-26089.58614835311	-1657.6121102623383	-356.8257905312584
730000	-30467.86663670811	-4372.654773397344	-26095.211863310764	21.232025951377736	2002.7460562404033	232.16934506743488	2.7040426021978865	11.558543639429944	5.978981768975328	24.84651500211619	0.5432297338908982	3.2280962724298323	12.861206182027825	11.138063397235092	69.05527897877829	1.73368244566338	28.0	14.0	34.0	20.0	14.0	1.0	3.0	4.0	4.0	24.0	14.033448446260921	14.635002770612685	0.28191762684132926	0.26406238191327136	0.2473475664772918	0.20667242476810735	0.0596356937489804	0.23458602348206034	0.5319370744344223	0.4680629255655741	0.7978346109743197	1.4044387435461565	5.161004740946958E-4	2.5357843810546187E-4	4.807623523017346E-4	0.46787957395576324	-0.04885732753378307	-26095.211863310764	-1657.6121102623383	-367.39712779487905
740000	-30482.346165248357	-4376.538131355327	-26105.80803389303	21.96735280637362	2002.0107293854073	227.71367568874317	3.0054087655667083	19.26968064093484	5.619562273467744	22.395018251023814	1.1398347588814692	1.7331931253903614	8.74304118834839	18.54866398443562	15.501027031546796	2.2017614772519916	30.0	15.0	29.0	21.0	14.0	1.0	4.0	4.0	7.0	21.0	10.526522165668586	14.197040331283459	0.28187528217708846	0.26100329688401325	0.24719563422543275	0.2099257867134654	0.015027656889772511	0.24286761045972416	0.5282793800874601	0.4717206199125362	0.792348557667217	1.4154137799618611	5.371895223379358E-4	2.551252699163734E-4	4.952180320999444E-4	0.486942067509189	0.09593181039401738	-26105.80803389303	-1657.6121102623383	-378.2243492076166
750000	-30458.95751271592	-4378.681821079264	-26080.275691636656	20.78775358534726	2003.1903286064337	221.68483045846278	2.4339649704466204	14.712802019198637	7.913825694109097	31.526518324119774	1.404633807768807	4.089104787417679	6.697507954640702	25.607624188132608	5.634061685199786	1.0834982897093062	32.0	19.0	24.0	20.0	14.0	1.0	7.0	3.0	8.0	18.0	14.27212186389739	14.710784968934455	0.2832607234624715	0.2560149824707533	0.24597093947703544	0.2147533545897396	0.13511247931287013	0.2905509060633908	0.5211864624439049	0.4788135375560905	0.7817101279340842	1.4366963208325205	5.224819648021741E-4	2.590200574593344E-4	5.085860073275419E-4	0.479299089735235	0.06366355582461475	-26080.275691636656	-1657.6121102623383	-380.27206735681364
760000	-30450.166443098416	-4374.7200045102	-26075.446438588217	20.746754843268743	2003.2313273485122	219.6181702698243	3.0459082313935646	9.81494990669515	4.866064594254804	19.426861381630804	0.9409978204357896	3.6138887764690995	19.118661682999598	48.76298829524965	3.0177604609198143	1.024757155442986	33.0	14.0	24.0	24.0	14.0	3.0	7.0	3.0	6.0	18.0	15.383599987585084	11.79228110382852	0.2810676820413415	0.2569924974924995	0.2449103786872718	0.21702944177888706	0.060245998756712875	0.28246692900171644	0.5368865065905731	0.46311349340942204	0.8052580985795876	1.389587803856255	5.218630646973972E-4	2.6546003194411236E-4	5.061901485397502E-4	0.49513653136443925	-0.028390666404550083	-26075.446438588217	-1657.6121102623383	-376.6976197503352
770000	-30453.663205567034	-4363.183299939466	-26090.47990562757	20.628735352007897	2003.349346839773	216.9607610992515	2.4465030072829794	7.2930716613921005	6.650258590015673	17.766931540754445	0.9877263287877295	1.8983886663229705	13.313631356507209	51.88166758925201	8.036284305521171	1.0017774424586696	33.0	9.0	24.0	30.0	14.0	1.0	7.0	2.0	7.0	19.0	11.716861320529729	11.431034472760949	0.2772755145514225	0.2590660824131289	0.24732205810508037	0.2163363449303681	0.08859723863216588	0.28658437814665105	0.5288548222395488	0.47114517776044645	0.7932116440878018	1.4136871461933609	5.094732941748619E-4	2.579875841852391E-4	4.7519822498449027E-4	0.4841375036135323	0.00995184140851117	-26090.47990562757	-1657.6121102623383	-366.25463539336374
780000	-30462.763459272566	-4365.128828054213	-26097.634631218352	20.963767028776036	2003.0143151630048	223.831281636008	2.9802533105661486	8.755559977757999	5.166769726474542	18.047158968501208	0.5887482273351373	3.8646294430193944	16.936784752178646	25.899465422977478	0.7094932947960959	0.6913833965274264	35.0	11.0	21.0	29.0	14.0	1.0	7.0	4.0	7.0	17.0	14.075889169869583	13.924597076855633	0.2795614687538012	0.26099976842282524	0.2462647769987992	0.2131739858245742	0.0691112880581355	0.23530620549927606	0.5571666992854786	0.44283330071451615	0.8356756807088792	1.3287363952280422	5.409108300522764E-4	2.7906181124648404E-4	5.041487298690982E-4	0.4655758832571509	-0.07476960739834268	-26097.634631218352	-1657.6121102623383	-369.10729047070066
790000	-30464.421962493838	-4363.438767976611	-26100.983194517226	21.050833366507838	2002.9272488252732	219.92690159347782	3.146115565511942	18.51185452452283	6.036779796730035	24.957756381474105	2.0397911605286336	3.3930603233917136	17.4214089674923	24.295516217548798	1.6189253852863246	0.757015975999524	33.0	13.0	24.0	25.0	13.0	2.0	8.0	4.0	6.0	18.0	12.143828355373541	12.269040327569396	0.2801499784435897	0.25615701298785265	0.24671747880422873	0.2169755297643288	0.06657888652230648	0.461974633480381	0.5412664524147393	0.45873354758525575	0.8118274326994694	1.3764456272938634	5.82219485458803E-4	2.869215573675673E-4	5.32036467104079E-4	0.46652029072841855	-0.015423153645237097	-26100.983194517226	-1657.6121102623383	-365.6060390900093
800000	-30482.153938028223	-4359.756063111065	-26122.39787491716	21.08892275663707	2002.889159435144	222.06265338111314	2.089942272920117	12.27665519991367	6.433855464448188	22.591354520806274	0.8474060463044599	2.7156337999954268	15.117538365292987	13.876987957597697	3.4187229173450575	0.682690233764203	30.0	14.0	25.0	26.0	13.0	1.0	7.0	8.0	1.0	21.0	11.868338915981726	10.856512173962086	0.275171196132807	0.2618533437795788	0.24960698770255058	0.21336847238506343	0.038936518878929925	0.314014018092369	0.5272188846771675	0.4727811153228278	0.7907579561021532	1.4185958325454249	5.112474883059048E-4	2.691004088601638E-4	4.8741391642913035E-4	0.4919451057916034	-0.07305835616492609	-26122.39787491716	-1657.6121102623383	-364.0296936529243
810000	-30484.95322110593	-4385.056067169178	-26099.897153936752	20.959916261604683	2003.0181659301763	225.68387452638453	2.185730869072982	10.725282573117765	6.893366904958074	18.91011404221373	2.037734287085587	6.654768853497143	28.448095938302917	143.1680574049341	5.41954119961044	0.8926212716523528	28.0	19.0	26.0	23.0	10.0	4.0	8.0	1.0	7.0	20.0	17.5310597778911	12.865501606987964	0.2740955044131778	0.25904500800988683	0.2498517410242003	0.21700774655273478	0.003633761850812248	0.35194089482850044	0.5385478649032451	0.4614521350967504	0.8077499142976196	1.3846028416774858	4.846027422291314E-4	1.6377550757926764E-4	4.854199626711756E-4	0.3416418041285084	0.006246816374341563	-26099.897153936752	-1657.6121102623383	-382.08751034243795
820000	-30480.741076882536	-4380.615344913458	-26100.125731969078	21.013426861344186	2002.9646553304367	229.09505777246068	2.516967220646152	16.066935979353975	8.506617263799914	36.31692196506019	0.8512346189065907	3.190799673836895	16.266479783027027	35.290842258175175	6.991513390273098	0.7563326207337385	26.0	21.0	33.0	14.0	13.0	3.0	7.0	2.0	7.0	20.0	13.862041519688841	12.692360343999628	0.2793567870096967	0.2603800949899476	0.24502213490666072	0.21524098309369474	0.0070716068794917375	0.46574887344702803	0.5510569011803391	0.44894309881965616	0.8265117990607943	1.3470690524529976	4.673383200637947E-4	1.9272310117910584E-4	4.759057647416472E-4	0.4029013420006824	0.03897380092683909	-26100.125731969078	-1657.6121102623383	-378.37648379817625
830000	-30495.55743138361	-4389.028024045278	-26106.529407338334	20.970923957621725	2003.007158234159	227.83091230753956	2.35169098207551	9.869341650700196	7.958097131773849	41.54222036245692	1.1735127729084036	6.144197987591683	10.037096544478272	21.433547672563396	5.449511278753924	1.468968448568715	24.0	22.0	30.0	19.0	14.0	2.0	2.0	7.0	6.0	20.0	14.051130627866064	13.386969055794843	0.28788759901198924	0.25248037120942196	0.24745021681856014	0.21218181296002847	0.01574149614102673	0.296007968332102	0.5805871248311323	0.41941287516886305	0.8708031929694919	1.258462611020698	4.648056150956572E-4	2.3029292076009092E-4	4.6483238915201593E-4	0.49456825304600727	-0.006747611305561328	-26106.529407338334	-1657.6121102623383	-390.53540485219884
840000	-30492.683741498327	-4396.806430531735	-26095.877310966593	20.719992402601665	2003.2580897891792	226.81654611244377	2.115683937986439	12.241769204051348	7.943476662801022	33.60431876955186	2.521780905376392	3.932803493580047	9.022829402458367	11.371127683733894	5.616256459382005	0.6975044818412927	29.0	21.0	26.0	17.0	17.0	2.0	2.0	14.0	3.0	15.0	14.273821305322267	9.792313622554008	0.28738717127650365	0.25644199530546946	0.2433134419133495	0.2128573915046771	0.017785897618398976	0.24533932462045263	0.5155667180077872	0.48443328199220803	0.7732812613792719	1.4535585553395038	4.5542653870779987E-4	2.0089299775803482E-4	4.7208485152371797E-4	0.44689719274023665	-0.04058294529723656	-26095.877310966593	-1657.6121102623383	-402.898543853042
850000	-30492.341156360708	-4402.662544989338	-26089.67861137137	21.033988438998083	2002.944093752783	231.86464653369205	1.934967832166795	15.013168287910219	8.207176654203957	35.43768144884297	1.2698339911382432	6.159795108954965	13.373921089935996	11.510830296907946	4.8027104177543505	1.1257389590582447	27.0	23.0	25.0	20.0	13.0	1.0	4.0	13.0	4.0	16.0	14.789654666677567	11.051114897146896	0.2817287149881778	0.2527458586699406	0.24963485237291852	0.21589057396896286	0.023305407040616725	0.358718015907542	0.53978529263841	0.4602147073615858	0.8096058907338246	1.38088989762941	4.65616031327767E-4	2.1197104446431383E-4	4.504761653130566E-4	0.464748849549262	6.946016913524916E-4	-26089.67861137137	-1657.6121102623383	-403.369641500954
860000	-30494.883109369803	-4389.044459740688	-26105.838649629113	20.826974517517638	2003.1511076742634	222.34840009275317	1.7211388265201115	18.236412943011853	7.508637327986385	28.154936231646428	3.3082908499140857	4.168701202351184	5.629422267806207	14.089198327019455	5.210661877314467	1.5428626082036154	29.0	17.0	30.0	18.0	12.0	3.0	1.0	11.0	7.0	18.0	11.973211818368162	14.54832407925785	0.2847849647861165	0.254887663329445	0.2491799528971928	0.21114741898724548	0.013496270104264954	0.25615639120970984	0.5105611374129873	0.4894388625870089	0.7657735586104829	1.4685779703311668	4.7281185838767454E-4	1.6523813538490894E-4	4.646347422059486E-4	0.3495004028502926	0.0065395622630702605	-26105.838649629113	-1657.6121102623383	-390.74394641114947
870000	-30486.354235750765	-4375.4862699009645	-26110.8679658498	20.773020195909936	2003.205061995871	218.04249952818586	2.2473151488397884	11.792553165493294	5.386499635802544	24.263497165401507	2.621840212090706	2.3173068509828916	3.767971660693509	14.946206186114082	2.92582555449359	1.0311582318698937	29.0	21.0	26.0	19.0	6.0	1.0	8.0	11.0	2.0	23.0	12.574265530807661	12.869847601507356	0.28239000100897044	0.2599778259572195	0.2433453356850597	0.21428683734875023	0.028382320143370388	0.31552486351618636	0.5434455699644156	0.4565544300355806	0.8150958181647275	1.369907110897148	5.413365302533103E-4	1.6381197401498074E-4	5.275513543161033E-4	0.30205779289282814	0.029382114401437433	-26110.8679658498	-1657.6121102623383	-382.5349560618921
880000	-30495.105830835564	-4371.715217777421	-26123.390613058145	20.62004914226216	2003.3580330495188	222.94249745339113	1.9072832445220156	12.004434052284326	7.539437364850658	29.215195607707827	4.939320397749941	6.780847050296093	3.8335095305165527	15.575101680871752	0.5937599308552137	0.7426692416874207	28.0	21.0	24.0	20.0	10.0	1.0	5.0	11.0	1.0	25.0	10.836123363472664	12.610081144794034	0.2864070710349987	0.2624386971370448	0.24258525551681312	0.2085689763111431	0.02537649408327495	0.3754844272337714	0.5273048812239277	0.4726951187760691	0.7908869394438436	1.4183377969790891	5.153725590268385E-4	1.4563830926631995E-4	5.13004357994221E-4	0.26183163706216717	-0.025881464376122962	-26123.390613058145	-1657.6121102623383	-377.7199759240895
890000	-30470.366933563142	-4365.77165928513	-26104.595274278014	21.051172586901725	2002.9269096048793	216.7434358182023	1.7962021425125092	10.234541476490918	6.883813500487608	17.26806315987841	4.247432115742995	4.820882658822566	2.525650739329282	11.294320476946117	1.0981276187106925	0.6376925024247935	29.0	16.0	31.0	19.0	8.0	2.0	2.0	13.0	4.0	22.0	15.181508663574022	13.505907707470445	0.2823224856824999	0.2517790387541	0.25257033300069415	0.21332814256270577	0.027292787147349278	0.3063304081611858	0.5349179178641694	0.4650820821358273	0.802305478248755	1.3954946213512127	4.967874330971895E-4	1.4626580509684902E-4	5.003614384674509E-4	0.30675755371612484	0.012398164599970988	-26104.595274278014	-1657.6121102623383	-374.94740379119804
900000	-30481.01112270625	-4378.974432021563	-26102.036690684687	21.73065105943735	2002.2474311323435	231.22750583108316	1.9618327249947847	13.968439468294902	9.565180855858813	32.462114660942554	6.350452282220817	3.2129009961922277	7.712338572188839	13.075884164735715	1.7246996927534235	0.5703485005417162	29.0	14.0	31.0	18.0	14.0	2.0	8.0	3.0	2.0	25.0	14.841550369521272	12.04648072217911	0.27223938855162017	0.2572425520575714	0.2538105139831871	0.21670754540762116	0.025577894063172298	0.3500144457898895	0.5516962008785333	0.44830379912146306	0.8274706632771062	1.3451508119433593	4.983326654565656E-4	2.1091579357601233E-4	4.813114332694992E-4	0.43489368441997633	0.06328520294686937	-26102.036690684687	-1657.6121102623383	-384.6808856942
910000	-30494.027770046374	-4390.46709793141	-26103.560672114963	20.738414685398727	2003.2396675063821	238.122234926239	2.0463494037569743	12.33218392948293	7.078832949044216	28.445298852892176	6.5284077480913325	15.700502950499718	15.902720915601451	32.74104305520808	0.7512298565769226	0.7923004971246316	29.0	9.0	37.0	18.0	18.0	3.0	2.0	4.0	1.0	25.0	12.642523026404854	13.266964374872797	0.27902669081446957	0.25559305236610863	0.25401658549710826	0.21136367132231346	0.08455361006887362	0.30891876118214073	0.540578171518906	0.4594218284810898	0.810795103224499	1.3785108375546078	4.7204729029971636E-4	2.3324781781845874E-4	4.373901125016236E-4	0.5111057424813711	0.022550938884746793	-26103.560672114963	-1657.6121102623383	-393.4220886349561
920000	-30495.610042587676	-4382.9389001486625	-26112.671142439012	21.299027753217754	2002.679054438563	230.93421462691123	1.5250966599322964	11.841879056064046	5.347362636591638	26.08748242693389	4.989557549982513	8.319480220038553	50.58654677114764	80.88418620308761	0.4231270711700745	0.8211023356110503	24.0	17.0	35.0	17.0	16.0	9.0	1.0	1.0	3.0	23.0	14.095303103046334	14.00881438780783	0.28437513783529167	0.26157334719048986	0.2413207447107004	0.21273077026351808	0.13638739223902246	0.22291056972923326	0.5471562285644493	0.45284377143554577	0.8206613107819964	1.35877315343691	4.6785128079461724E-4	1.7882030708191648E-4	4.4957480418571574E-4	0.3759489794982392	-0.05160276510195467	-26112.671142439012	-1657.6121102623383	-378.8616760280827
930000	-30491.409521466394	-4381.653608046486	-26109.755913419907	21.007668590137854	2002.970413601643	230.7036355068596	3.0946275448423903	17.823943519349545	7.214281196532564	20.681045666308144	2.5535469151813937	9.883879143761417	10.239863091625661	45.99322932362216	2.218079066527406	1.407840480521248	29.0	12.0	34.0	19.0	15.0	6.0	3.0	2.0	4.0	22.0	15.740630848292302	11.192127588897694	0.2870499260949674	0.2569295059199019	0.24391502855969283	0.21210553942543792	0.03943301113388068	0.3225153041788911	0.5188550354964551	0.48114496450354005	0.7782132987017707	1.4436918467626916	5.10332301478523E-4	1.980204891217591E-4	4.914390830206439E-4	0.394339170825707	-0.0677186372550222	-26109.755913419907	-1657.6121102623383	-382.185035109807
940000	-30465.233242075217	-4377.096962886745	-26088.13627918847	21.24867885348427	2002.7294033382966	224.96660067928335	2.965663679367295	15.783935853993109	6.503569884553954	24.222814789854965	2.9043509978367674	6.881852573277728	10.13244255306448	25.896363373820574	0.6771908450381875	0.9380318517489771	27.0	15.0	34.0	18.0	9.0	7.0	8.0	2.0	3.0	23.0	17.241639969974518	11.373742072895038	0.2818549880360442	0.257553694806018	0.24418727813989402	0.2164040390180438	0.06364736942618483	0.32135394632692144	0.5118475817569647	0.4881524182430302	0.7677030534173801	1.4647179502795542	5.580337183178879E-4	2.629206036020061E-4	5.086794174570374E-4	0.46429328987838214	0.04864229818219647	-26088.13627918847	-1657.6121102623383	-381.2952039917205
950000	-30475.95465014464	-4380.615399807439	-26095.339250337198	20.777597595167222	2003.2004845966137	227.61849580378302	2.2611456646061576	13.989636729001091	6.841724527787108	27.718815203725452	3.3780735921193625	5.430453574772412	9.203554014032843	32.96237088726303	2.2195574571423693	0.9975713239411526	28.0	12.0	36.0	18.0	8.0	7.0	7.0	4.0	2.0	24.0	16.651303937586068	8.714515391693022	0.2756466168862026	0.2565798717854171	0.2506065894239973	0.21716692190438294	0.05406858211473439	0.363070168714785	0.5380702365270342	0.46192976347296094	0.8070335354850886	1.3860359818813517	5.181409732961075E-4	2.0704395610812474E-4	4.843828757863163E-4	0.3784878924329691	-0.009916068118353825	-26095.339250337198	-1657.6121102623383	-383.73218044696
960000	-30477.4891348018	-4365.990309359029	-26111.49882544277	20.499322275550877	2003.47875991623	220.50301713518624	2.5094744763182733	11.330480305242371	7.886836315042936	22.608480403612305	1.9014483299868161	7.268377613771044	10.75908394426802	46.49974029997387	1.0606829204949328	0.8894009444859018	29.0	10.0	37.0	18.0	12.0	2.0	10.0	2.0	4.0	22.0	14.42713722923506	17.37025642693462	0.28328834976740214	0.2611120040058219	0.24278451361335932	0.21281513261341659	0.012832928465770074	0.2939860067008642	0.55581266680656	0.4441873331934355	0.8336448127209444	1.3327992157796087	5.208583973254459E-4	2.3448155156256486E-4	5.212473215702209E-4	0.45240417954710926	0.030972636115503348	-26111.49882544277	-1657.6121102623383	-368.44648302859304
970000	-30473.40193988687	-4386.007953089866	-26087.393986797004	21.152841822445627	2002.8252403693352	229.11188500066365	2.4523917059231737	11.123954658368255	7.444270207649307	31.3345117100249	2.835095583819554	11.422244760961876	10.902520664242932	28.382036398343853	1.140098932327071	2.087769686710701	29.0	13.0	33.0	20.0	11.0	2.0	9.0	3.0	4.0	22.0	13.590341004537644	13.033899736104688	0.2826822090574189	0.2523686200586934	0.25091199213945165	0.21403717874443595	0.009987166723535074	0.29211962352648013	0.5238328754968814	0.4761671245031137	0.7856793942816946	1.428755668368889	4.956545620446136E-4	1.998721090067292E-4	4.80001739723025E-4	0.3667558861854687	0.04322189319773975	-26087.393986797004	-1657.6121102623383	-388.2806217805438
980000	-30485.234181223088	-4390.220128864392	-26095.014052358696	22.411930061828066	2001.5661521299528	229.48452688381403	2.0361737153435175	7.286017771697843	7.516520411275886	26.977612917757394	3.6510224918803686	12.423051275874416	17.375215450141365	28.218001215189506	8.343070751708423	2.1174816119439295	25.0	16.0	35.0	19.0	13.0	8.0	2.0	3.0	1.0	24.0	13.785239545852503	12.85036120510606	0.2861727944570719	0.2554321074972785	0.24561597504474403	0.21277912300090543	0.023536048772085434	0.4804784270189007	0.5300879893628678	0.46991201063712684	0.795061230174926	1.40998698625618	5.037380619790807E-4	2.152526288854463E-4	4.788466750858525E-4	0.40793705882157794	0.012673690382542898	-26095.014052358696	-1657.6121102623383	-393.88043808754406
990000	-30484.41931412593	-4381.692331606288	-26102.72698251964	20.793773742182797	2003.1843084495981	222.62452324856648	2.2947585436233036	14.12017209106097	5.48405547089026	13.683879568848099	4.591690156949149	15.513628297731216	14.59943075495082	36.901631594549166	7.214468526519222	0.7698821073893668	29.0	16.0	31.0	22.0	9.0	7.0	4.0	1.0	1.0	26.0	12.806867151544736	10.559026569319938	0.28650919548252474	0.25311946476042835	0.2528939837131974	0.20747735604384931	0.03509678482026178	0.2147420260543048	0.5698793316805902	0.43012066831940415	0.8547429324739446	1.2905917089199317	5.125442373238055E-4	2.1599795372202998E-4	4.991816350707236E-4	0.4214525428212707	0.03132005218134547	-26102.72698251964	-1657.6121102623383	-384.8465234422696
1000000	-30470.77997145374	-4372.872064118644	-26097.907907335095	21.08880818854282	2002.8892740032381	217.74556113673466	2.4868228269551467	9.050060719444616	5.428816505468896	20.29519552729233	3.245942731285489	7.088874942675864	16.35510434715738	27.543679151332196	5.598654218093312	1.2628650138427633	30.0	16.0	30.0	19.0	14.0	2.0	8.0	2.0	1.0	24.0	13.338601785301043	10.46268552963319	0.2800322750848867	0.2605131204016557	0.24571551851825557	0.21373908599520172	0.07314835589394753	0.2610685862159961	0.5125689512077398	0.48743104879225435	0.7687850113082452	1.4625534566831941	5.025323029205954E-4	1.962219414545053E-4	4.8075927554967377E-4	0.41722130634806165	0.029983314125179766	-26097.907907335095	-1657.6121102623383	-379.03959177173664
1010000	-30478.902428907768	-4385.619960007748	-26093.28246890002	20.92955900135704	2003.0485231904238	221.62429252107566	2.76436018034542	8.786712842022656	10.073309176170662	28.763251404323153	2.9377298840242063	2.8756921086337126	13.407936341121802	46.42283562335766	6.12099290917872	1.110616943111774	29.0	15.0	34.0	15.0	8.0	8.0	6.0	6.0	1.0	24.0	12.255506376573136	11.695138720610643	0.2816484694590313	0.25437377490271207	0.2476486042150849	0.21632915142317138	0.014475421089238	0.30761045065583675	0.5410037751124117	0.4589962248875825	0.8114334518070169	1.3772337994824473	5.01068538832204E-4	1.627515696989086E-4	4.961597693523554E-4	0.33003044544436094	0.01763921766955328	-26093.28246890002	-1657.6121102623383	-389.260134473564
1020000	-30530.85694177096	-4400.630863226275	-26130.226078544685	20.87483007709354	2003.1032521146874	223.6778405380034	1.8502051528443275	8.746051962279452	8.677507531386656	39.108408549954035	4.871377218653515	15.647565197716146	17.783195685123587	15.504884486891541	5.119384667261826	1.3749357488599359	28.0	10.0	38.0	20.0	11.0	6.0	5.0	5.0	2.0	21.0	13.092818707174434	19.617794733052953	0.2827831606271079	0.26025817289024455	0.24333619091818745	0.21362247556445974	0.006678334705397678	0.49093330143722785	0.5526095415194577	0.4473904584805371	0.8288405523297047	1.3424103022552192	5.034140087415154E-4	1.64568134006793E-4	5.020752464496928E-4	0.3102282966520746	0.0946619172413515	-26130.226078544685	-1657.6121102623383	-402.6759350173879
1030000	-30485.30922990428	-4387.46486003223	-26097.84436987205	22.23060054268443	2001.7474816490965	218.78199675942534	1.943075237242356	6.645304218608565	8.63450352174062	22.214640336156126	4.31321524343745	9.093582206990666	15.184575665560882	44.57414301345882	6.85432280722513	1.4164839387688921	28.0	3.0	43.0	20.0	13.0	7.0	4.0	4.0	2.0	22.0	12.991702165580353	13.617092303403645	0.28284638555995334	0.25978241970659455	0.24537694032729412	0.21199425440615757	0.11258570087280663	0.30740647058830367	0.5107472440495422	0.48925275595045253	0.7660526937246004	1.4680195510321055	5.209707096664312E-4	2.165763641997925E-4	5.153553650312167E-4	0.395685218146537	-0.0840762931892775	-26097.84436987205	-1657.6121102623383	-392.26674595752047
1040000	-30488.188422561107	-4397.313009075216	-26090.87541348589	21.85257622314888	2002.125505968632	225.4913876287929	2.2414086476254207	12.858941617007721	12.841774380440354	21.219292966831095	2.460556272772382	8.68588969935929	12.887507385555004	29.09139511998732	5.211984818031531	2.14678888673713	27.0	9.0	45.0	13.0	14.0	8.0	2.0	3.0	1.0	24.0	14.990584814680597	12.069368409190222	0.2865228209775067	0.2509690243183384	0.2446647335525248	0.21784342115162966	0.08279277947576508	0.5113180209969969	0.528388680862854	0.4716113191371409	0.7925124942413094	1.4150858192640994	4.976632392764209E-4	2.3333529851140257E-4	4.645651489934255E-4	0.4354775994993752	0.022414608100711855	-26090.87541348589	-1657.6121102623383	-400.1229212507356
1050000	-30487.332965042053	-4388.619047334054	-26098.713917708	21.356873224876136	2002.6212089669048	222.31699529623225	1.8965721092703207	2.9455721566218527	8.561596286582237	20.965725120870363	1.6515050073366795	3.0948953437834836	6.486830664360713	11.118629644341578	10.082408825966375	1.4239748148554985	23.0	4.0	51.0	15.0	14.0	1.0	7.0	7.0	4.0	20.0	16.744894033655395	12.34126131231043	0.27804530822954093	0.26052845886701465	0.24649152645321507	0.21493470645022894	0.08175955056286115	0.3425840251531024	0.5153914948569747	0.48460850514301984	0.7730184500410872	1.4540843183690557	4.95729745840692E-4	2.108188900364639E-4	4.965055533237152E-4	0.38436687496886024	0.04075731751611386	-26098.713917708	-1657.6121102623383	-398.77745209793056
1060000	-30461.483273950107	-4368.947435056492	-26092.535838893615	21.188700876035327	2002.7893813157457	221.18464108151952	2.215867073960259	6.15491821958157	8.675688694308574	22.053485981925235	1.9717224153115473	2.2243361245945437	10.778314446800325	18.197773631405415	2.1921636227503964	0.7473314709651641	28.0	3.0	50.0	12.0	15.0	1.0	9.0	4.0	3.0	21.0	15.965864718189177	9.204020085394239	0.27994810751840843	0.258277152392606	0.24693834879011156	0.2148363912988736	0.017855308625769582	0.29522727157914447	0.5294755002070378	0.4705244997929566	0.7941425781936045	1.4118247808206816	4.8551906753080995E-4	1.8227854519711832E-4	4.6787592601408147E-4	0.35310999661261055	-0.0508997236941337	-26092.535838893615	-1657.6121102623383	-378.33504865691884
1070000	-30463.316827086644	-4362.9303144696605	-26100.386512616984	20.793052864923137	2003.1850293268578	218.80526036029863	2.22286501345004	10.30717745691911	9.440728990421134	26.77473468832986	2.2181790786852793	4.398816678489316	10.295193289530179	35.34107191061157	4.611207820180161	0.705353289060905	29.0	3.0	50.0	11.0	9.0	6.0	9.0	5.0	1.0	23.0	15.468807710679643	14.646587382462789	0.2767044918966056	0.2612721054984575	0.24482625583629253	0.21719714676864404	0.07379279106531632	0.3630345545858497	0.5297728795204854	0.47022712047950926	0.7945886074708615	1.4109324840662871	5.257673268317985E-4	1.7418283751113303E-4	4.99333183751051E-4	0.31749046799084824	2.88638285936476E-4	-26100.386512616984	-1657.6121102623383	-366.6575336270362
1080000	-30469.671135775905	-4365.898914351237	-26103.772221424668	21.70116694095809	2002.2769152508229	218.8181922263741	2.079981433518762	9.97871277737668	5.16724477770795	38.4379839234632	0.8609490915243234	2.718572823669666	10.23534908196509	8.372071421141595	19.256711476134445	0.9856088974498101	29.0	8.0	43.0	13.0	11.0	3.0	8.0	4.0	6.0	21.0	14.49822107083795	11.948130224007441	0.2872938800532129	0.2565746788408774	0.24392801130750308	0.21220342979840642	0.05547930569833657	0.2581790359020618	0.513779242998482	0.4862207570015123	0.7706002874498055	1.4589219349602118	5.573841647850293E-4	2.3039652013372999E-4	5.066858403900836E-4	0.3839012186207566	0.012902252747270384	-26103.772221424668	-1657.6121102623383	-365.8753665122255
1090000	-30498.015005563335	-4372.4613895554085	-26125.55361600793	21.097558626921106	2002.88052356486	215.9543413886289	1.2376232965999943	10.95023043570169	6.356329269189767	29.98518999906215	4.397600202038775	2.5644457858383953	6.182368473325475	8.956730375739012	21.71262651106423	0.9295062221914921	28.0	12.0	40.0	13.0	11.0	2.0	4.0	5.0	9.0	22.0	11.956020374522451	15.490705081333227	0.2881903065423128	0.2517607115121646	0.24533827548491965	0.2147107064606026	0.08546938304442182	0.22728160904483988	0.544729058874007	0.4552709411259874	0.8170208802145245	1.3660559587270282	5.420071377828878E-4	1.9742869215004632E-4	5.189433477884414E-4	0.34400507175076117	-0.0696975443783918	-26125.55361600793	-1657.6121102623383	-373.7094756593746
1100000	-30471.691839045987	-4374.487457980501	-26097.204381065487	20.593570866741686	2003.3845113250393	214.53494038454147	2.1613237600236648	9.994321750486247	8.254089015671797	39.099126226157054	1.652219564503814	3.3630184747901772	4.176510352180535	11.949493641876574	10.942605302490303	0.5659346504920049	27.0	19.0	35.0	15.0	5.0	6.0	1.0	6.0	13.0	19.0	12.992414899863657	12.817005120739804	0.27362845893174614	0.2586312049537036	0.25260245595419717	0.2151378801603529	0.0429259706235209	0.3391290829260508	0.5175233433801104	0.48247665661988465	0.776215938275801	1.447687634295766	5.370882662604434E-4	2.4256988508098752E-4	5.132563239775529E-4	0.4286582476779153	-0.046543290297534186	-26097.204381065487	-1657.6121102623383	-379.6381967669791
1110000	-30461.21315631274	-4371.596249251021	-26089.61690706172	20.708846804298034	2003.269235387483	216.29461693925495	2.236275177800231	7.79349637251811	10.527817617697515	23.728170543939903	1.5048448675601618	1.0658143766599395	2.594770033965527	9.63065367753509	15.619889035349468	0.5181648373824065	28.0	21.0	33.0	13.0	4.0	7.0	2.0	11.0	8.0	19.0	14.73692898710757	14.199926479755348	0.2805882890821633	0.2562436089249549	0.242790721836053	0.22037738015682865	0.08268842256954033	0.31666803316346015	0.493404031559949	0.5065959684400458	0.7400401898877665	1.5200584505636303	5.430984203287888E-4	2.349818070894992E-4	5.17335570360456E-4	0.4334352794686079	0.0012711539077177674	-26089.61690706172	-1657.6121102623383	-379.9315711434001
1120000	-30460.850290183924	-4368.465427253326	-26092.384862930598	21.652411230841476	2002.3256709609395	219.99902009822557	1.4624793357919375	9.829922285392966	7.449732209204968	20.903338169451345	2.363965040161756	1.396757852506834	4.25751534130156	6.707215880616837	13.315550529528789	0.7909644519428146	25.0	17.0	38.0	15.0	2.0	9.0	2.0	10.0	8.0	20.0	15.399902402365708	14.185248596496022	0.28471202679088226	0.2638595559838729	0.23896187050610343	0.21246654671914117	0.03415388761334079	0.3365913386837501	0.5266122142275873	0.47338778577240753	0.7898480314035503	1.4204161678837233	4.998064540317073E-4	2.0268634196898253E-4	4.880995192928231E-4	0.413907044085641	-0.03317315874815895	-26092.384862930598	-1657.6121102623383	-375.22470987507324
1130000	-30470.636043416634	-4375.029954489861	-26095.606088926776	20.73974878188347	2003.2383334098975	214.31102320491144	1.9866398646969803	9.528574887958344	5.504127078734257	37.062798166066266	1.5690047833920298	1.5185794580046303	10.094776383390496	8.248762117439021	6.845879061603369	0.9942630948686946	28.0	11.0	37.0	18.0	6.0	5.0	1.0	13.0	9.0	18.0	11.758117799222338	13.107909650703727	0.28086915715198	0.25889369198105844	0.24439310013187604	0.21584405073508506	0.03861792523178038	0.20674878668142269	0.4925319253774267	0.5074680746225685	0.7387321470189727	1.522675234855488	5.394439347571173E-4	2.4083525287745097E-4	5.040963931877407E-4	0.44294162954412963	0.031134636892410212	-26095.606088926776	-1657.6121102623383	-377.8590429206739
1140000	-30470.17974505553	-4365.028806720353	-26105.150938335177	20.86392894490419	2003.1141532468766	213.3838266864014	1.7999148559266225	10.858986945074184	5.238002060804845	27.17102993074558	0.5808116925548646	0.831832982368888	3.873308663013131	11.427306599970365	23.898086863083893	0.9306243291422106	29.0	16.0	31.0	19.0	8.0	4.0	2.0	9.0	9.0	19.0	15.45274997056123	12.802378787081455	0.27932282066167025	0.2651877345934418	0.24280764928036377	0.2126817954645238	0.012157115368497728	0.2950086231781038	0.5114207179007318	0.48857928209926416	0.7670628146089862	1.4659987698129322	5.936072822136266E-4	1.8598829745666764E-4	5.732627652862326E-4	0.3167962353697913	-0.015998024734433177	-26105.150938335177	-1657.6121102623383	-367.23597571201543
1150000	-30481.937424407828	-4367.357347934334	-26114.580076473496	20.564385348018153	2003.4136968437629	219.52100993047756	3.0602799356815593	11.523995343770563	7.7510185121406066	41.20796055064069	0.6261385825395228	0.9324043677379179	3.009014038824858	11.769255374692356	10.318654706514993	0.9671035749504957	32.0	15.0	30.0	17.0	2.0	11.0	2.0	2.0	16.0	19.0	14.478261005621198	15.221969785710046	0.28003142061568015	0.26479927121430247	0.2390906003017441	0.21607870786827277	0.017983693958973593	0.26227802788445126	0.5126603997705443	0.48733960022945205	0.7689221719462903	1.4622790621571036	5.259991279502305E-4	2.2226819425639834E-4	4.887025152518156E-4	0.41344029717143294	0.04798921249441081	-26114.580076473496	-1657.6121102623383	-371.95528330536933
1160000	-30467.716323792378	-4356.388967478818	-26111.32735631356	20.53159321961088	2003.44648897217	214.75031219937426	2.5570494088108813	13.111681274477395	7.148920971009105	25.313689213042604	1.6530657817109278	0.7516895636036837	1.2111234243066267	9.186401535934683	13.298795554392516	0.959795013886455	29.0	16.0	30.0	18.0	1.0	13.0	1.0	6.0	11.0	21.0	15.504910869824329	16.31501257511079	0.27679973660516705	0.26239907236785387	0.2442341406224415	0.21656705040453697	0.04764211835833177	0.26493689999828296	0.5487149239062546	0.45128507609374136	0.822999145746741	1.354096234997429	5.613037828399635E-4	2.1045752399710484E-4	5.263360786026611E-4	0.3902254280790753	-0.004677223809228372	-26111.32735631356	-1657.6121102623383	-360.4483126504225
1170000	-30461.04261052388	-4353.858830697047	-26107.18377982683	20.800210904087	2003.177871287694	217.59911495846052	1.7720266843781698	10.264180169493823	4.319524529008292	23.63385152692206	0.3610145335771508	0.6064807816014489	2.2983317385393085	10.924251293524362	5.504715880795401	1.4026622651238265	28.0	19.0	29.0	18.0	2.0	10.0	3.0	11.0	6.0	20.0	17.48559337690167	12.977266325436608	0.2783256917422424	0.2567173516970878	0.24545427514310497	0.21950268141756407	0.0209528824207515	0.5471594992559506	0.5221002425615269	0.477899757438469	0.7830806761430696	1.433954492479593	5.097670816163465E-4	1.8052115787787546E-4	4.963321900075458E-4	0.3792139958391302	0.02700501888151542	-26107.18377982683	-1657.6121102623383	-358.81111583919017
1180000	-30497.049096688643	-4375.791886952899	-26121.257209735744	20.643305590705584	2003.3347766010754	215.11065600595256	1.8523913195638197	7.662892103394495	5.023215930535487	22.37522499993155	1.264713146401685	1.385939843524212	2.540892924188274	16.38186510538847	7.02132662229895	1.1526828623742018	27.0	16.0	29.0	24.0	6.0	7.0	1.0	14.0	3.0	19.0	10.841834565016768	11.540799150173864	0.27739113186662984	0.2580593617918715	0.25183196352520004	0.21271754281629798	0.0713436246522057	0.22445635877065223	0.5412798232507455	0.45872017674925086	0.8118474871687971	1.3764055076452155	5.487935212466238E-4	2.3453550447102316E-4	5.444890143358218E-4	0.42085531811554594	0.10733131178684117	-26121.257209735744	-1657.6121102623383	-383.1305698475444
1190000	-30478.470811068906	-4379.6443211082105	-26098.826489960695	20.729073200145123	2003.2490089916357	225.32008981769886	2.189111433296252	12.228764551354724	11.092142626590581	22.578779630055266	3.526697095084862	2.006226772427399	7.124831668158294	23.524703420849118	7.848567412784438	0.883713216119279	29.0	19.0	27.0	20.0	5.0	8.0	1.0	14.0	4.0	19.0	12.877453080382464	10.54746600001441	0.28156482571101804	0.25463652471221304	0.25424715238207485	0.2095514971946934	0.04507405563189162	0.4758744546616624	0.5207612766225728	0.47923872337742396	0.7810724059540644	1.4379721053650503	5.083782264167823E-4	2.0598838831421468E-4	4.7923768294283985E-4	0.40281929463742416	-0.038918275773296665	-26098.826489960695	-1657.6121102623383	-384.6513405133493
1200000	-30481.27950235157	-4381.852288921462	-26099.427213430106	21.279323861351056	2002.6987583304299	225.07504938982424	2.606281117514963	12.929942477510584	10.066418584117875	27.082897619504035	3.06994423362413	3.0042387286565164	4.481442096554036	13.249837967429801	1.562572401927381	0.7885491961939056	29.0	18.0	29.0	20.0	6.0	1.0	5.0	18.0	2.0	18.0	12.976315084925204	13.58813938669799	0.279654060371383	0.26027990795373857	0.24726027900123082	0.212805752673647	0.014873833242514223	0.3901690883540201	0.5433101308329115	0.4566898691670863	0.8148926775453051	1.3703135006223095	5.165316611076532E-4	1.7951226704994729E-4	4.8738746064570294E-4	0.35115350446362437	-0.009299967791255618	-26099.427213430106	-1657.6121102623383	-390.42958691764557
1210000	-30486.043233461794	-4398.7055264084065	-26087.33770705339	20.77660061478561	2003.2014815769953	228.2514054097452	3.373331687173386	8.578666164835774	7.240191407817148	25.084024870968932	20.291129352147415	1.3917185290626388	3.3346032997897233	14.517859709905947	0.7034206642837986	1.1000227878753412	29.0	20.0	26.0	21.0	1.0	6.0	3.0	19.0	5.0	16.0	14.545632354154291	12.273554947694768	0.2751448013760351	0.2573513016049981	0.24827417975732433	0.2192297172616419	0.04874261668908011	0.2717354588875093	0.5222197945347075	0.47778020546529	0.7832599881455563	1.4335957727138755	5.192282865769268E-4	2.189653369204837E-4	4.648744277076418E-4	0.41070322363098694	-0.004953494798501268	-26087.33770705339	-1657.6121102623383	-406.1102321044563
1220000	-30522.88353133067	-4407.8731454927965	-26115.010385837875	21.27510220954727	2002.7029799822337	232.48866792383438	2.9163784836113043	14.814592225301281	10.31522013899739	22.64893539629101	5.370414334821376	3.205832754042014	4.583853623338023	16.536445783064874	2.993844472380592	1.9709342376513477	28.0	16.0	32.0	18.0	7.0	4.0	1.0	19.0	9.0	12.0	11.83440926985714	11.519849519457903	0.2841429207196467	0.2554814410689489	0.2532681165935124	0.20710752161789142	0.0360974473425865	0.25504611070219996	0.5041361583661921	0.495863841633805	0.7561369476189136	1.4878563387020205	4.899401483374924E-4	1.7362621390161684E-4	4.64156188897511E-4	0.35653199065766444	0.05190776444186574	-26115.010385837875	-1657.6121102623383	-415.41641147068236
1230000	-30497.820540570883	-4413.083215843071	-26084.737324727812	21.046413833417507	2002.9316683583634	229.90171453849388	2.9829651466945273	13.107558430005321	5.97445591209035	17.654487166870595	55.71592430229424	2.2780356143614124	5.929087979078038	13.351402014687388	2.1888543791518154	0.5814966380928801	28.0	21.0	27.0	18.0	1.0	3.0	6.0	20.0	17.0	5.0	14.72795211557417	12.931164902226644	0.28480781671086575	0.258072175757759	0.23947723694749673	0.2176427705838779	0.08392886915841619	0.34349921475847484	0.5348565023512895	0.4651434976487081	0.802213363176914	1.3956789006885268	5.11023163109013E-4	2.3551828767801164E-4	4.6653339950976244E-4	0.45448098646367935	0.03282766711236193	-26084.737324727812	-1657.6121102623383	-417.19815918781103
1240000	-30474.49112992126	-4390.78817087423	-26083.702959047034	20.7117585260128	2003.2663236657681	225.34768607310298	2.5419661778327605	12.665128968793608	8.074766490283666	26.599443268096163	15.355739287051508	2.923698739988069	3.6944231479973895	9.579948370864388	1.4759766067503006	0.8376750553665521	28.0	20.0	27.0	19.0	1.0	3.0	10.0	15.0	18.0	5.0	16.502253248098214	14.06630049600215	0.28175860103055217	0.2540905316671983	0.24509316781584597	0.21905769948640305	0.03974015812458505	0.37072455581132596	0.5248293898219965	0.4751706101780014	0.7871740327589127	1.4257655932096667	4.944208672669714E-4	2.110857302116977E-4	4.814983402859676E-4	0.4295181795025105	0.04391915881627009	-26083.702959047034	-1657.6121102623383	-398.44561826150203
1250000	-30502.323002001463	-4403.59376954359	-26098.729232457874	20.49132142146275	2003.4867607703181	221.51444904161866	2.062431868872863	16.20604377655715	5.885698014800797	20.689982408716148	5.878600807039114	8.021851974977269	5.49072408810504	17.037066734995935	2.750125050878956	1.4026166061571974	28.0	18.0	30.0	20.0	5.0	2.0	8.0	13.0	20.0	2.0	14.268498744747163	12.366475707617965	0.2822004506354865	0.25958614004760117	0.2417841814153269	0.21642922790158503	0.058960485733351435	0.3515661458794906	0.510478531155187	0.4895214688448102	0.7656496602497113	1.4688258332200619	5.442686601721417E-4	2.9504613763242806E-4	5.092676831546238E-4	0.5545695923433944	-0.037966306364214754	-26098.729232457874	-1657.6121102623383	-407.2626138982894
1260000	-30469.966322371918	-4394.918283425917	-26075.048038946003	21.427581393555766	2002.5505007982251	234.0806005269969	2.509049325252469	11.129462718125543	7.295338461394887	24.8642398973849	2.253666911905352	0.9816282751679987	7.230729416106573	20.787319875302874	1.7449978551411705	1.6187577789939105	29.0	20.0	27.0	17.0	13.0	2.0	7.0	9.0	21.0	1.0	15.331133954928173	12.704365607301979	0.286468791478943	0.25621829018251624	0.24696094538563065	0.21035197295290975	0.03371552585929747	0.3029575850182794	0.5404084273042059	0.45959157269579154	0.8105405095591781	1.379020160849829	5.224825614371235E-4	2.636383644891814E-4	4.89789822704354E-4	0.501179669486546	-0.04895920548537769	-26075.048038946003	-1657.6121102623383	-398.7690956851659
1270000	-30488.521619156192	-4388.829494736929	-26099.692124419264	20.618256603462907	2003.359825588318	226.36229444966654	2.181766270317664	12.314691398430442	6.767165243541221	35.37809349702769	1.8675619256536602	3.596629242816559	11.587942713832607	17.364624227491824	1.054098465363939	0.4603001509253653	25.0	22.0	29.0	19.0	8.0	6.0	9.0	9.0	18.0	1.0	15.325004094602587	13.597581978754484	0.28446516441873587	0.2590852839542255	0.24304777800063587	0.21340177362640225	0.010490416830934442	0.3101308615268261	0.55023859482625	0.44976140517374774	0.8252844487536802	1.3495244085280116	5.159632850503212E-4	2.4124371520988704E-4	4.951992727377035E-4	0.46318397145893325	-0.04772617838507402	-26099.692124419264	-1657.6121102623383	-393.2344210477608
1280000	-30488.662852159756	-4376.975575986154	-26111.6872761736	20.645274822558292	2003.3328073692226	216.20338239059396	1.7341190856905817	11.386836318601429	7.251618550124564	30.082435581177734	3.3141621740867317	4.389412163942359	11.985765263874724	23.08270500601979	1.2813075545686414	0.1973631170886925	26.0	21.0	27.0	20.0	12.0	1.0	10.0	7.0	21.0	1.0	12.936469481266746	14.494972316033387	0.278133122884287	0.26145626647742093	0.2505206630210831	0.20988994761720833	0.011885727657281945	0.5271015613549502	0.49850928241449777	0.5014907175854992	0.7476973847426204	1.504739971564287	5.562133830453214E-4	2.2139140707983602E-4	5.126747012130563E-4	0.3879738474513947	-0.013292421619244855	-26111.6872761736	-1657.6121102623383	-381.4068528781477
1290000	-30469.281421078183	-4371.305266251566	-26097.976154826618	21.035908658037833	2002.942173533743	217.2624584842578	1.7975946847735966	12.426693220132412	5.4585998436778205	29.826784637336818	4.719375093250703	7.0181214473230815	7.636490162520142	27.9709216457837	0.9629166383627076	0.13977721755825895	29.0	18.0	30.0	17.0	13.0	3.0	8.0	4.0	23.0	1.0	11.811299098426158	12.976166985071535	0.2851251547815305	0.25658314640634405	0.24363636974395328	0.21465532906817153	0.04257079244058384	0.33569979703009095	0.513538638348615	0.4864613616513828	0.7702394125898808	1.4596438774036284	5.172422592540783E-4	2.7206146069073657E-4	4.8485046553846666E-4	0.5709679368388314	-0.008975411162801181	-26097.976154826618	-1657.6121102623383	-374.623839838414
1300000	-30488.270855631643	-4379.750171903868	-26108.520683727773	20.59357506684788	2003.384507124933	217.32151294258762	2.675931813503637	9.959729530340063	9.41047207349569	39.00065041637492	5.611248717897516	3.63028341145735	9.145598899016457	10.493560726605159	1.617115389228058	0.08910483779836864	29.0	17.0	31.0	16.0	11.0	4.0	7.0	7.0	23.0	1.0	12.150761372129695	11.479435225588638	0.2842393659365571	0.259647271257836	0.24293766476050865	0.21317569804509776	0.021924395827774844	0.32651224531193573	0.51261503172476	0.4873849682752377	0.7688541259331457	1.4624151905230562	5.094703244136522E-4	2.3625880512242127E-4	5.049412901131459E-4	0.4821665561005573	-0.026549987466447166	-26108.520683727773	-1657.6121102623383	-388.61784477398845
1310000	-30474.833593352992	-4374.318007231133	-26100.51558612186	20.7654751186648	2003.212607073116	218.42848359420674	1.5357849461982012	8.989542301547234	5.5289109925081155	19.558441215156385	3.1712650153101234	9.533554174218706	5.89250628759108	20.146549282601306	1.0461770948916098	0.0862656914943968	25.0	12.0	40.0	17.0	14.0	1.0	1.0	13.0	22.0	1.0	12.985960952525929	11.81943454215313	0.2792161656190472	0.24969768193717842	0.2490055455424116	0.22208060690136228	0.014186009279063747	0.3696805935504412	0.5575657575918556	0.44243424240814216	0.8362742149038549	1.32753900719367	5.729082258210625E-4	2.3810903162362358E-4	5.309218506508578E-4	0.43588045295983874	0.12984788958638846	-26100.51558612186	-1657.6121102623383	-381.2513835391668
1320000	-30474.212159523086	-4378.124937936029	-26096.087221587055	20.80948688294489	2003.168595308836	218.81270944590182	1.8555179257123242	11.70127140494801	6.0256906470905625	24.108395733844848	3.048113950227941	1.5584429481306656	12.304601377741475	13.223995722102758	1.4691441894648296	1.1154598434090208	29.0	8.0	39.0	20.0	7.0	6.0	2.0	13.0	21.0	1.0	16.308634023073573	11.768412760952225	0.2753572773465796	0.2531654032794587	0.2511427642671396	0.2203345551068217	0.006924199036567401	0.31564201336833697	0.523556714952529	0.47644328504746913	0.78526519032589	1.4295842974842219	5.367699657234532E-4	2.3168766182794746E-4	4.975631185245325E-4	0.45781692795150875	-0.07449935713651433	-26096.087221587055	-1657.6121102623383	-381.06227113007554
1330000	-30486.59560266925	-4379.0014877876365	-26107.594114881616	20.487780084147598	2003.4903021076334	216.82823210864123	2.9150768507080786	27.406199946568087	6.883765738901039	36.48600772260436	2.0599563676599555	6.471475143585062	7.675365335869514	13.993644895053244	1.097416750000062	0.20142348415352976	29.0	8.0	38.0	21.0	13.0	3.0	4.0	11.0	18.0	1.0	16.179570064456836	9.933130836027614	0.28063718561618983	0.26215524957578257	0.2408256032822586	0.2163819615257687	0.043423021212739825	0.2487421253077803	0.5334030544513784	0.4665969455486199	0.800033385327034	1.4000400205954184	5.207488343521771E-4	2.3588523362878957E-4	4.857461007136521E-4	0.47900897461781833	-0.10366677034425567	-26107.594114881616	-1657.6121102623383	-379.60244559934296
1340000	-30455.91251728024	-4366.0189768899945	-26089.893540390247	20.509152517343118	2003.4689296744377	212.5113574618856	2.2927876982847786	9.385635034234372	9.53036666522299	25.569845317447978	6.461646101204816	6.825591890791007	9.936848521970276	11.26955580480346	0.7152487377905071	0.1632114679372781	29.0	9.0	42.0	12.0	10.0	6.0	7.0	10.0	20.0	1.0	14.438982750005625	13.064451672628211	0.28200523557849166	0.2564406523312538	0.24721059676637655	0.21434351532387746	0.04506293550027153	0.2840552205386373	0.5340619578749297	0.4659380421250685	0.8010216525147604	1.3980629584404258	5.661647898598373E-4	2.619648591612704E-4	5.219162273452201E-4	0.460818238468287	0.059095221865366344	-26089.893540390247	-1657.6121102623383	-376.4125313428204
1350000	-30487.850671086155	-4386.692730864649	-26101.157940221507	20.80358342662617	2003.1744987651548	218.89315970168897	2.2003128861701966	8.264929495985054	6.708567872885641	25.114383146635962	7.270470521995598	5.219352441965316	5.369405599404033	10.175157860263662	1.0457395488505228	0.6976826161929001	29.0	14.0	34.0	14.0	23.0	2.0	1.0	11.0	16.0	2.0	11.439253263483268	13.290566441332105	0.2857309575067795	0.257054892011522	0.24427984452391607	0.21293430595778198	0.04643988290647489	0.40867049456981774	0.5281736895136946	0.47182631048630425	0.7921900359136927	1.415730908126729	5.291786581948779E-4	2.628405121543367E-4	4.911818851189551E-4	0.4732217818645414	0.02747108471790192	-26101.157940221507	-1657.6121102623383	-397.35397101672646
1360000	-30485.632363194003	-4391.244816654462	-26094.387546539543	20.818372962058405	2003.1597092297225	213.25843474855083	3.6869027574012323	12.875823259969053	5.9110777254846125	16.76799509682265	3.730364478943517	9.87675763774941	12.010164454867414	6.659385311900707	1.6615903349930412	1.0333336316662882	26.0	17.0	33.0	18.0	15.0	5.0	6.0	11.0	7.0	8.0	12.961690143381858	13.076281493395417	0.28900196339893636	0.2552456671162447	0.2419569173493218	0.2137954521354967	0.04527330344420096	0.2562615170157962	0.5423432135739928	0.45765678642600643	0.8134424307168924	1.3732147687767782	5.232569699571227E-4	2.3267138242378353E-4	5.010038747209306E-4	0.43491343467203286	0.05425971314534326	-26094.387546539543	-1657.6121102623383	-400.9506488816217
1370000	-30473.325585499595	-4377.444790562326	-26095.880794937268	20.84078589216081	2003.1372962996202	206.7694520508286	1.7721574246697578	6.261988228013824	5.397324564888271	27.18194272596508	3.07641877711221	4.239327847269829	7.223651211541949	12.423327778984856	0.8344902289099949	1.0989257531264929	27.0	22.0	26.0	21.0	5.0	15.0	1.0	10.0	7.0	12.0	14.86993750991141	12.985052579846126	0.2841671326252492	0.2577191756776447	0.2445040809022573	0.21360961079484828	0.04550215543241825	0.3068590918688584	0.5189575524086957	0.4810424475913034	0.7783670603866142	1.4433842412772966	5.300872214402752E-4	2.2371314757425555E-4	5.279613029510678E-4	0.40458778780613625	0.058636244837084725	-26095.880794937268	-1657.6121102623383	-386.7378045504294
1380000	-30442.37365883661	-4351.538522442708	-26090.8351363939	20.39695739030585	2003.581124801475	201.96298931163244	1.9045571320748005	7.028749440027581	9.049219960801373	18.962782262285327	1.7608260059657208	2.120962707196555	5.95328229589081	10.581942182682099	1.8257828950504331	0.4269967353011986	28.0	27.0	21.0	19.0	3.0	7.0	8.0	15.0	5.0	13.0	13.846633490223393	11.920811768304056	0.2845603167126784	0.25490419421586885	0.24650550213962058	0.21402998693183162	0.06307431035898199	0.3061963535134778	0.5506705491321973	0.44932945086780224	0.8259323225571945	1.3482283149269676	5.665833775494734E-4	2.609234542668477E-4	5.56860836082264E-4	0.4556535109771527	0.011135241467407811	-26090.8351363939	-1657.6121102623383	-363.837839816004
1390000	-30449.900391866344	-4349.431841510883	-26100.46855035546	20.949437986551285	2003.0286442052297	201.72937206326955	2.105087057667633	5.5434543044818	6.011347762173838	14.096605029503769	2.499921745610807	1.2385243181197154	5.256134513668297	14.752771726816256	0.30698785962573877	0.701316055338998	26.0	32.0	17.0	18.0	9.0	6.0	1.0	18.0	5.0	14.0	13.879100753298529	10.622333657195878	0.2893599799761933	0.2569561508190857	0.24436675236257446	0.20931711684214588	0.04617414952936673	0.2513433232084231	0.5511350149951407	0.4488649850048583	0.8266289593567	1.346834669292281	5.553852305766172E-4	2.3345542023137157E-4	5.230684628324578E-4	0.41090321785493855	0.03220402902585312	-26100.46855035546	-1657.6121102623383	-361.8775249979541
1400000	-30444.146609870993	-4358.810593188535	-26085.336016682457	20.950666208036427	2003.0274159837445	209.63088779732607	2.1282422284724696	5.738893443281961	8.513192543663124	22.717659817195955	3.159699478185345	3.1526060753733356	7.236109466876899	18.065428277136174	0.48576929955836373	1.1238484527485786	28.0	37.0	12.0	16.0	12.0	3.0	3.0	16.0	7.0	12.0	13.650515478264646	14.337308316677772	0.28029099228077886	0.25764541249246736	0.23983797673939516	0.22222561848735783	0.012346028664900584	0.2581352452079777	0.5154898601351656	0.48451013986483293	0.7731659848289985	1.4537891700029713	5.731034202414602E-4	2.4912872495550783E-4	5.457724574570456E-4	0.4046352149734933	0.1103394430349289	-26085.336016682457	-1657.6121102623383	-368.6917310834539
1410000	-30466.150444173123	-4354.360982560009	-26111.789461613116	20.830990149267837	2003.1470920425131	206.53213879530134	1.705426112940482	7.140883402889517	8.650906153748124	20.890540169466714	3.0250133279207447	3.178886248849476	12.068142953549199	10.689266466021907	0.6478369520174085	0.9482287155826298	29.0	41.0	6.0	18.0	9.0	4.0	3.0	17.0	8.0	11.0	17.138831586722972	12.917902469375283	0.28827920794685286	0.2579318117670044	0.23905012335527032	0.21473885693087166	0.003993666189464383	0.24779549687482827	0.51659893147509	0.4834010685249082	0.7748294438048032	1.4504613636887567	5.6615329383826E-4	2.2956680105538975E-4	5.309066749566653E-4	0.39914706584491644	0.031060667355403124	-26111.789461613116	-1657.6121102623383	-363.9688955906787
1420000	-30478.087657731587	-4372.7002577723	-26105.387399959287	20.731414925535994	2003.246667266245	206.42912790097296	1.9791900267420592	7.6294604123874095	7.28383771354269	21.38614500049704	5.562020961903133	7.456209888236673	7.688595583699361	4.922401467487987	0.5558627716046989	0.9772410654199829	26.0	42.0	7.0	20.0	15.0	2.0	7.0	10.0	3.0	14.0	15.067014347360336	12.337039664352671	0.28072300010606405	0.2630090014714482	0.24148630528608006	0.21478169313640688	0.06482175733872894	0.4757364995689808	0.5177449590949407	0.48225504090505816	0.776548332267732	1.4470226687984349	5.48155286121653E-4	3.0737464963621056E-4	5.207564939620999E-4	0.5579805404630057	0.010733273366832224	-26105.387399959287	-1657.6121102623383	-384.14596720187996
1430000	-30481.650869910678	-4373.6258319005665	-26108.025038010113	21.2686069558619	2002.709475235919	203.99587379430605	2.5309631653948275	5.8103167720849385	19.464274240575197	12.776621814298316	2.9094480360091213	6.657289913799395	18.871431270290614	3.8934696966037103	0.6019694629807385	1.8617695275067476	27.0	48.0	4.0	15.0	14.0	9.0	8.0	4.0	7.0	10.0	16.20333869751447	13.355286199079355	0.2847434487539908	0.2536413308791039	0.24631971034057895	0.21529551002632538	0.09983926349924914	0.2026939902280642	0.538664289563439	0.4613357104365592	0.8079245357480466	1.3842535055208587	5.871691892759134E-4	2.581107198705344E-4	5.477194360639773E-4	0.40480892539553204	-0.025653875304919707	-26108.025038010113	-1657.6121102623383	-382.30191228790886
1440000	-30450.845132945138	-4363.286442436375	-26087.558690508762	21.189539567123738	2002.788542624657	207.79807109156528	1.9321821007320281	8.12673124661219	13.313437907730213	52.18942370103669	4.44932385696597	10.245377289075922	9.122477588070904	4.0304666827702595	0.39837100021915534	0.8993978946773528	29.0	45.0	12.0	4.0	20.0	2.0	12.0	4.0	5.0	13.0	14.111893793305322	11.823966223599712	0.27015783210134814	0.26464195919355005	0.2471880717496884	0.21801213695541236	0.03008375752805251	0.25216349546818606	0.5359957325860806	0.46400426741391737	0.8039220564695392	1.3922606015834953	5.811683852257592E-4	2.873820994560662E-4	5.226600990980126E-4	0.4737437786384466	-0.06271994138562248	-26087.558690508762	-1657.6121102623383	-371.2390687289156
1450000	-30462.047705680816	-4369.83801907901	-26092.209686601807	20.545167926827624	2003.4329142649533	209.1479494065928	1.5733376556004297	7.444580523284217	25.11900152307812	36.72967865929063	6.127213670642175	7.07304370854241	12.691222233596893	2.2358076864449217	0.459614273636245	0.6744419142440137	29.0	48.0	8.0	7.0	14.0	4.0	13.0	6.0	4.0	13.0	11.446205370047602	11.360406400438182	0.2861423032254971	0.2559129802324178	0.24821548179420888	0.20972923474787497	0.07997509504388145	0.2785737171889184	0.5397460707672208	0.46025392923277786	0.8095470631622078	1.3810075841892455	5.490773107632641E-4	2.3098247613259195E-4	5.261187217804643E-4	0.4056685009623318	-0.10054946632864116	-26092.209686601807	-1657.6121102623383	-379.8588183547577
1460000	-30477.94004828213	-4364.634893694168	-26113.30515458796	20.374963559002623	2003.6031186327782	207.42350385620688	1.149448080566992	6.832768194723274	28.043358712385473	24.73146313988901	2.386580084371577	8.25771187459482	16.057436467127914	3.167300538442084	0.1955430933816549	0.43715322099073206	26.0	50.0	7.0	11.0	14.0	6.0	9.0	8.0	1.0	14.0	12.201603775572849	13.769084195489791	0.28172933950180373	0.2658623330684628	0.23616970779430752	0.21623861963542468	0.12819771150072282	0.2423744013999882	0.5158539956807037	0.484146004319295	0.7737121395440559	1.4526965689014466	5.346273870823348E-4	2.2613582302185098E-4	5.141248935177556E-4	0.40890228591708083	-0.05186194612711412	-26113.30515458796	-1657.6121102623383	-371.8052235336731
1470000	-30458.419531286876	-4361.919995673406	-26096.499535613468	20.54701962938768	2003.4310625623932	201.35451105576016	2.1389185082443456	8.278068859569421	8.489540559312323	28.010947781974217	2.105433182369521	6.799555737272498	11.918509213331907	5.003789068887306	0.45500536023514243	0.6649092768291058	27.0	46.0	7.0	15.0	11.0	4.0	14.0	7.0	5.0	10.0	17.66500881186898	14.124554167351729	0.28238719046113264	0.25717956248469226	0.2482701945139063	0.2121630525402676	0.0800059471274087	0.3992148465995275	0.547862046354914	0.452137953645085	0.8217199432581646	1.3566553231267877	5.720768626097745E-4	2.882134957286597E-4	5.482867139220074E-4	0.5040513081219403	-0.08625928260117907	-26096.499535613468	-1657.6121102623383	-370.6519766305612
1480000	-30475.23980612144	-4379.457819672808	-26095.781986448634	20.902356006579794	2003.0757261852011	211.22113459024692	1.496498994439413	7.652827603171466	23.45231301584173	29.35599385131057	3.205631741443241	10.252325886387526	13.856287192468708	5.457673607039389	5.636805205078897	0.8053812215378335	28.0	50.0	5.0	8.0	17.0	9.0	7.0	5.0	5.0	12.0	10.985612783326786	13.204480584766793	0.2837449973748102	0.26038867571792385	0.23903524750758975	0.21683107939967508	0.013710343100561233	0.2570267721962239	0.5442037783900425	0.4557962216099561	0.8162330296007619	1.3676320807025573	5.357905114340332E-4	2.3580476589962372E-4	4.978307022657182E-4	0.4267150555678172	-0.04270516197263715	-26095.781986448634	-1657.6121102623383	-385.4851415747875
1490000	-30481.908072124097	-4372.71987811199	-26109.188194012106	20.532852160348995	2003.445230031432	212.60543042071484	2.8572143915633252	10.32994168940821	18.916125246190926	41.95764606036034	1.3671223705824067	4.536014401385099	12.79226524976267	24.31735406646011	1.9679642080867306	0.7241324764286381	27.0	48.0	10.0	8.0	10.0	9.0	6.0	7.0	7.0	14.0	13.030812623855697	11.035888920512521	0.2740334942023916	0.2593560511051888	0.24804135361064983	0.21856910108176883	0.004509545863279294	0.28049146098274	0.5296586336366951	0.47034136636330354	0.7944172538942262	1.411275282730158	5.410069648480734E-4	2.3830729300600698E-4	5.2279394941666E-4	0.41351230160772334	0.05648339650787256	-26109.188194012106	-1657.6121102623383	-377.7766820787813
1500000	-30506.483745915695	-4381.624332146781	-26124.859413768914	20.96285128729644	2003.0152309044845	216.23591404657014	2.0787432639195003	9.107840830145784	27.795443198438342	26.37524936648286	1.5587202151251276	4.172352170711154	10.199301237878888	42.687576492934106	1.4895906512981352	1.091612695855446	28.0	44.0	16.0	9.0	9.0	2.0	11.0	4.0	7.0	16.0	13.492686045353432	11.908700438038618	0.2826437442834348	0.2637392654615158	0.2438716835490725	0.20974530670597602	0.015408330777557822	0.3297877792534639	0.5063057114149819	0.49369428858501774	0.7593909876094704	1.4813465209158463	5.123732768196606E-4	1.9447664957597017E-4	4.928784524757821E-4	0.37299906339730643	-0.0647471835215867	-26124.859413768914	-1657.6121102623383	-384.7901361418619
1510000	-30481.176159187788	-4374.611848757422	-26106.564310430364	20.6527532243217	2003.3253289674592	215.16718210934692	2.54429550279901	8.00261297655327	27.021623232276863	5.808524526315771	2.8999662008178975	5.4078430063126435	18.728865485637158	1.123535648728154	2.281397324531354	1.031037259093142	30.0	46.0	18.0	7.0	6.0	5.0	12.0	6.0	6.0	10.0	12.348919733298743	13.919346234038194	0.27997065175350827	0.2615616047206776	0.2481641042928312	0.21030363923298212	0.01031624259690948	0.31290824715783083	0.5359922403345276	0.46400775966547203	0.8039168185583405	1.3922710802031801	5.202025393448811E-4	2.2052387123718678E-4	5.004943240860801E-4	0.4365296092461282	2.648386401211508E-6	-26106.564310430364	-1657.6121102623383	-384.07452389860015
1520000	-30467.478723132066	-4370.1574056076715	-26097.321317524395	20.725430455606872	2003.2526517361741	211.48923121145833	2.6333647189344207	9.374774950001703	21.19920039809443	2.393018159856839	1.3622836524144504	3.3785866707053507	13.634173446064844	1.3333603371917828	1.1141618211876156	0.7709332936291438	28.0	48.0	17.0	8.0	9.0	1.0	15.0	8.0	8.0	4.0	15.851699648869577	10.849237362386566	0.28777467344360985	0.25677404068789395	0.24286558704620426	0.21258569882229117	0.016152082726578823	0.22692207757112487	0.5158988978412549	0.4841011021587447	0.7737794867915352	1.4525618384400039	5.518618834538878E-4	2.5731403480574685E-4	5.203496650043345E-4	0.4703998560909447	-0.07654968006206803	-26097.321317524395	-1657.6121102623383	-383.16914689533957
1530000	-30478.255067568763	-4370.382855848769	-26107.872211719994	20.7812277718931	2003.1968544198878	215.28653995334656	1.83760924509264	8.6346978901798	30.390420728237242	12.278290207361641	1.3869310846686675	3.4359229434593366	9.816298042900733	1.2353897940963257	1.0293849168120062	1.090460310025386	29.0	48.0	16.0	1.0	13.0	2.0	16.0	5.0	9.0	7.0	12.991589163938798	12.94522756532885	0.28596896610182343	0.254845836421723	0.24187220405491688	0.21731299342153584	0.05241227932194006	0.2976089000628544	0.5217231184626997	0.47827688153729986	0.7825150403317348	1.4350860661774736	5.338045319520536E-4	2.250103857007313E-4	5.065935840547396E-4	0.41793077967377745	0.02653290558637405	-26107.872211719994	-1657.6121102623383	-381.0876954970845
1540000	-30468.724598421562	-4368.835690418839	-26099.888908002722	20.936133301512907	2003.041948890268	212.51022990544914	2.612707953369246	7.477626086971341	17.556376091976567	2.129173302334416	1.660025591294066	2.1630072530169673	9.720482408822898	0.6577337966076816	1.3133251282504175	0.45739932195225497	30.0	46.0	20.0	2.0	6.0	7.0	16.0	5.0	13.0	1.0	12.448519166679137	11.15865921293416	0.2836706200959708	0.2554358642541796	0.24902596464702909	0.21186755100281968	0.008793175445919496	0.32052954691902275	0.5273976202984748	0.4726023797015246	0.7910260356772506	1.41805953022858	5.432929095931326E-4	2.4582428530528185E-4	5.116431057114681E-4	0.4357168201778396	0.04431080239618193	-26099.888908002722	-1657.6121102623383	-384.128843280589
1550000	-30483.35688390302	-4384.836293865914	-26098.520590037107	21.11948186027694	2002.858600331504	221.6358751754067	2.798506347281726	8.12790043396129	27.911580422811216	6.781841290167589	4.713116760410081	2.2730622810106067	10.590117516860817	18.05421179248425	0.9660015243070584	1.7873652110653548	28.0	47.0	18.0	4.0	3.0	11.0	11.0	1.0	17.0	6.0	15.047357006666084	14.23543543826413	0.2892180702379074	0.25291182859942213	0.24804333074582688	0.20982677041684286	0.030027015870060424	0.2517778802071069	0.5432046663602021	0.45679533363979696	0.8147344949131863	1.3706299503632573	5.204328980157065E-4	2.1055398147931532E-4	4.999219952265549E-4	0.38329698720125316	-0.04654031247001114	-26098.520590037107	-1657.6121102623383	-391.66620191112554
1560000	-30488.657686059058	-4382.573936357627	-26106.083749701433	21.664048978870802	2002.31403321291	219.58877236923178	1.2056118783084853	6.753962765531298	18.275487927244697	21.292590662910225	20.620257351402827	3.07178965158896	6.850932336374829	14.035936855027852	2.0843067885998052	3.5133032599365093	26.0	50.0	15.0	1.0	1.0	15.0	6.0	9.0	19.0	4.0	13.59000477177369	12.427303119488888	0.27794915669864667	0.25998446248033397	0.24901925994478957	0.21304712087622915	0.04370917039948854	0.4334634999738969	0.5172739423827232	0.48272605761727616	0.7758418700686947	1.4484359704793945	5.318180436630827E-4	2.1339647888630277E-4	4.875044750877436E-4	0.431745718695071	0.15374902086852857	-26106.083749701433	-1657.6121102623383	-388.0927310734824
1570000	-30497.15066277023	-4399.267482682677	-26097.883180087552	21.737915953962137	2002.2401662378188	231.5548509291859	1.9974568429922388	8.816577279718587	35.350267823375226	91.2278920635273	19.825759211016305	2.9795255522663284	9.660715873311775	14.794881547703593	1.4582303975536	2.1729143478220547	28.0	48.0	15.0	2.0	1.0	15.0	2.0	12.0	20.0	3.0	14.787159089501392	12.083372736499934	0.2804970141724068	0.2632593849182052	0.24500463305493891	0.21123896785444854	0.09974056590486381	0.2562300219136852	0.526397458504352	0.4736025414956473	0.7895259264833695	1.4210605497427473	5.373408001371935E-4	2.055755651890651E-4	5.00247712774909E-4	0.3913116390230651	-0.0034174540400669236	-26097.883180087552	-1657.6121102623383	-400.53292561332466
1580000	-30483.698295220845	-4385.077239191098	-26098.621056029748	22.08394508667112	2001.8941371051098	223.68258997893366	2.266415073498592	8.87659307786407	38.446671032826714	45.03266517039035	2.3190170248479016	5.667247996264437	22.083313104903706	36.29184428534563	1.6924357288724774	3.78341555721162	28.0	48.0	9.0	8.0	7.0	12.0	4.0	6.0	17.0	7.0	12.224075988674338	13.43706284361266	0.2797049455134277	0.2640771817945266	0.24868518559242173	0.2075326870996234	0.040325195798767685	0.2873781835135164	0.5491488536429657	0.45085114635703294	0.823649982432729	1.3527942140491267	5.360818392601633E-4	2.051403920542997E-4	4.95975101164215E-4	0.36758085647113253	0.07915333216029251	-26098.621056029748	-1657.6121102623383	-384.5515726380005
1590000	-30465.167631511657	-4377.581751877785	-26087.585879633873	21.55993234646869	2002.4181498453122	226.06030383255646	2.135167052090395	9.160437512184334	26.13148589156959	41.22558849678613	2.6346672499167747	7.5214171503811045	16.838725831147578	10.42819553530625	1.1575728045171874	0.7236769837517605	29.0	47.0	14.0	3.0	11.0	13.0	2.0	4.0	15.0	8.0	13.479001480437912	13.46404517649297	0.2802258512163092	0.26087419312794535	0.2474649619457505	0.21143499370999433	0.009666684836295692	0.3396873691947937	0.5259173998587462	0.4740826001412528	0.788805902591128	1.4225009820526724	5.445808052150688E-4	2.482777805999494E-4	5.017113663313719E-4	0.4600366897448404	-0.041563621895487735	-26087.585879633873	-1657.6121102623383	-383.3608455412891
1600000	-30473.29455701609	-4383.425110510872	-26089.869446505218	20.85893820400722	2003.1191439877737	226.7857403614968	2.5244799624038423	8.942084899937782	21.529879222610305	51.53611751987824	2.9664204779791157	12.398383256258654	20.112833634573036	3.232502035872354	1.3693321557927132	0.7744620165024042	29.0	47.0	13.0	3.0	11.0	14.0	7.0	6.0	9.0	7.0	12.906439888688649	15.001928267678046	0.2852586587832622	0.25307693689039273	0.2480732157821559	0.2135911885441886	0.0712926459548631	0.23988276810722806	0.5293416170087002	0.4706583829912988	0.7939417712662525	1.4122265019154139	5.310813790481343E-4	2.0656184889546387E-4	4.952374953067402E-4	0.40385087484256915	0.03240408501032822	-26089.869446505218	-1657.6121102623383	-388.9095867972101
1610000	-30482.620545503767	-4367.980712971348	-26114.63983253242	21.22874761665388	2002.749334575127	219.75655052159314	2.3452709408322145	9.96113006250578	26.60103208087784	81.36140935094369	2.717188660829005	8.396401118741363	21.083610281934163	1.4421479995298936	0.8529254110406598	1.2826735288002067	29.0	48.0	10.0	5.0	9.0	17.0	2.0	10.0	12.0	4.0	12.880478233927972	12.831938819404948	0.2860430009040759	0.25126047341658525	0.2486900241860354	0.21400650149330283	0.03225423043135758	0.16845548541293356	0.5360194827141788	0.46398051728582046	0.8039576784916214	1.392189338515558	5.269474997563456E-4	1.7577653639727248E-4	4.875270535166882E-4	0.3329816517017816	0.018183667725487535	-26114.63983253242	-1657.6121102623383	-372.6626205585238
1620000	-30472.371940225636	-4369.72537604125	-26102.646564184386	20.5537713933252	2003.4243107984557	219.78007481687195	2.426740425650064	7.033722690230739	22.28675354541301	71.62865908409141	1.5187933039993071	6.541990473522942	11.644839229987351	2.768722085694199	0.3666464972655731	0.8098746863593911	28.0	45.0	14.0	7.0	9.0	15.0	4.0	7.0	9.0	8.0	14.493853487964925	11.123291732727605	0.27755018339723936	0.259358507211152	0.24705081981640903	0.21604048957519906	0.0499948297085938	0.38337718546067706	0.505906440116062	0.4940935598839367	0.7587921339541096	1.4825445480416013	5.321686481319074E-4	1.8112214579204505E-4	5.192770662153899E-4	0.32576500197378727	0.06770931292936151	-26102.646564184386	-1657.6121102623383	-375.9811974488273
1630000	-30451.952360061907	-4352.186498360986	-26099.765861700922	20.546824742919274	2003.4312574488617	215.60957528186088	1.977679162360028	7.1697610305457555	17.568431469793577	59.81025046832408	1.0617726269706187	7.981739503385825	19.64949985027634	4.499533929395231	0.5624798426195705	0.7181230245626592	26.0	50.0	12.0	5.0	15.0	10.0	4.0	6.0	6.0	12.0	13.291217879899776	11.31562240342485	0.2756143597016423	0.2694220982718996	0.2416337431758426	0.213329798850615	0.04738629024851388	0.4793651835554974	0.493210473315806	0.5067895266841925	0.7397498783568756	1.520639228664959	5.721997726856702E-4	1.9487330941689207E-4	5.233706358402307E-4	0.3362425395425264	0.015625745348000538	-26099.765861700922	-1657.6121102623383	-354.73903430329045
1640000	-30463.902742359587	-4358.906504488961	-26104.996237870626	20.71265986621023	2003.2654223255706	212.79508994638192	2.2889627282133542	6.189490146347761	19.57145324226502	26.0236480448345	1.8708235821892618	7.1154001587917	22.308018384335508	17.17557821339181	2.145413602529849	0.4806322163197856	23.0	53.0	13.0	4.0	18.0	6.0	3.0	2.0	10.0	14.0	10.671539607027933	14.415044582724335	0.2807638665686511	0.25557172859776	0.2470228272113108	0.21664157762227754	0.044485735489952286	0.24616691058873144	0.5270144947581958	0.47298550524180244	0.7904513985047847	1.4192091114558436	5.615171453318106E-4	2.796372562972041E-4	5.06765647475565E-4	0.49694597523075057	-0.008235489110286503	-26104.996237870626	-1657.6121102623383	-364.9878650976076
1650000	-30443.03291624668	-4348.393544622899	-26094.63937162378	20.610458988013878	2003.367623203767	208.95574647596186	1.7230676687872932	4.9658178053527635	38.75875548959137	2.7086780227165312	0.9337918566775221	8.751345848061442	34.58572604959844	12.49356468044205	1.4854734623069195	0.8226168659291907	25.0	51.0	17.0	3.0	13.0	7.0	6.0	1.0	10.0	13.0	13.414400047910725	11.91842474865869	0.27865518681812795	0.2662850305487935	0.23947613559768108	0.21558364703539679	0.14201058615252574	0.24575406716572915	0.534838703896261	0.46516129610373763	0.8021866678700327	1.3957323055587982	5.905122103869092E-4	3.0654297971402815E-4	5.229293329089841E-4	0.48492631385102114	-0.01375529439981812	-26094.63937162378	-1657.6121102623383	-347.1467906728269
1660000	-30445.78643046207	-4342.08356796284	-26103.70286249923	20.762089598167588	2003.2159925936132	207.47550621780417	1.4732059576231957	5.486895391263939	20.094598618873587	1.1350545055976429	0.9348608316761422	6.735316895883957	41.07947386476982	28.56297324665465	2.577399278552153	0.7357936650115726	27.0	52.0	16.0	2.0	12.0	9.0	3.0	3.0	5.0	17.0	12.468472497315748	9.973366655969093	0.2776668278287823	0.26456740081668684	0.24749484266487717	0.21027092868965294	0.02791865603132291	0.34262568758722206	0.5068280246644454	0.49317197533555296	0.7601743877675352	1.4797793022284669	5.879745847923102E-4	2.5608207307299013E-4	5.301599178958126E-4	0.4470863191961573	-0.0632863141128642	-26103.70286249923	-1657.6121102623383	-344.6228691438287
1670000	-30453.82234893243	-4352.234381686008	-26101.58796724642	20.887210306809532	2003.0908718849714	211.06337324039305	2.210620120830056	5.911539917368803	23.95782208550263	5.060373820716525	0.9716254414455396	5.836816828985136	7.545542606430455	17.404437381927423	0.9100698492196149	0.5786569327184247	29.0	50.0	16.0	1.0	11.0	5.0	2.0	9.0	10.0	13.0	17.512202002604344	14.414966178284928	0.28702942279924987	0.2566952325826167	0.24221734318260466	0.21405800143552814	0.0833682467144122	0.2892586408227501	0.5306221043808171	0.46937789561918153	0.7958623314104701	1.408384355960679	5.381463641718904E-4	2.528362308214096E-4	5.013922418276834E-4	0.4509413917041955	-0.06484132988283456	-26101.58796724642	-1657.6121102623383	-359.40033157493366
1680000	-30461.379606745595	-4360.73092605895	-26100.648680686645	20.830386561091174	2003.1476956306897	217.9556964881457	1.8073400112827378	8.344928589967184	26.41216571791324	7.395141966190435	1.888634911990863	12.949997480085402	23.938239659070696	41.573991589943546	1.082953468788633	0.8862228430037126	29.0	50.0	15.0	1.0	14.0	7.0	1.0	4.0	11.0	14.0	15.578753339281965	11.781158905270201	0.283739510849226	0.2581194670851149	0.24459567133904112	0.21354535072661732	0.07465943289284722	0.21684787949386855	0.53516669000156	0.4648333099984387	0.8026786032498039	1.3947481720834327	5.231942117949991E-4	2.9856002371022857E-4	4.925743023717227E-4	0.5191896269995572	-0.07065338055970789	-26100.648680686645	-1657.6121102623383	-362.4861001768901
1690000	-30465.267786372435	-4367.091128128515	-26098.17665824392	21.108115277557346	2002.8699669142236	215.84675128437348	2.283135589978318	6.788102558214615	22.478964862533413	1.8544745503964712	1.6888887094842207	7.307783947558104	24.19118563318793	1.8684121041726445	1.179325529232508	1.0154259133521624	28.0	50.0	15.0	2.0	14.0	8.0	3.0	5.0	9.0	12.0	15.454170210911727	10.935124785334803	0.2829060569686034	0.25874855296139154	0.24347953600801714	0.21486585406198727	0.0033437180933902893	0.2983869640753464	0.5201843360079511	0.4798156639920479	0.7802070720396886	1.4397032353213999	5.453794603799913E-4	2.9414941505535364E-4	5.006373607420341E-4	0.46909685459616296	-0.03436325159094745	-26098.17665824392	-1657.6121102623383	-377.04981054185873
1700000	-30454.57234299093	-4372.418488065526	-26082.153854925404	21.240210320073604	2002.7378718717073	216.18200831442564	1.4206477405351772	5.875402033571937	21.636920715404205	15.071898327846581	3.8041992641399895	4.136130542745357	14.303299358657505	40.849101672691596	2.8720356304024834	1.1745993856513057	29.0	46.0	18.0	1.0	14.0	2.0	8.0	7.0	8.0	13.0	16.163096102275514	14.630734662735302	0.2821840792880645	0.25293715377341713	0.25059208685406537	0.21428668008445234	0.020657070664956	0.3393634166562724	0.5271198665489416	0.4728801334510577	0.790609442126329	1.4188929398102899	5.818524240928765E-4	3.065197482032398E-4	5.398705319529755E-4	0.4718958876165906	-0.060464390082996804	-26082.153854925404	-1657.6121102623383	-376.72856814036174
1710000	-30450.44345684159	-4357.815438126358	-26092.62801871523	20.817887742720806	2003.16019444906	214.93782698897235	1.8789422302941268	10.365649109011528	21.4389395038774	43.86544934845512	2.1424750030757194	5.604097934931855	17.94707693656646	3.0153033791558825	1.3273272346524516	1.2556299861989744	29.0	45.0	15.0	5.0	13.0	1.0	12.0	3.0	8.0	15.0	12.150625146756854	13.325428904432474	0.28487773232024843	0.260218209755834	0.2432126534458911	0.21169140447802576	0.037267359102365956	0.26167658982137976	0.5108642977117673	0.4891357022882323	0.7662282585941177	1.4676683275334756	5.133016069014422E-4	1.9650230902690344E-4	5.009123962400536E-4	0.3912830758885153	-0.06814782663175258	-26092.62801871523	-1657.6121102623383	-363.9305389449967
1720000	-30450.24496752584	-4347.6015427528055	-26102.643424773036	20.798663920821244	2003.1794182709596	212.92910855035208	2.0325680792950163	9.070756053619345	34.366044534902166	14.78504875076276	2.4083722452851237	5.745271431759943	15.060772357506798	4.586793754957152	0.8536906049673887	0.63218833152638	30.0	45.0	17.0	1.0	15.0	1.0	13.0	1.0	9.0	14.0	11.857989524360265	15.994358191375245	0.2808469099436797	0.25863972185957573	0.2460635170214604	0.21444985117528342	0.12944546501520607	0.5519475265576038	0.5101779224367919	0.4898220775632078	0.76519878729608	1.469727819913956	5.274395784236135E-4	2.1806854649175905E-4	5.016003604305594E-4	0.4451531215982332	0.02048278587839032	-26102.643424773036	-1657.6121102623383	-355.21691861316225
1730000	-30437.546786589104	-4350.626781282992	-26086.920005306114	20.737065380295114	2003.241016811486	218.29303744545314	1.786954313881871	8.382553352856805	26.480183557465825	68.5752086866256	1.7126765169835607	2.2632272828780997	13.52493648975227	3.25476066649554	0.6205214516741286	0.6325296554245632	29.0	43.0	16.0	3.0	16.0	1.0	14.0	4.0	6.0	14.0	15.51940231766009	14.883878099262141	0.2815807573997818	0.25811044151094	0.2493110679418804	0.21099773314739717	0.02290479463163707	0.45556797075260175	0.5435398277834786	0.4564601722165212	0.8152371923121929	1.3696242871020157	5.186616638353867E-4	2.2505317425584314E-4	4.933115383938175E-4	0.44683698782151277	-0.13044716466392084	-26086.920005306114	-1657.6121102623383	-355.24882372052923
1740000	-30447.619984088455	-4364.842871111424	-26082.77711297703	20.683921984314637	2003.2941602074663	215.23345505972395	2.000285351790419	7.002077965454151	20.95311318719311	44.639181031333194	2.31235457848969	6.424788497818591	11.24875902546981	0.20515401088309093	1.578961730272164	0.8494566914581687	29.0	45.0	14.0	6.0	13.0	5.0	14.0	5.0	1.0	14.0	12.04009659443276	13.893900519209868	0.28436941076407274	0.2582770185952319	0.2394609703014703	0.2178926003392245	0.03963837559493847	0.29799985647314964	0.5253701206212709	0.47462987937872886	0.7879850567833985	1.4241431120370565	5.40691053072968E-4	2.2499720375740862E-4	5.279360490476243E-4	0.4351880640470979	-0.0011867280223858152	-26082.77711297703	-1657.6121102623383	-369.4181765852126
1750000	-30480.135133509506	-4381.923942752532	-26098.211190756974	20.83587037242463	2003.1422118193564	220.60804238602032	2.2866619320079695	6.507442971656303	20.513265299621164	56.83910542281392	4.1778123229511825	2.5026113200495974	11.48842698442204	2.384365574767462	0.584648532877788	1.095287956877277	28.0	48.0	11.0	7.0	12.0	4.0	15.0	9.0	1.0	11.0	12.692718121588394	14.061448407190133	0.2841606135001662	0.2549978157525613	0.2481628109765705	0.21267875977070133	0.09542092299809868	0.3070106958743749	0.5225826128930534	0.4774173871069465	0.7838041672556382	1.432507123877372	5.37085287147382E-4	2.1387226727097086E-4	5.056893800892484E-4	0.38679346999704295	-0.038458060070669334	-26098.211190756974	-1657.6121102623383	-389.8097908063782
1760000	-30452.998389650573	-4362.700051873888	-26090.298337776687	20.73420353377537	2003.2438786580055	205.5903868589234	1.3659512508774039	7.614008334771725	14.371645280075072	19.916892949049764	3.763216219124392	11.84840588661838	11.518141920720804	0.7006029317084307	1.8257466523070187	0.6961318236585006	29.0	49.0	10.0	6.0	18.0	5.0	9.0	11.0	1.0	8.0	13.8129289033445	14.276160983250996	0.28411815407483937	0.2553095336221546	0.25302150083415675	0.2075508114688486	0.07790034033212569	0.2116609273234773	0.534020480414912	0.4659795195850881	0.8009594418609672	1.3981874129713312	5.498340553738619E-4	2.6796194331708107E-4	5.138092637447329E-4	0.46254659140982013	-0.022327062277048174	-26090.298337776687	-1657.6121102623383	-371.632559894575
1770000	-30494.15949226937	-4376.632213251047	-26117.527279018323	21.00362224177055	2002.9744599500104	209.03990326941712	2.0405113476360888	9.700267071907513	29.999653370797567	8.766691577936738	4.166736959326771	12.341639070122827	8.706663516923156	1.875589901863178	1.229198082768459	1.4449327791062037	29.0	50.0	14.0	4.0	13.0	4.0	14.0	6.0	8.0	4.0	15.058817938201123	13.28283785435792	0.2789590730223897	0.24924459108981883	0.2530478575915432	0.21874847829624755	0.0779293774088862	0.35650806818654757	0.5357728551445725	0.4642271448554275	0.8035877700560012	1.3929293529346967	5.096507303017605E-4	1.8695604786018283E-4	4.947715429487039E-4	0.365679118606206	-0.0931418891124904	-26117.527279018323	-1657.6121102623383	-385.76170695844985
1780000	-30460.52212725346	-4363.987875246477	-26096.534252006983	21.758724754780598	2002.2193574370003	206.78134822701188	1.7670968642655722	7.819993002573885	18.152417317331302	20.083335031978574	5.694404355264455	9.351721862872473	18.09050490558002	1.1515185421669545	1.7586283428927871	0.8138978390472359	29.0	46.0	11.0	9.0	12.0	4.0	10.0	6.0	17.0	2.0	13.320189509595403	11.942777186023244	0.28363281737273843	0.25985898300438487	0.24067179496955324	0.21583640465332277	0.057008701075895375	0.3170994274366154	0.5147618838088842	0.48523811619111634	0.7720741175067315	1.4559734877542254	5.594457503646885E-4	2.1192439182924906E-4	5.229429390420801E-4	0.3962194715026537	0.06821936880891306	-26096.534252006983	-1657.6121102623383	-373.7406384999568
1790000	-30497.221373910008	-4375.441859428411	-26121.779514481597	21.429034081008943	2002.549048110772	213.66542423238553	1.6537462253852524	7.6638133105948905	15.05051942472047	20.07720152909143	4.71572627481184	12.396973629196502	19.37247708560941	2.565484439086038	1.8872951741247503	0.36433587914400617	28.0	48.0	9.0	11.0	14.0	5.0	10.0	6.0	14.0	1.0	12.719569085633006	10.766333975379524	0.2827997274143448	0.2663877808146872	0.23888509710681707	0.21192739466415011	0.01080505188755466	0.35906859977912775	0.5376776682333879	0.4623223317666128	0.8064447354429498	1.3872138964115963	5.289033166277474E-4	2.246301629067863E-4	4.937481815784805E-4	0.4143975758222511	-0.006350403412047208	-26121.779514481597	-1657.6121102623383	-385.19541357175405
1800000	-30472.775226475835	-4379.646016264884	-26093.12921021095	21.56564983928673	2002.412432352494	213.4889386770704	1.9947890551896619	8.090722982447444	8.867086597511717	24.89151173832661	3.378453915998736	6.7100751083613055	17.037235801300216	3.2161407070224786	1.8712385136437024	0.415109477753033	28.0	39.0	9.0	20.0	9.0	11.0	4.0	10.0	15.0	1.0	20.944195281474634	11.72244690718081	0.2829584164786077	0.26286707613609456	0.24239446133692108	0.2117800460483759	0.046139313525759444	0.2187082729232335	0.5444899674962661	0.45551003250373456	0.8166622750608039	1.3667733605459187	5.415196354510654E-4	2.1274257800247182E-4	5.272286455886053E-4	0.4072916775173221	0.08388290947038893	-26093.12921021095	-1657.6121102623383	-388.9120360908726
1810000	-30465.174754282452	-4379.94592824302	-26085.228826039434	20.85979594540116	2003.1182862463797	213.93447945651587	1.4981780192291119	7.727964059618733	10.271633138728921	24.10116583481891	3.1475991727843398	10.46806141548941	34.56690418099381	3.3335557433082643	1.135855135057339	0.1463077152097522	28.0	42.0	2.0	27.0	9.0	8.0	6.0	1.0	20.0	3.0	13.362388027841801	11.70737761838592	0.2861094779715947	0.2528731154639015	0.24925405633442443	0.21176335023007853	0.02430097081175609	0.34741457619176735	0.5451721231302465	0.4548278768697547	0.8176854174605687	1.3647265293419049	5.233448594840406E-4	2.0251938500680277E-4	5.224097706461345E-4	0.38611809147506976	0.08185379439196946	-26085.228826039434	-1657.6121102623383	-387.3343762930094
1820000	-30445.666362842912	-4370.4442248354135	-26075.2221380075	20.459161157740212	2003.5189210340407	217.08819891958714	1.9208948701570585	7.947728951706086	13.324170163291477	26.860259431778005	1.9979921104541172	11.675108086681579	18.999586849965343	5.627300569214166	0.9464929435926759	0.011520104058445368	29.0	41.0	5.0	21.0	12.0	7.0	6.0	8.0	16.0	1.0	13.84065583296606	12.837807234935513	0.28161130180672356	0.25853360044021495	0.24654578982418077	0.21330930792887995	0.03840327720616378	0.39945963603463003	0.5242556744623449	0.4757443255376564	0.7863135362964989	1.4274870456786768	5.236244834012016E-4	1.9342954593796967E-4	4.91119025129562E-4	0.3753052719516733	-0.005805841595613286	-26075.2221380075	-1657.6121102623383	-377.4688417049324
1830000	-30465.10705466102	-4378.711254701224	-26086.395799959795	20.68997028070534	2003.2881119110755	224.28314257016848	1.8656104396861275	7.57943837749598	12.380199171349368	27.037038343091446	4.506246000886652	8.022061367441303	27.99009142790041	4.025612134153352	1.3210676964443686	0.5076763394034493	29.0	40.0	6.0	18.0	21.0	1.0	6.0	5.0	19.0	1.0	12.760825496608442	10.380262101548412	0.2777589481634496	0.2636181338316659	0.24723111768255449	0.21139180032232915	0.06884224779813805	0.30362732177367413	0.531734967923286	0.46826503207671555	0.7975314781839249	1.4050451710136322	5.169292588813566E-4	2.486854978917978E-4	4.654691896245632E-4	0.5044485153547994	-0.07962825809605166	-26086.395799959795	-1657.6121102623383	-387.4879637277226
1840000	-30490.448374158514	-4389.79433942638	-26100.65403473213	20.613885710016653	2003.3641964817643	232.1518565862706	2.130748106459549	9.002650502098023	8.549078371509452	45.02031424212275	3.134749583299848	15.355478189796356	22.717090460587148	7.020731743920629	0.9823955682258033	0.7429008157858941	30.0	37.0	9.0	17.0	15.0	8.0	4.0	4.0	21.0	1.0	15.313959784733008	11.440827534220787	0.2838093462696313	0.25806980456618256	0.2480702365287918	0.21005061263539365	0.012387122982898924	0.40869688902113116	0.5031136500509658	0.49688634994903597	0.7546033216260948	1.4909244097135694	5.055280751055345E-4	2.0625022312720505E-4	4.880215366792104E-4	0.41636352528541576	0.029948883629629715	-26100.65403473213	-1657.6121102623383	-393.1073144055001
1850000	-30502.864975869466	-4396.679670812915	-26106.18530505655	20.875967756396896	2003.102114435384	230.8615342726659	2.814627653646824	9.5377229871723	4.088164340128687	24.00977845067356	6.575971437282325	6.0641314351289815	16.99589906276072	4.117102319755479	1.2123704585173953	1.550442739597621	29.0	40.0	7.0	17.0	14.0	1.0	11.0	6.0	19.0	2.0	12.676848226722527	11.864183142087551	0.2823229041522208	0.25399631280958007	0.24825707513586573	0.21542370790233265	0.05805480177568139	0.1841864989124505	0.5188809599377128	0.481119040062289	0.7782521819033741	1.4436140595941098	5.100706008937194E-4	2.066440153074164E-4	4.932558230569664E-4	0.41656246662536467	-0.02891223453541161	-26106.18530505655	-1657.6121102623383	-404.80178422438644
1860000	-30494.267207879668	-4391.219927347942	-26103.047280531726	21.44553590564159	2002.5325462861392	230.43100764131424	2.894559344664276	11.156319664715447	6.057776757768088	34.54282344015853	2.892639659802896	10.53218719489823	33.82110397118011	8.50440373645083	0.9427577989465908	0.8222636439838917	28.0	39.0	9.0	20.0	13.0	8.0	3.0	7.0	18.0	1.0	14.369600349595572	12.431187911742374	0.2787841164060295	0.2638949526475116	0.24341099330995492	0.2139099376365031	0.09041029611745177	0.3524934880344195	0.5157107919239567	0.48428920807604503	0.7734973530231584	1.4531262566490035	5.379628067617766E-4	2.0573921100776807E-4	5.174503228940814E-4	0.38665012030638973	-0.06580388809064802	-26103.047280531726	-1657.6121102623383	-393.93373957175754
1870000	-30517.632575998112	-4399.980729153487	-26117.651846844627	20.890841630804747	2003.0872405609762	225.7385417591324	2.412743269634212	8.06343658657678	9.221258963224766	42.76668311618936	5.9746131579296025	8.180749560865573	25.566090681354765	2.504558848101544	0.6925191634938878	1.7677439626426186	29.0	36.0	11.0	19.0	11.0	12.0	3.0	5.0	19.0	1.0	15.602266503307682	12.811251174623226	0.28028415945470586	0.2557318126657839	0.24965708911993248	0.21432693875957698	0.014127742437740188	0.3574082626504146	0.5201680717809926	0.47983192821900916	0.78018267787013	1.4397520366881191	5.12696572250248E-4	1.6296895975600562E-4	4.962858673961476E-4	0.3363719813673556	-0.08773492849997916	-26117.651846844627	-1657.6121102623383	-405.60594865556925
1880000	-30481.207186790336	-4381.981206869183	-26099.225979921153	21.22682419303135	2002.7512579987495	221.56802705364265	2.09460706414323	9.109657900251282	10.745090357444715	24.204253182836563	6.931260128959513	14.539417388620933	49.982979221162125	6.598828794948455	1.5729317394777003	0.28782565322169107	28.0	33.0	14.0	17.0	17.0	9.0	1.0	4.0	22.0	1.0	15.158337024955696	13.485365538330358	0.28250042824933774	0.2596402946119447	0.2454425700548536	0.21241670708386307	0.08149569201884016	0.3285179872372358	0.5387652216336017	0.4612347783663999	0.8080759203813112	1.3839506554080736	5.331120940522558E-4	2.013062108134645E-4	4.8714339004356076E-4	0.35647679232046153	-0.08274327723867779	-26099.225979921153	-1657.6121102623383	-387.37821435403316
1890000	-30470.633930848388	-4385.092963952784	-26085.540966895605	20.954604626725345	2003.0234775650556	223.0283017601278	1.3490481673587544	7.429375093820454	7.3614770020876525	39.13528200548816	6.955109926132842	14.92614637830574	20.80085546767746	0.9272714253751921	1.1483735265391593	0.0559825206834996	28.0	36.0	12.0	16.0	14.0	12.0	5.0	3.0	18.0	2.0	14.702104722462694	12.933264169962012	0.27863032836687446	0.25995661859490055	0.24202967899043337	0.21938337404779076	0.07609921378314748	0.29086261000474084	0.5130147788919923	0.4869852211080093	0.7694536933274584	1.4612157355382378	5.168066944807206E-4	2.095568131790319E-4	4.900386466300872E-4	0.3792480346953843	-0.06273123120701882	-26085.540966895605	-1657.6121102623383	-392.14421962953367
1900000	-30484.336524198203	-4375.518812202559	-26108.817711995645	20.965986603787993	2003.012095587993	214.7173168196637	3.3383218804014714	9.012407597948425	6.537782474478759	26.69998302831545	6.207951400107051	15.71855952073964	2.76861747496739	0.5411820894176497	0.8848478509823209	0.12008822105257808	29.0	28.0	16.0	22.0	18.0	7.0	6.0	4.0	15.0	1.0	17.73942774856388	14.333113866379062	0.2786087816873822	0.26416418777705325	0.2446248211631441	0.21260220937241955	0.012108943029984616	0.276616802334502	0.5314241789453964	0.46857582105460543	0.7970653361998692	1.405977703922724	5.283009709646018E-4	1.838245038018249E-4	5.273723711281135E-4	0.35513810605344565	-0.03994190010424979	-26108.817711995645	-1657.6121102623383	-387.9086555274857
1910000	-30490.88766680347	-4377.6478495415395	-26113.239817261932	21.04164171490167	2002.9364404768792	221.829870417255	2.901282428147298	11.016048959736473	6.9614252844242115	28.464767226668652	6.15145681397119	23.006949129059752	1.8122677001256613	0.5962962725226606	1.0007762157130375	1.466625720813841	28.0	19.0	28.0	18.0	21.0	7.0	2.0	2.0	16.0	5.0	13.700351646031638	14.640363403473328	0.2826258139699963	0.26195172718472515	0.24221502012560375	0.2132074387196739	0.04968832057180132	0.2743240073874035	0.5208697517272326	0.47913024827276957	0.7812351041322628	1.4376466221204571	5.016353886402373E-4	1.9674262725239645E-4	4.8409329121658817E-4	0.398919955888838	-0.0034804364924112506	-26113.239817261932	-1657.6121102623383	-386.6899291398491
1920000	-30482.45515385595	-4389.270125225463	-26093.185028630487	20.808932373712533	2003.1691498180685	224.79419698316528	1.844989282157646	14.638244779761251	8.342661283517444	17.612662003519972	5.820785926112229	15.176212766545017	1.5842655854301193	2.0120289969962464	1.3884377206040859	0.8897182647710707	28.0	18.0	28.0	21.0	20.0	5.0	4.0	1.0	15.0	6.0	15.686236576715173	13.603415931147122	0.2831946554183663	0.2606686045563335	0.2359624380065272	0.2201743020187721	0.07675477393616843	0.2883599239500666	0.5200441426947995	0.4799558573052027	0.7799968007823628	1.4401238901304574	4.8379096538085945E-4	2.1850608072408032E-4	4.782198449040915E-4	0.45274957334258836	0.04140003833097205	-26093.185028630487	-1657.6121102623383	-397.8765829016657
1930000	-30482.5553430909	-4387.891269053679	-26094.66407403722	21.082399264935102	2002.895682926846	228.7060336771716	2.067783374865748	12.864512446513428	6.084203594064108	23.25045197818343	2.1973676539236937	5.627046926268102	13.323240123105354	28.114381849493594	2.0361662025088547	0.8167871426794322	27.0	20.0	29.0	19.0	11.0	9.0	3.0	3.0	15.0	10.0	15.69143679435483	13.543215350086784	0.2797475866167371	0.2606756453248975	0.24207468597159215	0.2175020820867723	0.005565845774418231	0.20759432722591853	0.5436439016542965	0.45635609834570534	0.8153932892270863	1.3693120099093967	5.0807214275196E-4	2.4553651361199536E-4	4.6613501191651363E-4	0.4892517135834463	-0.14511395470637	-26094.66407403722	-1657.6121102623383	-391.67815753361214
1940000	-30468.738645107842	-4376.623326026294	-26092.115319081546	20.57969333852052	2003.3983888532605	229.94217251565848	4.387415594050798	12.601638765538755	7.427143570790764	20.44789310704539	0.565487595210653	2.215645784124705	9.236802176859763	26.27100576158672	1.3196228628257056	0.616874023231563	29.0	17.0	28.0	20.0	7.0	9.0	7.0	5.0	19.0	5.0	13.972627060251092	11.922892073317682	0.28574808116270356	0.25245844871352924	0.24621935848643395	0.21557411163733226	0.052995295543579235	0.2757306887844579	0.5493629185590764	0.4506370814409259	0.8239710512344289	1.3521519049804231	4.6865434907995097E-4	1.4333190403945277E-4	4.606148598517812E-4	0.30734080701615774	-0.011663191756578713	-26092.115319081546	-1657.6121102623383	-382.759613297238
1950000	-30497.121507337273	-4369.278146685423	-26127.84336065185	21.32151708339367	2002.6565651083872	226.60518801044938	2.6403000263470706	11.899937726207245	6.480120275545894	36.02286270020437	1.1803504034835515	2.816177297959279	13.117258964212375	40.943765878028174	1.2828499775995488	1.0407508213780665	28.0	20.0	27.0	19.0	14.0	2.0	9.0	1.0	19.0	7.0	16.428491656314446	8.861289703567683	0.27992843400306955	0.26018419335135806	0.24019861453819838	0.2196887581073731	0.07350779817281154	0.30980598172942575	0.5291915259157737	0.4708084740842288	0.7937166546603777	1.4126768553496607	5.189975494160191E-4	1.9606579008338724E-4	4.93487905177258E-4	0.3533594550481829	-0.026171823561032516	-26127.84336065185	-1657.6121102623383	-370.38780465466425
1960000	-30488.512227041996	-4389.837972730629	-26098.674254311365	21.30635371370705	2002.6717284780739	231.38075034522933	2.6002165532635986	12.13146084129042	6.239495681378955	26.57835699866814	2.898192324990582	8.2617051372309	16.768805770873165	34.87221925106196	1.3417468320075634	2.4805437731998548	26.0	18.0	32.0	17.0	15.0	3.0	7.0	4.0	16.0	8.0	14.020541552323708	12.392556735625757	0.28959696049198597	0.2513864852454941	0.24677100467384605	0.21224554958867298	0.057075841307026615	0.2854667566182474	0.5145879676375339	0.48541203236246844	0.77181326646329	1.4564953291474119	5.006686466820444E-4	1.719809508908825E-4	4.796373982784742E-4	0.32682049891485443	0.059884888295769025	-26098.674254311365	-1657.6121102623383	-392.2712676900782
1970000	-30519.1092739476	-4395.577928905774	-26123.531345041825	20.624499454126667	2003.3535827376543	230.70086989631795	3.8902332943506304	16.488416392858024	5.650719314919962	22.462929967028014	3.9289556245507695	7.0949566648629645	65.59795485230096	19.579623675230962	1.6492924876756796	1.0074269592273115	29.0	16.0	31.0	18.0	13.0	10.0	3.0	1.0	10.0	15.0	12.771135544035026	17.056007215295725	0.28152034449275665	0.2687902676808607	0.2426962887924076	0.20699309903397414	0.033860329329026335	0.27532661681872006	0.5388757965330296	0.4611242034669727	0.80824176797139	1.3836188716577762	4.8054451902269707E-4	1.5238371971658269E-4	4.7013115175948333E-4	0.3053936926685715	-0.021359812020524078	-26123.531345041825	-1657.6121102623383	-393.25733188229555
1980000	-30536.064020558806	-4397.980016578442	-26138.084003980362	20.853041888899334	2003.1250403028816	226.32575771242625	2.4101336576795798	10.410665065978502	7.737939900924905	45.66315958029089	5.092749652929155	17.310522817308495	35.30378456427364	13.290154452102312	3.2441629228490396	0.7721867673378245	26.0	18.0	32.0	19.0	15.0	7.0	2.0	2.0	12.0	13.0	15.04508327630853	13.356847498647676	0.2777682263646005	0.25672201970244996	0.25042069086128904	0.21508906307165948	0.024377054372270227	0.49297694283551075	0.5430027141498297	0.4569972858501721	0.8144315935533418	1.3712359148460302	5.047828463109562E-4	1.378001750181671E-4	4.8456400019336913E-4	0.2696505344293723	-0.06347722500542151	-26138.084003980362	-1657.6121102623383	-398.36002316101974
1990000	-30517.664949840866	-4393.46259820473	-26124.202351636137	21.235038579803092	2002.7430436119778	235.08092988904284	2.665699080140455	15.752713128050368	7.231981976720414	29.644174097655178	4.51778710160874	18.66047951061152	31.212170907060674	1.1946027912882962	0.6390265822965258	0.8266221284358596	29.0	17.0	30.0	17.0	16.0	2.0	12.0	1.0	7.0	15.0	15.583723344780052	11.777140535156915	0.2783453897283067	0.25443171949986365	0.2492862562113154	0.21793663456051324	0.050448415928009506	0.33393003886483746	0.5448657297261054	0.4551342702738966	0.8172258682504333	1.3656458731823167	4.8286537111956733E-4	1.4800523686244068E-4	4.577962555645707E-4	0.2905917569152905	-0.09975385606258047	-26124.202351636137	-1657.6121102623383	-397.49386306537235
2000000	-30506.52639890708	-4385.349798491356	-26121.176600415725	21.18204732554213	2002.7960348662389	231.03355965331633	2.334423004524524	12.174483914696351	6.834726365156449	25.1696608118459	1.6798395852323136	8.069873332965594	29.442695553394675	4.681713539906934	2.198111406318253	0.61525550373922	26.0	17.0	33.0	20.0	13.0	2.0	11.0	1.0	11.0	12.0	15.331305879058242	10.894212344872603	0.27806217665508864	0.2592751290403416	0.24308395185131154	0.21957874245325726	0.05140121616633173	0.4002535339108222	0.537252777896198	0.46274722210380415	0.8058074566497032	1.3884887943338977	4.6929663883502813E-4	1.6245832886708795E-4	4.6562600615053344E-4	0.36786123140952093	0.03811112564488376	-26121.176600415725	-1657.6121102623383	-388.8716155941924
2010000	-30482.732452403634	-4375.914122515354	-26106.81832988828	20.671778502076208	2003.3063036897047	216.46142358150658	1.8477944198780967	10.147598962791228	7.5490113468792135	28.327370408601276	3.152537287979574	4.145142235258398	12.367349588166002	3.318375875746176	0.9388574275783552	1.963751281035704	27.0	19.0	29.0	21.0	13.0	3.0	9.0	5.0	16.0	4.0	12.893358947776214	11.410748436880922	0.2844472483199988	0.26111766834941247	0.24260889635325952	0.2118261869773283	0.009834722213496756	0.3142942665860518	0.5293912478830856	0.47060875211691594	0.7940162109533145	1.4120775827871253	5.424964045503556E-4	2.4374070602309263E-4	5.182389425931618E-4	0.4510115176556375	-0.05116636836552725	-26106.81832988828	-1657.6121102623383	-384.22094013162996
2020000	-30458.844048464845	-4364.2201350961695	-26094.623913368676	20.775499628277917	2003.202582563503	212.72793926242534	1.4756800781938637	9.401869267391717	11.182562254671764	30.885648773604125	1.6149901145702816	5.218156976291812	13.411151357976074	3.1404801195360204	0.6429437849971756	0.4309803006433137	28.0	11.0	40.0	14.0	12.0	4.0	17.0	3.0	16.0	1.0	17.447931579908925	14.454384308167025	0.28253008422827397	0.26196609486073863	0.2441143951643014	0.21138942574668507	0.059465190688949114	0.3304693039040066	0.5014095056283988	0.49859049437160297	0.7520473324541268	1.4960377530717497	5.269282784199256E-4	2.4118376778630267E-4	4.946207524324868E-4	0.45413038810587	-0.014690680483702527	-26094.623913368676	-1657.6121102623383	-371.89546788392875
2030000	-30505.7658469811	-4382.342491442658	-26123.42335553844	20.84659109543303	2003.1314910963479	216.25360750795707	1.9612600718422968	12.946556090142664	6.0965238287285555	19.463924258559178	3.4658211706621613	7.299379555662561	20.82906090719382	1.8312392379786115	0.7384078811126158	3.0609637843694246	28.0	10.0	37.0	18.0	16.0	3.0	13.0	6.0	11.0	4.0	13.173491854942721	9.966422313299327	0.2804032433760842	0.26723219222254757	0.2414582394917284	0.2109063249096389	0.08841661772504919	0.323508884312221	0.5238917443107962	0.47610825568920573	0.7857676896450103	1.428579030488546	5.535790883685787E-4	1.9539916543452628E-4	5.103859275183267E-4	0.3576361435141288	-0.029028915499505162	-26123.42335553844	-1657.6121102623383	-387.55245272438606
2040000	-30474.392357556586	-4378.667789614185	-26095.7245679424	22.08822357374194	2001.889858618039	216.46931621345325	2.1191351009553436	12.446034440947345	4.971074757859226	26.743751883683334	4.365545867256284	11.26112305957987	20.128770808049854	2.2382174641866825	0.7460332133989063	0.8578172972539135	27.0	12.0	39.0	16.0	14.0	3.0	9.0	13.0	10.0	3.0	15.27343375675711	12.966736701621311	0.27793504970009103	0.25933156081982295	0.2531094980683492	0.2096238914117359	0.07807582726062703	0.39950827240611414	0.5230283623146347	0.47697163768536743	0.7844727318912907	1.4311696375622094	5.3510614221599E-4	2.0474122104121347E-4	4.951893973160425E-4	0.3624816806111275	-0.044314954234226225	-26095.7245679424	-1657.6121102623383	-384.1509461668438
2050000	-30487.345408794194	-4393.527489156222	-26093.81791963797	20.874372519015804	2003.103709672765	220.7676995789671	2.9622879873750416	10.773163104823341	7.945668121008362	24.552089385037778	8.838691480372242	7.234218761825213	20.679949802184936	3.6341126330023066	1.4639071026013541	0.2242154684536299	28.0	11.0	37.0	20.0	13.0	2.0	10.0	12.0	12.0	1.0	15.375452903538335	10.063157464525629	0.278489299227037	0.2569654838152768	0.24833278397746222	0.21621243298022305	0.021009796822242098	0.3366857666442225	0.5153599412733025	0.4846400587266996	0.7729711238772158	1.454178995971141	5.453252588331067E-4	2.3138658592330178E-4	4.913507775108309E-4	0.40941702631468585	-0.08676572899525586	-26093.81791963797	-1657.6121102623383	-402.9047674789217
2060000	-30480.55293783678	-4373.862865409725	-26106.690072427053	20.685620159903713	2003.2924620318772	217.34507298609566	1.8182302624455002	8.417680385259505	5.727215987551906	24.240051994263716	2.871722767103237	8.588565029319916	20.172998541016316	2.176628348443101	0.6797867190465356	0.3603502525311266	25.0	20.0	32.0	17.0	11.0	13.0	5.0	12.0	9.0	2.0	14.630872274426954	11.270207641681322	0.28081107038520214	0.2616803751678163	0.24278377196616882	0.2147247824808118	0.1018704140420121	0.5160498135930246	0.5481247983999133	0.4518752016000888	0.8221140362546485	1.3558669266702799	5.523120009079559E-4	2.2082202431700297E-4	5.161026400564823E-4	0.41323454599958037	-0.022651838289363332	-26106.690072427053	-1657.6121102623383	-382.7001143873247
2070000	-30490.283811621266	-4366.343348131959	-26123.940463489307	20.511249891158577	2003.4668323006224	214.37856532976352	1.885985910286323	8.29046964198123	6.308925227636613	18.07068675043267	1.9724028315894246	7.183910630405574	19.65319877953517	1.112728411833826	2.2175732615658217	0.862455075743265	25.0	24.0	28.0	20.0	12.0	9.0	4.0	7.0	4.0	13.0	17.25629730110361	11.136622773094997	0.2803297226968284	0.2510781162239721	0.24554479507533225	0.22304736600386632	0.07351398698871237	0.31051351853455184	0.5013107075280661	0.4986892924719356	0.751899148490774	1.496334200135418	5.194917851835118E-4	1.972995366784221E-4	4.976241310181544E-4	0.390800016225328	0.007950833087816593	-26123.940463489307	-1657.6121102623383	-374.56411605616523
2080000	-30504.05248708766	-4403.925391761732	-26100.12709532593	20.764551181859872	2003.213531009921	221.31249011678278	2.4637187464964514	10.663108019836724	11.151514168684908	35.54363056153769	5.370968472794626	12.900874243475021	12.663966077885304	7.150913163562514	3.0158739945703057	1.4426913412759632	25.0	16.0	33.0	21.0	10.0	17.0	1.0	5.0	6.0	12.0	14.015686143926029	14.065878319024467	0.28009689299713336	0.25190306775409416	0.24975803995093182	0.2182419992978396	0.03405943943463573	0.24389986757021484	0.5141615288033053	0.48583847119669626	0.7711736651311722	1.4577748733877907	5.383533647536614E-4	2.0239878541078438E-4	5.253267880755945E-4	0.39391072173929786	-0.11451967502968975	-26100.12709532593	-1657.6121102623383	-410.36519314628185
2090000	-30486.83402408719	-4373.702684460846	-26113.131339626343	20.825794378462934	2003.152287813318	210.49487847679111	2.3308507345502547	10.925329088736934	4.234291868586287	14.581015910421556	2.3441965081038667	11.073778346873697	7.907405554583166	2.048796551615664	3.8342310814392633	0.8682983778272545	28.0	21.0	27.0	21.0	10.0	15.0	7.0	3.0	2.0	12.0	15.448473209579873	13.064516977613676	0.27824687759732003	0.25364490878746715	0.2538275575028327	0.21428065611237915	0.06277061158576781	0.29668048954803106	0.5319994177913182	0.46800058220868307	0.7979281176883399	1.4042516801813008	5.619901110583506E-4	2.3877393607488377E-4	5.221822973684811E-4	0.44454677448131436	-4.016156822033046E-4	-26113.131339626343	-1657.6121102623383	-381.3761237313385
2100000	-30472.421552147414	-4386.32572710569	-26086.095825041724	20.779086815337063	2003.198995376444	227.17036024229935	2.898410396334939	9.678914158133477	6.887040948691397	23.825294957235855	3.6722594763194594	26.41126931572117	24.15594265800228	1.9516922519157571	1.5878670569885929	0.9931398299997182	28.0	17.0	33.0	16.0	18.0	10.0	1.0	1.0	3.0	19.0	15.575508014906081	11.551228774107797	0.27402059792699124	0.2634947047235858	0.248742632233846	0.21374206511557609	0.04695203444064017	0.3278904335600424	0.5044429084971472	0.49555709150285404	0.7565970318716556	1.486935924490673	5.472662772409793E-4	2.0010275937583109E-4	4.8448466734022847E-4	0.4048524853674265	-0.0029521453477265504	-26086.095825041724	-1657.6121102623383	-390.6247470298425
2110000	-30485.604906418892	-4399.533232648808	-26086.071673770082	21.05092363969456	2002.9271585520864	228.99414879537562	2.0814602949137933	10.853143751003016	9.036215260262722	38.43435540390817	4.837595564481044	17.170527959618422	8.730765639683948	1.8793957788590436	1.1818104393565532	0.8680356324016187	28.0	13.0	33.0	16.0	21.0	10.0	4.0	4.0	3.0	14.0	15.456290589641192	10.707161319527586	0.2747115646029985	0.2644158334429861	0.2448509509895918	0.2160216509644228	0.030664016363409704	0.3096299955157063	0.4924758832007345	0.5075241167992671	0.7386480912342036	1.5228433913146502	5.295087855475116E-4	2.217020988900265E-4	4.902095272041756E-4	0.45014248468168805	0.02740761501763299	-26086.071673770082	-1657.6121102623383	-406.6176054029739
2120000	-30492.31074603882	-4400.39185941492	-26091.9188866239	21.24232111815282	2002.735761073628	224.44494973183862	1.857156992135867	10.578605979777517	6.5706791958261315	34.176626795260006	11.71202799571869	5.033383259050186	14.74708794841324	8.823664423034666	3.6787169108727693	0.9054899965204614	29.0	18.0	25.0	17.0	22.0	3.0	7.0	8.0	1.0	16.0	15.878081255586771	14.703773634598203	0.2855927670150382	0.25858473824613065	0.2494703118920545	0.20635218284677578	0.07294101669584871	0.4372775269204292	0.5178312711096856	0.48216872889031587	0.7766777887692923	1.446763686659674	5.391078756347816E-4	2.1831022515378772E-4	5.031024785044807E-4	0.4478166700917462	0.022174469605893563	-26091.9188866239	-1657.6121102623383	-403.8393797145567
2130000	-30493.637603494997	-4384.6508986221415	-26108.986704872856	20.68676872983677	2003.2913134619441	224.04629580166244	2.7668162875217703	10.421016511498719	11.36662738235117	47.85254082891165	3.085049576159156	2.995432647195179	11.519925215606504	4.862178996394038	3.5158210931685425	0.7731697525812948	28.0	34.0	18.0	13.0	15.0	1.0	17.0	1.0	3.0	16.0	14.68788711075315	11.600763861130915	0.2821163986231345	0.26227550346319445	0.24501007768330604	0.2105980202303641	0.022055138226812362	0.326628670564343	0.5480007639618544	0.451999236038147	0.8219280011531445	1.3562390962244748	5.206388744958849E-4	2.1641855882753903E-4	4.8133782825974587E-4	0.4244005922754996	-0.04175704333849342	-26108.986704872856	-1657.6121102623383	-391.3247682338907
2140000	-30482.120899833593	-4381.6735457449	-26100.447354088694	20.74843310824812	2003.2296490835329	225.99563947925145	1.7865020628995365	9.403381915192641	5.291631750139905	33.325337762455746	3.7858248317130756	7.549710092813528	15.360618277469444	1.2630499143907623	0.6379804430976196	0.7609807881886197	27.0	32.0	17.0	15.0	17.0	3.0	15.0	2.0	2.0	16.0	12.468645167390513	12.709390590045489	0.27695360912067696	0.2597160111342839	0.24118522320143587	0.22214515654360228	0.08454750199469575	0.2565559730737533	0.5433114237163827	0.4566885762836187	0.8148946166979436	1.370309621281448	4.7233910730757727E-4	1.6321811131018573E-4	4.869638498558444E-4	0.3625345110163917	-0.02391856854955219	-26100.447354088694	-1657.6121102623383	-389.58767576576724
2150000	-30482.27917234756	-4365.191100589464	-26117.088071758095	21.558320358716806	2002.419761833064	219.60456504521247	1.924689229906939	9.338619879124149	6.385823529193225	29.8163566514174	1.7461588166521802	4.905301558399582	10.87276676443123	0.9146395075668294	1.5142174196870435	0.9993746269405642	27.0	40.0	12.0	15.0	13.0	3.0	12.0	9.0	1.0	14.0	14.689244591444753	12.890348040879449	0.2826561969065746	0.2585744537332535	0.25196692890565653	0.2068024204545143	0.08794163605703578	0.40257898665137726	0.5215418656530924	0.4784581343469086	0.7822431853101707	1.435629921403528	5.148376774112432E-4	1.8647022646950964E-4	5.190731041624432E-4	0.3700663056350461	0.085487384761615	-26117.088071758095	-1657.6121102623383	-373.53003754368086
2160000	-30454.059427534405	-4359.674949897312	-26094.384477637093	20.68523444662938	2003.2928477451514	221.09244859828874	2.471727002714293	9.756237873566537	21.266936991685522	33.74677373932044	2.8898864807473164	8.719681761422404	14.269037179614338	0.40927132849909525	0.2861559022962436	0.5032994834646891	29.0	46.0	4.0	13.0	14.0	6.0	13.0	6.0	5.0	10.0	12.328302407419006	12.952100385068075	0.2846892398936632	0.2531430274922891	0.24837232661131722	0.21379540600272942	0.053159687384985874	0.33441198341605805	0.526637567399537	0.4733624326004638	0.7898860577774424	1.4203400948281473	5.347598252064083E-4	1.8875100048843538E-4	5.245411716076143E-4	0.3773352709776512	-0.13326102083681673	-26094.384477637093	-1657.6121102623383	-370.54153300260884
2170000	-30484.662677933833	-4375.240365052943	-26109.422312880888	20.434908279996133	2003.5431739117848	224.37100600181728	2.7040879359389502	7.72061954633202	11.498664283131369	30.233935800806314	2.537049739981168	2.585619945556495	14.681343953208694	1.0804855413799321	0.4935779958754983	1.5333260109282676	26.0	50.0	3.0	15.0	15.0	2.0	15.0	4.0	11.0	5.0	15.826988067401162	14.557416236759773	0.2738773538765778	0.2641161163990716	0.25220934836901326	0.20979718135533634	0.07463537619101158	0.3755731583902803	0.5531534955129531	0.44684650448704766	0.8296564107153036	1.340778149778626	4.991448728175824E-4	2.063187439328173E-4	4.8092174800788543E-4	0.41984813295865553	0.015360620116083239	-26109.422312880888	-1657.6121102623383	-383.4086684580788
2180000	-30460.065962535948	-4358.75365525553	-26101.312307280416	20.67028442419606	2003.3077977675848	219.2372283500814	3.2586210111241973	8.994514930317509	23.77931398764029	39.50331115235566	1.4497593468717083	6.446693264131188	9.388769027884518	1.7142921569292853	0.5106607709745676	0.7555816548812035	29.0	47.0	5.0	13.0	16.0	2.0	14.0	1.0	15.0	4.0	12.088213192740598	16.016972401044352	0.283263963776831	0.25434137634179355	0.2453997717859825	0.21699488809539194	0.02818749393494221	0.2160366609861135	0.5102970665590496	0.489702933440951	0.7653774875766205	1.469370323918816	5.616197503355734E-4	2.058325489492598E-4	5.041586055959825E-4	0.3702215791826161	4.91357097481434E-4	-26101.312307280416	-1657.6121102623383	-368.10573763091986
2190000	-30475.38628124535	-4373.618472180096	-26101.767809065255	20.75166049126306	2003.226421700518	222.06492030011918	2.184306870623402	8.43960555870018	38.294530884302496	36.28146049234016	1.7796759195901786	8.53947221706559	9.755150670522847	3.4975084777545145	0.6597240858117153	0.056065603028887315	29.0	45.0	4.0	17.0	13.0	1.0	17.0	3.0	16.0	1.0	14.105755639414074	11.752015872506092	0.27437840456128904	0.26233956334557307	0.24737395725455041	0.2159080748385865	0.077844601259169	0.33648074090851077	0.4905892343684415	0.5094107656315591	0.7358183698075517	1.5285043453676446	5.526288243313721E-4	2.253930365933287E-4	4.979649387685984E-4	0.422590561289449	0.039506001171785286	-26101.767809065255	-1657.6121102623383	-380.93944820172584
2200000	-30469.687663709577	-4370.952995487607	-26098.73466822197	20.910424824269796	2003.0676573675112	225.04846786826792	2.398345595079378	7.869428760895652	7.87161635703115	25.906109489852557	2.1647928770646208	4.342783945541056	12.352132636072279	0.36438333594314803	1.0083593639639257	0.3223620503404372	25.0	50.0	1.0	20.0	13.0	1.0	16.0	3.0	15.0	2.0	11.911052919538482	13.999624924219823	0.2803801002661244	0.2637121686449198	0.2454213278888968	0.21048640320005804	0.017879061582646565	0.2563536385376664	0.5364208823802781	0.4635791176197224	0.804559724413666	1.390984925151621	5.298095625991292E-4	2.00721999361044E-4	5.047446100826725E-4	0.37498663832775975	0.02161811589112038	-26098.73466822197	-1657.6121102623383	-382.8058806475357
2210000	-30468.084367172673	-4359.795673601754	-26108.288693570918	20.398290554282774	2003.5797916374981	213.29420782712842	1.8846356109994602	6.639049831364843	17.511193637228335	26.21140120636699	1.056268806776687	5.91567135356422	12.244381947032362	0.935146954864178	0.676733452838053	0.4732745926884463	25.0	50.0	3.0	18.0	13.0	2.0	17.0	3.0	12.0	3.0	14.434203541253934	15.186077041859065	0.2856451830687621	0.26406724595370445	0.23963959585043346	0.21064797512709899	0.049319927016964075	0.23897008241740605	0.5074265447770923	0.49257345522290874	0.76107208804861	1.477983422253625	5.340121272792778E-4	1.82108620758062E-4	4.999587182102031E-4	0.3596194099201584	-0.033553004921400176	-26108.288693570918	-1657.6121102623383	-369.5107860082947
2220000	-30488.60757230251	-4380.332969477531	-26108.27460282498	20.604700910963736	2003.3733812808173	221.35680297423895	2.5103869249170363	7.513791735141093	8.112411544205804	18.43552076834809	2.1550386211091763	3.046712184287314	17.54744068843127	5.483989345573728	0.7842122813506945	1.0427289375143862	27.0	47.0	2.0	23.0	8.0	3.0	14.0	1.0	15.0	6.0	12.409935701489935	13.69541103579787	0.28744752969363363	0.25369498905454607	0.24319427946631508	0.2156632017855042	0.1257810823414157	0.27244014554668256	0.48887283795602865	0.5111271620439725	0.7332440042861578	1.5336544512384829	5.480817856818461E-4	2.97927800199089E-4	5.100298583365786E-4	0.512122408914724	-0.02584120689134442	-26108.27460282498	-1657.6121102623383	-389.89010210911124
2230000	-30469.106958321154	-4374.0448353336615	-26095.062122987492	20.98802258012452	2002.9900596116563	225.9090128672567	2.6802450505109383	9.060542392092923	12.32590930896215	32.52684714147084	1.613810260761939	7.507603077096371	22.6029387684119	1.4870301317057957	1.4375831310647433	1.0793096990738427	25.0	45.0	7.0	18.0	13.0	2.0	9.0	9.0	9.0	9.0	14.833041824280718	16.976720212313772	0.28114566466852026	0.25323941438342257	0.24692393271848734	0.21869098822956898	0.035948596143618804	0.33540622540869236	0.5376180557047157	0.46238194429528523	0.806355324606766	1.38739276583341	5.394859047407132E-4	2.09817284404356E-4	5.039490573826973E-4	0.3662445391402289	0.053672889314970385	-26095.062122987492	-1657.6121102623383	-379.93383520312847
2240000	-30451.353453098258	-4377.073275924447	-26074.28017717381	21.07937960818457	2002.8987025835963	223.0335976791998	2.133489831030129	6.108480597187284	23.580161193566255	20.928228426852552	2.2925796028941674	3.9485191049786326	25.147199254348333	1.4452253429586877	0.8115917402617632	1.448165693465003	23.0	52.0	11.0	9.0	8.0	8.0	10.0	8.0	11.0	6.0	15.332639427399375	14.47764747100744	0.27865112634507044	0.2597544157328957	0.2524973035815498	0.20909715434048332	0.04256355322093668	0.27538821073866454	0.5253243365933157	0.4746756634066855	0.7879163868525212	1.4242804885716756	5.574750715054542E-4	3.18609191470729E-4	4.975594478525418E-4	0.5393203330575371	0.029775329537965658	-26074.28017717381	-1657.6121102623383	-383.40029805688937
2250000	-30475.91954164421	-4356.22384044478	-26119.695701199427	21.01397981018735	2002.9641023815936	207.52645318608293	2.0643039844076303	5.9230741347760185	12.601674928035552	23.62424581699331	1.5881814056342038	3.3143016228784457	16.35066016068656	1.9517775311623184	1.3021443848379508	1.0162584755118511	24.0	52.0	6.0	13.0	10.0	7.0	9.0	9.0	12.0	4.0	15.393318809230903	12.70873645108393	0.28012684959902184	0.26001135717654605	0.24202088299530408	0.2178409102291273	0.07062635416228202	0.2828774531500191	0.5358308962600701	0.46416910373993114	0.8036748239821687	1.3927551985916171	5.346105004387227E-4	2.0875908875178016E-4	5.236806273016757E-4	0.39851903661170607	-0.03729813396823652	-26119.695701199427	-1657.6121102623383	-366.2249706649411
2260000	-30458.83312520333	-4366.765285220159	-26092.06783998317	21.370183018348115	2002.6078991734328	211.93883882393595	2.1193068248883167	8.491834945591163	19.697954021059388	22.616510247136898	2.4127578306306536	4.888453719860272	20.11006842013333	2.0075397285825862	0.4361109371120619	0.8437808805012484	24.0	52.0	7.0	11.0	9.0	7.0	10.0	12.0	10.0	4.0	12.784837639259413	10.613497163694525	0.27826336439920296	0.25980007294867213	0.25120556764136653	0.2107309950107576	0.05926215736377167	0.21983706822306945	0.5409004733080944	0.4590995266919074	0.8112785128888224	1.3775437600632747	5.783950030941343E-4	2.1889466842709912E-4	5.471927401802128E-4	0.3777036554263898	-0.06196793109033935	-26092.06783998317	-1657.6121102623383	-376.3918751290858
2270000	-30465.167099999628	-4366.283510521045	-26098.883589478584	20.59501543217839	2003.3830667596026	213.0963640789116	2.0307733499996914	7.30486373238062	29.03866844262157	30.728464351917857	1.1502861523092907	2.488288985846495	12.344427065409139	6.114367020353304	1.0515272098581505	0.2098405445257293	24.0	53.0	3.0	15.0	11.0	2.0	9.0	13.0	15.0	1.0	13.007999464498456	10.753707825894413	0.27919762556140687	0.25278824312383774	0.25038354210075753	0.21763058921399703	0.019368044558583184	0.26679435186506867	0.5327894634955649	0.46721053650443733	0.7991130807928007	1.4018811211482944	5.70151806094171E-4	2.5535234089002674E-4	5.187965431321E-4	0.46640686602563225	-0.07516680627739233	-26098.883589478584	-1657.6121102623383	-374.61328119245024
2280000	-30459.02204947028	-4365.175057834462	-26093.84699163582	20.84688275479923	2003.1311994369817	213.71619879933445	1.5227487965424995	8.518789849918408	24.511105259071925	33.07372334181521	0.620727050851572	4.196083727888811	10.178393090762045	12.433405985684306	0.6271696609458899	1.9787495550163108	27.0	52.0	1.0	14.0	12.0	1.0	3.0	16.0	17.0	3.0	15.328236063526017	16.48889397488558	0.282564258686906	0.2625108283743842	0.24237855550027612	0.21254635743843273	0.06961086831718721	0.3725917824546881	0.5304389291653989	0.46956107083460324	0.7955875930367843	1.4089339794308242	5.613617011889612E-4	2.568723074916887E-4	5.276144646071134E-4	0.4686084897195564	0.05009331403144367	-26093.84699163582	-1657.6121102623383	-365.8230595143209
2290000	-30444.960882335763	-4350.778672678507	-26094.182209657258	21.19561469701537	2002.7824674947656	208.62720965490232	1.7057390308849338	9.055165861824534	15.50950864441615	30.974138875522844	0.6481380438656023	0.518360315673191	2.1841086874283575	10.244785384347615	0.8396525114075905	0.886990706918092	29.0	49.0	2.0	15.0	10.0	1.0	3.0	15.0	17.0	5.0	18.956050115539774	12.801738467449907	0.2762701557005152	0.2576658022694555	0.25272064824153356	0.2133433937884948	0.07521946839745086	0.30057357806764284	0.5086559538616843	0.49134404613831795	0.7629160375792507	1.4742945384395938	5.593546720127621E-4	2.8453649457690233E-4	5.378942428910552E-4	0.5111288530672912	-0.05178028420919229	-26094.182209657258	-1657.6121102623383	-358.90995679085984
2300000	-30430.821439296225	-4344.549015451463	-26086.272423844763	20.750548501519287	2003.2275336902617	204.9942310390221	2.5629462995247496	6.195766080119166	13.567361079262938	31.572494442257355	1.2530007996067534	2.388492193915739	2.9780357849847214	10.720471123197434	1.042202642012589	0.6863846044729126	28.0	51.0	5.0	10.0	8.0	1.0	6.0	14.0	15.0	8.0	12.957021569347827	13.27823866371424	0.2803608842458438	0.25817587695566396	0.2468676483557308	0.21459559044276053	0.012171845357490213	0.24453374385921883	0.5193215874266193	0.4806784125733833	0.778913064323668	1.442291941812312	5.524015283839438E-4	2.842521535220834E-4	5.271392961669147E-4	0.4695123871877367	-0.08299672036320249	-26086.272423844763	-1657.6121102623383	-355.9735600212052
2310000	-30453.549497819797	-4357.4474215820155	-26096.10207623778	20.960495697031927	2003.017586494749	222.48635833337948	1.8286743490065158	9.184963319275159	16.9852784181796	33.09124852065763	0.3847236943376047	1.0650255405515516	6.153595134433073	16.375854209952138	2.3476922510970777	1.0213910095662562	29.0	47.0	9.0	9.0	13.0	3.0	1.0	12.0	12.0	11.0	15.815627709409036	10.251806525443884	0.2797644365653267	0.2634759709165408	0.2512121403498217	0.20554745216830994	0.04501842097604627	0.3958856055180578	0.5338032990947368	0.4661967009052658	0.8006336988691347	1.3988390729165479	5.363363795662693E-4	2.4554980344449904E-4	5.074795981643858E-4	0.4428256516254422	0.013008924825557596	-26096.10207623778	-1657.6121102623383	-362.5435544714546
2320000	-30472.385883400813	-4365.420195548231	-26106.965687852582	20.8979821056902	2003.0801000860906	223.02240495293262	2.505976508750495	9.460597582809042	26.780878534750517	49.6207260002648	0.4760312308601009	3.16753296567759	10.457288330252739	18.649815656613857	1.3198291083795803	0.9432331418871625	27.0	49.0	2.0	16.0	9.0	6.0	2.0	12.0	12.0	11.0	16.412352118689775	11.307637304364201	0.2781086518243245	0.25645023446893045	0.2558052646950768	0.2096358490116674	0.017272977540060314	0.3304620399111141	0.5426085046566844	0.45739149534331763	0.8138403319310148	1.3724187538512311	5.512395759466132E-4	2.3638577467202605E-4	4.892483776464319E-4	0.42472129139761566	0.09254474901002087	-26106.965687852582	-1657.6121102623383	-367.1403918381636
2330000	-30472.84609792621	-4356.273950282644	-26116.572147643565	20.550202750438697	2003.4278794413422	216.99233377493803	1.9637630325000794	7.309189328227411	22.37326629580067	29.30619718423419	1.1525180957470205	2.9841788425039604	22.79372755998446	15.652623144742018	0.7890210533616283	0.6341630996623703	24.0	52.0	5.0	14.0	11.0	3.0	5.0	9.0	11.0	12.0	12.558759951543161	11.674511856926799	0.2827361655901097	0.2583897417930285	0.2450945866117855	0.21377950600507534	0.021560964216489432	0.3485616723760066	0.5229242426061704	0.47707575739383185	0.7843165662260461	1.4314820522922533	5.38548148524859E-4	1.6496042050614224E-4	5.105643183507139E-4	0.3137863763911345	-0.0762543738912496	-26116.572147643565	-1657.6121102623383	-360.0750341781661
2340000	-30457.008863835614	-4366.807117978521	-26090.20174585709	20.86130642397945	2003.1167757678015	228.59219265942133	2.79816755849988	8.743812073675905	21.562984740713002	46.276607012282895	0.8920935501990697	1.10458294657817	3.7815699954728985	20.504452609977903	1.0868787271073383	1.5255603456670273	28.0	47.0	8.0	10.0	11.0	4.0	1.0	12.0	9.0	16.0	10.585229902729939	14.819093733837883	0.2773837139780112	0.2559212485680852	0.24547914004480112	0.22121589740910144	0.09208739147909475	0.2555935460115317	0.5160588243980535	0.48394117560194866	0.7740193552804228	1.4520819733615746	5.106013541050884E-4	1.8358712993378704E-4	4.7174470668273974E-4	0.37263223475852175	-0.03021153432937425	-26090.20174585709	-1657.6121102623383	-372.3080850615939
2350000	-30460.019122591482	-4366.564221627429	-26093.454900964054	20.941168638232437	2003.0369135535484	219.89433628086016	2.3606743604326637	8.07030800439989	18.011763638250734	42.95475477967336	1.2015117051939845	5.129597024458627	9.653611326695685	16.11394625811647	2.1350450977329682	0.6608515406824462	28.0	47.0	9.0	10.0	10.0	5.0	2.0	12.0	4.0	19.0	11.476367323606484	15.842124790451349	0.2793649831008791	0.263521842943201	0.24287726488121283	0.21423590907470605	0.0715430490032228	0.26993837650014363	0.4918016512312652	0.5081983487687368	0.7376368332735888	1.524866447293537	6.113738596870653E-4	2.679607890730729E-4	5.25066434705845E-4	0.39597759929207244	-0.05419521475589513	-26093.454900964054	-1657.6121102623383	-372.0972725461335
2360000	-30466.857123736198	-4367.988503539071	-26098.868620197125	20.734451024879917	2003.243631166901	217.80582308387358	2.953213515046344	7.417801875751163	33.79712892709886	22.275572877496703	0.5779279527337207	2.111787862662912	3.6396106473100596	13.191446483393262	1.2590384168348863	0.9153119050284879	28.0	48.0	7.0	12.0	4.0	6.0	4.0	15.0	6.0	16.0	16.40978157279687	11.888940348039414	0.2830915685676978	0.2558738869268773	0.25006904216975046	0.2109655023356734	0.059286126811454884	0.4766563094000519	0.5394668897129995	0.4605331102870026	0.8091283288447645	1.381845276447276	5.790713029835298E-4	2.959641362176341E-4	5.060242144171732E-4	0.44404572326120567	-0.04048522725008944	-26098.868620197125	-1657.6121102623383	-374.75478500655686
2370000	-30473.641549150932	-4392.585628393893	-26081.05592075704	20.962197821155463	2003.0158843706254	229.77329635197196	2.5000692630687507	7.870822710795407	20.396328897969337	22.40063743627201	13.768016085322166	1.2895126331458555	1.2046490171533006	9.734577936724623	4.575800263351399	1.292310734333383	26.0	47.0	7.0	13.0	1.0	9.0	4.0	14.0	7.0	18.0	12.774000177302117	13.613455371888676	0.2841491584278307	0.2555004152564186	0.24344168410979722	0.21690874220595247	0.04316105641496623	0.22515999900540143	0.5442042945077334	0.45579570549226867	0.8162338037084091	1.3676305320738646	5.125813708901042E-4	2.6688486124720696E-4	4.834778423713988E-4	0.4257246527815818	0.0011920591537923568	-26081.05592075704	-1657.6121102623383	-398.7114440410187
2380000	-30477.53641204747	-4373.434611020467	-26104.101801027	21.004093363531666	2002.9739888282493	221.96652667503787	2.2420934317580556	8.391155000322081	12.124420019538405	31.263181939145493	4.03388695075354	0.726082037445229	3.9488856940621115	11.811943345819591	1.6442626094520933	0.8440300965851524	29.0	40.0	9.0	16.0	4.0	10.0	2.0	14.0	8.0	14.0	11.93406408069469	12.550022794505225	0.2835986678120054	0.2546716256258975	0.2453297477557262	0.21639995880636992	0.05923817968298756	0.24736962972373808	0.543960586786224	0.45603941321377844	0.8158682746552055	1.3683617853893801	4.965094448345487E-4	1.7154821251313834E-4	4.677549337133874E-4	0.32802355012952994	0.03421168854742246	-26104.101801027	-1657.6121102623383	-381.7290282926481
2390000	-30453.324570779405	-4363.367236813169	-26089.957333966235	21.152378152044626	2002.8257040397364	222.75081050143618	2.2385249666543543	10.363934763166686	24.53603732687006	45.504468718851015	0.37691448562332064	0.7471607355548188	1.8662200392472774	14.247486725443697	1.4148846485782076	1.2984224595928162	27.0	47.0	8.0	11.0	6.0	7.0	3.0	15.0	7.0	15.0	15.070985001931263	12.796752430838161	0.2801684349546367	0.2591262121577045	0.25273352554476947	0.20797182734288824	0.018610698234675534	0.1960262001963163	0.5387272827737621	0.46127271722624086	0.8080190171554679	1.3840644922486698	5.168768122370477E-4	2.4026606625482093E-4	5.01488140322477E-4	0.45250978451060464	-0.006733127037282062	-26089.957333966235	-1657.6121102623383	-368.2433697145676
2400000	-30474.677873278262	-4353.644553203676	-26121.033320074588	20.736931651316752	2003.241150540464	216.88857437143753	2.044422061641879	6.494193441913126	19.097886778432503	41.662580563714904	0.5476606147380156	0.809974094083828	3.57111078620384	15.450222073972942	3.9630145269557935	0.9190560192617694	28.0	48.0	4.0	13.0	8.0	8.0	2.0	13.0	3.0	19.0	16.84636956074981	14.893404899832497	0.2880190286844738	0.25625961484460136	0.24158877170179524	0.21413258476912836	0.035685183447680326	0.20869446693107366	0.49898798584530346	0.5010120141547001	0.7484153759935498	1.5033036056225273	5.37958459803902E-4	2.2430850055691582E-4	5.258893564274842E-4	0.3956298994806255	0.13844475404014997	-26121.033320074588	-1657.6121102623383	-359.62959089749046
2410000	-30474.092503351247	-4366.184000481449	-26107.908502869795	20.951930576755473	2003.0261516150254	218.4708372938661	2.319372786302134	6.905457987550516	6.794018946264015	25.111273946230448	0.2839026981785311	0.9373724835193062	3.5443493724841915	17.47029554294048	4.285887038048506	1.7463976405204908	27.0	49.0	3.0	16.0	6.0	5.0	2.0	12.0	4.0	22.0	12.05671540734432	15.847242964344467	0.28137685532451745	0.25823542267019955	0.2421037553895076	0.21828396661577423	0.016868497357054934	0.28934381265765735	0.5488728341295527	0.45112716587045065	0.8232359900045093	1.3536224199963296	5.551957203061168E-4	2.2952870487135047E-4	5.302122870043529E-4	0.3844413544357284	-0.006347262539881803	-26107.908502869795	-1657.6121102623383	-372.8117019086245
2420000	-30474.77558793724	-4369.182485888188	-26105.593102049053	20.925807342515817	2003.0522748492651	216.24960498433924	1.5442779234194681	8.384940380566281	22.300546806869075	28.146225650613097	0.4913310625029619	1.2762191607281017	6.886722957840042	18.418586544142137	3.2090117789677715	0.9892708447998207	28.0	46.0	4.0	17.0	4.0	7.0	1.0	14.0	5.0	20.0	13.109225646649328	12.106864033997669	0.28101030087727247	0.2588595470877946	0.24962208847584147	0.21050806355909035	0.0338936100783089	0.3038214503900417	0.5054262652967783	0.4945737347032252	0.7580719358168576	1.4839853289346172	5.40598137388252E-4	1.7728283151394056E-4	5.22869687779317E-4	0.3149071280579505	-0.044320637495886675	-26105.593102049053	-1657.6121102623383	-373.98965912321944
2430000	-30447.661818759345	-4350.185933536374	-26097.47588522297	21.11507738060692	2002.863004811174	210.82603338359874	2.2860367714239147	8.654083596888006	7.286500314539146	37.651233724065605	0.7452318885158652	1.3313429238118073	4.270843135299687	11.787947063123775	1.499798349188389	0.8060275513567959	28.0	49.0	4.0	13.0	10.0	4.0	1.0	14.0	8.0	15.0	12.845609000082165	13.511405831691523	0.2762308663941255	0.2612221085241352	0.24582180297144468	0.2167252221102936	0.07817273033776888	0.41579414100329903	0.5105896890040122	0.4894103109959915	0.7658163821860766	1.4684923003102688	5.16252878032973E-4	2.40868466799779E-4	5.095133104291183E-4	0.452042072202613	0.039259332412262184	-26097.47588522297	-1657.6121102623383	-358.04398900522114
2440000	-30451.430137868985	-4362.6249120311895	-26088.805225837794	20.33074119487107	2003.6473409969099	220.06644669033682	2.060403527738842	7.198099310507272	11.053472477975394	26.09658045233047	1.163345572140703	2.7054241101395298	6.765953312731717	13.469464479637445	2.22603617280091	0.5491691334704196	28.0	45.0	5.0	17.0	7.0	5.0	1.0	14.0	10.0	14.0	12.457355164811295	12.09053831627385	0.27734052739362386	0.2597637508887127	0.24175093155692381	0.22114479016073865	0.011477606216359727	0.22716537639036422	0.5232105453551699	0.4767894546448342	0.7847459821350833	1.430622991146596	5.090077880084646E-4	2.350264459259516E-4	4.921307840130304E-4	0.4529114840793521	-0.07926275037007052	-26088.805225837794	-1657.6121102623383	-373.07014600596494
2450000	-30463.52316816627	-4367.106809524257	-26096.416358642015	20.80641475329049	2003.1716674384904	212.14529101506412	1.6554894319923645	5.959493137021486	13.393184245105106	23.652288146715247	2.5071804940500995	4.691011583997114	6.322811504472486	15.776011668362527	5.332599743944811	0.9798632648326466	29.0	47.0	1.0	17.0	7.0	5.0	9.0	5.0	8.0	18.0	12.812450854068471	12.706355200830608	0.2795674462512269	0.2590631896938687	0.24875574702833717	0.21261361702656612	0.13099833817961848	0.37857878984554094	0.5281570259692655	0.4718429740307386	0.7921650428212276	1.4157809076591215	5.612217280015784E-4	2.598666378678286E-4	5.239036864478644E-4	0.40426853436622734	-0.039691468246577544	-26096.416358642015	-1657.6121102623383	-375.7417232393637
2460000	-30452.91216243776	-4350.420389630358	-26102.4917728074	20.428280064641587	2003.5498021271394	207.74287069163924	2.230493290558324	7.6439443717102105	9.359526348462804	22.335504822579527	1.3748226745056722	3.4510382905336194	19.08178987315669	22.95167547388514	0.35258988161165317	0.6570160826712401	25.0	47.0	4.0	19.0	11.0	5.0	8.0	4.0	8.0	15.0	14.226076114845304	12.141022184422502	0.2773313075479156	0.260523182827502	0.243031891280542	0.21911361834403933	0.10173995590711736	0.38809397017805264	0.5181853340911358	0.4818146659088685	0.7772088359826606	1.4457013086296275	5.634633794477709E-4	2.4922303681123605E-4	5.337900423036425E-4	0.39466580721153915	0.11699364595178827	-26102.4917728074	-1657.6121102623383	-356.41170473561334
2470000	-30464.49675038013	-4367.194568186569	-26097.30218219356	20.813595603985412	2003.1644865877954	216.07752371461078	2.4388699091555726	10.486131025146626	7.052773482852143	27.154097046746255	2.2672728599759484	5.483758306233878	4.07941853790707	16.933745256448752	0.5665022399628604	0.6693786254463074	28.0	41.0	7.0	18.0	13.0	8.0	1.0	7.0	13.0	10.0	11.18613944590926	10.557379497512299	0.2856270179406366	0.2590157550713574	0.24521351839993882	0.210143708588066	0.12701746697541869	0.3125826242856895	0.5026776068530416	0.4973223931469629	0.753949315030383	1.4922327721742115	5.614113841831728E-4	2.496594476621288E-4	5.354382825109419E-4	0.42980710984278114	0.03381104490278549	-26097.30218219356	-1657.6121102623383	-374.83569767946466
2480000	-30493.575226327597	-4381.177838866741	-26112.397387460856	20.88388718037247	2003.0941950114084	224.02759237625125	1.8913327136455174	6.476396328826227	18.34153683710821	26.86619158843565	11.785922291893582	3.177190052476365	12.731359865532264	27.656755914664732	1.7190051912322473	0.8479301256630838	26.0	39.0	9.0	19.0	5.0	11.0	8.0	4.0	12.0	13.0	12.068933693232852	10.315784084535837	0.2800441702883208	0.2588027421719867	0.24783797778407246	0.21331510975561885	0.08671113495340457	0.18471308693333804	0.5323383325159882	0.46766166748401694	0.7984364445384623	1.4032347550114548	5.444917627459317E-4	1.8762495156792193E-4	5.012664693797433E-4	0.3429403310015255	0.06177045192297207	-26112.397387460856	-1657.6121102623383	-387.55899783161294
2490000	-30477.57500397678	-4391.607690789528	-26085.96731318725	20.666757144434538	2003.3113250473464	231.95851403448313	2.215438825961006	9.957773521189036	13.872779127508037	24.797558766777453	43.22488993239689	4.9499928479006385	11.974653961078495	49.189873863230765	0.9446275218280372	0.7622508763725034	29.0	37.0	9.0	12.0	5.0	12.0	14.0	2.0	12.0	14.0	15.21873050004794	11.951301470805943	0.28280388656665373	0.2544508917583786	0.2436900196104443	0.21905520206452217	0.10976298222230456	0.4141403533359017	0.5243180836616003	0.47568191633840484	0.7864071417652699	1.427299784751577	5.281103947490756E-4	2.0722088651073747E-4	4.844250322073653E-4	0.4002264510567919	-0.09025153790370209	-26085.96731318725	-1657.6121102623383	-392.9981700895901
2500000	-30478.17371180443	-4393.8879097540075	-26084.28580205042	20.759899709746673	2003.2181824820343	228.09690215280452	1.8123880076393468	11.246721185034641	11.94116663204747	17.87049802108235	66.50997517443706	5.923764709086247	7.562160870970843	22.209826417190484	1.2404361117027685	0.6188504891901278	29.0	32.0	13.0	14.0	3.0	9.0	14.0	8.0	12.0	12.0	13.224038017942288	10.711932518253859	0.2793780336922074	0.2635654230207237	0.24369478473971998	0.21336175854734768	0.11025624866397922	0.3827402946402831	0.5309834231343528	0.46901657686565196	0.7964042613134974	1.4073002067394742	5.103078769101387E-4	1.7564177632421401E-4	4.92175623242482E-4	0.32322706925520067	0.012849709590608159	-26084.28580205042	-1657.6121102623383	-396.52606503009446
2510000	-30483.170604340077	-4380.2225857930825	-26102.948018546995	21.44231694308606	2002.5357652486948	217.44830829628646	1.7971028591483205	8.386328976766778	8.392602216916828	19.051215994262577	57.133801752019345	30.437943488379755	5.713993106221131	25.829102924645564	1.4978683997172781	0.12143955319783753	28.0	34.0	13.0	7.0	8.0	3.0	25.0	3.0	24.0	1.0	16.866376343050497	11.239363879663365	0.28112822097148504	0.257678845545984	0.24695020477467286	0.2142427287078568	0.12201426942404571	0.3754909356322292	0.4879641186273134	0.5120358813726912	0.7318810465850402	1.5363810945220109	5.704234795322037E-4	2.821346631202498E-4	5.355814214448602E-4	0.47551991644319336	-0.022559700319594273	-26102.948018546995	-1657.6121102623383	-382.2463875299914
2520000	-30484.004271820122	-4385.1146006434155	-26098.88967117671	21.314301097224245	2002.6637810945567	221.36538420653716	1.9846502956140648	6.337494871369894	6.953696988557518	12.091587692735368	25.241619325471717	13.394663106994113	8.920294484264565	40.04514571222404	1.0581810844259427	0.42788794969724697	28.0	28.0	15.0	6.0	14.0	2.0	25.0	2.0	25.0	1.0	16.586472549636103	12.616199776824992	0.2800676970506027	0.25252685830350774	0.2532315379439543	0.21417390670193387	0.0716610708032145	0.3067837424158272	0.5192827315517105	0.48071726844829415	0.7788547856976202	1.4424085301878455	5.535460951451003E-4	2.5624003013961056E-4	5.097079834051369E-4	0.4805027753923215	-0.0702657982097347	-26098.88967117671	-1657.6121102623383	-391.12166501365346
2530000	-30479.18312724423	-4385.653325144214	-26093.529802100013	21.6199289717741	2002.358153220007	215.7510138406394	1.9665887522290493	4.590335416164235	4.179932946655966	5.404382646467677	19.69828576936448	14.371191564454953	14.233097545048153	63.833850407605595	1.1012453657192223	1.5728816379114163	25.0	35.0	12.0	3.0	18.0	4.0	22.0	1.0	20.0	6.0	17.267503665561282	13.723667300914027	0.2835151762641802	0.2576491145056672	0.24562610592009287	0.21320960331005837	0.027486848228466455	0.2519661651113742	0.5116529269739101	0.4883470730260943	0.7674110972244832	1.4653020185832368	5.501875197221978E-4	2.705171487557416E-4	5.073355309158615E-4	0.4364783647555277	0.03775864563411376	-26093.529802100013	-1657.6121102623383	-390.85582204162137
2540000	-30495.66428206576	-4376.602332468192	-26119.06194959757	20.869989670788204	2003.1080925209926	212.75230338386808	2.3731730051589808	7.109024624035573	14.414580349165353	14.81759584037049	20.238067477396893	2.166839630898438	13.224744064095573	29.88344449210395	0.969740734910042	0.5288787890654818	29.0	28.0	14.0	6.0	20.0	8.0	12.0	4.0	18.0	7.0	13.052133098962775	11.692997369312858	0.2848414200278494	0.2648946486234115	0.24144872769696082	0.20881520365177697	0.05959338454940599	0.4270508855550538	0.5091263354838842	0.4908736645161203	0.7636215472280309	1.472883142367862	5.677065598592211E-4	2.261946246559867E-4	5.281232624056245E-4	0.3585303991443887	-0.043607885768789996	-26119.06194959757	-1657.6121102623383	-381.40253346393513
2550000	-30467.020485424964	-4373.125565769213	-26093.89491965575	20.79155599718815	2003.1865261945927	216.17751862359313	2.47626160791446	7.755847408224378	6.363672798927925	8.65771560477485	28.971721150912227	11.900908469425609	8.021327104800063	31.441032907531984	0.7294717409848565	1.8217916639668328	28.0	26.0	12.0	6.0	20.0	6.0	20.0	3.0	21.0	4.0	12.844906795388793	13.946182701890077	0.2794399163652713	0.26265927642762077	0.24637643270670934	0.21152437450039727	0.05340674350142548	0.30216916498128293	0.5004857331535035	0.4995142668465013	0.7506617970429684	1.4988095638328798	5.542211367632845E-4	2.5385293228793944E-4	5.089034340998089E-4	0.42016675660815767	0.00537800945428949	-26093.89491965575	-1657.6121102623383	-378.02505431200706
2560000	-30475.82121056226	-4372.16896635635	-26103.652244205907	20.48570266961405	2003.4923795221669	214.75152479717727	2.3493157743148494	8.176740854413746	10.132275379541559	9.454425763509631	17.346362812120482	21.120213118990943	4.85432265101493	13.856874850228065	0.853658597352375	0.6770050170559669	28.0	28.0	14.0	3.0	16.0	7.0	22.0	5.0	21.0	2.0	12.68465136352821	14.539806618011918	0.28642078797631787	0.25531962963573096	0.2481909293961798	0.2100686529917701	0.03725549342631963	0.275074041987194	0.500965856577122	0.49903414342288294	0.7513819180935826	1.497368937154322	6.107675309201736E-4	2.8729015459416266E-4	5.324403411720091E-4	0.470565224518932	0.07888427028222211	-26103.652244205907	-1657.6121102623383	-381.17406980701355
2570000	-30478.765409610023	-4373.74452327239	-26105.020886337632	21.191379766543122	2002.7867024252378	214.92765491043946	2.3085772933911515	10.545335130875518	6.363198713420831	11.670524320594893	29.737397149173333	9.48549545390867	6.413514244680487	18.562765632576152	1.1990384792298316	1.0240120965538422	28.0	29.0	16.0	3.0	17.0	5.0	20.0	2.0	25.0	1.0	14.584554527474184	12.793816118183987	0.2866876037036671	0.2554163409362646	0.23987787318206527	0.2180181821780017	0.00903628443588233	0.3756268663010172	0.5256297625316316	0.47437023746837326	0.788374484993052	1.4233640476454232	5.693439704567247E-4	2.429524490531789E-4	5.000496644725759E-4	0.43663810952475646	0.05524084897212871	-26105.020886337632	-1657.6121102623383	-380.294569203092
2580000	-30474.464718266227	-4361.519277893221	-26112.945440373005	21.502523113374316	2002.4755590784066	209.2262908037219	1.7928996317589323	10.119498209757111	4.758445875926116	11.6243807196791	26.031622626069286	9.087811836588779	3.9732133026079457	17.849567939298886	1.1222678427750514	1.6421311410633226	28.0	23.0	20.0	5.0	17.0	4.0	21.0	3.0	21.0	4.0	12.443032941419998	13.835796712510446	0.27933250803148557	0.26177608497375915	0.2427896364606915	0.2161017705340624	0.01206785430803493	0.301518060043002	0.5345911241677929	0.4654088758322123	0.8018153313232099	1.396475176963036	6.097620299801372E-4	2.059925678340347E-4	5.607737338920429E-4	0.3285601330468483	-0.04606692282109712	-26112.945440373005	-1657.6121102623383	-366.68362178972876
2590000	-30480.4112882074	-4372.31019240914	-26108.10109579826	21.529937937967894	2002.448144253813	223.70425357186073	2.4373534924686715	9.866561481688136	3.6922573324379817	9.575285952260264	23.681885505201052	5.252990204655351	4.7873077358622185	26.20362827382804	1.368616463843115	1.0732238539199606	28.0	15.0	22.0	11.0	16.0	4.0	22.0	2.0	22.0	4.0	13.717694210146732	12.577034784158688	0.289401994858219	0.253305532491612	0.240939964069313	0.21635250858085464	0.026500972035644395	0.33254810709495186	0.5324209370658366	0.46757906293416857	0.7985603403375342	1.4029868972473303	5.642537550088628E-4	2.806224404910262E-4	4.7476722426807207E-4	0.42644599262161076	-0.006156464146156821	-26108.10109579826	-1657.6121102623383	-377.8556444590994
2600000	-30496.595240035604	-4386.948906999476	-26109.64633303613	20.89885770834117	2003.0792244834397	220.2096121178056	1.0942490826511975	8.889616889865172	6.003900246846578	6.653507191887061	21.098017627310554	5.3563422943121966	6.283156601676116	37.84640811122587	1.2809427944621212	3.894254024725553	29.0	11.0	28.0	6.0	24.0	1.0	19.0	3.0	21.0	4.0	15.309077943074382	12.676926949705717	0.2795259782918089	0.2619374074587058	0.24394736631775712	0.21458924793172676	0.09379454055203693	0.34256975048920807	0.5401686601537349	0.45983133984626945	0.8101808908365615	1.379739590347805	5.250661105771319E-4	2.1169812507768185E-4	5.007614966179045E-4	0.4166633975797946	0.04487905511483138	-26109.64633303613	-1657.6121102623383	-386.5713010625223
2610000	-30475.73708178726	-4361.910970832174	-26113.826110955088	20.716262842363136	2003.2618193494177	213.57607175081822	2.491238453480431	7.232390602749079	4.647179499771783	7.605650619157039	18.428633656835213	3.1318863490979716	8.12827504488023	43.50806690369228	0.7451767004394064	0.11357465474147564	27.0	12.0	24.0	13.0	20.0	7.0	14.0	5.0	23.0	1.0	10.907379998456683	14.644446858057583	0.2825832769379323	0.25350627879568693	0.25110198067553857	0.21280846359084085	0.03540978070078415	0.36936699397877193	0.5132997073695956	0.486700292630409	0.7698810480128332	1.4603607979406958	4.984726445214652E-4	1.765946525602078E-4	4.984040987467877E-4	0.3710789726021566	-0.04126425704971113	-26113.826110955088	-1657.6121102623383	-369.210724585171
2620000	-30486.260799757307	-4381.1536424619035	-26105.107157295402	21.074867108785856	2002.903215082995	214.55157737640943	2.8138745322073064	8.53082160937002	4.334874813239731	24.47588110470524	20.08590029862625	6.10351555967941	9.372843632712076	21.0471847148859	2.102876087036618	0.08270348510570379	29.0	20.0	27.0	4.0	16.0	8.0	13.0	5.0	23.0	1.0	13.530007592849703	16.127638761083734	0.278149391643444	0.26362947431598266	0.24611672004062937	0.21210441399994265	0.03690147223462812	0.33483842755025817	0.5073790287756121	0.49262097122439247	0.7610008203886217	1.4781259956337778	5.094571935259703E-4	1.819610210500114E-4	4.916242516392577E-4	0.36126109436684684	0.10357284673466129	-26105.107157295402	-1657.6121102623383	-386.8293999632766
2630000	-30495.652794382528	-4390.652407819249	-26105.00038656328	21.067338393500417	2002.9107437982805	219.36535536699574	2.232283551286386	9.639591543809251	8.168393335808585	13.680412544677978	28.62988337923177	5.951593085408781	17.485045373937446	22.088317344868734	1.1164374115818185	4.878695444559945	29.0	21.0	19.0	3.0	20.0	12.0	11.0	6.0	24.0	1.0	14.639774513915201	13.365351413975882	0.28449919462242557	0.25476025306758493	0.24486176835776216	0.21587878395222607	0.042961679638007545	0.23942558784768536	0.5347601105319424	0.4652398894680618	0.8020687883138597	1.3959681276241949	5.207556359997224E-4	1.7811474214583263E-4	5.151503086516109E-4	0.35762184246048156	0.04260144020511022	-26105.00038656328	-1657.6121102623383	-393.1205008707455
2640000	-30484.52001065613	-4402.4629247667835	-26082.057085889348	21.661340698577032	2002.3167414932038	226.01195325262216	3.140563273409217	8.435308352846544	8.742497595089281	7.4124713806948765	17.812975495798522	3.5460168807483745	15.615742940306836	29.36396867702768	3.1065999574307366	0.8163299987722249	27.0	18.0	18.0	11.0	20.0	16.0	7.0	5.0	22.0	2.0	12.505211639409874	12.80240706566042	0.2895681352777537	0.2558787042306864	0.2412221026359011	0.21333105785565748	0.01584908930053907	0.2600513622073457	0.5245533935942562	0.4754466064057482	0.7867600752560941	1.4265937292874213	5.500140162294659E-4	2.183538564449564E-4	5.0385102440462E-4	0.40057217653775795	-0.022007118107563717	-26082.057085889348	-1657.6121102623383	-409.0576145668907
2650000	-30483.94217700426	-4378.140700033167	-26105.801476971094	21.40759069866211	2002.5704914931189	224.42835891844467	2.1054942723632637	13.497351966385272	2.7876570151301787	4.500860987272316	20.656679275283967	1.7402351244535068	8.96142731936316	18.857034877322988	1.9322492755603409	0.15017162730752656	27.0	18.0	18.0	13.0	17.0	14.0	8.0	6.0	24.0	1.0	13.24934754176698	14.75936878179154	0.28035268339905367	0.2587066474382449	0.2447432052142241	0.21619746394847603	0.0432691332196447	0.3853753437306849	0.5241478652841309	0.4758521347158737	0.7861518369190843	1.4278105307883238	5.295753852082344E-4	1.994082811717133E-4	5.124660430673379E-4	0.3753639839136502	0.017140905197905627	-26105.801476971094	-1657.6121102623383	-381.53974920746685
2660000	-30477.258941335058	-4384.696885477888	-26092.562055857168	21.491654933553804	2002.4864272582272	222.2545285910979	1.9682510259275003	8.227743171481983	2.3350358197153347	7.87562471349866	33.63026106682269	4.151692700578214	7.376343926022296	15.28727846174286	1.1781682436530199	1.2398124963626762	24.0	21.0	14.0	15.0	19.0	15.0	7.0	7.0	22.0	2.0	12.124374044216236	11.921997218172374	0.279065381173896	0.25238291880320296	0.2471872975117604	0.22136440251113942	0.02166871499672558	0.36592523940866045	0.5416522270824192	0.4583477729175852	0.8124060432094428	1.3752880972696675	5.668671796118178E-4	2.357343157600805E-4	5.102250327003313E-4	0.44151124002035663	-0.06036778207290427	-26092.562055857168	-1657.6121102623383	-391.65828507877774
2670000	-30475.321930884526	-4372.7434000576395	-26102.578530826886	20.668631345965267	2003.3094508458157	216.2803042163062	2.4443132916325157	10.813521732033776	1.8832280332504188	8.431772949370803	12.455908623569053	2.5041368838832883	14.858559976163702	52.46389752147351	1.082090391736447	0.20236863703949073	25.0	20.0	13.0	19.0	19.0	12.0	10.0	4.0	22.0	2.0	14.832766363767103	12.925174149048809	0.2779421065128847	0.2642530118927835	0.24765040288701706	0.21015447870731357	0.04783403054373197	0.4482407617508926	0.49549977845481286	0.5045002215451915	0.743183530498763	1.5137700906550913	5.263388934873945E-4	1.765560477675636E-4	4.962564519559968E-4	0.3503044188643302	-0.05775997901154802	-26102.578530826886	-1657.6121102623383	-374.8306863712016
2680000	-30494.662048150516	-4393.2332433746105	-26101.428804775904	20.64344530470026	2003.3346368870807	233.43785916020047	1.9442243375492125	11.836914966080705	6.9087663066780935	18.096419916305024	26.41035643926039	3.789511182666702	15.567345573101337	10.80464137809546	1.3115333484578158	1.1437624967316855	29.0	17.0	17.0	12.0	21.0	12.0	13.0	2.0	22.0	1.0	14.983907359228315	12.54660355497867	0.27664013032086654	0.26375865597757225	0.25087287481242937	0.20872833888913067	0.03358094816753012	0.31849457449457014	0.5113928872035387	0.4886071127964653	0.7670210722779184	1.4660822767673913	5.16812617020356E-4	1.976840479625001E-4	4.880119026906436E-4	0.38999994359270584	0.009815648820055537	-26101.428804775904	-1657.6121102623383	-397.9022903791303
2690000	-30513.38542926478	-4413.373867376949	-26100.01156188783	21.386497786742698	2002.5915844050382	236.19613387507644	1.6127052398909212	11.242151796310353	4.812399907517343	16.79430727413666	23.689060253505836	4.044629889000382	13.69001314544199	9.341889285216288	1.903146145790396	2.5201191801783858	24.0	23.0	15.0	10.0	22.0	15.0	16.0	1.0	18.0	2.0	13.672920176075866	11.990366275380039	0.28424356847818605	0.2578219098721881	0.24651698971716118	0.21141753193246338	0.017535678422903368	0.3937768544280553	0.5000375044792036	0.4999624955208006	0.7499895138591579	1.5001544892302365	4.713815947898106E-4	2.3166826423923824E-4	4.638910838156451E-4	0.48161215574907723	-0.0758144122920288	-26100.01156188783	-1657.6121102623383	-417.6950032756729
2700000	-30493.441383589972	-4398.951668522193	-26094.48971506778	22.155070866809297	2001.8230113249715	229.93134630798994	1.2141815565046665	8.2040165163392	8.289629357054785	6.919711257043278	26.72336382216855	4.1932416489951745	10.891984728491945	3.2669345371762417	1.2487069343582362	0.8474928148575345	27.0	22.0	17.0	9.0	20.0	13.0	16.0	1.0	20.0	1.0	13.630710161141373	14.906384487775686	0.28566384724115973	0.25884825899837044	0.24775412979981587	0.20773376396065277	0.06621837812585855	0.267149952183519	0.5215160957338324	0.4784839042661718	0.782204533870939	1.4357072449236243	5.105043355516228E-4	2.1092902032334305E-4	4.8773381024732845E-4	0.40560876410019764	0.005417720582541524	-26094.48971506778	-1657.6121102623383	-407.1917114180204
2710000	-30474.06109602618	-4394.438169766767	-26079.622926259413	21.286400366856274	2002.6916818249247	224.19457854098758	2.070369942133113	8.557386756852758	10.370530918324867	13.09739822334778	26.501150588036655	6.71082448694858	14.5585590604322	9.06350519205575	1.120686728778473	0.23780138614786783	26.0	26.0	10.0	14.0	17.0	14.0	18.0	1.0	18.0	2.0	14.827420491552932	13.512793420741655	0.2783302612951614	0.2628567896318251	0.24580759107820935	0.21300535799480286	0.07076157599177131	0.38740625525073924	0.5198343583549082	0.4801656416450961	0.779682152273639	1.440753355184498	5.06476908422281E-4	2.4183862752019642E-4	4.7898032230466977E-4	0.4477308582436315	0.09234031176739227	-26079.622926259413	-1657.6121102623383	-403.3833149151461
2720000	-30494.960585426914	-4393.374701461896	-26101.585883965017	21.458341756717417	2002.5197404350636	225.131220340121	1.5233392561872532	8.32475846406564	4.17287164884032	9.208281468958045	20.606790838806813	3.4178665080685566	15.226538492496362	7.488500331283242	1.5282454294467103	0.11082603008176124	25.0	26.0	11.0	15.0	17.0	16.0	12.0	2.0	21.0	1.0	15.030691464762006	11.499537670492183	0.2837910312576273	0.25652380930270186	0.2491372721385924	0.21054788730107718	0.12269934358741454	0.6184207383908992	0.517897268474635	0.48210273152536953	0.7767767760076714	1.4465656593192464	5.743019980834254E-4	2.8560664822790873E-4	5.117629713004998E-4	0.4756356929519821	-0.04040621612786945	-26101.585883965017	-1657.6121102623383	-400.84607821692896
2730000	-30492.965160751824	-4379.708290875932	-26113.25686987589	21.058277577405935	2002.919804614375	216.32347972920365	2.9074569351716297	7.771380753329128	2.158203576292099	8.224729907652787	25.005278908097594	4.191594180153581	16.316275821507524	5.162037556695801	0.9490336919024117	0.32469495009305516	24.0	23.0	6.0	25.0	19.0	13.0	10.0	4.0	21.0	1.0	15.175741559721892	10.6452909104435	0.2825925928912774	0.258923822547201	0.24325744511592412	0.21522613944559615	0.013651345858344644	0.27112444059981805	0.5401978902844197	0.45980210971558494	0.8102247321310764	1.3796518843455348	5.762028502144882E-4	2.3795683449641687E-4	5.234054709876923E-4	0.4220005542995542	0.10219315125838652	-26113.25686987589	-1657.6121102623383	-389.2275444902859
2740000	-30479.585114068323	-4386.611095803708	-26092.974018264616	21.14136866478328	2002.8367135269975	222.14119988557218	2.1018601320327304	9.587924610013554	3.138507283482083	5.7511893359218345	16.862089226567914	2.2142759873944873	15.238674519764729	29.590134940257574	1.4952586315387222	0.4406781175664896	26.0	23.0	8.0	21.0	18.0	12.0	11.0	2.0	24.0	1.0	13.052059528534233	12.515615543970025	0.2802343520241926	0.264559470755736	0.246989315261953	0.2082168619581171	0.023015002735845076	0.24572589127990593	0.51737603012621	0.48262396987379436	0.7759949880576912	1.4481296527294598	5.110687464946357E-4	1.764824022029053E-4	4.76886419998434E-4	0.335678889173597	-0.012470731524299561	-26092.974018264616	-1657.6121102623383	-391.3172860269783
2750000	-30512.994259893843	-4387.0084479966445	-26125.9858118972	21.040055285727448	2002.9380269060534	216.03251686474903	2.942779508493022	13.44473242289385	9.342700493805646	8.376031903352722	16.32983674557625	3.0975342017011984	16.571217985239205	13.339123842208073	0.9181044769444127	0.5243409202015262	30.0	20.0	1.0	17.0	26.0	17.0	10.0	3.0	18.0	4.0	19.13608347766593	12.347174187368386	0.28350551059452495	0.2534019834880929	0.25148207741445056	0.21161042850293024	0.004784502190619802	0.43570574747720664	0.5281491825150608	0.47185081748494323	0.7921532786868312	1.4158044422104958	5.560011093357951E-4	2.889892261176326E-4	5.152732466028776E-4	0.4897446761560187	0.03225041907852744	-26125.9858118972	-1657.6121102623383	-392.79986369613664
2760000	-30458.130171052824	-4369.366801334345	-26088.76336971848	20.466470787251225	2003.5116114045297	217.55970376420885	1.8395123166516678	8.813638458516849	11.534906896300345	5.525411504519518	22.2985009931512	4.482473469219211	24.150937036954232	1.3623144744181475	1.1750355343896188	0.1945329756516419	27.0	9.0	12.0	16.0	31.0	15.0	10.0	2.0	22.0	2.0	12.553619799769692	15.750028814900766	0.2870310036786154	0.25574084015258985	0.2398955890820564	0.217332567086737	0.0585610109360512	0.3502236152258014	0.5250702871710377	0.474929712828966	0.7875353466285305	1.4250427725124408	5.242010047867726E-4	2.2638531982768732E-4	4.8321052959132856E-4	0.4291475050246181	-0.013334718634143835	-26088.76336971848	-1657.6121102623383	-376.00426763380244
2770000	-30478.454932968387	-4370.704334381713	-26107.750598586674	20.659573773049782	2003.3185084187312	213.6802483001772	1.4148723228353515	5.7779480496288205	13.346193768215123	3.614953422186907	17.741787467753	7.771269831720426	12.759452417543393	6.071798228559373	0.6993109903201837	1.0085231026844732	29.0	7.0	12.0	18.0	28.0	16.0	13.0	2.0	18.0	3.0	16.007837056440074	12.452749926263335	0.28404990355065424	0.2571118064618991	0.24679538685995903	0.21204290312748628	0.01543617864081937	0.32095522562445905	0.5377470153087123	0.46225298469129134	0.8065487467997865	1.3870058181511458	5.43173217892556E-4	2.2036829554531928E-4	5.048739358846161E-4	0.3740387489884609	0.04538482613211943	-26107.750598586674	-1657.6121102623383	-379.6082979243109
2780000	-30480.55183246803	-4371.094721918351	-26109.45711054968	20.76008803455303	2003.2179941572278	217.14791720544375	1.8770440467667788	10.75962207874646	8.343650846570627	3.322918759260383	15.1764372636594	2.4695588354735993	12.733838627646165	2.1861345225968134	1.052637520512618	0.24045819292928675	29.0	6.0	15.0	14.0	31.0	15.0	16.0	4.0	15.0	1.0	13.725857823697801	11.840099947923013	0.2863628524486953	0.2627326114814124	0.24235982186671717	0.20854471420317372	0.09323690392836137	0.2346410503192303	0.5290153056560063	0.4709846943439974	0.7934523477918504	1.4132056102385846	5.63441326479476E-4	2.022899355230033E-4	5.229332166134332E-4	0.34771624487738945	0.019756592646670387	-26109.45711054968	-1657.6121102623383	-379.7144075705304
2790000	-30495.736793836317	-4385.458802992056	-26110.27799084426	20.47078634918743	2003.5072958425935	222.8033443814457	1.6845701205117525	4.41299418671488	18.030112911140495	5.938559637882904	14.26504593947512	2.7553945401291338	10.74351988095932	2.9844852206681054	0.9440600677776603	2.0042847483288044	29.0	1.0	16.0	19.0	28.0	16.0	15.0	8.0	11.0	3.0	15.026449915587394	13.568591472082844	0.28352157415216633	0.2623819263935912	0.24524387997149452	0.20885261948274653	0.07317099638442598	0.20836355799189962	0.5107939399931879	0.48920606000681555	0.7661227314072948	1.467879438263441	5.327004283166319E-4	1.5645514987097883E-4	4.944495448467122E-4	0.3007985628942908	-0.07215594583788536	-26110.27799084426	-1657.6121102623383	-394.86234600961325
2800000	-30480.325661868566	-4384.88363917502	-26095.442022693547	21.089625159618134	2002.8884570321627	226.84661056045545	1.989708250163118	2.7453734838039447	8.25962152878281	5.971594271725793	22.983014088065634	4.49964324446756	14.440910972094676	5.615022169039522	0.8820411479557811	0.8806421936433136	25.0	4.0	20.0	16.0	31.0	12.0	14.0	6.0	9.0	9.0	13.877271639256824	12.767240207649925	0.2768711889239857	0.2587467801125687	0.24787497988960175	0.21650705107384252	0.06892011890033548	0.26064981145069194	0.5312040645360572	0.4687959354639464	0.7967351939657868	1.4066381647018333	4.8694956122060116E-4	1.916562151695011E-4	4.6127247813224385E-4	0.37576050905344277	0.054178562987146545	-26095.442022693547	-1657.6121102623383	-395.9663456182006
2810000	-30492.837794204817	-4386.798635545549	-26106.039158659267	21.22507915404083	2002.75300303774	219.5414545063527	1.8309187771366928	2.0153651211503094	7.21700547493706	16.883994497315893	22.879508402316958	8.151736101336024	12.356323307661613	6.365096164946897	0.620501686824828	1.927499793885067	19.0	10.0	29.0	10.0	25.0	15.0	16.0	4.0	15.0	3.0	15.653480220135636	13.913828049821374	0.2759280024277367	0.2598406725475796	0.24605236633597458	0.21817895868870776	0.1031412580069329	0.34212842612912747	0.543233624706522	0.45676637529348146	0.8147779285674304	1.3705430598592394	5.309217557896028E-4	1.9961274994369837E-4	5.06926274878697E-4	0.38811165146355947	-0.05737407185946595	-26106.039158659267	-1657.6121102623383	-396.46567702183063
2820000	-30464.88159503751	-4380.666136826591	-26084.215458210918	21.191293573777244	2002.7867886180036	222.45487832287282	2.686273764654406	2.153383916731884	5.991158469063654	7.325222084688236	18.96892392473392	2.0137078866274716	9.839267062273674	5.9447304897162745	0.6620752753249941	1.7946423662305366	18.0	7.0	29.0	12.0	31.0	12.0	16.0	2.0	16.0	3.0	14.297804456442135	14.768099648443219	0.2817468993713362	0.2638050427382975	0.24194653662763982	0.212501521262725	0.016952928073578347	0.2760809177339475	0.5181704680768953	0.48182953192310846	0.7771865389455516	1.445745914611474	4.871979984423876E-4	2.2241200802450953E-4	4.92535552315846E-4	0.46067309083536895	-0.08344834195627719	-26084.215458210918	-1657.6121102623383	-390.9198548553682
2830000	-30473.73858601375	-4372.059824513294	-26101.678761500458	20.724828977131715	2003.2532532146492	214.69531234228816	1.9501169742515796	3.5677377989884045	7.699469197178263	11.301149122866713	17.11411459891026	1.918181320499119	12.391658814787265	9.160500658984398	0.6801327995221339	1.5256268707307172	23.0	6.0	34.0	5.0	33.0	8.0	12.0	4.0	18.0	3.0	13.225204706357678	9.595261883759868	0.2816051624247522	0.2590159632347963	0.24258823281562394	0.21679064152482586	0.052640654060468056	0.18772394670399195	0.5205530953845379	0.4794469046154656	0.7807601618841501	1.4385967602574063	5.123963185101027E-4	2.2591718992334461E-4	4.933150339723596E-4	0.4110969989236425	0.027931654809131446	-26101.678761500458	-1657.6121102623383	-381.5006583152965
2840000	-30453.99538423209	-4368.633761783728	-26085.361622448363	20.882080250673617	2003.0960019411073	213.35968155210352	1.9173579562742327	1.2380324184468605	6.94324292174943	7.289895630809917	18.343364323459753	2.262443988251441	18.436571649543886	2.649315844933938	0.30117912747759407	1.2077733716279522	20.0	7.0	39.0	1.0	29.0	13.0	15.0	1.0	16.0	5.0	16.268844488171005	12.090384210510571	0.28244398916105984	0.25963782709569305	0.24576933417403382	0.2121488495692116	0.0033832844961190316	0.34395207487883234	0.535103933614677	0.4648960663853265	0.8025844770459324	1.3949364747588555	5.189009242874637E-4	2.1469649581572027E-4	4.886654943867256E-4	0.4100888643314658	0.015233730283849035	-26085.361622448363	-1657.6121102623383	-374.28121128350864
2850000	-30468.279132122014	-4357.66783778822	-26110.611294333794	20.909334092521902	2003.068748099259	211.36100120790948	1.0892449430709232	3.974578988558268	7.751063312930355	9.412023550090792	23.257781418906486	3.3052766607119297	18.14529406364412	14.171759760153314	0.7457410954178288	0.4912662701232047	28.0	1.0	39.0	4.0	21.0	19.0	10.0	1.0	17.0	6.0	15.55549245622745	14.72163518194088	0.28301053161694334	0.2533009203114667	0.2478098682880155	0.2158786797835727	0.010591654682272507	0.2659171641717209	0.5260956976883637	0.47390430231163927	0.7890733255371254	1.421965993344697	5.960584708435957E-4	2.133512066001179E-4	5.520128176096582E-4	0.3670443116171453	0.04385403175027179	-26110.611294333794	-1657.6121102623383	-365.4318880388881
2860000	-30456.76224408216	-4351.90183409843	-26104.860409983732	21.148775635738097	2002.8293065560429	202.47844450493565	1.5821773400913761	4.037870847347696	5.15395411550427	13.14508934043679	46.33145611293681	4.27127480182743	19.89465463121804	1.3038126856439385	0.3796248594191221	1.4289328469221922	26.0	1.0	50.0	1.0	15.0	23.0	7.0	4.0	16.0	3.0	12.912676895140569	13.177917272057913	0.2799674623152966	0.2522700886091508	0.24986747167421716	0.21789497740133373	0.06797318634233424	0.3071605696070148	0.5371743352385756	0.46282566476142734	0.805689803133459	1.3887241641987074	5.465790219984401E-4	2.1335805168603411E-4	5.398704771481433E-4	0.36837846623178255	-0.01396087585499938	-26104.860409983732	-1657.6121102623383	-359.08494672867477
2870000	-30461.158863080265	-4363.2635190542005	-26097.895344026067	20.902265734574684	2003.0758164572062	209.34118461420255	1.417256950717401	3.164985641793852	8.314717698010607	28.550139142278123	27.937889070277834	10.816677860955167	30.9357497990705	2.238653911113658	0.35059646629011004	0.7636501706707515	24.0	3.0	52.0	1.0	12.0	20.0	9.0	6.0	13.0	6.0	19.32351489339716	12.542904752488477	0.27600887851837275	0.26604851055535805	0.24251614838372057	0.21542646254254705	0.05373198713364695	0.3265876676548375	0.5371345656826761	0.4628654343173271	0.8056301541078794	1.3888434941051546	5.743785087495218E-4	2.107672443781501E-4	5.344398241818313E-4	0.38404781349971495	0.1335055443957721	-26097.895344026067	-1657.6121102623383	-371.3914897829439
2880000	-30439.642622919386	-4359.471555577773	-26080.171067341613	20.808114175118824	2003.169968016662	205.95584608256993	1.6885794239997378	3.340338786243361	6.108888480269477	7.165660920931102	27.979830086099167	5.305950938716888	21.601696969493243	4.259855430517446	0.3440605839654675	0.5796938445300797	22.0	4.0	52.0	2.0	11.0	20.0	15.0	1.0	13.0	6.0	17.004714798972934	11.825537718599907	0.28713766573295885	0.25722077563841095	0.24477502837405493	0.2108665302545736	0.07942230965722283	0.25010815458816993	0.5023364676453457	0.49766353235465766	0.7534376517526361	1.4932563719811183	6.019960393477358E-4	2.5618609780467635E-4	5.342345098295349E-4	0.4406677147945923	0.014288167547694052	-26080.171067341613	-1657.6121102623383	-369.6142340233874
2890000	-30445.492270035116	-4371.283118040468	-26074.209151994648	20.637389631871297	2003.3406925599097	211.09171546912748	2.131690002750787	2.470732296874315	6.179747717227891	11.43979462028882	31.27346843719187	2.102509961426238	9.944598837611698	4.551356278848522	0.8201445940719339	0.6085376960042901	20.0	4.0	52.0	5.0	14.0	13.0	14.0	5.0	18.0	1.0	11.966427866242904	12.085815566822424	0.283191464640842	0.2526967113317479	0.24149151914028844	0.22262030488712	0.0673246208166868	0.40576785806001	0.51758337223406	0.4824166277659433	0.7763059735443317	1.447507515675809	5.872707740893448E-4	2.2808629978623805E-4	5.490162637833869E-4	0.4255099605671281	0.02612441381525001	-26074.209151994648	-1657.6121102623383	-382.5430331408481
2900000	-30435.470082089905	-4356.593898024814	-26078.87618406509	20.62750453189028	2003.3505776598906	210.8193087860574	1.3035031145461602	4.110412360111099	7.673682353702614	16.47815736901819	74.22375962375726	4.8581447624468685	14.30607637197146	3.603345438036808	1.0061680148619714	1.3130026398377197	24.0	5.0	47.0	5.0	9.0	18.0	16.0	1.0	19.0	2.0	11.649602397526875	12.739884212559813	0.2766079315812348	0.2599804913906467	0.24539427276428513	0.21801730426383176	0.011520422556276062	0.2501094643763232	0.5352283027103504	0.4647716972896529	0.8027710140891895	1.394563301053092	5.825113137668233E-4	2.74287877501497E-4	5.269206392906498E-4	0.4787446648726693	-0.032423337860330276	-26078.87618406509	-1657.6121102623383	-363.99006949477604
2910000	-30484.517474931927	-4379.0224879457	-26105.494986986225	20.72108560114725	2003.2569965906337	217.01701868118485	2.077406069430409	4.381208721077911	7.219809490410142	10.776877702228768	22.62576416213246	4.690532043394345	20.210966597376654	1.7931900315711695	0.9179383444715643	2.0993610132379565	23.0	6.0	44.0	5.0	13.0	17.0	17.0	6.0	14.0	1.0	13.746514671656135	13.926004782765505	0.28879608856915573	0.2514448143495046	0.24670645603789296	0.2130526410434451	0.07251523210710871	0.2676417191844625	0.5240916492385139	0.47590835076148913	0.7860675203541353	1.4279792089470904	5.034095566153436E-4	1.858703490207496E-4	4.7813833254147853E-4	0.3777873644466514	0.01650667729844589	-26105.494986986225	-1657.6121102623383	-388.77711737382816
2920000	-30445.402420180995	-4362.587830615482	-26082.814589565514	20.787647780650577	2003.1904344111304	217.06805447006306	1.6065227367845307	1.2784537467040276	6.869169376214248	15.472939347943996	52.47941232332412	3.201276245207997	10.945239146210987	8.807267547707838	0.3144305575103025	0.5482911679565711	20.0	4.0	52.0	2.0	15.0	15.0	19.0	1.0	13.0	5.0	14.453824743477904	12.917883643839865	0.28779090501550847	0.25834610859496726	0.24403157987669294	0.20983140651282972	0.09452367069601993	0.2625135921830322	0.5289106757061484	0.47108932429385475	0.7932954168326201	1.4135195559652993	5.527724593741483E-4	2.0737273456500165E-4	5.128335433648474E-4	0.36023338991338405	0.04123703523485209	-26082.814589565514	-1657.6121102623383	-370.2434823498828
2930000	-30455.507442814072	-4351.077512613462	-26104.42993020061	20.780742583964717	2003.1973396078163	211.97140559519806	2.41734246282321	1.075810542810878	6.696320878730506	11.950702167485451	30.68777486983269	2.746568792864139	14.784952707527241	2.1529360033201463	0.4473713008602295	0.5754236620155638	12.0	13.0	51.0	1.0	16.0	18.0	15.0	4.0	8.0	8.0	16.14740550420822	12.817017676753753	0.28624292007018853	0.2534987693254494	0.23951496762133592	0.2207433429830245	0.05969145968651958	0.3999162012091534	0.5364603868781725	0.46353961312183056	0.8046189758876168	1.3908663905607503	5.461083066816767E-4	2.3276563681977498E-4	5.054636864708481E-4	0.42177990970943424	0.08758160779023585	-26104.42993020061	-1657.6121102623383	-359.1360778623553
2940000	-30474.61845564112	-4364.478135190505	-26110.140320450617	21.372985396601077	2002.6050967951799	220.37145595449496	0.6193092330878739	1.5391942765126836	6.595479554767104	9.134878740107311	22.31921437206175	2.65012577289891	12.242030517646157	1.7449540810538875	0.7654471676956767	0.7160792268246334	8.0	16.0	49.0	3.0	17.0	17.0	19.0	4.0	2.0	11.0	14.239759574932382	13.295160675307695	0.2830093989789096	0.26224861231069535	0.23893875145287055	0.21580323725752285	0.019939694498900516	0.34735495744043876	0.5440367430184363	0.4559632569815671	0.8159824988385169	1.368133276021861	5.438686361801197E-4	2.1931656219044486E-4	5.042709925737168E-4	0.3832879292148649	4.7947902271970805E-4	-26110.140320450617	-1657.6121102623383	-377.07531049946965
2950000	-30480.749089514575	-4367.428278282554	-26113.32081123202	21.213284381230068	2002.7647978105508	218.40220705649776	0.8961437521565019	2.4964603924532884	8.312782336325721	22.31494894250755	25.994894754382056	3.3962198251083264	12.059286496168005	0.8241092505952609	0.9678597485530176	1.1065502462925405	7.0	17.0	52.0	5.0	13.0	15.0	17.0	1.0	11.0	8.0	16.61872387907675	10.773187274975585	0.28475460166829325	0.2556068047371369	0.24441947802909458	0.21521911556547355	0.07609906641147197	0.30598858831827463	0.5108835286733232	0.48911647132668007	0.7662571024695853	1.4676106243786124	4.861994436645627E-4	1.8727440901955019E-4	4.7174434300493805E-4	0.40787260001113085	0.015566282832571447	-26113.32081123202	-1657.6121102623383	-378.7491939256013
2960000	-30462.819566210408	-4360.217757127157	-26102.60180908325	20.694487160284964	2003.283595031496	220.92707818751975	1.6040574077774514	2.533317329018664	7.540014090010251	19.349405666134807	36.499104394482934	3.019679028784412	14.56926636700551	1.0841921259283098	0.274876210923038	0.6175855739037178	9.0	19.0	47.0	5.0	13.0	17.0	14.0	4.0	12.0	6.0	15.863343397980271	12.227303404362562	0.28478769141297	0.25645636425151136	0.24972873472974658	0.20902720960577043	0.029902077639073325	0.3181740695339694	0.5371051653486818	0.4628948346513212	0.8055860575311182	1.38893171080825	5.113673383390752E-4	1.764945309823006E-4	5.080413557284314E-4	0.36876346146946204	0.027451293557028706	-26102.60180908325	-1657.6121102623383	-370.6135190565118
2970000	-30476.53598746786	-4389.945185938546	-26086.590801529317	20.935060986119378	2003.0430212056615	232.05548550671995	1.8739891179301746	3.937563709773365	9.698589536639108	30.23592593401882	29.244518684295475	8.33359037448193	19.587210091795722	2.5044626440464213	0.6898736258123092	0.6465740022370636	8.0	19.0	49.0	6.0	12.0	17.0	11.0	11.0	11.0	2.0	14.51246622145442	12.78169698245925	0.28181133504346895	0.2537435003260816	0.2488339390601647	0.21561122557028317	0.09831911104442143	0.2288145349681226	0.5342143836881798	0.46578561631182314	0.8012502708894923	1.3976055995983863	4.708052300772596E-4	2.024730933250849E-4	4.628757972946563E-4	0.40663599595705846	0.005213090339721042	-26086.590801529317	-1657.6121102623383	-400.1200068698791
2980000	-30478.00013756953	-4388.709294394976	-26089.290843174553	20.777138977341583	2003.2009432144393	231.0176896794674	1.4910382786408483	3.264157461905334	8.033721793127716	34.91525313198428	32.65757927467508	7.328040459237106	28.68078243198062	1.3738107718697115	0.3046950988335713	1.163227108999448	7.0	21.0	48.0	11.0	9.0	14.0	13.0	10.0	10.0	3.0	12.869066822792705	11.068625393467544	0.2844279373377662	0.2624877279596208	0.2424278160161776	0.2106565186864338	0.0860864539858916	0.2306240551617622	0.5371790754556668	0.46282092454433643	0.8056969128263919	1.3887099410159436	5.076124667712119E-4	2.1331697909301824E-4	4.832774708551709E-4	0.4076864904357427	0.05915821211009606	-26089.290843174553	-1657.6121102623383	-395.59254089879903
2990000	-30501.976156643745	-4391.775211201939	-26110.200945441808	20.664089248140467	2003.3139929436404	230.42538451811868	2.6762963109907014	2.7503593836656477	8.987223778553464	34.75553779835421	41.7628499891539	6.883469416549734	19.116983863734323	3.620674062628889	0.6459710229010681	1.6177841401011288	7.0	22.0	47.0	10.0	10.0	12.0	15.0	6.0	12.0	5.0	13.168556437890233	14.029236760068647	0.28368160372930434	0.25860864861367244	0.2385771239968502	0.2191326236601714	0.1152558546164173	0.3642041065634863	0.5087106872457834	0.49128931275421966	0.7629981303498222	1.4741303090571873	4.7917107486621124E-4	1.4825483813421327E-4	4.758353629087225E-4	0.3185032198807953	-0.052051052410451104	-26110.200945441808	-1657.6121102623383	-398.2279982243347
3000000	-30507.516263424688	-4390.2220275438285	-26117.29423588086	20.91032860389108	2003.06775358789	233.09100020571705	1.6022700317773022	3.532833824153067	11.34815942278604	36.46777008456731	20.164291138205396	3.5168229646821336	15.108727641505455	0.9445795262650613	0.3069653398278858	1.9304311917511088	5.0	23.0	47.0	10.0	10.0	12.0	19.0	3.0	12.0	5.0	13.165436522676314	13.843755449202774	0.28110597414551797	0.2558777001851686	0.24907344063987483	0.213942885029437	0.06780689659498915	0.30242646527440936	0.5167215236845041	0.4832784763154994	0.7750133157558425	1.4500935215907256	4.967940962733258E-4	1.4605797333777193E-4	4.957867826650826E-4	0.2932590264175404	-0.025121791783696317	-26117.29423588086	-1657.6121102623383	-395.9683497983355
3010000	-30482.236293329042	-4375.745468861367	-26106.490824467677	21.480757447766152	2002.4973247440148	225.91722342035308	1.1874698251111406	3.275214963338314	7.558421414085914	24.416177298014137	33.71835774752881	1.7864459207574674	11.37152957978615	0.3371367759442915	0.3983757436166643	2.0381116002032904	7.0	22.0	44.0	14.0	7.0	12.0	23.0	2.0	10.0	5.0	13.064245405358232	12.78297436662673	0.277982886915827	0.25984487679692164	0.24260166952265605	0.21957056676459372	0.045906469794178686	0.5536849739178467	0.5063319096937966	0.4936680903062069	0.7594302815308586	1.4812679120883436	5.023780125682235E-4	1.91607588383604E-4	5.03297739754847E-4	0.35148888915977045	-0.011733301484673747	-26106.490824467677	-1657.6121102623383	-381.7970470083023
3020000	-30487.918872161797	-4385.19885824968	-26102.720013912116	20.94618382306919	2003.0318983687116	221.3003696140485	0.34239756682781325	2.647878406045958	9.529912156986805	23.645331284660465	27.296225069403448	2.66171943018774	11.763379147349182	2.1418761057651503	0.9043343168151321	0.8013101566914089	8.0	18.0	50.0	13.0	8.0	11.0	20.0	4.0	8.0	6.0	12.519516765549099	8.823464375632545	0.27644238688266715	0.2637741620115674	0.24595847400643692	0.2138249770993271	0.09529165599679958	0.2616967006025268	0.5385753386728762	0.4614246613271271	0.8077911212849853	1.3845204056963758	5.098476738202011E-4	2.1584743008833799E-4	5.137730709458867E-4	0.3865103805151499	0.07899713213665592	-26102.720013912116	-1657.6121102623383	-393.55506561507264
3030000	-30465.409401318873	-4356.989435619214	-26108.41996569966	20.952344813582737	2003.025737378198	206.98135922268966	1.0181204242000488	2.004264668352561	7.37718186450032	20.00686736737495	44.416951319247964	2.489486478104919	11.133548683526096	0.7118968578324973	0.633238490460376	0.990154798418511	9.0	18.0	51.0	10.0	6.0	13.0	21.0	5.0	3.0	10.0	13.672162538379755	10.33016527314739	0.27863141912176737	0.2551800582068991	0.24650324487539424	0.21968527779593786	0.04636999476933172	0.3639901782369032	0.5386485677360607	0.4613514322639424	0.8079009551054611	1.3843006793991777	5.894220886246163E-4	2.595740263137286E-4	5.711537864469124E-4	0.38948306497422375	0.061922538342212605	-26108.41996569966	-1657.6121102623383	-367.62619592093614
3040000	-30447.320672292335	-4350.591352448193	-26096.72931984414	21.294507242568624	2002.6835749492122	204.08218178846937	0.8059873033739717	1.520072867075842	6.2630289202248495	19.2605426006192	52.10980616905875	2.682080265147488	8.437896742710237	1.8175151473765983	1.354992216967842	1.4477477740057167	7.0	18.0	51.0	11.0	6.0	15.0	19.0	2.0	6.0	11.0	16.509077839555687	14.304796622651391	0.27848715657433637	0.26119348754628136	0.246131660283354	0.21418769559602688	0.06597111090338342	0.3144449276116091	0.5392343963584629	0.4607656036415405	0.8087796198451747	1.3825428806728948	5.652637625717649E-4	2.0507086657134491E-4	5.443238926773815E-4	0.3653857609998159	7.70658949877271E-4	-26096.72931984414	-1657.6121102623383	-360.1796996575798
3050000	-30453.80860433179	-4355.441987869062	-26098.36661646273	20.524217705236975	2003.453864486544	209.08501886532392	0.3915740080063502	2.003740596162856	7.3624042535313245	25.126140872950607	26.28802772989522	2.615268583624944	11.007394242628541	2.146659611783865	2.5091765567080775	0.44349965126718244	8.0	21.0	47.0	14.0	4.0	16.0	20.0	1.0	5.0	10.0	13.960433748088	11.89767749259106	0.2866581937190535	0.25294292371200666	0.24843229858939297	0.21196658397954551	0.04422839411347249	0.4117647953250915	0.5361991156857449	0.46380088431425887	0.8042271039723325	1.3916503436687122	5.735460874037947E-4	2.3214389178960777E-4	5.255843108540781E-4	0.4226625562750738	-0.020209056025571163	-26098.36661646273	-1657.6121102623383	-363.9161987246632
3060000	-30463.48354581421	-4377.8012494774375	-26085.682296336774	20.71709910611177	2003.260983085669	219.67504200157546	0.8079075629315733	1.3658629103559337	8.457011130817142	33.82803507892616	67.09021442188744	3.1638480156262228	15.425984987619582	1.7460791952232448	1.0311104135113314	0.5719240347237574	8.0	19.0	49.0	13.0	4.0	15.0	17.0	1.0	4.0	16.0	15.376787499768483	11.06875242651328	0.28488230746197635	0.25844642250332894	0.24584603234097152	0.2108252376937218	0.038121200272097755	0.33861097657301714	0.5286472328928652	0.4713527671071384	0.7929002877759112	1.4143100250955714	5.429031122925137E-4	2.3480697778166976E-4	4.98248764964872E-4	0.4273131684854614	-0.07365015151225285	-26085.682296336774	-1657.6121102623383	-383.60714931208315
3070000	-30481.71039814651	-4373.854610878561	-26107.855787267952	22.5086706313773	2001.4694115604036	227.17858409929238	1.346237938454236	2.737004257512605	7.027279459520375	16.079662029060238	29.156626656096716	3.6501336432409164	14.149882306105326	1.0069946712305289	0.47559000968222265	1.0940707685069724	6.0	23.0	47.0	10.0	7.0	18.0	14.0	1.0	9.0	11.0	12.577449178168981	12.324638635850558	0.2740047379598161	0.2631169192984724	0.25033949207822487	0.2125388506634853	0.04710863186110638	0.5366540921697995	0.5408010264899591	0.4591989735100448	0.8111293559353538	1.377842153626802	5.171693984020278E-4	2.1113558184678732E-4	4.914673753995205E-4	0.3645464597831541	-0.10055028742190436	-26107.855787267952	-1657.6121102623383	-385.30527022685214
3080000	-30463.788493731816	-4372.02731199751	-26091.761181734306	20.715699365443534	2003.2623828263374	222.15911567679527	1.0900097759451834	1.2787422189627036	7.934916254492646	36.68302753313839	20.639590428822114	3.662325773798268	18.27595060306825	3.8625445570952004	0.6732645639973454	0.7510763576655287	6.0	23.0	48.0	12.0	5.0	14.0	16.0	1.0	6.0	15.0	15.341771998298325	14.747101959295424	0.2857347517993002	0.2585062067847359	0.24831058635093084	0.2074484550650317	0.005722338307339202	0.21894976046679365	0.5232600694242215	0.4767399305757819	0.7848202616284007	1.4304743924913381	5.359680073296027E-4	2.2484508891834891E-4	4.933330063298099E-4	0.41017402239248874	-0.06803581793767542	-26091.761181734306	-1657.6121102623383	-378.3420907889619
3090000	-30466.167296049018	-4362.106346295795	-26104.06094975322	20.507263658400568	2003.4708185333805	217.8038232324388	1.3708712200321174	1.9812941398074468	7.869430272878726	22.964563278834962	42.54831075733991	3.7884450072934492	11.484797217805038	2.2468214882848905	0.16556504072589692	0.6900291819028639	9.0	20.0	48.0	12.0	2.0	17.0	17.0	4.0	3.0	14.0	12.839960573485481	14.723660283825954	0.27975302094320514	0.2642924775978457	0.23845702794878704	0.2174974735101608	0.044084761679946544	0.2622584618227249	0.5407532481749724	0.4592467518250311	0.8110576948401181	1.3779855140875499	5.253582934552739E-4	1.8739079406006806E-4	4.919773910370928E-4	0.32730100895395065	-0.010743547604320313	-26104.06094975322	-1657.6121102623383	-371.3503245521403
3100000	-30484.31737488661	-4363.974503561638	-26120.34287132497	20.51416652684178	2003.4639156649391	210.02017508607142	1.4123073606221135	2.004447646732591	8.582776210298482	16.318415391140384	37.12260511504938	5.754194696814797	12.784626260880264	2.1460028667709574	0.5396100279391078	0.9196816771795572	4.0	22.0	50.0	10.0	8.0	15.0	13.0	7.0	7.0	10.0	15.487819634453862	12.656913574726117	0.2772878491753636	0.2649490951735716	0.24305825091021735	0.21470480474084602	0.06783626811689163	0.2722052122248304	0.5060221353405647	0.4939778646594385	0.7589656613483617	1.482197400581605	5.151792850670571E-4	1.6820749924108665E-4	5.006616066378986E-4	0.3060246189380846	-3.648765700962419E-4	-26120.34287132497	-1657.6121102623383	-375.0987170701741
3110000	-30473.943388905598	-4364.755780647653	-26109.187608257944	20.63476113543002	2003.343321056351	212.17780355885537	0.7898432853213817	2.6044552461835124	8.291250909335712	14.463377332568442	29.786014888885035	3.5720421920581336	14.452274548708832	4.349329288649118	0.3362753213211013	0.8867202173493393	4.0	22.0	51.0	3.0	12.0	18.0	14.0	6.0	9.0	7.0	16.44218798049665	12.936754292204542	0.2802012612588391	0.2629358346539205	0.24374276447015955	0.21312013961707943	0.07180444383419501	0.30698711405333	0.5362521178676455	0.46374788213235746	0.8043066001706798	1.3914913088174368	5.6105974447887E-4	2.269313322011811E-4	5.509395228800046E-4	0.39725978094053854	0.022275767887922	-26109.187608257944	-1657.6121102623383	-373.891399550447
3120000	-30490.929496609948	-4379.562647713026	-26111.36684889692	20.76872789419502	2003.2093542975858	218.14885650405446	1.5400275550780407	3.0586229628623682	6.578147095626464	12.437195403037892	36.63852169917076	4.484599801629257	11.021755232388225	8.499756529472702	0.2958371215157894	0.9912172171620409	2.0	26.0	47.0	2.0	16.0	15.0	12.0	10.0	10.0	6.0	12.349176020429098	12.435566033718661	0.2808847846125956	0.26330721394458534	0.24263920993736093	0.21316879150545678	0.0683929226411549	0.2833691892981293	0.522554005820914	0.47744599417908895	0.7837612604657783	1.4325929603712744	5.319118641061002E-4	2.161227197132671E-4	5.25864586037184E-4	0.4216841913264273	0.07607736954834174	-26111.36684889692	-1657.6121102623383	-389.4006620798238
3130000	-30466.44197570109	-4374.664295026653	-26091.777680674437	20.751497897447358	2003.2265842943336	217.32917133348718	0.7419569072881262	2.286068733795152	9.849244991742516	33.07519101527574	22.45496878956315	5.779704461935746	13.96515394897817	1.9282743391533874	0.5508362830929875	0.7107039837107321	4.0	25.0	49.0	7.0	10.0	16.0	9.0	10.0	12.0	4.0	13.726833558413295	11.36504071019495	0.27814978026336445	0.2595771572589171	0.2472836009120968	0.2149894615656203	0.05548114208653057	0.43805572782714985	0.5271600708404048	0.47283992915959816	0.7906697431972276	1.4187723054649946	5.105456417764499E-4	2.0082713541018322E-4	4.868842677812947E-4	0.38912703553215866	0.04054015004460949	-26091.777680674437	-1657.6121102623383	-385.3324401684842
3140000	-30484.375575223	-4380.586084571241	-26103.789490651758	21.05152700991829	2002.9265551818626	222.07765258593855	1.2616163768403093	1.5676679613311566	6.695709343796703	17.52324775562285	27.86869771058445	2.4191074115055295	13.707905830046082	3.431693073346288	1.0697583438621858	0.41493321978623265	6.0	22.0	49.0	8.0	10.0	12.0	19.0	4.0	14.0	2.0	14.564055884621531	12.714546957952878	0.2864070202869899	0.25480060180529707	0.24276462926149514	0.21602774864621657	0.09828603340271676	0.3063057464403404	0.5414649016117421	0.45853509838826095	0.8121250800068268	1.3758501737219995	4.968629054312339E-4	2.0472766986781758E-4	4.770278263372623E-4	0.38438077038319207	0.02241285579214602	-26103.789490651758	-1657.6121102623383	-390.27626362597476
3150000	-30507.80265484173	-4397.81861155865	-26109.98404328308	21.199373993824377	2002.7787081979566	227.28276143600795	1.1393750460388872	2.4366542488834746	10.26463692156138	18.40341618985637	35.822558777973754	4.971718244623333	19.850896268999982	2.864915454500363	2.69434872543129	1.6927730591660362	6.0	24.0	47.0	6.0	14.0	10.0	14.0	9.0	7.0	9.0	15.7037354397607	12.82510209146834	0.2882554771434009	0.2532583253695867	0.24321226319477984	0.21527393429223118	0.07710273596760447	0.26869861850729393	0.544987714027994	0.4550122859720084	0.8174088284213252	1.3652798551314975	4.9356896371314E-4	1.5916080818102028E-4	4.897000783147062E-4	0.3241972071322113	0.0013623604038769065	-26109.98404328308	-1657.6121102623383	-405.1551249229532
3160000	-30466.960586477246	-4374.541812354708	-26092.41877412254	20.857315043690388	2003.1207671480906	218.86668558040995	1.2682751433840382	2.6112959167325607	7.682509363096027	7.713914368086079	25.985624263968525	6.409744018898348	14.889968035429316	0.8055346947897656	0.7171377779728739	0.6814052349066846	8.0	19.0	45.0	6.0	16.0	17.0	14.0	12.0	5.0	4.0	12.066289128235722	11.082351034195922	0.2837203474164934	0.2668699806742507	0.24206227984744996	0.20734739206180455	0.05342191573205161	0.3675366237577365	0.5121857351675443	0.4878142648324579	0.7682102383979839	1.4637033094585659	5.425386163640332E-4	2.0663755778117497E-4	5.100860142302846E-4	0.3753249154061543	-0.019728992950817443	-26092.41877412254	-1657.6121102623383	-388.3963277112108
3170000	-30451.955810720956	-4373.737729725842	-26078.218080995113	20.79103716111479	2003.187045030666	215.52754972268397	1.4812265528290212	3.237532367963517	6.488756105754135	9.558564772968184	15.152182452179972	7.9183653191542005	16.70238652283409	0.705512870257537	1.4170085539960644	0.7525215918806962	10.0	18.0	44.0	4.0	16.0	17.0	15.0	12.0	8.0	2.0	13.785237236136847	11.683298985536238	0.28276762628922214	0.2574115624485124	0.24762421658901246	0.2121965946732517	0.007567409773875751	0.2973098274480096	0.5308223216017023	0.46917767839829966	0.7961626305176627	1.407783597372949	5.537618747768499E-4	2.3747339741398213E-4	5.143354255059315E-4	0.429744408102573	0.06467262486629148	-26078.218080995113	-1657.6121102623383	-387.90849686777636
3180000	-30488.274285639858	-4386.544810514913	-26101.729475124946	20.569634230010664	2003.4084479617702	217.6554907149443	3.2660916683133676	2.4995359494617215	7.244667447547052	6.849383502816281	18.866110511421745	6.467982149605723	25.58372318386952	1.8092501225100412	0.983618166292906	0.4434188479864845	14.0	15.0	38.0	1.0	24.0	21.0	10.0	10.0	11.0	2.0	11.465460065760176	11.744470653546108	0.28602144093555304	0.2502902308375108	0.24266897066442797	0.22101935756250699	0.04143263746158141	0.23633597058692116	0.5135863591306915	0.48641364086931077	0.7703109873934304	1.4595006895723486	5.331521034512707E-4	2.3144013746195644E-4	4.969684878725787E-4	0.4432137719507666	-0.03784218958871695	-26101.729475124946	-1657.6121102623383	-398.7670098773255
3190000	-30491.79541296065	-4379.66968490695	-26112.125728053703	20.64729293729399	2003.330789254487	217.33959121235048	2.0208575053841837	1.8760634956910698	7.22321489763641	10.547155628778155	28.18303435441114	6.400088544253318	37.03886809827304	4.892027869820798	0.5002569503243295	0.9948848091134457	17.0	12.0	36.0	12.0	17.0	24.0	5.0	9.0	12.0	2.0	12.947894461008802	9.862996993131478	0.274586151356071	0.2614828871575356	0.24332885052745878	0.2206021109589334	0.017572541623132782	0.4314056338802256	0.5001125300475626	0.49988746995243966	0.7501020421976057	1.4999293724580947	5.290301379043006E-4	2.3558937316389944E-4	5.105338494180399E-4	0.4249302706754254	-0.013084124232001787	-26112.125728053703	-1657.6121102623383	-386.9614303198234
3200000	-30474.789759042822	-4378.80497058103	-26095.984788461792	20.510980322370017	2003.467101869411	222.38285777597048	1.5344312075698778	2.1387518014672477	7.549339058903423	5.169524540883424	22.649346796789953	8.831663872948564	33.57983357544066	3.5567261016682363	0.614369854272434	0.03988142344631672	22.0	7.0	39.0	8.0	20.0	22.0	4.0	11.0	12.0	1.0	12.435630526807923	13.542185525906445	0.28578519550123366	0.25647081347919753	0.2428684077210138	0.21487558329855372	0.03833134192816024	0.3192108028119955	0.5368868930717308	0.46311310692827146	0.8052586782497383	1.3895866442064049	5.244695320020183E-4	2.1991372757201408E-4	4.981167895300772E-4	0.4372428806260586	-0.07449843975755895	-26095.984788461792	-1657.6121102623383	-389.58258952000375
3210000	-30471.47856965499	-4387.827284114141	-26083.65128554085	20.99098235237181	2002.9870998394092	227.85604841374618	2.30077061026094	1.8010793853812788	8.793696972980623	5.927501567406473	33.28404936804702	8.192233903750083	47.13528119287464	2.253618621962837	0.52143348223093	0.5801205924526215	18.0	10.0	39.0	10.0	21.0	19.0	3.0	14.0	11.0	1.0	13.367998143103787	9.220035665005803	0.28326218618601334	0.2559600236810471	0.2479429194073593	0.21283487072557902	0.07057223567515272	0.2899398564796413	0.5079796965759928	0.49202030342400943	0.7619017419146332	1.4763236714487566	4.7911281241812563E-4	1.5965460089416105E-4	4.682555462004862E-4	0.32578041015562625	-0.010992073528966908	-26083.65128554085	-1657.6121102623383	-393.47496054893367
3220000	-30494.19380373776	-4383.240864321775	-26110.952939415984	20.87675673591004	2003.101325455871	223.8686841804393	1.1480238153405697	1.8653194953971537	10.578153942300647	7.2961636276067035	36.821737334637405	12.291277237479179	31.08835558414147	2.640282378219878	1.031177239614776	0.14350042791715975	15.0	14.0	38.0	10.0	17.0	18.0	8.0	13.0	12.0	1.0	13.227689606434522	13.929204793759945	0.2708746032146915	0.2634587314601365	0.2455056503925725	0.22016101493259824	0.06069340656697033	0.5485004603485337	0.5124463325003862	0.48755366749961576	0.7686010996138334	1.4629213782892343	4.730650953110422E-4	2.3648584876455398E-4	4.739927839194858E-4	0.5064229369745533	0.06102467290785328	-26110.952939415984	-1657.6121102623383	-390.4915618661133
3230000	-30492.457346694882	-4398.694342167401	-26093.763004527482	21.159631153018005	2002.818451038763	230.85857797308302	3.1262731535052684	2.1815602702920223	6.572333779947706	6.789012725309174	15.854220602166787	8.214061438633337	40.948135679484224	3.7834955227082214	0.7530757745915627	0.6612477851359273	24.0	5.0	45.0	2.0	18.0	17.0	9.0	10.0	15.0	1.0	16.386385606825428	12.163906795286621	0.27502181014408683	0.2576007670783658	0.2513807818594861	0.21599664091806	0.04310401625803255	0.29067710529429036	0.5299074038888958	0.4700925961111066	0.7947903760677419	1.4105288391189599	4.704116150283881E-4	1.8742405393780092E-4	4.8393003990360503E-4	0.3868415137137069	0.14856916623353303	-26093.763004527482	-1657.6121102623383	-408.40822229421997
3240000	-30495.868130442374	-4384.105290343622	-26111.762840098752	20.62574487876088	2003.3523373130201	224.59102198634764	2.4113931406078133	2.110555254491848	8.691433207778648	21.942157491750844	20.49013817260244	9.682313896265622	20.55949923478536	2.1638884348863816	0.7398825851837377	0.03769916209099941	21.0	7.0	47.0	7.0	14.0	19.0	6.0	11.0	13.0	1.0	11.935303357671184	12.223846399251848	0.28429926756282137	0.2564186927716363	0.24976254064365352	0.20951949902188752	0.006270556916065821	0.378572091937418	0.5784931409672002	0.4215068590328026	0.8676624966695714	1.264745680894954	4.6629413223999827E-4	1.4688475106899767E-4	4.985545998739489E-4	0.29982582855356704	-3.0926636302174167E-4	-26111.762840098752	-1657.6121102623383	-396.50115136324985
3250000	-30513.595217313567	-4400.901505923422	-26112.693711390144	20.890835549663148	2003.0872466421179	231.72797628346638	3.026921031251932	1.9547163036643296	9.856343211868772	29.570728202249146	19.39308139229215	9.993269202709453	50.96373944486011	3.486845886945731	1.5740518347295374	0.3076433716163948	17.0	12.0	47.0	13.0	10.0	18.0	2.0	16.0	10.0	1.0	14.077349510814935	11.62274218496209	0.2806393719975412	0.26479799699504464	0.23749474915890234	0.21706788184851056	0.09768399631980496	0.40582507647153926	0.5430911290490525	0.4569088709509498	0.8145642041009349	1.3709706229307939	4.967591074166171E-4	1.8550765592742762E-4	5.011776814267154E-4	0.3823945904250061	-0.09153738743930132	-26112.693711390144	-1657.6121102623383	-405.75434314824525
3260000	-30527.53823091062	-4390.547393327056	-26136.990837583566	21.0002813607085	2002.9778008310725	222.22363097158953	1.9104965458314924	2.239963497721347	8.49883838806135	20.896343667229292	18.9739439782693	9.20254241869503	36.791150128167466	3.4282942205157934	0.6149324704139764	0.5351969432185208	23.0	6.0	49.0	2.0	14.0	23.0	2.0	16.0	10.0	1.0	11.133269895335916	11.740554795033601	0.2806155319400449	0.2653727338814012	0.2441421807675666	0.20986955341098604	0.09514978815458913	0.2676642395202017	0.5566932417909681	0.4433067582090343	0.8349655576621876	1.330157020559391	4.932606450030841E-4	1.8595153411056628E-4	4.930465563395001E-4	0.3642231909670656	-0.05297848036673581	-26136.990837583566	-1657.6121102623383	-400.4960060344267
3270000	-30489.722521992102	-4380.719919249126	-26109.002602742978	20.654400302741166	2003.3236818890398	215.53324741154657	1.940235888741627	5.702956649654742	8.911410095465856	12.291962034462959	20.945529306431165	9.383918204932959	15.416326458104317	1.1539422015887595	0.452182410550291	0.5664088757983852	27.0	2.0	44.0	5.0	14.0	26.0	4.0	18.0	5.0	1.0	13.801232255030298	14.409316988578219	0.2831697077762211	0.26106674110528477	0.24312101564414756	0.2126425354743454	0.026928997570209223	0.24983270666578908	0.5165398861948522	0.48346011380515	0.7747408837655573	1.450638531062342	5.337699253315386E-4	2.0662907017403868E-4	5.019706130332161E-4	0.3785162144147493	0.08215284267143678	-26109.002602742978	-1657.6121102623383	-394.1762477752075
3280000	-30471.188705348755	-4372.356553501286	-26098.83215184747	20.62785457321533	2003.3502276185657	209.11877536483686	1.563903799522237	2.5909634908053505	6.826588426167882	8.188125676057261	22.97005156617148	9.484301606091769	49.70941626893776	1.3181537245068773	0.5675431952081761	1.8105550352337985	25.0	2.0	44.0	9.0	13.0	24.0	3.0	14.0	10.0	2.0	12.664036646547208	11.333745214129094	0.28616953204481155	0.2553927017196649	0.2400737861010283	0.21836398013449407	0.05267688730862172	0.3304852231299406	0.5375356447589942	0.46246435524100826	0.8062317191880429	1.387640042681765	5.575300010361325E-4	2.2020138952235483E-4	5.087006608741756E-4	0.3885863336039661	-0.030422913121474406	-26098.83215184747	-1657.6121102623383	-380.26944474786956
3290000	-30477.812990682985	-4366.875862833347	-26110.937127849636	20.65803521112844	2003.3200469806525	206.59699925999487	1.5466992472206746	1.956002771057203	6.688238884712435	14.995337841108078	21.236815798122063	6.9008657017575725	32.03447407702463	1.9903928921988516	0.5638263935313608	0.8792352453028149	18.0	8.0	48.0	4.0	16.0	24.0	1.0	17.0	8.0	2.0	11.87953135786601	13.786795827153846	0.28210787371271784	0.25414109344956093	0.2534213920878079	0.21032964074991223	0.02509136276754313	0.4544751526521368	0.5300588877170298	0.4699411122829728	0.7950175815905318	1.4100743067353179	5.571086639646717E-4	2.4719657897034875E-4	5.323768741000262E-4	0.46106206964593144	0.011618531434504644	-26110.937127849636	-1657.6121102623383	-376.86250945186384
3300000	-30492.43841569995	-4367.022138930717	-26125.416276769236	20.496290354868623	2003.4817918369122	202.9835660279425	2.180977919109676	1.199287135052939	5.604927760158149	9.300798255042073	24.94274272826674	11.047116534252572	34.80510722431075	3.1439439919290155	0.7324946459273927	1.3647348028803925	14.0	14.0	51.0	3.0	12.0	25.0	2.0	12.0	9.0	4.0	14.805676923923757	10.424208413969023	0.2808064186437036	0.2598491635856843	0.2487087237429876	0.21063569402762342	0.07374360997988968	0.4008028880352525	0.5284334306539317	0.4715665693460706	0.792579612954916	1.4149515459924686	6.057493726943865E-4	2.0102094752951508E-4	5.645251650323472E-4	0.362341301971412	0.14679960068207593	-26125.416276769236	-1657.6121102623383	-375.9545575491671
3310000	-30478.076732543683	-4390.35394350629	-26087.72278903739	21.211045569422108	2002.7670366223588	214.9668289630721	2.933267345797005	1.687035243179873	7.061470999963721	21.440035403557985	20.881317199144632	4.398363942929185	13.375429151641665	10.836559910643658	1.9604180367147603	0.6839856440693557	17.0	12.0	50.0	2.0	16.0	21.0	5.0	9.0	7.0	7.0	13.278251200871008	14.190799935237008	0.2791686886958717	0.26130374435323095	0.24597335590821442	0.21355421104268188	0.07638390766320083	0.3302334988961882	0.5244773939383687	0.4755226060616331	0.7866460859163706	1.4268217688423421	5.086936435002695E-4	2.1689523626287465E-4	4.895566554171421E-4	0.4644519760101203	-0.06662585950106555	-26087.72278903739	-1657.6121102623383	-398.9856509852009
3320000	-30490.55836235552	-4395.732612590522	-26094.825749764997	20.677972889873395	2003.3001093019075	220.38892022907402	3.433274338977488	2.3691725094398692	7.948516600568403	13.657215897713625	35.51297194547513	9.671795896844465	24.052779869466498	3.4328846636215617	1.5857979514961955	1.569969482652191	12.0	16.0	52.0	1.0	11.0	21.0	8.0	10.0	6.0	9.0	12.717744608789392	12.783543519631069	0.2787373135914429	0.24942813459515067	0.25318395113779907	0.2186506006756063	0.005921943663872	0.30969968365902223	0.495179507372626	0.5048204926273755	0.742703166623892	1.5147310749409395	5.205742113889225E-4	1.936807521587733E-4	5.057257895086472E-4	0.38407271732556897	0.05528910276171178	-26094.825749764997	-1657.6121102623383	-404.6188186659299
3330000	-30484.973375036378	-4396.398962871393	-26088.574412164984	20.953972655271283	2003.0241095365097	224.92289050388362	3.8924858816059795	1.7694842321435456	8.707738235326387	13.215936139020828	40.17553046811608	8.719442779861126	9.886358303507796	2.8204778747290704	3.9446211662032034	0.6837305894758494	12.0	14.0	48.0	4.0	14.0	19.0	13.0	2.0	7.0	13.0	15.490432461262731	13.133688337676682	0.2737036504027557	0.2572867919318552	0.25408802958049986	0.21492152808488812	0.0037790471146574613	0.2595387646148412	0.5283488768887435	0.47165112311125795	0.7924527935930075	1.4152052524435796	5.134093449383196E-4	2.2313468163599835E-4	4.841255959431591E-4	0.46757202881755194	0.013189685910054203	-26088.574412164984	-1657.6121102623383	-404.6607446346539
3340000	-30489.630100484632	-4397.541804397981	-26092.08829608665	21.712943587956666	2002.2651386038242	227.00662043816587	1.8662047659353755	2.391850516368504	7.863470742018169	17.06666768231074	44.31362776926865	8.092347114348291	15.736543119233568	2.7840421617775637	0.9087875964546185	1.1437889127759904	12.0	16.0	48.0	5.0	12.0	19.0	15.0	3.0	8.0	8.0	20.21518533597025	12.194338083188144	0.2761565190969937	0.2614199482822608	0.24516995906037906	0.21725357356036532	0.015987329539904654	0.2512190353533068	0.524419976596755	0.47558002340324673	0.7865599675677705	1.4269940515306498	5.31157594625529E-4	2.3756509066275716E-4	4.989455670807891E-4	0.4576957946663943	0.025872847586026	-26092.08829608665	-1657.6121102623383	-407.2641543437775
3350000	-30476.28855822105	-4375.365889985393	-26100.92266823566	22.00992707413439	2001.9681551176466	219.59113246814027	3.351508259879054	1.895118269200568	6.469455861479648	12.302665853616613	17.465939155683458	1.2409090068638835	6.788421253890634	17.79364002593641	1.045635314083169	2.1992188849098846	14.0	15.0	46.0	10.0	11.0	8.0	14.0	6.0	15.0	7.0	13.396156034769092	12.597551238860916	0.2898708696404886	0.2534867895636313	0.2442983439043352	0.2123439968915438	0.03152994191356001	0.3401436123262726	0.5330471533447597	0.46695284665524206	0.7994995811712581	1.4011079139826315	5.424329906889149E-4	2.174065305937785E-4	5.069799932514307E-4	0.4040563003582238	-0.022651355319065047	-26100.92266823566	-1657.6121102623383	-382.5111912035739
3360000	-30475.002138542513	-4366.8924622870945	-26108.10967625542	21.656619358749982	2002.3214628330309	219.12970660335162	2.2457791589935403	1.613316495363557	8.472687734719576	21.43536717383741	25.3284716250217	5.186608559066988	8.912950189840405	19.551229797393482	0.9537879720847755	0.7042559878457902	15.0	13.0	50.0	9.0	6.0	13.0	11.0	6.0	12.0	11.0	13.58935167167859	12.480268748614197	0.2753579107826535	0.2633379597491341	0.24532126600719098	0.21598286346102036	0.015218615170320847	0.2905877345442938	0.5204698073059041	0.4795301926940981	0.7806352408831346	1.4388466689729187	5.853316057962608E-4	2.2753537826480602E-4	5.147366800647256E-4	0.4030731613144809	-0.031902902119451695	-26108.10967625542	-1657.6121102623383	-375.2106459036302
3370000	-30471.544976728874	-4376.108412043344	-26095.43656468553	21.636602795785876	2002.341479395995	216.75996784487197	3.483256490357515	1.4976447936601334	7.326715546412389	17.914295714447118	37.362073783750645	4.574886610544806	6.440323943496753	12.708683804639035	1.5421717861041595	1.5730584468814743	16.0	10.0	51.0	8.0	9.0	14.0	9.0	7.0	11.0	11.0	14.973757434331464	12.681040949792047	0.2891510703890058	0.2490543752048771	0.24509991455093938	0.21669463985517667	0.025150607660002607	0.2875198161825782	0.5481348065234348	0.4518651934765674	0.8221290471040894	1.3558368969549233	5.584010767426475E-4	2.613456468420043E-4	4.993199377863285E-4	0.47454937595862284	0.06803062141236796	-26095.43656468553	-1657.6121102623383	-383.8277945833758
3380000	-30454.204894574505	-4362.311558483216	-26091.89333609129	20.803245060165462	2003.1748371316155	212.69933518048754	2.2372384367348714	1.7159688419241452	6.087937539513957	22.067672785055166	57.13464016714491	1.668932054681039	10.555863704893097	28.208602893330273	2.3158060816732	0.7773555711083414	20.0	7.0	51.0	3.0	13.0	15.0	8.0	4.0	9.0	16.0	11.26046055661058	12.84371354106192	0.2814116024569699	0.2621734880705017	0.24201600707762475	0.2143989023949026	0.004982540258654525	0.3255434135276326	0.494012078778719	0.5059879212212833	0.7409521795563889	1.5182339841825263	5.956737563242388E-4	2.602339260924024E-4	5.47276870877684E-4	0.46035052648183505	0.07571113645098462	-26091.89333609129	-1657.6121102623383	-364.62913025344415
3390000	-30452.47725445917	-4346.875815610269	-26105.6014388489	20.58022239852035	2003.3978597932605	205.2663767227131	2.8139894034042876	1.5365930385054496	7.288334011578174	29.142098882974473	26.923672254127737	2.004741588142991	8.558511937312483	22.095475936096307	2.741521963191485	0.6268468088439652	22.0	4.0	54.0	4.0	10.0	17.0	5.0	4.0	9.0	17.0	16.487747472993462	13.144194915872594	0.28399371132145934	0.2590976202013981	0.24523377819344702	0.21167489028369463	0.06997453904482244	0.23535346366236365	0.524503993256145	0.4754960067438575	0.7866859813426725	1.4267419566837722	6.014829034612255E-4	2.626584126615824E-4	5.514142431439329E-4	0.44929761637541593	0.06230349448383266	-26105.6014388489	-1657.6121102623383	-350.93469875842334
3400000	-30427.042236562724	-4339.680845265069	-26087.361391297654	20.816569948051704	2003.1615122437292	206.00457889826643	1.5829941788446182	2.706951139159838	7.608940749843634	19.48440346247826	25.625786872649055	2.117571240484913	9.700627120147399	26.1253315918029	1.9229457382167263	1.146709099174693	23.0	4.0	50.0	1.0	15.0	18.0	6.0	3.0	9.0	17.0	13.606378107037251	10.937632087390366	0.27675849054535584	0.250649432476841	0.25103684665351605	0.22155523032428617	0.01926215311789236	0.32757920263588935	0.5274675582052495	0.47253244179475307	0.791130933202401	1.4178496791582484	5.721398698978287E-4	2.836460629329903E-4	5.320769583959639E-4	0.5030182661754097	0.029777412209152112	-26087.361391297654	-1657.6121102623383	-346.5155879077909
3410000	-30464.00983076197	-4367.437904903474	-26096.571925858494	20.950555027173817	2003.0275271646071	212.17438350948652	1.9106581638785325	8.320752423185752	9.686575013530575	7.164225848197345	32.7307657802698	6.767123376197346	6.352890887743454	22.868375652979733	3.3222478905437383	1.0945213746041562	28.0	2.0	43.0	4.0	14.0	21.0	4.0	4.0	7.0	19.0	14.7525737453772	16.189554522634808	0.2766896449655131	0.25436159883335596	0.24722036915983997	0.22172838704128994	0.0932785065773935	0.38993325228318937	0.518936438061361	0.481063561938642	0.7783353916838647	1.4434475955953325	5.83800055286223E-4	2.6867463861280646E-4	5.320625437777699E-4	0.44865258606961195	-0.04024845974819906	-26096.571925858494	-1657.6121102623383	-371.28084501607464
3420000	-30447.391313909306	-4355.059616090688	-26092.331697818616	20.34507251799081	2003.6330096737902	200.25627837333593	1.683168101273346	4.252452801243843	8.450021493864764	10.087579807081626	35.98587175192028	6.739874511379879	7.2944608341719395	31.41619837377355	0.7398737763120923	1.06350931531615	24.0	1.0	48.0	5.0	14.0	18.0	6.0	5.0	5.0	20.0	13.417219610835502	11.597286545021223	0.28314715170219573	0.2551729837782028	0.24608249317959396	0.21559737134000648	0.08366057404608764	0.30289121043329026	0.5267615301674168	0.4732384698325862	0.7900719853832439	1.4199681403227693	5.965731104595367E-4	3.00701490326991E-4	5.535151528526097E-4	0.5073832998988493	0.05176594192995646	-26092.331697818616	-1657.6121102623383	-361.3437949923288
3430000	-30466.210377336618	-4352.8485198163435	-26113.361857520274	20.78034375856586	2003.1977384332151	203.32329557499176	1.5947831096328138	2.4309594716662946	6.822506851932363	9.449232024711142	32.68192345137297	1.9310197063568284	7.955847711557868	11.488136337233815	4.151855535395456	0.9294580578956378	21.0	4.0	40.0	12.0	15.0	18.0	6.0	6.0	5.0	19.0	16.093238520507402	12.323860836464346	0.2804282748857758	0.25505778208839514	0.25052138874334035	0.2139925542824877	0.07125153132436504	0.3399376633602136	0.5150053306139295	0.4849946693860736	0.7724392552200648	1.4552430173274524	5.902101849235499E-4	2.1402109359133737E-4	5.542296366050496E-4	0.34153362287873756	0.035799427895437844	-26113.361857520274	-1657.6121102623383	-361.0157669704613
3440000	-30498.99748036424	-4388.656009972683	-26110.34147039156	21.587243455955964	2002.390838735825	224.24221644314275	1.8915243747091652	2.8774135327905133	7.487558514299817	8.895352166909777	30.401209092599288	3.8824274966747128	6.491037806881453	20.266606606795424	1.6249907460740263	0.9355077315441798	26.0	2.0	37.0	11.0	19.0	7.0	11.0	7.0	9.0	17.0	16.78927140970854	11.559997764078709	0.28342542856986075	0.2609347425348859	0.24429760338431375	0.21134222551093848	0.010685669231576258	0.4708948809060727	0.5020076024397656	0.4979923975602376	0.752944397839782	1.4942431432268064	5.168479227581791E-4	2.3023560198697908E-4	5.041604369432947E-4	0.4443943265679607	0.07072497354473574	-26110.34147039156	-1657.6121102623383	-397.31671539263994
3450000	-30512.35452590881	-4392.6710787253005	-26119.68344718351	20.541872022596955	2003.436210169184	224.16988098193258	2.2105951824595906	6.265542987708438	14.039668125806493	5.135438899608366	23.590416835908535	4.295843698981543	26.467919870747977	5.616709763336923	2.5101710262904917	1.1530859992754203	26.0	2.0	32.0	16.0	19.0	18.0	8.0	2.0	8.0	15.0	13.832554663000137	12.438350399472768	0.2795969153992983	0.26283888909810355	0.24427423619104832	0.21328995931154868	0.12296452269780038	0.3176352480834264	0.5216044937619029	0.4783955062381002	0.7823371191140553	1.4354420036308495	5.130175752094422E-4	1.4698807869550307E-4	4.987028697438068E-4	0.27522999683816135	0.07123235789064904	-26119.68344718351	-1657.6121102623383	-396.91960119002454
3460000	-30493.86281132533	-4367.07485319057	-26126.78795813476	20.842691688402663	2003.1353905033782	214.83824404414514	3.1128140536503843	1.0943049727997574	7.77375209137643	7.826703533168573	26.00154411911396	4.1782322525000115	33.67933454828666	5.875218056486223	1.830271156775258	0.5753244086313742	21.0	7.0	34.0	16.0	14.0	18.0	10.0	2.0	9.0	15.0	15.996127484637695	9.838087166042673	0.27861797136522515	0.2627315032663942	0.2398315901827283	0.21881893518565126	0.0753917499758017	0.3143459693651505	0.5255330382343477	0.47446696176565556	0.78822941145747	1.4236542721924357	5.528209112383529E-4	1.8504498828830575E-4	5.336657408637313E-4	0.3249185506963973	0.1042550061987439	-26126.78795813476	-1657.6121102623383	-369.3853308305116
3470000	-30465.67561367526	-4367.128148847128	-26098.54746482813	20.851722364697302	2003.1263598270837	217.18670607355702	1.9161999755393635	1.4256365433625646	5.84866027105301	10.346944493458091	21.717286996164532	8.366576221310408	15.226619677873725	45.99453571458923	2.3636027890452156	0.5867974466139803	21.0	7.0	35.0	21.0	10.0	16.0	8.0	2.0	12.0	14.0	13.05653406764179	11.98028236437057	0.28237401456784755	0.26326769825536483	0.2425805337001687	0.21177775347661787	0.0804711947721208	0.2900339701100878	0.5261065237689915	0.47389347623101163	0.7890895632130482	1.4219335093211956	5.676448776322632E-4	3.0087279753746705E-4	4.966183460564748E-4	0.5164908475184822	-0.03383729543351075	-26098.54746482813	-1657.6121102623383	-374.7563197347814
3480000	-30476.58788474959	-4361.62761200774	-26114.96027274185	21.12595490539762	2002.8521272863834	215.3487262670916	2.0465221110439957	5.3390268828451015	6.597276951852955	27.626568454077464	11.43549816944099	3.0309284959028315	11.815056551845453	39.96966775240752	2.5757577825696742	0.935295775191536	28.0	2.0	45.0	19.0	3.0	13.0	7.0	3.0	11.0	15.0	14.172347122179524	13.948736594345048	0.2779075860857161	0.2559892867337791	0.24381989537585813	0.22228323180464565	0.09966001555452485	0.18304287522875812	0.5108000350107584	0.48919996498924445	0.7661318731201139	1.4678611499557115	5.260168403889015E-4	2.2803504301390225E-4	5.078718452053599E-4	0.42616463740419985	0.06808458695086678	-26114.96027274185	-1657.6121102623383	-366.2356049551891
3490000	-30447.262873497493	-4360.40742655159	-26086.855446945905	20.78354280080393	2003.194539390977	213.64255363048522	2.5837958763631157	9.77294986703114	6.650913877701953	22.959727887321826	2.134597771812112	1.3412084680982554	8.115736953050064	20.176937372530183	1.2684610176815692	0.8601653501839159	28.0	3.0	44.0	21.0	3.0	6.0	11.0	8.0	6.0	16.0	13.672092875801093	10.923015351764137	0.2800826873309215	0.25802109127336276	0.24739411940478886	0.21450210199092587	0.011612383366331988	0.2814762607059574	0.5184467497795862	0.4815532502204165	0.7776009246226921	1.4449169219564273	5.648291762545247E-4	2.919813351683659E-4	5.229370405152687E-4	0.5242777314331603	0.03507896457652643	-26086.855446945905	-1657.6121102623383	-367.3748243801597
3500000	-30480.158836583683	-4384.859650925184	-26095.2991856585	21.151080826098134	2002.8270013656827	224.79444531546778	1.9214070769924327	9.75806150429837	6.563623810197645	26.897492970045192	3.6786535245858767	1.4450249899457097	9.407012368204137	17.974704144766562	1.3260060645056508	1.1498810239129493	29.0	7.0	36.0	23.0	6.0	10.0	3.0	12.0	5.0	15.0	14.669191699770241	11.565074466320999	0.27985966355406383	0.2550084745661645	0.2545905719553473	0.21054128992442336	0.03553312794524156	0.3438684570251103	0.5453037497509184	0.4546962502490842	0.8178828398226202	1.364331579185303	4.886630637284672E-4	2.119253696338061E-4	4.7595315194957807E-4	0.41544762981553895	-0.012526846626257549	-26095.2991856585	-1657.6121102623383	-389.4372868495587
3510000	-30470.252854136175	-4366.642452301561	-26103.610401834616	21.31982624537896	2002.658255946402	213.64375099093527	3.339853999150982	6.8110442513514515	8.235104567848332	21.803157686700153	1.216004061156212	2.3472263891302254	9.828744756680543	15.271658575361496	5.1951862747711965	1.6981082534017333	29.0	3.0	42.0	19.0	11.0	7.0	1.0	12.0	7.0	15.0	15.539762019787261	11.362364845964002	0.27885872482001167	0.25878727888954706	0.24698846237568453	0.21536553391475563	0.08773732959102609	0.35126498158643127	0.5309960295501428	0.4690039704498597	0.7964231692545322	1.4072623807596991	5.310593580027656E-4	2.565827848633664E-4	5.01068722910968E-4	0.462578024903827	-0.0049377731365461315	-26103.610401834616	-1657.6121102623383	-375.005687569295
3520000	-30487.180103958977	-4363.474048066133	-26123.706055892846	21.15864641952634	2002.8194357722546	211.18758439277852	1.8768284513301823	7.252162072029625	6.13417938440527	22.20398565378529	1.0142451329010955	2.835840663633033	3.8366979809373523	10.624359107172516	2.3720412791121737	0.6374500525412741	28.0	7.0	41.0	20.0	6.0	6.0	3.0	13.0	8.0	14.0	13.497730108867199	12.122319945199655	0.27868921548120246	0.26113440269328564	0.2417309827808852	0.21844539904462562	0.014590637508707073	0.2679776981629421	0.5448187467039483	0.4551812532960541	0.8171553999882898	1.3657868473398558	5.369128321673427E-4	2.3950732897321133E-4	5.214264640932663E-4	0.4243123378547278	0.009159367231321517	-26123.706055892846	-1657.6121102623383	-374.25635940323014
3530000	-30486.660051325733	-4379.110393659173	-26107.54965766656	20.926790782904014	2003.051291408877	219.37442159314256	1.6848054560897705	2.996985640136642	7.509686911575015	41.69485827223635	4.518868274060059	1.5169162025423872	5.494983244296699	19.405673276422416	2.6204039863810498	1.741465454521109	26.0	7.0	43.0	17.0	2.0	10.0	5.0	10.0	6.0	20.0	15.938613158212869	10.847534301279332	0.27850518234874017	0.25995104261428165	0.24468609938106428	0.21685767565591285	0.016476055487291266	0.3889382878273905	0.4925721403272982	0.5074278596727041	0.7387924640760611	1.522554568529286	4.947383521895086E-4	2.489592225860239E-4	4.884170453944408E-4	0.45826522320319796	0.09523425757104538	-26107.54965766656	-1657.6121102623383	-385.4681269117093
3540000	-30480.836817202962	-4385.739370256542	-26095.09744694642	20.830266725223467	2003.1478154665574	226.07485601483467	2.7592269300822614	8.200130245726854	8.718229712946375	23.98030709261862	31.56899401030715	2.3526208090093657	6.99744130723222	24.413803526353483	2.3031421823472207	1.452804522603116	25.0	13.0	38.0	10.0	7.0	17.0	2.0	9.0	11.0	14.0	15.498441882646784	11.4231877290446	0.28333291358007895	0.2526686989513839	0.2509334465474198	0.21306494092111639	0.04915159523357483	0.2529604041501432	0.5203109691212147	0.4796890308787873	0.7803970048071396	1.439323268353787	5.062097676880335E-4	1.9066356291361618E-4	4.796499367821363E-4	0.36545379519184806	-0.0466882321024764	-26095.09744694642	-1657.6121102623383	-390.81776416788824
3550000	-30460.024198351428	-4372.152545010498	-26087.871653340928	21.079916386692826	2002.8981658050882	217.55590348873852	3.1719034476007173	10.024356143614057	5.971427871852114	19.760722964007666	35.44044891652982	1.8660219853641171	2.875718107693431	17.74460298833015	0.7667571082879557	0.701618766841975	26.0	22.0	28.0	12.0	5.0	13.0	2.0	14.0	7.0	17.0	15.662388188997086	11.091645706194592	0.28288942822520674	0.26102045939088775	0.2440688147697443	0.21202129761416025	0.04320804900594315	0.2557131811885847	0.5380066600578711	0.46199333994213104	0.8069381792672582	1.3862267452415826	5.716901654990653E-4	2.7560656635811304E-4	5.056002643460058E-4	0.49413412999891	0.014013026425323705	-26087.871653340928	-1657.6121102623383	-377.481421856597
3560000	-30464.17061968706	-4357.019456437249	-26107.15116324981	20.856360904090597	2003.1217212876902	216.58771795945725	2.3296669013334483	10.302420496302156	6.579116413887667	33.02457634382516	8.032359726832613	1.350959023024014	5.217501159877694	13.708025196771645	1.3239385901430663	0.929246453931581	28.0	15.0	33.0	16.0	1.0	16.0	2.0	12.0	4.0	19.0	12.97395623179302	13.40017483839013	0.276045441688367	0.26685958396376397	0.24566922733323407	0.21142574701463396	0.07497206208500673	0.27024306220061484	0.5225367155061457	0.47746328449385633	0.7837353273014628	1.4326448405493895	5.158589013374119E-4	1.676747116735634E-4	4.979134547668796E-4	0.3181043795146389	-0.059988230131783706	-26107.15116324981	-1657.6121102623383	-363.0396706485002
3570000	-30464.3746030276	-4358.660998575556	-26105.713604452045	20.905061145863147	2003.0730210459178	218.52165200952507	1.5926739506054821	9.151476565562186	5.346355974570291	31.825968445669066	5.243377836275837	1.234818812606629	8.578633472102995	11.3212469951342	0.642747832469536	0.6634738402008965	29.0	19.0	28.0	17.0	2.0	15.0	1.0	12.0	7.0	16.0	15.273821465593416	11.416172673735089	0.2856872215725581	0.2524675105961794	0.2447069906707677	0.21713827716049386	0.031645634151912724	0.32857438921637994	0.534989221981921	0.46501077801808105	0.8024124249080148	1.3952806709183383	5.130165349220818E-4	2.0751535579674257E-4	4.974244902177165E-4	0.364912518997936	-0.010120427847035313	-26105.713604452045	-1657.6121102623383	-362.4356333384905
3580000	-30475.030601886658	-4376.432449292635	-26098.598152594022	20.819159775101458	2003.1589224166794	218.81838050263428	1.7520993599255583	12.28297274262474	8.159721414999197	28.532481994016315	4.852740732117543	4.244262849425561	17.725207736572816	16.72161016758882	0.8570445396962003	0.9493870980497536	28.0	17.0	31.0	15.0	6.0	15.0	1.0	13.0	11.0	9.0	14.13278702772845	14.825078922217012	0.2801356235553396	0.2564362987880314	0.24601036235763862	0.21741771529898932	0.009567494653677509	0.3405172207168856	0.5166384679872638	0.4833615320127383	0.7748887432959001	1.4503427330379546	5.498813356576775E-4	2.4807579230911003E-4	5.155736748468681E-4	0.4530384512640865	-0.07899117107647553	-26098.598152594022	-1657.6121102623383	-380.0084716001401
3590000	-30437.018019057054	-4353.972267531717	-26083.045751525337	20.763025749280803	2003.2150564425	211.15394384096496	2.143396451727812	8.944497255217827	4.501831765822654	25.25247836222959	1.1863392764616298	1.9127985521504893	6.624399579038983	24.059519792195385	0.9851275490647821	1.2163423889067393	29.0	16.0	31.0	18.0	1.0	13.0	1.0	14.0	15.0	8.0	13.046997506953906	11.87742108063946	0.28652807825483534	0.25685218699947654	0.25090558625607334	0.20571414848961375	0.011839212853651748	0.21526239254739454	0.5377978105788258	0.4622021894211765	0.8066249329250221	1.3868534052138213	5.69165379999916E-4	2.296531482703951E-4	5.218705930069443E-4	0.40891210879192424	-0.021241439508190928	-26083.045751525337	-1657.6121102623383	-359.8648673287741
3600000	-30448.977258670304	-4357.941589553044	-26091.03566911726	21.484823360593083	2002.4932588311879	218.09371986968867	1.5666662508243268	8.015176640508013	5.218288704049475	27.211960830278308	0.9325613831474031	2.636178939436508	4.806843876867224	17.954209503476243	1.3574567433661893	0.9095557125953516	29.0	14.0	33.0	16.0	3.0	13.0	2.0	12.0	13.0	11.0	14.03024437344414	13.274278696641066	0.2812168947130466	0.25926712853414563	0.24415482488122317	0.21536115187158358	0.11957998379375633	0.25613408339510596	0.5297819198092973	0.47021808019070477	0.7946021666974206	1.410905358371949	5.465384370919104E-4	2.91366538937105E-4	4.926180760950569E-4	0.4727642505594991	0.02387288841532598	-26091.03566911726	-1657.6121102623383	-364.10250878629387
3610000	-30479.38174895458	-4367.361985336585	-26112.019763617995	20.821352601638885	2003.156729590142	222.04892911616508	2.7601349129833253	7.5645767892997675	5.483265831153816	23.07178804698188	3.38959064457417	2.2261827683146964	8.601265252538221	37.28408073267921	1.6541908525158469	1.6213804576256434	29.0	14.0	33.0	15.0	6.0	13.0	5.0	6.0	17.0	8.0	16.44905500249603	13.032793859988459	0.2812446258449022	0.26099830238050226	0.24292239739518123	0.21483467437941337	0.045228898139465214	0.2911957668114963	0.527126486559337	0.4728735134406654	0.7906193712583116	1.418873076243727	5.595253838626979E-4	2.0068871391207873E-4	5.002302447842861E-4	0.3570808453536209	-0.046964467450238	-26112.019763617995	-1657.6121102623383	-372.15287086912434
3620000	-30477.05236297437	-4373.314021530816	-26103.738341443554	21.21855604123858	2002.7595261505423	215.50429811295842	1.5218711171940125	5.960783503027434	6.706954781310546	22.81781092103618	4.64624445583566	2.0918678245587548	9.426693706229358	31.262595086324477	5.742154681586344	1.2933758111021916	25.0	15.0	36.0	18.0	3.0	10.0	10.0	2.0	16.0	11.0	13.684387028042101	14.080793587442976	0.28528561087564164	0.2565590136550131	0.24420328398720334	0.21395209148214098	0.04505264349995309	0.2833142205225614	0.5509532032569472	0.44904679674305503	0.8263562660168601	1.3473802016025926	5.489228595664224E-4	2.7349218412988746E-4	4.932521547251172E-4	0.508971103989	-0.0034692656216895423	-26103.738341443554	-1657.6121102623383	-378.5454071843683
3630000	-30484.954473924907	-4383.631384289446	-26101.32308963546	21.679900332976292	2002.2981818588046	222.4688593532658	1.8909078463381215	11.737955259119794	5.133596855933846	19.45399480541697	3.1274591169808392	2.039726488882576	8.589215725800141	31.484103516169473	2.3398869159120164	1.323299563838862	29.0	11.0	32.0	24.0	3.0	9.0	10.0	2.0	15.0	11.0	12.543719607061083	14.805530206203153	0.28257791298512475	0.25561990865826184	0.24420206229036862	0.21760011606624388	0.013034723743372051	0.25246252319758106	0.519020690498635	0.4809793095013674	0.778461759094122	1.4431947932888827	5.083399817900059E-4	2.436590377071088E-4	4.8372036345011515E-4	0.4765839226832341	-0.051384182449883915	-26101.32308963546	-1657.6121102623383	-387.4044366027264
3640000	-30487.056244374104	-4379.085963020738	-26107.970281353366	20.768226590701264	2003.2098556010797	223.24876289340483	2.218894422707073	11.05417830151178	7.548576421170063	22.556460769607586	2.255782668054528	2.594856944020898	12.083580635249687	36.58623786989234	1.3401210743354888	1.7773154655591203	28.0	12.0	35.0	20.0	2.0	8.0	9.0	6.0	16.0	10.0	11.270071776045796	12.339904961432243	0.2820946703898129	0.2599111989924	0.2522716573863091	0.20572247323147705	0.02836714597292907	0.3742261041453343	0.5220911062670264	0.4779088937329763	0.7830669729207923	1.433981906242311	5.038333970913216E-4	1.8811292900112908E-4	4.809412811577652E-4	0.38965697169323493	0.029714862507102535	-26107.970281353366	-1657.6121102623383	-383.34077953776915
3650000	-30471.365995596236	-4361.084859765981	-26110.281135830253	21.22116585898751	2002.7569163327935	223.90214726997908	2.9874284053926963	13.754072212557984	5.760108430147975	23.191521875636425	2.1955253704111435	1.6209069878490125	8.786897507609599	20.60396917136141	1.2472221713286589	0.5607563138687969	29.0	10.0	36.0	19.0	12.0	3.0	9.0	3.0	13.0	12.0	15.906681095164396	12.196223710867132	0.28403817460881464	0.2593508354052547	0.24594257810847436	0.21066841187745533	0.09131645444551738	0.30048044410128494	0.5186790805300896	0.481320919469913	0.777949389737936	1.4442198056297497	5.207889395837607E-4	2.0261995734716323E-4	5.025018186511836E-4	0.3881935092703057	-0.017451170210835507	-26110.281135830253	-1657.6121102623383	-366.3529950026089
3660000	-30492.81502800174	-4392.520004484467	-26100.295023517272	21.04496904955225	2002.9331131422286	231.22691078366458	4.848429977500639	18.602851312346537	5.864027806558386	34.9621725607182	3.253511874939618	6.33561594565975	31.121407395650074	52.12938692974232	1.1664549936466548	1.39650827602461	25.0	13.0	39.0	19.0	10.0	6.0	6.0	3.0	17.0	8.0	14.951640401962546	10.576251213735294	0.2786387502084824	0.25902760928993995	0.24894600391496002	0.2133876365866167	0.07956641722413449	0.37860535517497096	0.5168955929640934	0.48310440703590923	0.7752743964412063	1.449571220791058	4.6543005237354953E-4	1.9313686455919564E-4	4.5161270701848965E-4	0.39096127211786574	-0.039584348751959875	-26100.295023517272	-1657.6121102623383	-390.7555866395104
3670000	-30481.254468646865	-4384.872920673858	-26096.381547973007	21.390149258313105	2002.5879329334678	227.22146425904398	2.5111121489704433	17.929927281186554	6.430734700527889	27.667649108044237	3.8926639947895576	5.83345298402309	9.673294468111255	25.407820397308964	1.5927271203458715	3.062959361478727	29.0	9.0	37.0	17.0	13.0	3.0	10.0	5.0	20.0	3.0	13.687702249169966	14.221539887453932	0.2757356183456025	0.2620441436055832	0.24863120092015067	0.21358903712866273	0.06780358450937642	0.2278218336792059	0.49438417579665517	0.5056158242033476	0.7415102754173805	1.5171174944120205	5.12387804050816E-4	3.00510735309915E-4	4.8367977372384496E-4	0.5555127982458996	0.029521442489998117	-26096.381547973007	-1657.6121102623383	-386.19174566111997
3680000	-30472.009725527747	-4378.792874869672	-26093.216850658075	21.92289832832687	2002.055183863454	228.61929477517418	2.386503349937674	13.697158150673216	6.796178074644626	40.183796711740975	2.4572342205010713	4.07314833029283	20.90032019260494	3.36493370002718	0.7359294962451371	0.022147458071849063	29.0	10.0	38.0	15.0	11.0	6.0	13.0	6.0	17.0	1.0	13.399189350402622	12.458396916171981	0.2857949140372517	0.25874056688661085	0.2454266520369977	0.2100378670391388	0.025385447607236857	0.29506113606491585	0.5450999122549236	0.45490008774507906	0.8175771107859819	1.3649432005317632	5.308194235647441E-4	2.468763960456864E-4	4.936045111144609E-4	0.4385525179645472	0.059795561135698234	-26093.216850658075	-1657.6121102623383	-383.4410686948094
3690000	-30475.091265269017	-4382.83780132557	-26092.253463943445	21.790845068776967	2002.187237123004	227.83932710895294	1.7061524949692455	11.5626631495366	4.790884639839756	26.915538386402734	2.2274896091178085	7.533171061809111	17.599816714825423	8.219985003959943	1.5295203969656817	0.13415188002841427	28.0	15.0	32.0	20.0	12.0	8.0	10.0	1.0	19.0	1.0	16.8221819535249	11.626363145139619	0.28501442342967004	0.26145138123807926	0.2470009663313362	0.20653322900091356	0.022231236429019755	0.40333786587333903	0.5195419712787885	0.4804580287212146	0.7792436106860314	1.4416306725608248	5.589988528976016E-4	2.3501626411595564E-4	5.045537872898188E-4	0.4403132942958276	-0.04580000326494249	-26092.253463943445	-1657.6121102623383	-386.5790548318182
3700000	-30493.789319012634	-4392.167601801621	-26101.621717211015	21.590032478654074	2002.3880497131267	226.2786188970947	2.505005131040412	11.808078499558295	6.772455518296811	27.811214237661336	2.4947858327527928	5.100090245976087	28.001812517422163	11.376405858002625	1.029410960547022	0.8314223622128213	30.0	17.0	32.0	16.0	9.0	12.0	4.0	6.0	18.0	2.0	13.568982519263082	10.019315057803269	0.2814472184522027	0.2555967399757014	0.24142068526576435	0.22153535630633037	0.06722580881637394	0.3017123929895743	0.49913841179305984	0.5008615882069433	0.7486409948369747	1.5028522474449724	4.949521145727554E-4	2.2051923925546716E-4	4.805066666364337E-4	0.42337652597537734	-0.009140643905595271	-26101.621717211015	-1657.6121102623383	-396.5696809711965
3710000	-30496.270438149782	-4390.464749125187	-26105.805689024593	21.302101742531228	2002.6759804492497	227.3620537160385	2.3680464459551316	17.32346297506808	7.953237030729691	32.14468521444072	2.6192791210908863	8.312391985504357	20.011482434695136	11.293763016578	0.65808437093937	0.21694362793814972	29.0	15.0	32.0	18.0	10.0	12.0	5.0	3.0	20.0	2.0	14.870436839721702	12.379236439610356	0.2849769757936913	0.2619448742261062	0.24291070113834268	0.21016744884185876	0.037429127417279946	0.3081286551181672	0.5439694257437228	0.4560305742562803	0.8158815319116675	1.3683352637964812	5.031882375515761E-4	1.9846715342803197E-4	4.969437794220801E-4	0.4052072290168685	-0.020634377480779568	-26105.805689024593	-1657.6121102623383	-393.8832653303328
3720000	-30480.79033332935	-4382.000226220556	-26098.790107108794	20.795655959997315	2003.1824262317837	224.6956010444665	2.1658152035113685	12.539481019156977	9.424661250248096	22.39995901598758	3.3060696237159823	9.86126043972453	20.496232864525933	1.5054353688254454	0.7913685141504756	0.9022305801412277	28.0	15.0	32.0	19.0	13.0	11.0	6.0	6.0	12.0	4.0	13.601692515054072	12.658307851508775	0.2802332906893341	0.2594832880913198	0.24371143060764816	0.21657199061169685	0.07837073209214152	0.3484770455177403	0.5030888697443381	0.49691113025566513	0.7545661544737223	1.4909987638672655	5.297687054508445E-4	2.1433159253070417E-4	5.018540528511608E-4	0.4234900570667126	0.03942151067903819	-26098.790107108794	-1657.6121102623383	-390.02058595977866
3730000	-30471.566843167675	-4374.123098150167	-26097.443745017506	20.676690130114384	2003.3013920616665	219.96290466387737	1.9944060468390934	6.925786564541296	6.986894725496293	25.539888080266877	7.357798098279582	10.15426089416619	20.389358171359667	2.572830948369788	0.6635859219830644	0.652784597335183	29.0	23.0	23.0	20.0	11.0	12.0	7.0	1.0	7.0	13.0	14.098629767349761	11.857543652561002	0.2851053609538284	0.2578989410812848	0.24772911452281723	0.20926658344206853	0.03386806744271666	0.26228563139264405	0.48865059849091674	0.5113494015090866	0.7329106747520597	1.534321288319788	5.326231160406967E-4	2.632057424791295E-4	5.051345227122542E-4	0.4696094922160655	0.055334418978778915	-26097.443745017506	-1657.6121102623383	-384.8763960378099
3740000	-30483.702471407632	-4383.991693862403	-26099.71077754523	20.941013231602682	2003.0370689601782	220.84814304797533	1.2882432467964546	6.654773119069463	16.646013190866988	35.09069991017796	6.814734502831974	7.2202289474170005	15.095929067454444	0.3429244554044994	0.09159590822439738	0.5286492010614906	26.0	30.0	26.0	12.0	9.0	15.0	10.0	5.0	1.0	12.0	14.361104424854236	16.299445714243276	0.2865291943614808	0.2544424681728201	0.24127718411247775	0.21775115335322032	0.021119970262245578	0.26342791783261016	0.535860734688679	0.4641392653113245	0.8037195776423767	1.3926656673707218	5.619441346431726E-4	2.9142931092048885E-4	5.083448765036025E-4	0.5441855355975046	-0.0046488663915487585	-26099.71077754523	-1657.6121102623383	-392.4896555102772
3750000	-30496.657637182816	-4394.970102793762	-26101.687534389053	21.745199461671493	2002.2328827301094	224.1306141048794	2.173578872637018	6.542188144682346	6.0245591796251565	27.718644580368586	60.40143601494453	14.425484117265887	25.271829416967847	3.916972362302592	1.2145536270900787	1.2223067003483243	30.0	28.0	18.0	2.0	11.0	29.0	6.0	4.0	2.0	16.0	13.27705327182741	13.318992034130833	0.28453998237663614	0.25874579343336923	0.24364483806633822	0.2130693861236554	0.13305435681801675	0.17416161765595797	0.5528388753467641	0.44716112465323904	0.8291845224601694	1.3417221782986508	5.331972573309056E-4	2.5169418262937094E-4	4.909781408340802E-4	0.4574488362737901	0.038272980296804	-26101.687534389053	-1657.6121102623383	-400.8630935404085
3760000	-30502.28459968912	-4395.208560775591	-26107.07603891353	20.62837747703737	2003.3497047147434	218.4495980413443	1.823534286484699	6.59728791365568	9.606506950826947	15.843815697772216	34.49127978710593	8.202180778608396	6.4056671826599665	16.122005844332268	3.250113494430667	0.6378495001780627	29.0	28.0	19.0	3.0	15.0	26.0	1.0	3.0	7.0	15.0	13.714693484622616	11.670437820031637	0.2781098401765056	0.2565211696103841	0.2505962458201266	0.21477274439298272	0.05631699712741053	0.28848599777645845	0.5590586815950593	0.44094131840494405	0.8385134016395731	1.3230594378948881	5.299353669152642E-4	1.9987033726475749E-4	4.92545853571084E-4	0.3673112019300445	0.045462893167304515	-26107.07603891353	-1657.6121102623383	-403.0887878054256
3770000	-30480.482615367742	-4375.29948292251	-26105.183132445232	20.561622706303815	2003.4164594854772	213.20378648041924	2.195415034409499	8.11238008424416	8.396447127412856	12.936855557450574	18.066078459743064	8.819205513637979	19.648604369748465	25.0496200052631	1.252777015381083	0.6242908327029392	29.0	23.0	23.0	7.0	12.0	23.0	1.0	6.0	5.0	17.0	13.798158915300643	13.562518954500552	0.2855252951451757	0.2582132797484938	0.24441882378387694	0.21184260132245267	0.04082713877116345	0.4104259799031734	0.5300563580682387	0.4699436419317642	0.7950137874549918	1.4100818970326392	5.658183746588735E-4	2.2802788454189744E-4	5.143053133885423E-4	0.40888335841355683	-0.07682774878560125	-26105.183132445232	-1657.6121102623383	-382.9593392287842
3780000	-30472.568795576546	-4363.977600350256	-26108.59119522629	21.539709504875756	2002.4383726869053	222.88564293779035	2.0544479757654863	7.4039098079593915	4.456149658305107	13.496896159029244	30.207999217791006	3.081097612910149	6.603744559206872	21.229115666075963	0.2770940178240606	0.7649784780358986	28.0	16.0	26.0	6.0	18.0	16.0	7.0	6.0	2.0	21.0	14.143847562679388	12.06229432064732	0.274530043374466	0.26362002812841656	0.24504028610551484	0.21680964239160172	0.02164019991613877	0.28655933926348326	0.501806465181579	0.49819353481842416	0.7526427187994399	1.4948466624177923	5.257770584789129E-4	2.138970888640866E-4	4.955724793864633E-4	0.4297459907099334	0.006430342356523104	-26108.59119522629	-1657.6121102623383	-370.78640109550986
3790000	-30456.070566082435	-4367.822334070155	-26088.24823201228	21.272248528797576	2002.7058336629834	223.9777881562927	1.5448650747912835	10.311881723998788	5.430503365273837	7.504516441947562	22.92779558819997	2.535114347151825	9.953949827010131	24.79764544217406	14.702647858305873	0.8504628876100628	29.0	17.0	27.0	2.0	17.0	16.0	10.0	4.0	2.0	22.0	14.499683310544153	13.5020568779565	0.27875535260469186	0.2597528244151057	0.24554745931785496	0.2159443636623466	0.008285389661933203	0.2873460545677682	0.5209836473408916	0.4790163526591114	0.7814059323504537	1.4373048744540546	5.073481671336668E-4	2.2484037426550042E-4	4.8657081649532716E-4	0.4264132147699253	0.010760923224158826	-26088.24823201228	-1657.6121102623383	-369.85496825299504
3800000	-30470.581007513174	-4382.742257302181	-26087.83875021099	21.122508361205643	2002.8555738305752	230.7331039664501	2.1524573279375185	8.248600206080411	5.219557385328052	11.680551780038305	36.28138127034651	2.6359486456366983	9.414563359758326	25.74137946844187	5.833000480607729	1.2536365463981665	27.0	21.0	26.0	2.0	18.0	16.0	8.0	4.0	2.0	22.0	14.34390416787472	12.139789528999371	0.28074219049471844	0.2582097858051498	0.2436317391030125	0.21741628459711837	0.011135298547404589	0.3627686984583647	0.5270212076369577	0.47297879236304513	0.7904614669269212	1.4191889692345896	5.308196779027243E-4	2.4900580108595365E-4	4.8451687435495866E-4	0.4310641822999458	-0.00876286844170612	-26087.83875021099	-1657.6121102623383	-386.62659531138576
3810000	-30486.118642236055	-4382.323954676212	-26103.794687559843	21.034886900896854	2002.943195290884	231.25412650901103	3.4957011280387977	9.939917187025591	6.921638906685012	5.556775119477701	33.87495065305014	2.320071766709935	11.686039434980076	20.587387859443872	2.070974064598957	1.263953125729322	28.0	14.0	21.0	11.0	19.0	18.0	7.0	4.0	2.0	22.0	15.330186578484932	11.665717982565122	0.28175959177080095	0.2538699943501501	0.25238266059209585	0.21198775328695227	0.030754361119175233	0.2956238960239108	0.5282383127755351	0.471761687224468	0.792286962180818	1.415537003829465	4.919620208368766E-4	1.9864429095265625E-4	4.544883636440964E-4	0.3923758278121341	0.07839470601442274	-26103.794687559843	-1657.6121102623383	-385.44559502353775
3820000	-30471.058671146006	-4370.189846184825	-26100.86882496118	20.55010103098888	2003.4279811607921	221.58244352252007	2.547938476228055	10.152897685366398	6.32135826294513	5.343199146007863	36.34667154612152	2.508826181614983	11.633429707477605	20.49280529612646	4.2932865239701545	0.9400152271364675	29.0	13.0	26.0	8.0	17.0	15.0	1.0	11.0	3.0	23.0	14.37864363080586	11.083077865804245	0.2805507338674295	0.2620846399682308	0.24184291185797047	0.21552171430636854	0.004324190320270467	0.37610949885963346	0.5159584239310437	0.4840415760689593	0.7738687679809315	1.4523832283810136	5.721717532329953E-4	2.5520371628693175E-4	5.012532340017666E-4	0.4112169717459954	-0.12485748249510983	-26100.86882496118	-1657.6121102623383	-372.06358160558517
3830000	-30491.68051147565	-4380.266982288353	-26111.413529187295	21.28443888371535	2002.6936433080655	222.33604327140543	2.9282568041870354	11.186415955442527	7.2268256891025615	11.949776186962383	28.30436423212806	1.151736830046939	6.225536848781205	13.206032207813848	6.889434007493613	1.59269281273658	28.0	8.0	29.0	10.0	19.0	15.0	2.0	11.0	2.0	22.0	14.520367140761884	13.182301054831608	0.28525592465593497	0.2524331300933918	0.24912532229178497	0.2131856229588876	0.02330591999326392	0.36706153642649764	0.5103262598228688	0.4896737401771341	0.7654212735757578	1.4692827285368373	5.198825288099553E-4	2.1455796161402253E-4	4.617950391731055E-4	0.4224705874352249	0.0015722293731946545	-26111.413529187295	-1657.6121102623383	-384.47131835831976
3840000	-30458.832978435166	-4366.102902749088	-26092.73007568608	20.557264895006803	2003.4208172967742	213.9924312537356	1.9861240718797026	10.572848334785853	6.090977284638246	8.53062747936933	28.304318160362744	1.8586969956403872	4.819148387344051	15.170311473675751	2.7720900315155417	1.2407809469357618	28.0	7.0	23.0	16.0	20.0	17.0	2.0	9.0	1.0	23.0	13.259924523376856	14.99895912691509	0.28659594805387895	0.25879451935735276	0.24191809816412294	0.21269143442464492	0.006016029005011211	0.26367890813285483	0.5232149346682883	0.4767850653317143	0.7847525655188943	1.4306098208631437	6.173507017939014E-4	2.4757012223327923E-4	5.143149858074057E-4	0.37108707359206977	0.006301639431593261	-26092.73007568608	-1657.6121102623383	-371.9915269673859
3850000	-30478.48680272318	-4373.9917357929935	-26104.495066930183	21.209285902481902	2002.768796289299	215.7721649119034	2.8092999206649103	17.492333200290123	5.203827334889749	5.077139464621192	32.80863329886164	2.6372643761099326	4.288548726866023	19.906577615225366	2.284046006769284	0.999044179494842	28.0	7.0	26.0	15.0	18.0	13.0	4.0	11.0	2.0	22.0	16.777507810511985	12.62594465070806	0.2824688324521983	0.26235605123997113	0.24245963920465904	0.21271547710317112	0.07828669625915234	0.2186822890713349	0.5354116531177585	0.4645883468822444	0.8030460152274763	1.394013151913426	5.985939502927307E-4	2.8264680883798525E-4	5.044180037619896E-4	0.4522403628203722	-0.018228619202650613	-26104.495066930183	-1657.6121102623383	-374.9203880705634
3860000	-30458.67149830921	-4369.145771778101	-26089.52572653111	20.74441354588722	2003.2336686458937	223.84404044111298	2.3535453206872794	10.307628995160085	5.106851437011065	10.390027150700101	23.317619905916022	2.022613271052254	9.889330727175055	23.047864388977576	5.707274646511357	0.6962139494420551	28.0	9.0	26.0	17.0	14.0	14.0	2.0	13.0	2.0	21.0	12.881612462673226	11.09703532131125	0.28161851594182674	0.2551255068049193	0.25523738893350023	0.20801858831975328	0.013810257711952592	0.289019452468381	0.5086473232493604	0.4913526767506421	0.7629030928127419	1.474320434885705	5.716121551923047E-4	3.3913512049727824E-4	4.900420270621538E-4	0.5527203698508187	-0.005334906682173151	-26089.52572653111	-1657.6121102623383	-373.8321669778639
3870000	-30476.18272533198	-4370.99240415617	-26105.19032117581	20.5162116237681	2003.4618705680127	214.11029612263215	1.9912882007410553	12.514995876127587	5.848083375491259	7.26149625918789	62.7271562172307	1.3832344493818955	7.149028613382864	6.531957968206348	1.1737630357036686	0.7377365643459981	29.0	14.0	21.0	17.0	13.0	14.0	1.0	18.0	3.0	16.0	14.296791465940558	14.11598546193921	0.2799535536000281	0.2575285670541467	0.2480217019617064	0.21449617738411844	0.028401667095553477	0.30511348961368523	0.5121975083047542	0.48780249169524836	0.768227896532371	1.4636679837595477	5.613905528710491E-4	2.699647791449881E-4	4.993984490054128E-4	0.46395267886493347	0.07607924275920505	-26105.19032117581	-1657.6121102623383	-371.13078219736633
3880000	-30438.588123181886	-4347.909386262103	-26090.678736919785	20.671171265539094	2003.306910926242	210.1161992578812	2.29630821969247	8.701626621552904	5.186313982181066	6.974660183802331	23.325590612655343	1.9966442723284805	10.142120691233863	14.249219988726965	6.276495267337915	0.542614449525932	27.0	19.0	14.0	16.0	19.0	14.0	4.0	7.0	7.0	19.0	14.747646990562979	11.778719324138095	0.28193414281921014	0.26231025947589953	0.23997390923057724	0.2157816884743126	0.0642851189804122	0.28811956680712153	0.5062191437370009	0.4937808562630018	0.759261147647181	1.481606270180868	5.814784512546349E-4	2.8506987274307214E-4	5.29812532671663E-4	0.5175207229237827	-0.019809952471265123	-26090.678736919785	-1657.6121102623383	-353.7054778938823
3890000	-30443.940731050123	-4355.510850771472	-26088.42988027865	20.786789407176567	2003.1912927846045	214.1452427173118	2.159600511071127	7.4230760322151115	2.2056446426856158	6.9841796027556144	32.93487593240645	2.7925314327869004	3.821624909111053	13.102751986817964	6.712703982248529	0.9768321105149728	29.0	17.0	12.0	16.0	18.0	13.0	6.0	10.0	6.0	19.0	14.310593703731428	12.20975095218393	0.28445051271603633	0.2512034210683186	0.25120198479894584	0.21314408141669874	0.03249118364011658	0.25141649722094656	0.552825286695009	0.4471747133049944	0.8291641412962916	1.3417629515108738	5.584144770305191E-4	2.574270480068316E-4	5.059210038421204E-4	0.43945918862077343	-0.024061098084318944	-26088.42988027865	-1657.6121102623383	-361.9315814024827
3900000	-30465.76808251978	-4358.917256606113	-26106.850825913665	20.938564116518275	2003.0395180752625	216.15795064154403	1.396104187720693	11.205356034958397	1.740080091502224	4.556933112983359	25.58136319772568	2.5023448863330966	11.88172053372966	28.509499351049666	13.659080141585344	2.0048278045427903	29.0	17.0	12.0	18.0	15.0	16.0	4.0	7.0	6.0	22.0	12.646915489549295	12.63714874031059	0.2776183849281886	0.26474459886274787	0.24337209310480987	0.21426492310425327	0.004416896923765455	0.34448606821567607	0.5266162237682008	0.4733837762318029	0.7898540451792944	1.4204041371206326	5.957479815043421E-4	2.6338791561467015E-4	5.332134835995115E-4	0.4682866344165338	-0.007842666010457626	-26106.850825913665	-1657.6121102623383	-357.08920795443294
3910000	-30479.291945686215	-4373.149079807741	-26106.14286587847	21.308352034702303	2002.6697301570787	216.42836387935895	1.3702627607018607	10.702356701759566	2.6750958576119204	9.353410328005063	24.253268883090076	4.7349392540856785	9.010706883288911	14.828711073659704	23.687685990133986	2.156380436946628	29.0	20.0	6.0	21.0	16.0	15.0	2.0	2.0	14.0	21.0	17.561234878816823	11.760024869562404	0.27837552190317605	0.26088101504961664	0.24052166431911748	0.2202217987280893	0.08602878454792078	0.219814494201285	0.5203974572692932	0.47960254273071046	0.7805267254851906	1.4390637577209595	5.499945326173869E-4	2.1901487978749675E-4	5.024118881079026E-4	0.3895488951175674	0.03786992513011791	-26106.14286587847	-1657.6121102623383	-374.3453967530787
3920000	-30470.43187580035	-4362.927061979137	-26107.50481382121	20.806589502068757	2003.171492689712	215.71235921089905	1.331573758327131	7.478751319332552	2.101870583587326	7.222885800665645	31.407204574307734	1.7744280227716382	4.62163412638784	6.568211581667061	20.961465475067047	1.3879555219023423	29.0	18.0	11.0	18.0	19.0	13.0	2.0	2.0	10.0	24.0	15.66630427288578	13.539014512982245	0.27828884523699987	0.25534273673649405	0.24832115930858714	0.21804725871791844	0.02897464720244334	0.27071787058488844	0.5387331214262431	0.46126687857376003	0.808027774354871	1.384046973173122	5.56392997093091E-4	2.185695168316317E-4	5.244622893891905E-4	0.3799418221837148	0.003134064613208718	-26107.50481382121	-1657.6121102623383	-365.8971138419873
3930000	-30510.78161779869	-4398.002130108187	-26112.779487690503	22.17988000201629	2001.7982021897647	229.44134434113442	1.8126757110381695	10.609155815526778	2.8071550532334832	7.971326076471926	31.48430822497175	4.299698116636939	3.764271170087893	11.632502963160194	29.291365117276282	1.3331779569136941	29.0	21.0	8.0	18.0	16.0	6.0	9.0	4.0	14.0	21.0	14.261079302006559	11.270499191277302	0.27934983160085536	0.25954855273172395	0.2475271807353004	0.2135744349321198	0.08273197390880323	0.3068259671590195	0.503768243822403	0.49623175617760007	0.755585124910884	1.488960278816473	5.035204751511589E-4	1.6674099536026192E-4	4.8154196782754715E-4	0.3144951826925842	-0.03399028322166766	-26112.779487690503	-1657.6121102623383	-399.9419635260631
3940000	-30493.880828400568	-4385.523327028021	-26108.357501372546	20.861556940562203	2003.1165252512187	226.87201303897584	2.2287758994536877	14.667452305189284	2.3602865414958925	6.294796763507672	23.584705423108684	12.804580211974255	8.061385692342576	5.437556804138323	13.67384026035113	0.8443251435314869	27.0	16.0	15.0	18.0	16.0	8.0	5.0	5.0	14.0	22.0	13.316562950843334	14.072627400030695	0.2787109810229736	0.2609735657470763	0.24202458817807262	0.21829086505187686	0.09813614892659339	0.24905617330664337	0.5272893251189934	0.4727106748810094	0.7908636073628043	1.418384473601576	5.114863255385536E-4	2.095257689882198E-4	4.855622056338212E-4	0.3579244618013098	-0.03104367525159321	-26108.357501372546	-1657.6121102623383	-388.85782173554435
3950000	-30478.072274075428	-4373.07117647747	-26105.00109759796	21.174835820893275	2002.8032463708876	222.74722207213617	2.4975758282456346	14.428616907711886	1.3421581466447239	7.002297485501787	18.699825841440386	9.502608260553831	2.0193509291941703	10.486032477545498	9.146441072633198	0.7609194963469051	29.0	13.0	16.0	18.0	15.0	7.0	11.0	6.0	11.0	20.0	14.860753229669562	11.601091197822532	0.27892052945392043	0.2644968271921384	0.24040781267408923	0.2161748306798513	0.047010891456306915	0.3011958708652179	0.5086912791524704	0.49130872084753224	0.7629690208003617	1.4741885437019278	5.546083785447758E-4	2.6227165274173296E-4	5.100556002404173E-4	0.46651057038358934	0.005640098346429907	-26105.00109759796	-1657.6121102623383	-375.3646465640529
3960000	-30490.880895078393	-4383.739165726087	-26107.141729352305	20.80086259094773	2003.1772196008333	224.20600301856678	3.4440673253296894	14.286032425116774	2.644181501755755	10.2866630097106	18.453433088320555	5.807252894871063	2.3940203072799955	6.103041549450667	12.75489096064855	1.0397623887447205	29.0	15.0	14.0	18.0	14.0	7.0	10.0	7.0	12.0	20.0	14.621297830537461	11.83535237793806	0.2832197592890738	0.26143348163542557	0.2417771894015735	0.21356956967392648	0.07694351163890131	0.3045640963586166	0.5051747081030062	0.4948252918969954	0.7576946336029741	1.4847401348588884	5.220678770679656E-4	1.624354610544017E-4	5.036688757593853E-4	0.31873366826443744	-0.12492894594053718	-26107.141729352305	-1657.6121102623383	-390.01193952400746
3970000	-30484.231224595504	-4392.205408431357	-26092.025816164147	21.240630306190987	2002.73745188559	239.52730514883646	4.150444270423899	15.121309507995436	1.3690448988816446	10.292255027808896	37.67209009570814	8.4391420249865	4.210501230545781	3.477187974756245	20.285090334865657	1.365806492911254	28.0	18.0	12.0	18.0	13.0	5.0	6.0	11.0	14.0	21.0	12.313244461356641	11.256858983261811	0.27987768483381603	0.2557399079455715	0.2466536305322491	0.2177287766883627	0.020249164894378967	0.39539675611021136	0.5322637486617944	0.46773625133820795	0.7983245787123043	1.4034585464051916	5.195540931892618E-4	2.0640749275180288E-4	4.72282594106266E-4	0.40094536838490685	0.0322429159375537	-26092.025816164147	-1657.6121102623383	-390.6591989710801
3980000	-30516.048773956412	-4402.441169042148	-26113.607604914265	21.367657395040222	2002.6104247967407	237.37972376034202	3.6639647000553706	8.705806848446867	1.741138137156917	8.566560823590466	31.025992178625856	3.8426263498635094	5.664374095604698	10.867301128904787	17.21100146427988	1.4074727451729243	28.0	17.0	9.0	24.0	13.0	9.0	6.0	7.0	10.0	23.0	15.168846834495817	11.657328487849554	0.2800168249960101	0.2629388459840929	0.24259565794716706	0.21444867107272936	0.07224245225150319	0.3175648776211801	0.5160613865036802	0.4839386134963223	0.7740231980968839	1.4520742856764148	4.90872045499317E-4	2.0562597822396513E-4	4.7596810437943566E-4	0.4166537627985348	-0.03321249095611107	-26113.607604914265	-1657.6121102623383	-407.0026130330153
3990000	-30493.021928570775	-4380.028566733028	-26112.993361837747	21.10122299305009	2002.876859198731	230.32643110563265	2.7311865148977117	10.76508473827713	1.1331650652736898	6.472350193648266	18.888378703453185	5.46591337484309	4.201296025901752	7.298840803267694	27.67661399014786	1.0980298892625093	27.0	18.0	13.0	18.0	23.0	5.0	8.0	5.0	6.0	23.0	15.04409973391172	15.484023010159834	0.2824863879593995	0.25344373235834566	0.2522254517866925	0.2118444278955617	0.03400388331527971	0.3967868719111026	0.5192837177865636	0.48071628221343893	0.7788562649182615	1.4424055709565857	5.112664229902873E-4	2.420730393062098E-4	4.788482405868067E-4	0.4990832494239398	-0.09796873651576177	-26112.993361837747	-1657.6121102623383	-382.3614204082363
4000000	-30469.577141347	-4367.920456975639	-26101.65668437136	20.600478599197135	2003.3776035925837	218.94882617296977	3.6909389336286735	10.544660529716353	2.3710678946488186	10.518828221271288	24.535581327855635	5.021778372159857	3.0628405667769587	5.887475989273562	35.56352754114999	0.8119648069466983	30.0	16.0	12.0	17.0	21.0	3.0	8.0	7.0	9.0	23.0	14.615064298795838	13.221831829879767	0.2871770125711293	0.25898041495509627	0.2445654095479517	0.209277162925822	0.0031876765829722854	0.257680691629062	0.507067636228598	0.49293236377140454	0.760533773131441	1.4790603395725694	5.58187108373662E-4	2.453924751646497E-4	5.020974799932963E-4	0.4406916650920306	0.07717879233213738	-26101.65668437136	-1657.6121102623383	-369.85639327203745
4010000	-30469.64704963141	-4382.644108363825	-26087.002941267587	20.62138589365853	2003.3566962981224	223.10380542296843	2.547240824336483	11.478507339114145	1.4217781008835702	7.687018909354967	29.300500229323355	4.6044882134587555	2.6878285251793823	11.678962562421427	17.546857848214657	0.5365829892797606	29.0	17.0	12.0	18.0	17.0	10.0	3.0	13.0	6.0	21.0	11.904593713995062	14.85119872278424	0.2829074758904101	0.25459025122928686	0.24844263590648866	0.21405963697381364	0.00921763281221178	0.43931724700462715	0.5504952689331101	0.44950473106689254	0.8256694256542122	1.3487542491318214	5.534480097604577E-4	2.2996992507823662E-4	5.010155348932928E-4	0.4187860725265654	-0.041209546755699766	-26087.002941267587	-1657.6121102623383	-384.1181322471459
4020000	-30477.89954875053	-4369.078469578815	-26108.821079171714	20.87414369306557	2003.1039384987153	217.74600811432464	2.053751825825404	8.768187407222916	1.673558516633388	6.339241047562359	28.605502475616237	1.1722019426455026	5.000372255006256	8.45662716017762	15.42439929241197	1.3491921537921068	28.0	22.0	7.0	19.0	19.0	9.0	1.0	4.0	16.0	21.0	13.163444156523282	13.102044540230398	0.2817997319498707	0.2564986171242413	0.24827452337761316	0.21342712754827417	0.10513745960661655	0.2523012406803073	0.5447507498100936	0.45524925018990875	0.8170534137234413	1.3659908743348477	5.735233101225009E-4	2.2273776770721126E-4	5.196947669057006E-4	0.35513478877729415	-0.00631128738212149	-26108.821079171714	-1657.6121102623383	-372.51145860168003
4030000	-30484.998842522524	-4380.871904322032	-26104.126938200494	20.93784195284898	2003.040240238932	221.80900773449625	2.086652792167778	9.42180525597828	2.7957893982467055	7.232908964040246	26.16916660406401	1.7521470706575144	2.520651274312865	5.475985821228302	13.414885371276068	1.1085776026103267	27.0	23.0	6.0	20.0	19.0	1.0	8.0	4.0	19.0	19.0	12.012427542092048	11.312476651673826	0.2823567208870008	0.25873545925121566	0.2451543167504131	0.2137535031113697	0.027399821000926146	0.34787582843444	0.5496165237897483	0.450383476210254	0.8243514252302994	1.351390953851702	5.023416435131114E-4	1.881832687525403E-4	4.8788708231492533E-4	0.36212049731696855	-0.008344683330461102	-26104.126938200494	-1657.6121102623383	-388.4671317691049
4040000	-30470.57263767636	-4384.788174756673	-26085.784462919688	21.1785164853786	2002.7995657064023	223.23705184433422	2.5737776900738614	8.189113573220943	5.560649909871921	7.1293461890453775	22.71603207374444	1.601469803542749	5.447879518248275	9.866428212851801	17.029551972450527	0.7044517425221353	28.0	20.0	13.0	15.0	19.0	1.0	12.0	3.0	15.0	20.0	17.836882667245494	13.178101133363079	0.28681637792903314	0.25073980288547537	0.24518855648673982	0.21725526269875114	0.027637700107356576	0.27228486428877113	0.5205029622057269	0.47949703779427527	0.7806849688074952	1.4387471865672286	5.220274399465309E-4	2.6240713544091395E-4	4.8800727202182167E-4	0.48186728997064954	0.005961554283226558	-26085.784462919688	-1657.6121102623383	-390.92051709378217
4050000	-30496.650253536543	-4395.088421805785	-26101.561831730756	20.90443601951933	2003.0736461722615	226.1602341634246	2.961347463612978	11.176615199116663	4.748108677600379	7.154366422533773	22.89813184379485	27.530804407488755	5.8575222250362575	23.97522672272365	12.191601534270161	1.4148071729576068	29.0	19.0	13.0	15.0	15.0	4.0	13.0	2.0	16.0	20.0	15.433379151239494	13.162832978907746	0.2759539711694298	0.2564794679713272	0.2537245296385096	0.21384203122073286	0.1584668060584214	0.29592363510636155	0.5189843508440442	0.48101564915595785	0.7784072544626968	1.4433038316596791	5.393504944259657E-4	2.4551885850455604E-4	4.882606976856649E-4	0.45055493164413396	-0.0012015354597615224	-26101.561831730756	-1657.6121102623383	-397.63643681700296
4060000	-30486.749402241956	-4381.008089804012	-26105.741312437945	21.01286253134907	2002.9652196604318	214.40809910905054	2.252015667992986	5.702563742322304	2.2074875641455542	5.8470161843824915	35.40317590100719	30.788654011600524	5.017086336236205	3.526347607471088	13.080776809420705	1.2260566342774621	26.0	23.0	7.0	18.0	13.0	7.0	9.0	3.0	19.0	21.0	19.16202302248688	12.176877234899496	0.28355855152379394	0.24842890967963502	0.24765675771737797	0.22035578107919257	0.02980291797082521	0.30398350623050135	0.52043309659527	0.47956690340473185	0.7805801797171716	1.4389568207100059	5.480235873198778E-4	2.614586426417176E-4	5.148373581653678E-4	0.47240271829849717	-0.07184286113818625	-26105.741312437945	-1657.6121102623383	-384.96906866074374
4070000	-30490.433357922633	-4381.345668968778	-26109.087688953856	21.23003030000111	2002.7480518917798	218.50102229911448	2.030155800554195	7.661365721016054	2.8091170885675605	6.666534602750486	19.426003632665335	18.575520293924388	4.572433976155474	14.484049540637896	11.86433302947299	1.1473231304100573	28.0	22.0	8.0	16.0	21.0	1.0	13.0	8.0	11.0	18.0	16.155268777539117	12.505342585570911	0.2876344307968789	0.25853778667293537	0.23844695034677973	0.2153808321834055	0.05199522717962419	0.18732470778005383	0.559916845484789	0.4400831545152128	0.8398005329301355	1.320484487927222	5.218155346315931E-4	2.5318443904521137E-4	4.97436250825052E-4	0.4313280811029391	0.17052460779863554	-26109.087688953856	-1657.6121102623383	-387.72655184965186
4080000	-30454.81603252769	-4373.909598361067	-26080.906434166624	20.75734298852277	2003.220739203258	211.60750995719343	2.5903207090975187	13.917156615004433	2.977820675032473	6.398202352085806	24.886713066028406	28.319312973693325	4.856220852713482	12.05963260540024	12.171058043477084	0.955704499601294	28.0	18.0	12.0	18.0	12.0	5.0	14.0	10.0	9.0	20.0	14.513974109577669	12.33004202159506	0.28444845678700365	0.2584218471716815	0.24341187275499798	0.21371782328631633	0.02321403237500197	0.2845851444946174	0.5245755332375046	0.4754244667624972	0.7867932817658622	1.4265272985340938	5.50117409546054E-4	2.8529409794195685E-4	5.230065062305263E-4	0.49229619169264777	0.07737543192647316	-26080.906434166624	-1657.6121102623383	-376.89660154432545
4090000	-30473.41384744935	-4375.4955143916195	-26097.91833305773	20.384607640741255	2003.5934745510397	214.9302286405528	2.2345636424060276	11.837544028820709	1.995457919938858	8.29454796519605	31.42338416831641	7.7279309737992135	4.070082961044529	9.179131658217953	18.59016479856098	1.162274307154467	29.0	19.0	7.0	23.0	16.0	4.0	11.0	8.0	8.0	21.0	12.422564157212086	10.093310647391455	0.28469838110752316	0.25022901099255285	0.24695783615616523	0.21811477174375818	0.017329349931243514	0.362584905718945	0.5062843179793305	0.49371568202067123	0.7593589003114972	1.4814107126478726	5.499390993760639E-4	2.6211496355688405E-4	5.116338537939353E-4	0.48624506015524516	-0.08205999028171944	-26097.91833305773	-1657.6121102623383	-378.7083619918587
4100000	-30480.27089645029	-4358.298182193128	-26121.97271425716	20.473675605466983	2003.504406586314	212.18337644393557	1.9323439182187792	8.981279115407053	3.5940687035235594	8.094404866180739	27.17549988045586	8.565542055492905	3.406568876264259	7.6065492657150156	14.817191109583671	1.1669354484871561	25.0	21.0	12.0	18.0	17.0	3.0	14.0	5.0	11.0	20.0	15.299605608750301	12.492445984235198	0.28164547154259845	0.25794150992555237	0.24778889652474698	0.2126241220071016	0.038504134548903786	0.32713501342914136	0.5446625039320703	0.45533749606793217	0.8169210566850873	1.3662556590962227	5.401736546582881E-4	2.3195540535001977E-4	5.072372639091516E-4	0.3954425862466542	-0.013793427327732673	-26121.97271425716	-1657.6121102623383	-364.2488010398416
4110000	-30461.237059111936	-4371.049180124753	-26090.187878987184	21.122224343271153	2002.8558578485097	221.4408836346921	1.7121405824845715	7.721111004570211	1.6708273912524338	6.442054127120585	35.74148470310942	2.163522295057564	4.172015345763012	7.609678623171678	20.659443331975176	0.7864029007249073	28.0	20.0	9.0	19.0	21.0	5.0	10.0	6.0	7.0	21.0	12.888123885608147	11.338303338811102	0.276637487060179	0.26443380351228213	0.24487629624739138	0.21405241318014684	0.05988303771577286	0.27228955564301494	0.5350178019352434	0.4649821980647591	0.8024552910232688	1.39519491579538	5.42560687672716E-4	2.5738019840316557E-4	5.040491255428845E-4	0.4562078294012926	-0.02620250040215752	-26090.187878987184	-1657.6121102623383	-374.5090151407278
4120000	-30450.692688777206	-4369.986458451824	-26080.706230325384	20.97731013968415	2003.0007720520969	220.8698858868439	2.121508397260532	9.747170961386205	2.286525469979725	8.437913217923992	25.252319686901743	1.0809841181416675	2.227378964359885	8.927049872719682	35.04251096628434	0.7367437732618026	25.0	20.0	12.0	19.0	21.0	3.0	6.0	12.0	7.0	21.0	12.877372207871764	10.95437697612364	0.2740969500702478	0.25975949006698507	0.2511953269027329	0.21494823296003357	0.03647743089252031	0.3378273196253336	0.5475072289476067	0.452492771052396	0.821187764506708	1.3577199648373228	5.446865354907504E-4	2.8061573069103725E-4	4.996127607409964E-4	0.4963799572067443	0.05079005771303835	-26080.706230325384	-1657.6121102623383	-372.2870792125845
4130000	-30482.46637776651	-4384.299476369725	-26098.166901396784	21.195133858855453	2002.7829483329256	220.9876379075178	2.0717795672171797	11.745605895004458	3.1960976913938572	7.894747808824548	20.978042546073908	7.461937954554946	9.43095110578453	11.500968360777783	21.925652353245546	0.6584713252631667	29.0	13.0	15.0	19.0	23.0	11.0	2.0	2.0	11.0	21.0	13.923980132694181	12.21475417049472	0.285294344067373	0.2597633436546431	0.2436862164384038	0.21125609583957944	0.11761822671687978	0.29117759118735487	0.49216179990617814	0.5078382000938244	0.7381770082148591	1.5237858089330587	5.824628255355713E-4	3.565073548614427E-4	4.951975442810371E-4	0.60672079818628	0.012319116797575354	-26098.166901396784	-1657.6121102623383	-388.4653323634358
4140000	-30480.470938759656	-4387.05206311707	-26093.418875642586	20.942727411885162	2003.0353547798957	219.2798560618807	2.4683799367878825	9.927728830916081	5.489059975886748	6.682514325273878	22.66080362507959	4.781985067738282	22.877467403342603	20.428975231432748	11.490105506290107	0.74397222090969	29.0	17.0	6.0	21.0	23.0	12.0	3.0	1.0	14.0	20.0	14.719701232343782	13.561128438243658	0.2786271221353303	0.26106370058559597	0.24902806717131284	0.21128111010776007	0.05021980321567549	0.37700564509542966	0.5177640181042462	0.4822359818957562	0.7765769182377756	1.4469654815921529	5.969630355336091E-4	3.160034491560027E-4	5.418840807421649E-4	0.49256865811506123	-0.01926923239701205	-26093.418875642586	-1657.6121102623383	-389.98221145896855
4150000	-30482.900149007808	-4384.595896599421	-26098.304252408387	21.300710689476237	2002.6773715023046	222.71193101643527	1.6312126530493465	6.514492693248771	6.530671541186361	7.820363937442844	20.49977246663145	3.292212072982683	9.0554694312054	20.699172582729133	5.940301121348859	0.8497105837679496	25.0	19.0	7.0	23.0	23.0	9.0	4.0	12.0	1.0	23.0	14.77949415183623	10.434742969352993	0.2788688316289363	0.2549069168378852	0.25370773303663113	0.21251651849654662	0.023126294801437266	0.260028349541284	0.5526290397143877	0.44737096028561446	0.8288697970195642	1.34235179725753	5.822898175299558E-4	3.3829004426476296E-4	5.113577567149398E-4	0.5332956560705747	0.05215200279168279	-26098.304252408387	-1657.6121102623383	-392.55910613381286
4160000	-30477.521032467517	-4389.3407207537375	-26088.18031171378	20.540097810321303	2003.4379843814595	226.4787214883359	2.2016446267230476	7.173571445200562	1.978166836921107	8.327594863731836	39.14713822632395	10.94236601216848	23.941920205682152	21.098073324059015	0.9112059301421404	0.8511029679941436	26.0	21.0	6.0	23.0	15.0	19.0	4.0	8.0	8.0	16.0	14.500755592741438	11.978232888869744	0.2784946490712223	0.2646576714844856	0.24716652946514522	0.20968114997914614	0.014903502199565375	0.26265987402128066	0.5374715891640375	0.46252841083596447	0.8061356443454738	1.387832243675229	5.338006580437755E-4	2.3124505846380488E-4	5.025355537206326E-4	0.3898087246163879	-0.1521352886211783	-26088.18031171378	-1657.6121102623383	-394.2949084361444
4170000	-30480.676827857198	-4379.474690133888	-26101.20213772331	20.625128157239633	2003.3529540345412	216.44795213913883	2.7132277536429408	11.674652048780516	9.171719331432225	5.723883458153347	23.757847989317263	3.997971430613417	10.234471520185329	14.053712274554664	1.9964508702528205	0.6183700510324566	26.0	16.0	5.0	28.0	19.0	17.0	5.0	10.0	2.0	18.0	13.023734012198016	11.673764332195052	0.2849462786837217	0.25046861231489537	0.2483708476944211	0.2162142613069611	0.016221317658965582	0.34445783540722563	0.5283859445551101	0.47161405544489193	0.7925083901449242	1.4150940296486652	5.297630519310098E-4	2.488099376608859E-4	5.098326270613587E-4	0.42183295405291665	-0.07568464327941093	-26101.20213772331	-1657.6121102623383	-386.78723034045987
4180000	-30485.06519100849	-4368.866421508409	-26116.19876950008	21.132048944278345	2002.8460332475026	222.07664644686872	1.9584544310864989	11.3096164443719	10.380878663693728	6.071189149256443	26.89431777907329	2.8650510405954734	6.027243023547335	13.680667989261377	3.2042229579645527	0.7369696315237889	29.0	10.0	4.0	33.0	17.0	15.0	3.0	14.0	2.0	19.0	10.285487416413266	11.412733809183411	0.2781643433119126	0.2592267373130283	0.2436109494370377	0.21899796993802068	0.003877426714691909	0.2363305196758256	0.5130697967412376	0.4869302032587642	0.76953621275778	1.4610506526084734	5.183927847236401E-4	2.2914990232910103E-4	4.972395811725359E-4	0.4003046219268805	0.03884528351184411	-26116.19876950008	-1657.6121102623383	-375.4998799659236
4190000	-30453.140462644216	-4369.666576474388	-26083.473886169828	20.543057393251566	2003.4350247985294	211.43144029397433	1.3593380086085887	4.579482683548015	14.079640307017153	7.251766910197339	30.000916891216296	6.670436874773596	4.982872665785423	16.61651305672337	12.368651245921061	0.7716797043404157	24.0	9.0	7.0	38.0	14.0	20.0	1.0	9.0	4.0	20.0	16.769538632711615	15.124126876431523	0.2847133059892029	0.2542964103760424	0.2469620988263933	0.21402818480836067	0.03978607896081063	0.3458559934859721	0.5168925698724744	0.48310743012752716	0.7752698622072872	1.44958029168038	5.857346619828655E-4	3.556383476936476E-4	5.220637890739718E-4	0.4992650764444287	-0.07695880923491917	-26083.473886169828	-1657.6121102623383	-373.6552867302887
4200000	-30454.322440884323	-4370.680448107422	-26083.641992776902	21.492543016945557	2002.4855391748354	214.98547403768325	3.5169702412353687	2.489925228397378	7.575025552535321	6.3607990201294795	21.434470648264533	4.673066566848226	11.036734860068254	13.661291162354685	0.9178026320024986	0.7566635567142966	26.0	3.0	18.0	30.0	16.0	17.0	8.0	8.0	10.0	10.0	14.544530585781166	12.971686384896536	0.28385410160406843	0.2581223108364689	0.25054605519177475	0.20747753236768723	0.010033500925241733	0.32817183241764136	0.5135594535864022	0.48644054641359885	0.770270632668233	1.4595814205739948	5.574492891385215E-4	3.286436634515636E-4	4.963650535452779E-4	0.518341338179225	-0.03102848022336714	-26083.641992776902	-1657.6121102623383	-381.1075815652516
4210000	-30431.85399775244	-4350.45031153878	-26081.40368621366	20.974509655868495	2003.0035725359123	210.5346841072543	1.685414897427247	1.6346560036344715	6.2153347553756975	4.306015071762094	20.71986526396461	4.090277514840556	8.474902008940049	25.87868490045696	1.3013945422138469	0.5685764683823015	23.0	2.0	20.0	31.0	18.0	15.0	7.0	6.0	12.0	12.0	10.70992988424466	12.331241355296882	0.27902828869238067	0.26428391765942216	0.2420255232725257	0.21466227037567076	0.048875927144395113	0.48184671611970875	0.5100223750122304	0.48997762498777075	0.7649654869210402	1.4701945452570306	5.704087618102334E-4	3.5913222675719794E-4	5.261928998221907E-4	0.539940223758076	-0.06761795927518363	-26081.40368621366	-1657.6121102623383	-359.68035255109015
4220000	-30453.51955177547	-4356.674029663508	-26096.845522111962	21.017857937259265	2002.9602242545216	215.61583440662372	2.629591736677024	5.801961613642234	7.607390300182217	3.4057895967654974	29.79385842716415	3.9273849497587565	9.658349230738578	21.969027499329226	0.8241227260620265	0.6277844741158978	28.0	1.0	18.0	29.0	15.0	19.0	7.0	8.0	6.0	15.0	17.69947836164298	12.051142711512522	0.2841436185437485	0.25556745139684867	0.2466005587266798	0.2136883713327224	0.041355715415615925	0.26787620110134613	0.5276064555333423	0.4723935444666589	0.7913392606551212	1.4174329129964875	5.65716569574788E-4	3.092590106272183E-4	5.298610892673097E-4	0.5083199634953859	-0.06123075095511465	-26096.845522111962	-1657.6121102623383	-361.13451258646506
4230000	-30431.090736510774	-4348.509336196603	-26082.58140031417	21.215704299052447	2002.7623778927284	215.12172380837978	1.710886081333912	2.921827647184748	11.676901115302636	5.298578277263303	22.123092678625902	2.3521833115608106	9.093611383364424	16.416467179253722	0.9420801119319456	0.8068078819776423	25.0	4.0	15.0	32.0	19.0	16.0	4.0	9.0	8.0	14.0	15.352283058862355	12.794672218411995	0.28790916582268844	0.26218316436888467	0.2342266038646347	0.21568106594379158	0.06320771702582531	0.2987614842580417	0.5284582113553622	0.47154178864463897	0.7926167806994401	1.4148771906541544	5.309166304130602E-4	2.886206604360005E-4	5.008458665474889E-4	0.5094257035746423	-0.13729203316319055	-26082.58140031417	-1657.6121102623383	-356.1479066725808
4240000	-30475.634361287564	-4366.2740594643665	-26109.3603018232	20.802924846379447	2003.1751573454014	219.0004555961949	2.1240379872133324	3.7299050763544095	16.786515466957457	6.232612460279611	27.380141260158204	3.8616107142563467	10.25030717831508	19.846576001895432	2.7330380448208875	0.8673831023078189	25.0	4.0	15.0	33.0	14.0	19.0	9.0	5.0	6.0	16.0	12.09175401980096	12.182897701487747	0.2820105338977369	0.25980951109822564	0.248734859249635	0.20944509575440184	0.01532116777048791	0.410155420650351	0.5316044665245899	0.4683955334754108	0.7973357435046473	1.4054367449033889	5.096440715195821E-4	2.007525528273369E-4	4.8369202566194314E-4	0.3745588086701466	0.08267236252180615	-26109.3603018232	-1657.6121102623383	-371.9311678135005
4250000	-30472.89837228912	-4373.0089900223775	-26099.889382266745	21.190516187915073	2002.7875660038658	216.78424144895993	1.3224666308986235	2.734641768413531	9.471613625636833	9.617266458981131	26.883523117033125	4.9374187657132635	6.2334425030598535	18.946581580345057	1.5014867364510176	1.284393754617473	24.0	5.0	13.0	34.0	16.0	17.0	6.0	9.0	7.0	15.0	13.092071918251602	14.39379068105814	0.27573990170012846	0.26541801417367	0.24564705897167669	0.21319502515452424	0.07396162428683543	0.36392260324488507	0.5130560942408663	0.48694390575913427	0.7695156608361738	1.461091767427341	5.293191857821179E-4	1.8741397236201295E-4	5.114236049910125E-4	0.35253024125820637	-0.007461095922162912	-26099.889382266745	-1657.6121102623383	-381.87798093944406
4260000	-30456.37876754383	-4369.371056570368	-26087.00771097346	20.66340648559555	2003.3146757061854	223.9558906204399	1.4084852138126454	5.82352066071215	19.591269475862013	6.923823003612509	31.303385496587204	2.930700259977915	11.254720980462306	9.228769654749009	2.342736598975062	0.8529854158273353	26.0	5.0	13.0	30.0	18.0	19.0	11.0	3.0	7.0	14.0	12.723392144325611	11.114733949576099	0.2852915502203371	0.26335035826917474	0.24156430361216757	0.2097937878983201	0.06418038566097693	0.3809345618322293	0.5314567892031664	0.4685432107968344	0.7971142472338469	1.405879855734053	5.509167339206731E-4	2.320783657687402E-4	4.954718900930901E-4	0.40131856829061235	-0.06742630897723212	-26087.00771097346	-1657.6121102623383	-374.57319405052374
4270000	-30438.60324112267	-4366.559756381691	-26072.043484740978	21.237616632951763	2002.740465558829	217.9334044997621	1.614605872720171	5.66829517067586	12.05886065190282	6.782354621355041	30.20792341932261	3.2983900888878046	9.427914853388913	15.16030590909416	8.948919947839086	0.5509785520741648	29.0	4.0	14.0	30.0	16.0	19.0	9.0	2.0	5.0	18.0	11.236331597453626	15.718902729692019	0.2840966701488939	0.26115936774727905	0.24520524762179752	0.20953871448202907	0.025756163373818537	0.3403389942081287	0.5527060080731495	0.44729399192685154	0.8289852392843008	1.3421208510766438	6.176810036740408E-4	3.669247344444831E-4	5.204316264959399E-4	0.5785319805766445	-0.06297415159693272	-26072.043484740978	-1657.6121102623383	-371.7632756875882
4280000	-30451.121913513834	-4357.069918146951	-26094.051995366885	20.863721114577903	2003.114361077203	214.960961703733	1.4731416238208181	7.753067009610364	8.720222383668222	5.8894594731101675	33.43805039576866	2.070527923931819	11.26851734930002	33.362228927308855	3.6011920767316923	0.41038016556478346	27.0	10.0	13.0	26.0	18.0	16.0	8.0	5.0	3.0	20.0	14.47457977215191	15.501997345978214	0.28508510076279353	0.2568662595963317	0.24717390279675047	0.2108747368441238	0.016391542383560446	0.3490473542111738	0.516120913899035	0.48387908610096575	0.774112481244455	1.451895671700014	5.933610353490652E-4	3.3151112327205743E-4	4.996459533767044E-4	0.48245703658951616	0.025567158238426688	-26094.051995366885	-1657.6121102623383	-356.917837279148
4290000	-30458.055842474594	-4368.500056743803	-26089.55578573079	21.06846471050143	2002.9096174812794	219.89670795210768	1.7894765393550247	7.316832009585498	7.834270111085334	6.883078760260222	16.658295974265684	2.7431014540436487	5.0022411411951015	19.176261604650104	19.581235563136666	1.2736919116755	29.0	12.0	11.0	22.0	19.0	14.0	4.0	3.0	10.0	22.0	14.705380236486404	12.358824405607464	0.27993797780126134	0.2604158303435459	0.2436259734427902	0.2160202184124021	0.00562741356574919	0.3945209719892716	0.5451046294732602	0.4548953705267402	0.8175841859838529	1.3649290463575379	5.317109524874884E-4	2.961423645173168E-4	4.701822191293042E-4	0.5132678422700226	-0.015591580428665748	-26089.55578573079	-1657.6121102623383	-374.5547398539217
4300000	-30442.321728014475	-4362.267721390608	-26080.05400662387	21.00386849350622	2002.9742136982748	217.55943959809508	2.0592766459862153	13.51867345856825	6.043406115919419	5.2209231195502355	23.906099651227173	2.833597782183734	11.007017690370356	14.170663610371488	26.0989780098023	1.477261743322958	29.0	9.0	12.0	26.0	18.0	17.0	5.0	2.0	6.0	22.0	14.386041432561983	12.289370058349324	0.28213699872289943	0.2604727949891497	0.24873441074437183	0.20865579554357855	0.04654625604378879	0.34330641278560176	0.5316927808048963	0.46830721919510376	0.7974682031372958	1.405171754898633	5.480411755364776E-4	3.1714205798105536E-4	5.087580354515484E-4	0.5375799445341557	-0.10031567841340339	-26080.05400662387	-1657.6121102623383	-362.5736212469295
4310000	-30452.34453467933	-4367.054430773662	-26085.290103905667	21.017789980675705	2002.9602922111053	224.6803163201547	2.942640703904595	9.285193653325376	4.305083228048704	7.629551474288587	26.992967772015202	1.6584248358172409	3.283179327351563	11.260786817162879	38.579594551081335	0.7178697549790848	29.0	13.0	15.0	20.0	20.0	11.0	2.0	7.0	7.0	22.0	15.624769848494033	10.830129516224506	0.27817123143526756	0.2583984198509891	0.2492339358879951	0.21419641282574772	0.028007095184992566	0.35739556182116977	0.5443761996584326	0.45562380034156735	0.8164916384892963	1.3671147248166067	5.308804921828384E-4	2.650262195182338E-4	4.952088619269612E-4	0.44823374245199876	0.07295537010170954	-26085.290103905667	-1657.6121102623383	-370.3549513721968
4320000	-30441.326526217163	-4356.866298358762	-26084.4602278584	20.81482585681659	2003.1632563349642	215.99874647524743	2.2771603371123854	15.688479317838494	5.343356419069628	7.1971534162674455	20.284044925106883	0.9444382107192565	2.394032507887837	6.482837822329774	22.325918750949935	0.5328293278514544	29.0	11.0	15.0	21.0	20.0	12.0	2.0	8.0	8.0	20.0	15.740343030534154	10.564285354073677	0.2853319294669085	0.25822637286190825	0.24712815415323355	0.20931354351794923	0.03653907809843036	0.30589165055435547	0.5466653212075074	0.45333467879249256	0.8199250152707903	1.3602461376745631	5.656829520199349E-4	2.8604746729033397E-4	5.079413185589044E-4	0.4520755417354129	-0.11266244174153087	-26084.4602278584	-1657.6121102623383	-360.01602003943856
4330000	-30456.79618242159	-4369.722357618288	-26087.0738248033	20.759982354921334	2003.2180998368597	223.71683726863873	2.0474968685389126	11.559832001980215	4.231076212489089	5.9589137006300685	20.411693005848715	1.6553841718283175	1.999709155007585	7.698178514868158	12.800680034416333	0.7230501791184272	29.0	12.0	14.0	21.0	18.0	12.0	1.0	10.0	10.0	19.0	13.110318768753256	9.98361623570693	0.28487415212777556	0.2565245571713391	0.24927770600737945	0.20932358469350532	0.008317570718370287	0.2557265332260566	0.5338182569492265	0.46618174305077364	0.8006561336543591	1.398794191364898	5.075939091515428E-4	2.1921747239074968E-4	4.7444922446160615E-4	0.38184418857834485	0.035067161006370945	-26087.0738248033	-1657.6121102623383	-376.9775504495165
4340000	-30487.115315777708	-4372.393264761623	-26114.722051016084	20.507031112262002	2003.471051079519	221.7184456942304	2.0155918959547696	13.905913896017598	5.098626070358809	9.439560922183599	23.681327038578704	3.714644575690406	6.842057856151272	6.236379483416682	15.820767821742525	0.45202263110894725	27.0	13.0	18.0	17.0	20.0	12.0	3.0	8.0	10.0	18.0	13.038273523353633	12.301894470742015	0.2813781732462347	0.25927403225308115	0.24612398345104963	0.21322381104963398	0.008441518316691644	0.19019070225427256	0.5046174112685893	0.4953825887314107	0.7568587627369378	1.4864123229839419	5.099879022704371E-4	2.497890135419119E-4	4.931368625691351E-4	0.4543084580000784	-0.03789060054393524	-26114.722051016084	-1657.6121102623383	-377.00126810755364
4350000	-30483.46147995549	-4383.3596776873255	-26100.101802268167	20.724206615806597	2003.2538755759742	223.0496244265121	1.9408518086460265	12.196552445133303	4.672532956022562	8.978514368807673	24.13033352254899	3.346522691142517	7.557450928374493	10.954220651283286	16.44179614584108	0.5732782344371635	29.0	12.0	18.0	17.0	22.0	6.0	2.0	11.0	10.0	19.0	11.822636939491893	11.870834133027365	0.2844667663734782	0.2613646071695432	0.23904496875988657	0.21512365769709146	0.06408109948627097	0.31708573199394857	0.5271747540560727	0.4728252459439277	0.7906917660608769	1.4187282479764796	5.228523912802345E-4	2.2035825494884438E-4	5.031854671745027E-4	0.4022519227586329	-0.0012437910396690681	-26100.101802268167	-1657.6121102623383	-388.0238284831701
4360000	-30471.394565076094	-4365.485714887605	-26105.90885018849	20.43622224096255	2003.5418599508184	213.2236212348455	1.9058901878836612	7.427296649286351	4.684879908198188	7.7215870131037105	19.420090826215613	5.89065108994404	4.773028355803582	13.293987624384503	10.762272377632875	0.9246233238323918	27.0	17.0	14.0	18.0	26.0	2.0	4.0	13.0	3.0	22.0	17.978024413840973	10.367823228485253	0.2859937586231897	0.25735455189249573	0.24403020555984634	0.2126214839244676	0.028565693111896637	0.36290825232016716	0.5337007149691003	0.46629928503090023	0.8004798363731688	1.399146880078031	5.515329150204648E-4	2.7419457672340066E-4	5.046480041942718E-4	0.4612866772617154	0.00991252876553974	-26105.90885018849	-1657.6121102623383	-373.6617106833545
4370000	-30485.324124236904	-4371.787727613342	-26113.536396623564	20.636804191404003	2003.3412780003769	210.53523893218107	1.6893171472419615	7.558047159321814	3.5401650037197925	6.191742159219726	18.724249763459774	2.6591608492624337	2.0727727317629694	15.825293695363758	7.136088861881875	0.752634326888067	28.0	16.0	9.0	24.0	27.0	2.0	2.0	17.0	2.0	19.0	17.25506295933867	11.35745516289708	0.27352855467220044	0.2618336215878486	0.24546969198965712	0.21916813175029326	0.053111052185527245	0.37820553664159146	0.5468290990742457	0.4531709009257549	0.8201706602105311	1.3597547166095347	5.834444211528515E-4	3.374316310267886E-4	5.280242515887349E-4	0.5755538414329272	8.844698109047545E-4	-26113.536396623564	-1657.6121102623383	-377.04672369993875
4380000	-30453.944013232816	-4360.470475411637	-26093.473537821177	20.982999816358564	2002.9950823754223	210.59471880943323	1.2847474861422385	2.302510856521987	14.43991432061003	6.096726222775304	22.025478680162422	2.577337595477798	7.221745482442019	12.700544735094818	2.818308239333974	0.5335266097639595	25.0	5.0	12.0	33.0	26.0	7.0	1.0	14.0	4.0	19.0	13.015270406612608	11.227142083558368	0.2726760171293063	0.26139657603049743	0.25042419028568613	0.21550321655450957	0.05501569959013553	0.3286280438223402	0.5336740236469882	0.46632597635301254	0.8004398029526437	1.3992269682987455	5.836261745128278E-4	3.119602459359973E-4	5.260174886807257E-4	0.4740605937009624	-0.06333953316770984	-26093.473537821177	-1657.6121102623383	-368.1932397765042
4390000	-30491.36548358518	-4370.539541262839	-26120.825942322343	21.86442706141233	2002.1136551303687	216.97489808650175	1.8645170146966297	6.710504176988858	9.357977698365291	4.070181298852492	16.411868524171663	6.442112734062707	6.716757768234156	21.630210039882193	13.295053222124215	0.5958619284043615	25.0	4.0	18.0	29.0	21.0	2.0	10.0	10.0	6.0	21.0	16.508952187928447	12.558217722238767	0.2741821442878662	0.2660675572543779	0.24662949550003965	0.21312080295771568	0.021273686391670564	0.6264515606991601	0.5097999173088864	0.4902000826911143	0.7646318300587236	1.470862037169573	5.371478161039817E-4	2.812050759899314E-4	4.792600784313102E-4	0.49225071418063837	-0.15126064448142687	-26120.825942322343	-1657.6121102623383	-375.8868504427534
4400000	-30494.357317246846	-4380.041099102333	-26114.316218144515	20.398476055249603	2003.5796061365313	220.3510501989447	1.8081191804834977	7.597075028584851	14.231179413682913	5.463745687437382	19.422683115784224	9.685515887164552	4.86645878272913	17.995594117335347	6.107169089913714	0.5537504540145071	27.0	1.0	18.0	30.0	20.0	4.0	6.0	22.0	1.0	17.0	15.61578262698311	12.27557776183352	0.28536750317206355	0.24902557639808431	0.25263191937196017	0.21297500105789138	0.09199745320659108	0.3077865726792893	0.5342009857099885	0.4657990142900124	0.80123017571051	1.3976458006880828	4.888825087093182E-4	2.3312484312054126E-4	4.5841166195930626E-4	0.41634946864951283	-0.052916204085644555	-26114.316218144515	-1657.6121102623383	-385.6764214116177
4410000	-30464.9459063166	-4374.28734471365	-26090.65856160295	21.346177627563755	2002.6319045642172	226.22826966117822	2.1056941008002945	4.072245271022166	20.781379161768644	4.974006884251114	33.90361894212126	8.529850480126191	5.231731982799692	18.934604885969485	3.4261362453005177	0.647412675506154	26.0	4.0	13.0	32.0	16.0	9.0	8.0	15.0	3.0	20.0	12.690630312458119	11.892405651403115	0.28243133524625524	0.260596028239244	0.24332553342487673	0.21364710308962342	0.08369536681297711	0.26278418748642274	0.5299915509640106	0.47000844903599026	0.7949165854488238	1.410276352955253	5.477888872594816E-4	2.704183418934115E-4	5.071299156511782E-4	0.48338773942375257	-0.023295124154736762	-26090.65856160295	-1657.6121102623383	-376.71192795090246
4420000	-30466.889846053396	-4375.379874832624	-26091.509971220774	21.152533257278026	2002.8255489345029	223.53268173988118	2.1351967205909803	7.789659912072413	9.461147610020914	5.638486413992514	34.83304132496137	23.3591067278885	3.5924481041357645	15.287986944990157	18.463687850756887	0.5885667232839125	25.0	2.0	16.0	33.0	16.0	5.0	12.0	13.0	3.0	21.0	12.241218522430499	11.562262178350945	0.27691669260346224	0.2589433013319386	0.250336643879554	0.21380336218504456	0.008924083163604065	0.3317999276350384	0.4984410929760715	0.5015589070239294	0.7475951096866145	1.504944576295833	4.879395090887611E-4	2.929605142958182E-4	4.5894355505640406E-4	0.5254302737795297	-0.004676975340151911	-26091.509971220774	-1657.6121102623383	-376.85490319953965
4430000	-30489.598687127465	-4381.940979713558	-26107.657707413906	20.367418533369268	2003.6106636584116	230.52968803536643	2.217948033833592	3.585848670915922	12.34030954672936	5.194183392968692	27.850645167404522	18.81777562000671	2.600707209092009	14.603076434402826	6.279856853654849	0.49426272400782234	23.0	4.0	16.0	33.0	15.0	8.0	6.0	19.0	1.0	21.0	14.254735918163185	14.944260485399553	0.28381142531516823	0.26117943593819376	0.24049128584868268	0.21451785289795475	0.06399245427011874	0.34915886369485033	0.5442996489403913	0.45570035105960943	0.8163768226298955	1.3673444178522913	5.118537830407194E-4	2.0956965677185294E-4	5.019044840673967E-4	0.3736366253164066	-0.06649500996139636	-26107.657707413906	-1657.6121102623383	-385.0130943128877
4440000	-30487.316768136778	-4372.166821177496	-26115.14994695928	20.834854462787515	2003.1432277289935	225.7213852873519	2.2673890359352713	8.295200524008996	16.811636648705203	5.476773164428346	29.72556821611576	3.828640348868955	6.45577617153374	18.219089053514978	6.563200833197987	0.5707611123471857	25.0	4.0	15.0	31.0	15.0	4.0	12.0	15.0	3.0	22.0	16.622756771551206	13.277201729825773	0.27899810931403174	0.25321913707476296	0.25116252154688246	0.2166202320643223	0.04083259591881666	0.4091952892898647	0.5556524200972937	0.44434757990270723	0.8334044640460877	1.333280041486441	5.139159569733275E-4	2.2026819659197035E-4	4.7957219339182886E-4	0.3807152254064538	0.03131054236906305	-26115.14994695928	-1657.6121102623383	-375.43659257755144
4450000	-30496.34139210508	-4374.1569914090105	-26122.18440069607	20.82093069567864	2003.1571514961022	209.5932409609582	1.5604165289427823	1.9095507094776105	7.816788926692047	5.201311772374841	18.46778696520627	13.918152004229684	5.137890178322856	21.51595509635464	10.810555982128069	1.5280271940816987	23.0	2.0	25.0	26.0	18.0	4.0	12.0	13.0	4.0	19.0	12.790602674725847	13.512050394319639	0.2841032406106585	0.2685610394263136	0.2350829855675492	0.21225273439547823	0.06288239413086845	0.24961008016371025	0.5462429960657742	0.45375700393422685	0.8192915839283376	1.3615133386405627	5.678939701040338E-4	3.05243856618765E-4	5.137439248230607E-4	0.49989800779153926	-0.042873825852485815	-26122.18440069607	-1657.6121102623383	-380.93698503312777
4460000	-30473.58670949028	-4363.228236019618	-26110.35847347066	20.995114204864564	2002.9829679869163	204.4203094474739	1.5153085420015309	6.843678677880146	7.81550722334059	7.348603340064632	19.14079813195708	13.513935693808229	4.729002600299262	19.782107980462126	10.867203978995699	0.5229662574799451	29.0	2.0	22.0	28.0	12.0	5.0	12.0	15.0	1.0	20.0	14.01574511116928	11.439809367949128	0.2822470369795813	0.2638715738137834	0.24672655566850135	0.2071548335381335	0.0434413486865609	0.24862267952272005	0.526721853175252	0.4732781468247489	0.7900124751909112	1.4200871924885723	5.939459320005562E-4	2.756204009223475E-4	5.428955830925793E-4	0.4439025215769661	0.08488288909480741	-26110.35847347066	-1657.6121102623383	-369.1953715779571
4470000	-30454.321672282502	-4362.5184196195105	-26091.80325266299	21.251335346270917	2002.72674684551	217.01761374870463	1.9672345162750358	1.9091524114034792	9.005176267951017	6.7464811465422985	33.427012150285115	53.54389811554062	3.884571889045791	17.863988631500977	1.9256963467062347	0.8170135205324022	22.0	7.0	20.0	27.0	12.0	2.0	19.0	16.0	3.0	18.0	15.54809267765927	11.85070065095005	0.28714120850682895	0.2530054010654929	0.2477522180203395	0.21210117240733817	0.06858422705947852	0.22416344833778212	0.5131262372499344	0.48687376275006616	0.7696208659873883	1.4608813009405857	5.34007705935758E-4	2.4160863014786415E-4	5.079234139086781E-4	0.4350796069490923	-0.04759208912750859	-26091.80325266299	-1657.6121102623383	-365.92544497456925
4480000	-30465.400120784252	-4377.14377775795	-26088.256343026304	20.588753804675665	2003.3893283871053	218.94970842843887	1.7595487239245429	2.82385737562194	9.190482656004525	8.593979637098073	29.870223927939644	44.309521548679776	5.580918520923808	18.261434071027782	0.9807860685247052	0.4158087840142266	28.0	1.0	19.0	28.0	6.0	9.0	18.0	16.0	3.0	18.0	13.97083516825507	13.254593161447696	0.277285574865432	0.259688769286034	0.2494244263982957	0.21360122945023782	0.004682692507682707	0.24062636803811605	0.500418338254005	0.49958166174599566	0.7505607136893024	1.4990117845232986	5.499151471801574E-4	2.0841284535508882E-4	5.183790985178492E-4	0.37823235308761427	-0.04295939752962718	-26088.256343026304	-1657.6121102623383	-384.36063693218966
4490000	-30516.42865624495	-4393.978158222037	-26122.45049802291	20.974185564969112	2003.0038966268119	229.30983615744367	2.7140222800783422	3.5875029751725083	10.81889063256265	7.3612880821797715	27.917612470397422	22.86013166556261	5.2848671069646125	13.66383416106539	0.6772950875977717	1.3369211698273944	21.0	8.0	18.0	29.0	7.0	8.0	18.0	15.0	6.0	16.0	14.154590793793721	14.419104278077002	0.2838539732810966	0.25854206968396076	0.24794234514450444	0.2096616118904376	0.04667524758127039	0.4746401382618538	0.5149004231037879	0.4850995768962132	0.7722819079574567	1.4555577958832437	5.012851267885159E-4	2.2510212960747953E-4	5.021914651570086E-4	0.4508501369865172	-0.12524683850887772	-26122.45049802291	-1657.6121102623383	-401.00892400527414
4500000	-30485.15570246327	-4372.608050776443	-26112.54765168683	21.098714310704864	2002.879367881076	216.47451822148437	2.3405932264225657	4.540253675149385	8.023269903773944	4.140473114574688	21.34076692763392	26.822825065995048	2.9842902259576087	17.0379367818971	2.6342359488081857	1.1205704157715857	21.0	2.0	22.0	29.0	11.0	10.0	13.0	15.0	3.0	20.0	12.970174030737137	14.222535527480732	0.28927578482913824	0.25707041340954845	0.24226892539038594	0.21138487637092682	0.031124217708694724	0.31381878098749416	0.5281193673123608	0.47188063268764	0.7921085598623863	1.415893903741258	5.353200443819013E-4	1.8782004396051294E-4	5.191130384969577E-4	0.349086870442762	0.004308120570558564	-26112.54765168683	-1657.6121102623383	-377.60578513520767
4510000	-30480.687364795278	-4383.062700098061	-26097.624664697218	20.573994408238605	2003.4040877835423	217.84263836576224	1.8771071806102093	2.2937469763487286	7.637991323939624	6.191305827638017	10.760007186973171	31.75705710047642	7.70593849085251	25.113026438783628	2.2533004506490495	0.6288176884365441	23.0	2.0	16.0	35.0	4.0	17.0	12.0	12.0	3.0	22.0	15.642408293333657	12.315343086062677	0.278369999840426	0.2629775711077452	0.25055082227113556	0.2081016067806927	0.09844685232335444	0.375426177871098	0.5177908987497277	0.4822091012502728	0.7766172356180847	1.4468848253002178	5.541509056033483E-4	2.492801792313106E-4	5.30760554071264E-4	0.4651222067720611	-0.07336424760098802	-26097.624664697218	-1657.6121102623383	-390.9062707389442
4520000	-30461.899158130625	-4368.661563779688	-26093.23759435094	20.577593896168423	2003.4004882956124	218.32456115928656	1.5549385145398293	4.623726370046231	11.978461066724963	5.861537641270786	20.225938054658553	34.83532935849415	3.39389893966809	13.573786916672594	1.0179235434541472	0.5427889120592451	27.0	6.0	8.0	40.0	1.0	12.0	14.0	16.0	2.0	20.0	15.428871803209836	11.499755802396995	0.2870775307219543	0.25400455259278215	0.24841080640372443	0.21050711028153848	0.05140911608855927	0.40241534852775146	0.5247800885856418	0.4752199114143589	0.7871000874848982	1.4259135232478373	5.581531886335577E-4	2.707125323014556E-4	5.16824360526009E-4	0.45479486502342953	-0.05911558506714214	-26093.23759435094	-1657.6121102623383	-375.48100398804337
4530000	-30445.507695313965	-4367.747104823306	-26077.76059049066	20.95707481911433	2003.0210073726666	216.4915350330897	1.2347491161754818	4.135774731314338	9.931542018308308	8.146486254723696	22.642505700971924	28.42964346759312	5.5749504651350685	15.080795878101693	1.398258249607757	0.814219094146538	27.0	1.0	16.0	31.0	1.0	17.0	17.0	17.0	4.0	15.0	12.892561918577112	13.006985036269748	0.28021366787995566	0.2575122164341663	0.2504905473837613	0.21178356830211603	0.012576174641483423	0.25082918682769595	0.4943557654453974	0.5056442345546031	0.7414676636825855	1.5172027406382043	5.583921919619742E-4	2.634699267703652E-4	5.233921896304666E-4	0.4583749263501067	-0.1074002554946593	-26077.76059049066	-1657.6121102623383	-376.422501220418
4540000	-30456.326061274252	-4371.450408517777	-26084.875652756476	20.719074529363397	2003.2590076624176	214.60764715228152	1.6535841616858258	6.502963632871958	7.750740751334258	7.91239110278388	8.54632403439924	20.297611917257402	4.24461115069938	21.616063905690627	1.6254111432333003	0.8429012361232286	24.0	2.0	9.0	37.0	2.0	22.0	13.0	15.0	4.0	18.0	17.46582086018262	14.141526088965737	0.2777710328856292	0.25417212528181676	0.25398585997025386	0.21407098186229961	0.07374019154519695	0.3223865402534176	0.5179941504039343	0.4820058495960663	0.7769220859702362	1.4462749617919886	5.559831750706939E-4	2.67340530648521E-4	4.997774766369142E-4	0.4950261784988981	-0.0377704769843726	-26084.875652756476	-1657.6121102623383	-378.0545569024686
4550000	-30480.913900687567	-4377.224140405423	-26103.689760282145	20.740980929361488	2003.2371012624194	209.83620360954032	2.163993719915634	8.340334789532692	8.110853437271183	5.827133712735125	12.494826990331049	20.767720572726454	6.6157223812263	18.687101740641307	6.705059540293134	0.3411761749622277	28.0	1.0	6.0	40.0	2.0	19.0	12.0	19.0	3.0	16.0	15.780135622785162	12.977106985844223	0.2816410714978	0.25884406728033954	0.24452069968745738	0.21499416153440248	0.024334031988789574	0.1977857499377299	0.5207198064775036	0.4792801935224969	0.7810102062717176	1.438096537947209	6.093695155346088E-4	3.020387782979035E-4	5.517673542375102E-4	0.4786475515028044	0.017887886037506816	-26103.689760282145	-1657.6121102623383	-384.45114766034527
4560000	-30482.002748929866	-4369.379074316095	-26112.623674613773	20.52367440737619	2003.4544077844048	208.8036756356792	2.0457855980896626	1.446542958497062	3.527943638563112	9.658056665093119	19.64795535977987	19.835734980297953	8.394626249323549	23.73176491679097	1.11164381201936	0.40765455511591436	25.0	1.0	2.0	47.0	7.0	18.0	12.0	14.0	6.0	14.0	12.182995517858835	14.857957166703796	0.28471737841715195	0.25364868494148884	0.2430363715575107	0.21859756508384795	0.031535813875100877	0.4051775856685494	0.5195908663101534	0.4804091336898473	0.7793169467067798	1.4414839613545565	6.0451951017574E-4	2.4190580595738492E-4	5.402699156797163E-4	0.3955988016098624	-0.06617844851704513	-26112.623674613773	-1657.6121102623383	-379.84984001244834
4570000	-30464.31629237381	-4354.329179220814	-26109.987113152994	21.062412173428406	2002.9156700183526	206.8701391300877	1.8840865290042035	0.8825374937479338	2.848786996384122	7.116553168312923	8.978902653775187	18.614865650683377	3.6015753971609374	10.485110003176258	0.9901026094603089	0.5010995390264458	20.0	5.0	1.0	39.0	14.0	17.0	14.0	15.0	3.0	18.0	15.413437178040907	10.799765513077523	0.2846704338858894	0.2612858494061001	0.24607589304407634	0.2079678236639336	0.011631791218221771	0.30731630842807267	0.5324298726170087	0.4675701273829915	0.7985737424716133	1.4029600858218092	6.162649563161637E-4	3.0943475860455323E-4	5.367222983608073E-4	0.502814734490451	0.011363216508316589	-26109.987113152994	-1657.6121102623383	-368.33439563290517
4580000	-30450.021858369684	-4358.733114041825	-26091.28874432786	20.754706265367798	2003.2233759264132	199.05514118487466	1.2706180302787378	2.9093129928209054	5.412188940801399	7.788209662407259	9.233560764230562	24.027596769938686	3.079980537766641	20.62028721767924	10.459048186870232	0.6972222623060124	25.0	2.0	3.0	35.0	13.0	21.0	12.0	15.0	1.0	19.0	15.613752226468511	13.546023519765782	0.275419784914171	0.26009615949196657	0.2508403171873369	0.21364373840652487	0.06970814685701618	0.3090607355093148	0.5374297079555931	0.4625702920444071	0.8060728281229311	1.3879579096670234	6.729203466918348E-4	3.731763494145331E-4	5.712427231862973E-4	0.5484072697061504	-0.009488277628897392	-26091.28874432786	-1657.6121102623383	-364.24185680296205
4590000	-30469.8450582199	-4368.520966684971	-26101.32409153493	21.0767273426176	2002.9013548491632	211.6084456653168	2.1989441900761313	14.149711139948836	45.15595056257481	6.568365818197372	9.610921562981838	18.268122043715383	2.479701383802987	15.355332008787416	7.098508171464744	0.8752855437402906	29.0	8.0	1.0	38.0	1.0	23.0	11.0	12.0	2.0	21.0	13.232841645790753	13.64024503805919	0.2787283026743445	0.25960685643355197	0.2516293237847127	0.2100355171073903	0.05423727653654431	0.35375095463071043	0.522716861742543	0.4772831382574572	0.7840055226109124	1.4321043056339244	6.042728968065687E-4	3.0603409992288535E-4	5.423239792357542E-4	0.49693651037716047	0.007361683123548792	-26101.32409153493	-1657.6121102623383	-367.6175153093846
4600000	-30451.586185413536	-4357.6475198938515	-26093.938665519683	20.493779211891884	2003.484302979889	209.48001653264396	2.2460491225785035	13.958373894069252	13.522920045524621	4.529960974972225	7.772717624089579	22.86050428591528	2.1912797875523724	15.470751935637972	9.252688855670689	0.6281109291715951	32.0	9.0	2.0	31.0	5.0	18.0	12.0	13.0	3.0	21.0	14.021473726418622	10.51117531869166	0.2759834190892968	0.25706034744421186	0.2501275545691263	0.2168286788973645	0.037917695143026	0.25884511264934634	0.5214225019915298	0.47857749800847027	0.7820641557499761	1.4359880761338266	5.695034813976296E-4	3.026117647797428E-4	5.31725044264314E-4	0.5467256164917661	-0.08255952903710047	-26093.938665519683	-1657.6121102623383	-358.8295232830158
4610000	-30448.966330682764	-4379.279958853702	-26069.686371829062	21.588061982897738	2002.3900202088832	217.36861139808815	4.057772866779192	10.483540969832946	1.1688506219195893	3.9361886248898013	6.264504128076536	19.58657384763176	1.7465836496717166	12.040009076874915	11.279558935114999	0.8928666909649641	30.0	14.0	5.0	24.0	2.0	23.0	10.0	10.0	7.0	21.0	16.905309091030915	13.52915483201284	0.2790407545086681	0.2543992858598216	0.2525026371766743	0.2140573224548354	0.05841165801261976	0.4310301160156222	0.5365782024421452	0.4634217975578552	0.80479568350806	1.390512880949965	4.853560604071274E-4	2.9096085388650295E-4	4.6487210040745765E-4	0.586002094227943	0.0169637345746057	-26069.686371829062	-1657.6121102623383	-382.86290757402656
4620000	-30459.921992358017	-4371.567706532027	-26088.35428582599	21.058184389416894	2002.919897802364	220.19494767409074	2.4106710444550794	13.606569259069872	3.4292139229759204	7.193044668272143	4.687661828296835	22.541912383237378	3.12081719948603	13.976506031495022	4.616575437475733	0.6474812503931943	33.0	14.0	10.0	15.0	3.0	21.0	14.0	12.0	6.0	18.0	13.625670789807238	9.944544745839986	0.27723574164451875	0.2624456511413175	0.24874680954143233	0.21157179767273082	0.07191551728586443	0.45785148419720223	0.5253319338204719	0.4746680661795286	0.7879277816792103	1.4242576928329407	4.8066165950668907E-4	2.1365803690883626E-4	4.818391626660056E-4	0.4222699598763075	-0.10471595815862919	-26088.35428582599	-1657.6121102623383	-375.7801526326756
4630000	-30452.34991602277	-4374.101779195923	-26078.248136826845	20.693550473442514	2003.2845317183385	215.5458336784826	2.8211221054316105	12.499566149186519	0.8506826782603681	5.2841692946748084	16.960046349814434	33.176565561407884	4.331899566691875	10.26099561498559	7.927242621208045	1.4640844267130433	33.0	14.0	10.0	19.0	3.0	17.0	14.0	13.0	6.0	17.0	14.08731242796747	12.476694457871805	0.2816853961993404	0.26718322414631335	0.23999835518707185	0.21113302446727378	0.0037747636180930017	0.36485450411028486	0.5274492772003657	0.47255072279963484	0.7911035141351455	1.4179045319357801	5.034613985362759E-4	2.261845024095244E-4	4.932847568570281E-4	0.47110099335241495	0.007525887192432932	-26078.248136826845	-1657.6121102623383	-376.5503444189499
4640000	-30451.47101634187	-4365.960638493385	-26085.510377848484	21.279391904604907	2002.698690287176	224.78672927814077	2.7726480273888625	10.190875292834244	1.6204107008980762	6.9350934713652865	22.941087833394036	33.89066464138466	2.619657291365407	14.470546864812855	0.9717996358532106	0.7771415301996409	28.0	17.0	13.0	17.0	4.0	14.0	15.0	17.0	6.0	15.0	12.782426836964772	13.921099904882876	0.28209142035207097	0.2606396502750352	0.24404165984562964	0.2132272695272636	0.0551913730278415	0.22756011364594625	0.5485775745021134	0.45142242549788714	0.822793139973338	1.354508356560683	5.325371466912911E-4	2.383593103858735E-4	5.01876058821468E-4	0.4416628717497091	-0.05757027197701504	-26085.510377848484	-1657.6121102623383	-369.7614403061039
4650000	-30480.32192463248	-4381.413336178031	-26098.908588454447	21.30013266013858	2002.6779495316423	227.030039977311	1.9677312379276732	9.424200762925157	1.719296735624923	6.232138446993277	8.590620749108195	34.819857568694225	5.128854723733088	12.452633767604588	8.910666272297929	0.9815652117136163	29.0	18.0	11.0	10.0	8.0	17.0	15.0	19.0	2.0	17.0	17.16457443434086	11.06397014663812	0.2791733461182796	0.26024589445828517	0.243556696282627	0.2170240631408076	0.020848390076044155	0.2329661728565883	0.5056785168263326	0.4943214831736681	0.7584502794417378	1.4832284396321784	5.108543318126137E-4	2.594260596109537E-4	4.8355808741960187E-4	0.5240710372650486	0.014631534802007825	-26098.908588454447	-1657.6121102623383	-386.10745293633573
4660000	-30512.10989108438	-4393.1755913710895	-26118.93429971329	20.630857238538358	2003.3472249532426	230.16315334276476	2.649106740304732	12.929092228148509	3.642760449978307	9.783048231570477	5.533444113893548	23.138477163775278	5.735550417239287	14.292536768564675	7.287125998558952	0.4713366252775067	29.0	17.0	11.0	7.0	11.0	17.0	14.0	22.0	1.0	17.0	17.766220754859344	15.565757527847413	0.2873023776539507	0.25989659531017273	0.23922995672874717	0.21357107030712877	0.010810201217101613	0.3152172619961005	0.5096866037511301	0.49031339624887044	0.7644618748466964	1.4712020383574251	5.192056868367861E-4	2.2135512869925003E-4	4.932430813365656E-4	0.4412214296441618	0.05181947747931356	-26118.93429971329	-1657.6121102623383	-397.167093664737
4670000	-30476.502256021733	-4396.443756106868	-26080.058499914863	20.968273845812377	2003.0098083459686	231.73120581476877	2.956496022119705	11.275698486388743	1.3543965475322126	7.726453974716689	12.999414598521966	28.57409426760644	5.730597158264701	16.057802895704068	5.964714551112349	0.8365700624593085	29.0	20.0	9.0	6.0	14.0	17.0	11.0	18.0	2.0	20.0	12.490547625011583	12.110667415498426	0.28352023837405355	0.25870309450664186	0.24265346764504495	0.215123199474259	0.04206343102673842	0.3259441730086553	0.520890915996835	0.4791090840031652	0.7812668477117506	1.4375831180089633	5.739728020661359E-4	3.298792201666341E-4	4.995710573668335E-4	0.543862020539067	-0.013382274304537277	-26080.058499914863	-1657.6121102623383	-400.57577268519253
4680000	-30479.89623296896	-4380.610105914435	-26099.286127054525	21.01223247232347	2002.9658497194575	227.22577460362538	2.3330529612433475	10.289936499938186	1.762526094632186	9.067908024575017	8.94053333906482	31.26059225951048	2.579797659453911	11.293088878030515	3.479455159785091	1.2118696961413082	25.0	23.0	10.0	5.0	17.0	13.0	17.0	16.0	1.0	19.0	18.295983294485954	11.469571849429459	0.28210303210805415	0.2591972703484062	0.25093412092784	0.20776557661569905	0.01957436632888306	0.2365365793800046	0.5422163981677399	0.4577836018322601	0.8132522245342891	1.3735952827207227	5.187924996769551E-4	2.846388612176485E-4	4.658640979937642E-4	0.5107706531166313	0.033277091779305046	-26099.286127054525	-1657.6121102623383	-384.1498087000746
4690000	-30487.540609623982	-4390.843435755628	-26096.697173868353	20.84123804208412	2003.1368441496968	223.29328396540234	2.5865368588799242	9.537622725881906	1.4678543394812151	3.5208700776773703	15.71361257314112	46.639669692179304	4.989192071914992	18.091459271140828	1.5977702852373485	1.1664017285705761	28.0	19.0	8.0	3.0	21.0	15.0	22.0	9.0	3.0	18.0	16.68402273905795	11.21260633509508	0.2824570012520069	0.2630237809827696	0.24657979349471965	0.2079394242705033	0.049737888201475615	0.2344193301236312	0.5355897849408054	0.46441021505919444	0.8033131891857757	1.3934786613137966	5.407175867948771E-4	2.754589770594429E-4	5.127185840936137E-4	0.48827439313736326	-0.10944516541532956	-26096.697173868353	-1657.6121102623383	-395.32528130975925
4700000	-30494.43859735836	-4384.617843795141	-26109.820753563217	21.639504795305054	2002.3385773964758	230.22429356638847	1.243423258592344	10.271661641069947	1.877564649261134	3.8362681079269736	11.315450938947851	21.250653897050604	5.307717810688809	22.932083740050075	0.43401955512748913	1.806140158491074	28.0	19.0	8.0	3.0	23.0	10.0	25.0	7.0	4.0	19.0	12.369344705584698	14.092069628465484	0.2818563242663133	0.25793699906462686	0.24430426499686214	0.2159024116721971	0.10568281626686764	0.2814547526186657	0.5434159698444937	0.45658403015550586	0.8150514219357415	1.3699959270647315	5.32535621650643E-4	2.6029053431100266E-4	4.785714775226478E-4	0.4789488823041879	0.0075256566058382966	-26109.820753563217	-1657.6121102623383	-386.41523891138115
4710000	-30502.848561617615	-4408.399799415906	-26094.448762201708	21.107341398738388	2002.8707407930426	234.05938528021284	3.440704618591086	11.074375723581664	3.370777900816792	4.490560826457826	13.068216631863054	34.40222727459092	10.160116361603436	16.355134020263826	26.611839386503775	1.2276011578950956	29.0	20.0	10.0	2.0	20.0	13.0	23.0	7.0	2.0	20.0	18.152422307473692	18.134813710698314	0.2826066754809808	0.26185849779279546	0.24621894802128932	0.20931587870493382	0.0634784060801654	0.259474945050911	0.531887992145851	0.46811200785414864	0.797760994092756	1.4045860166240502	5.072321688100273E-4	2.3948179565236668E-4	4.6963427453374515E-4	0.47621333335915533	-0.03995719562021909	-26094.448762201708	-1657.6121102623383	-411.2035076932578
4720000	-30504.23245557176	-4410.35036385457	-26093.88209171719	22.182958854545053	2001.795123337236	235.1811282385977	2.424356402794897	10.54260392278968	6.333797475386558	3.5735045782383312	6.982995050603392	28.138152121916285	12.721616536067756	19.803594356938742	8.137422586827345	1.2957613084161534	26.0	16.0	9.0	7.0	18.0	17.0	25.0	3.0	9.0	16.0	15.067355258423964	12.369087818744415	0.28261357187870445	0.2558693038352741	0.24895755412672976	0.21255957015929108	0.02144831160332021	0.21181773577963192	0.5219475197049545	0.4780524802950452	0.7828516122430024	1.4344127426102598	5.274831216166508E-4	2.6584104704292837E-4	4.631239024342781E-4	0.4919351601900011	0.12119429090801231	-26093.88209171719	-1657.6121102623383	-416.35649359623307
4730000	-30497.59868355832	-4381.654402871758	-26115.944280686563	21.026944651602104	2002.9511375401787	230.22705940377733	2.0829862976460705	11.182349772202631	2.5041301106386453	4.46519456830613	9.598540780251971	24.660675807275442	6.972520445469533	29.804296855834423	8.644142698269249	1.0766346570379817	29.0	16.0	12.0	1.0	18.0	18.0	23.0	4.0	5.0	20.0	14.563874980766293	11.109430276011071	0.26797663118029524	0.26038811865452594	0.25885586631497426	0.21277938385020403	0.05140719886016536	0.2486206747329917	0.5237919688076678	0.4762080311923316	0.7856180397079235	1.4288784102825716	5.04042553504046E-4	2.034754390441666E-4	4.924119178953353E-4	0.3844596376371145	-0.004759853326615201	-26115.944280686563	-1657.6121102623383	-385.73171808146327
4740000	-30498.297085058104	-4378.878177977524	-26119.41890708058	21.26427439933965	2002.7138077924412	227.76054665671546	2.61746073258732	15.053523416907561	1.7312136130174314	0.7613515215263333	6.734459864509287	23.543633501364255	8.321165503626741	24.516652626506307	15.010642504186983	0.7485162142015265	29.0	18.0	8.0	2.0	18.0	19.0	24.0	2.0	5.0	21.0	14.461159827580119	14.61661517908411	0.282991736350149	0.2571860244071652	0.24948652849069985	0.21033571075198526	0.07163686619073897	0.35327440208430394	0.5259634232085562	0.4740365767914435	0.7888749314728438	1.4223628874246865	4.952201544382911E-4	1.9961948831884164E-4	4.973595167801333E-4	0.3933543067697229	0.04860230583076745	-26119.41890708058	-1657.6121102623383	-377.8897393263196
4750000	-30477.640673777067	-4375.699895066562	-26101.940778710505	21.121415181859632	2002.8566670099212	225.45869819720315	2.001420351551192	10.711741098360893	2.203494189295225	4.329429183287287	9.114875129610637	34.156349257651435	6.09334750768754	17.26670871394236	7.683747007050909	0.6342019007759488	29.0	17.0	10.0	2.0	18.0	18.0	20.0	8.0	4.0	20.0	11.495287558294836	11.753914615958232	0.2778996861656407	0.26284976610837524	0.24388773959869006	0.21536280812729328	0.09612580348257345	0.2920785931414902	0.5359620550307819	0.4640379449692178	0.8038715446317267	1.3923616522347397	4.894621455738606E-4	1.793480714587874E-4	4.765411877709255E-4	0.3889085738955152	-0.021298852112214058	-26101.940778710505	-1657.6121102623383	-380.9328667389827
4760000	-30490.478684976435	-4391.308969973665	-26099.16971500277	20.924265493096467	2003.0538166986844	226.87413915466828	2.2209383681152364	11.147754555936794	1.7987827749038954	1.7025536994614856	8.117023159604882	28.819205366901944	9.599008144705653	12.124799203775483	17.82115313841494	1.8921299551062067	29.0	17.0	11.0	1.0	20.0	15.0	21.0	7.0	7.0	18.0	14.715741104798097	9.79733827338479	0.2883649038705887	0.26058585078319046	0.24103576692544457	0.2100134784207755	0.005990938019709259	0.267167839414598	0.5165703422991439	0.48342965770085583	0.7747865638568446	1.4505471464845172	5.000101089530042E-4	2.1465792206799004E-4	4.662976166504198E-4	0.44520411376534097	0.09604182679068987	-26099.16971500277	-1657.6121102623383	-396.13820713066195
4770000	-30463.213947744865	-4381.024813836011	-26082.189133908854	20.86771583147463	2003.1103663603062	223.22922282729397	2.2759219439565874	11.818746829356327	3.386239088769315	6.207436018283834	11.494901864786582	28.00716206766328	10.966617540358799	20.357987126791752	15.171212780689697	0.6758092981986308	29.0	19.0	10.0	6.0	18.0	12.0	24.0	4.0	3.0	21.0	15.091486436866317	13.368784722933576	0.2825278491224527	0.2570674521591975	0.2478475514092738	0.21255714730907524	0.017356158160528237	0.25128124375564725	0.5342191728375286	0.465780827162471	0.8012574539742805	1.3975912295927067	5.400348721022822E-4	2.626289530530903E-4	4.98723295404873E-4	0.5220808898280339	-0.07120320280449939	-26082.189133908854	-1657.6121102623383	-385.2953214031264
4780000	-30477.25382602069	-4384.768646230438	-26092.485179790252	20.855225313542263	2003.1228568782387	221.09441367520324	2.1137760133747476	9.58280133754319	2.827945117069107	3.313540791811376	8.328849790089189	20.536701784522812	8.747103813849026	14.112687801467862	3.263010917122468	1.3370081488618335	30.0	17.0	8.0	1.0	20.0	20.0	22.0	8.0	1.0	19.0	14.296003777760728	11.93239611211824	0.28224667709533485	0.2562483980664069	0.24956000994741862	0.21194491489083897	0.039525084545003863	0.4828353726111481	0.5150142378479259	0.4849857621520733	0.7724526148821601	1.4552162908685842	5.11971301137331E-4	2.2812208542838914E-4	4.817873354991326E-4	0.4708053246734192	0.1245671367195053	-26092.485179790252	-1657.6121102623383	-393.804863169338
4790000	-30486.766412634035	-4375.716675677807	-26111.04973695623	20.52931754006936	2003.4487646517116	218.4264209596195	2.0969709829623913	7.167191004450591	0.8381295352889697	1.5270299881487628	8.298739935245095	31.793369170657613	10.170854688256892	11.747462511882633	18.124676906427702	1.2970419701262377	29.0	19.0	9.0	1.0	14.0	20.0	24.0	2.0	6.0	22.0	13.841800634892078	11.657943923370286	0.28798937494866994	0.2538390916342732	0.24930352963715763	0.2088680037798985	0.1549730303839297	0.35967738178022735	0.5118604078797997	0.48813959212019953	0.7677222908896569	1.4646794650613304	5.487652012809122E-4	1.9081234491804427E-4	5.018335335066927E-4	0.36258118321056565	0.17921762508752836	-26111.04973695623	-1657.6121102623383	-380.9623442661345
4800000	-30470.423309524474	-4379.647552846571	-26090.775756677904	20.672338694847003	2003.305743496934	230.2411539105696	2.51580298631337	9.099297051067026	0.6727725418679052	3.2283569998142747	5.830448820322218	28.209016515299414	6.691300314379603	7.111021451170943	28.18289687722274	1.385980477807874	27.0	20.0	10.0	1.0	18.0	14.0	21.0	3.0	10.0	22.0	13.834663453326444	13.522653912483301	0.2804125446142869	0.259744650291753	0.24485608278606708	0.2149867223078923	0.11086486998838518	0.2311512948472392	0.5231242323240131	0.47687576767598594	0.784616524109041	1.430881976335128	5.242943016092686E-4	1.7701868661142714E-4	4.93908359617487E-4	0.35727746994760157	0.04072842594960479	-26090.775756677904	-1657.6121102623383	-382.08011047510877
4810000	-30483.562200793953	-4389.069078016635	-26094.493122777316	20.51832907629703	2003.4597531154839	233.5274318060099	2.3682042783760897	14.585463181551289	1.4595140452698045	4.647751968923512	8.551963464088256	26.593384052875244	5.678390709173956	8.937203712346694	21.180476448225484	0.7548933120070777	28.0	20.0	7.0	1.0	20.0	16.0	13.0	7.0	15.0	19.0	13.372000809854942	15.940610113971253	0.2849829887634004	0.258785723632846	0.24484255420958145	0.21138873339417136	0.006682340782090585	0.2863114225623662	0.5200973265090292	0.4799026734909699	0.7800765694049601	1.4399643102851878	5.046734826082032E-4	1.5731123334616358E-4	4.751211649466573E-4	0.3258415580549803	-0.001413831245773514	-26094.493122777316	-1657.6121102623383	-391.6230610210082
4820000	-30487.360549342226	-4398.731850009904	-26088.628699332323	21.148259108262515	2002.8298230835185	235.1543022689958	2.311991351749476	14.217056677332012	1.1236716737455137	3.3361870678790626	9.151976915161582	28.408672307708326	6.240577926122372	9.103571094134342	18.473097727252867	1.3342025130432598	28.0	22.0	6.0	2.0	17.0	17.0	8.0	13.0	14.0	19.0	16.277650788643793	12.973588088413253	0.2704682707133347	0.2623719744276671	0.2541394071698257	0.21302034768917175	0.03639060216010679	0.31391327854847745	0.5077601504976845	0.4922398495023149	0.7615724521012388	1.476982426931245	4.800692251168488E-4	1.9186370133312814E-4	4.5519812393032794E-4	0.3465530545946665	0.012844189397338184	-26088.628699332323	-1657.6121102623383	-401.5388230048132
4830000	-30468.007928033527	-4380.94107415584	-26087.066853877684	20.816516651057366	2003.1615655407236	225.04346930752513	2.117533461383306	10.095841002168383	1.6953660518578906	0.9082330898691529	8.74784018921711	27.649510330454703	15.335784514210344	3.605843155394248	13.884158581725174	1.911838625514972	29.0	19.0	6.0	3.0	19.0	16.0	1.0	13.0	20.0	20.0	14.430036350596792	11.993213115172397	0.282113004581684	0.25796681693504364	0.24089117331678242	0.21902900516648915	0.031222200065337387	0.33064997253980627	0.5122983316810025	0.48770166831899703	0.768379118139272	1.463365459786534	5.589899232088682E-4	2.390454197329019E-4	5.228050339889468E-4	0.3972347155208638	0.02961412458209601	-26087.066853877684	-1657.6121102623383	-381.59824343663854
4840000	-30462.741016627842	-4380.380288556384	-26082.360728071457	20.862421624071406	2003.1156605677095	224.093579450823	2.9391947710544755	10.251155721625183	4.577657275216585	2.114085430486932	6.7457709353368065	18.539957763461043	40.66613604370948	3.7878292689288164	15.221066719658142	0.6153600713212897	29.0	18.0	6.0	2.0	21.0	8.0	8.0	19.0	17.0	18.0	14.86280049655726	12.340410231189972	0.2828819473052286	0.2535306388168161	0.25238316731493016	0.2112042465630243	0.048439160101794804	0.45948453403010686	0.5518004720067726	0.44819952799322643	0.8276270560518025	1.3448379428731336	5.439468873063396E-4	2.5821365563375223E-4	4.941213351280023E-4	0.4374083224949761	-0.038751409765511106	-26082.360728071457	-1657.6121102623383	-384.0383712547898
4850000	-30460.971793073073	-4359.999736290646	-26100.972056782426	21.513032342173073	2002.4650498496078	221.1682801382933	1.9187087460452898	8.271257426052417	4.95409711831613	3.042516163678158	6.726789101313289	32.706349868847084	35.47160458249965	3.4790367517870444	16.38996601756125	0.7006623915191591	28.0	17.0	7.0	6.0	18.0	3.0	14.0	18.0	13.0	22.0	15.079584269693433	15.790621491046576	0.2823992256113471	0.2675134411782506	0.24156230272679663	0.2085250304836048	0.05567475975746168	0.34046024380894924	0.5473259861798515	0.45267401382014744	0.8209159245465819	1.3582637899324423	5.313616989463647E-4	2.878776930177174E-4	4.994466960392441E-4	0.4892771126948013	0.007158767831217204	-26100.972056782426	-1657.6121102623383	-361.71057521423415
4860000	-30457.046238202307	-4363.773670371423	-26093.272567830885	20.5865079612007	2003.3915742305803	217.82021835117482	2.12191053796379	10.100779863054768	8.938993582757	3.360832055235105	6.178254668519151	16.33922513835223	55.007433350188585	4.358277634459003	14.973831205806494	0.7604180064203341	28.0	18.0	2.0	2.0	26.0	5.0	10.0	19.0	13.0	23.0	14.064698800128843	10.183918618432466	0.28738195159566365	0.2480700693710235	0.2509210085864016	0.21362697044691045	0.013539718858229546	0.2802705412041385	0.5188512537194357	0.48114874628056287	0.778207626541017	1.4437031941134004	6.125130079863234E-4	3.240761971474564E-4	5.263886304709538E-4	0.49581231286232275	0.04452591270767724	-26093.272567830885	-1657.6121102623383	-366.8213775737495
4870000	-30467.87141684502	-4365.526404891057	-26102.345011953963	20.806854301258113	2003.171227890523	217.00317335449654	2.588401920994589	13.157984446665688	3.187074294533312	4.442046715624477	5.775241793160743	15.478120210455925	42.25480205364212	2.8877814744925905	11.817486043568962	0.8764106541522817	29.0	16.0	3.0	4.0	26.0	1.0	13.0	18.0	16.0	20.0	14.44875112623778	13.502003973047245	0.2790517076482653	0.2616739024244345	0.2490320758549445	0.21024231407235477	0.04105488366681365	0.23501059564126314	0.5284609900552006	0.4715390099447983	0.7926209483783089	1.4148688530706806	5.616478827170122E-4	2.3300951983042938E-4	5.165517629918057E-4	0.40771211331084156	-0.030686089425759604	-26102.345011953963	-1657.6121102623383	-368.9577785017357
4880000	-30475.56522547506	-4380.018505797425	-26095.546719677634	21.25330527840577	2002.724776913375	224.11823262299768	2.2937512512144895	8.595105226657154	5.723586313442596	2.3002373500297453	10.6487702571968	12.916965543744347	36.399916518169064	2.630892370455115	15.686121456379015	1.040690264414784	26.0	20.0	5.0	7.0	18.0	5.0	13.0	13.0	18.0	21.0	13.062685528578154	13.590132907621543	0.2827960485250026	0.25932505029312014	0.24667186983311284	0.21120703134876345	0.008826237349458876	0.34320333335998043	0.5359070922095098	0.46409290779048906	0.8037891077360201	1.392526570051195	5.244448750887352E-4	1.852940139657055E-4	4.983670670017495E-4	0.3715705155457067	-0.07389968026415214	-26095.546719677634	-1657.6121102623383	-381.9014002267471
4890000	-30462.80588703196	-4370.689569023309	-26092.116318008648	20.821362331559154	2003.1567198602218	221.14401214767457	2.3095378342389696	9.571134414174848	1.4012750505049532	3.4704110028209216	8.866498407118065	19.336195681627586	24.18773620552432	1.7609989502014693	11.190813313297326	1.121383103385508	27.0	19.0	7.0	5.0	18.0	4.0	14.0	17.0	14.0	21.0	16.366468705079576	14.503347174756207	0.28157725783502574	0.26093906284305957	0.24406863911179855	0.2134150402101152	0.040642432099817265	0.23254585399726763	0.5397546220067351	0.46024537799326376	0.8095598888800964	1.3809819259039533	5.16626369688819E-4	2.0101448744322468E-4	4.920362711423494E-4	0.390952707799864	0.21001916689962175	-26092.116318008648	-1657.6121102623383	-374.2295107754136
4900000	-30468.958158090012	-4366.845166219712	-26102.1129918703	21.28353805590463	2002.6945441358762	219.89301579130776	2.3021310540150934	12.141024458901242	4.7473773682815485	2.6204213911119147	6.600718082225064	13.539081636845443	27.747198242043904	1.8224554111419602	13.445372704775398	1.6727863939377896	29.0	17.0	1.0	9.0	19.0	1.0	17.0	15.0	16.0	22.0	16.98916499882784	11.604385930873686	0.28539049663775823	0.25493201914753516	0.24822811824554694	0.21144936596915878	0.08095829698445775	0.36915032569710365	0.49422292088378367	0.5057770791162153	0.7412684145716868	1.517601345268067	5.513936822561341E-4	2.0216538377480672E-4	5.161248199090271E-4	0.36834177650730276	-0.011085551209576333	-26102.1129918703	-1657.6121102623383	-368.35747744136233
4910000	-30461.830355473176	-4369.68928526337	-26092.141070209807	20.9487953467193	2003.0292868450615	219.00586027890446	1.6246474358247758	8.543549153612107	3.904694509547193	4.4372508708747365	7.996270105018699	17.59448660678804	21.9088786739533	2.155269504095883	10.192603092493375	0.9996295941953214	27.0	18.0	3.0	10.0	15.0	3.0	16.0	19.0	14.0	21.0	17.487140817485997	12.416436005455102	0.2849993816645396	0.25329840065588366	0.2512935029233166	0.21040871475625922	0.09846909145776277	0.24496880036598692	0.5219134223050045	0.4780865776949943	0.782800470694252	1.4345150530196664	5.620164592746004E-4	2.4617901207144526E-4	5.119002515944709E-4	0.433924128697263	-0.0380353749370961	-26092.141070209807	-1657.6121102623383	-375.1940120805022
4920000	-30475.23160586538	-4372.943410230595	-26102.288195634785	20.652771478238698	2003.3253107135422	214.57593313969795	1.9949662038739564	10.43731746823873	7.009668232190951	2.5520803018563027	3.9411452464465984	23.250501976245726	28.541464157463622	3.2865126984927557	10.574400591794836	1.3939109516082913	25.0	24.0	2.0	4.0	21.0	6.0	15.0	12.0	16.0	21.0	16.009213900325935	13.304380848195997	0.2866252516196733	0.2574514938501711	0.24610956520908553	0.20981368932106914	0.032879832109734525	0.2870633151986591	0.530996372024519	0.46900362797547973	0.7964236829203845	1.4072613531536624	5.872327380694346E-4	2.3464896570828518E-4	5.130240590516645E-4	0.39098689452115704	-0.02212079587540659	-26102.288195634785	-1657.6121102623383	-376.1981734450719
4930000	-30451.232060732757	-4373.957377254892	-26077.274683477866	20.553350278922906	2003.424731912858	221.4539866200107	2.792219473082648	9.996319621771597	2.2448653520544783	5.815378469663852	6.699276548148522	20.28002747189059	40.362220556787165	2.198876221331695	10.397938335879273	0.8198605537501554	28.0	25.0	1.0	6.0	16.0	6.0	13.0	12.0	19.0	20.0	15.264406218496905	14.221592429198381	0.2810711058516771	0.26161032209224294	0.24043386533573083	0.21688470672034818	0.038488761806288296	0.20597137869106066	0.5325502036248119	0.46744979637518663	0.7987542229220517	1.4025990285361742	5.487291021376102E-4	2.7798614462276735E-4	4.7707919294933727E-4	0.47206481131693373	0.020286360653762	-26077.274683477866	-1657.6121102623383	-377.7230051894306
4940000	-30440.386811515833	-4363.533252986354	-26076.85355852948	20.96644507747362	2003.0116371143074	222.17512007979448	2.067131307816238	9.351728011729016	1.3329217918019507	4.143522734835324	10.080662907715569	10.542700536235017	33.85396652199878	2.5234087908903913	11.335873856017516	1.2141597358630123	29.0	19.0	5.0	7.0	12.0	8.0	13.0	15.0	18.0	20.0	13.889795149153175	11.511608628675443	0.28106497939625996	0.25392328959730964	0.2446834536367966	0.22032827736963287	0.012466379301745439	0.40703141866219833	0.5044545066639416	0.49554549333605663	0.7566144275737737	1.4869011237963334	5.670020755922968E-4	2.6879529737124975E-4	4.99306458026852E-4	0.45337805928685726	0.06072672963994729	-26076.85355852948	-1657.6121102623383	-367.55973660450195
4950000	-30463.413760928248	-4385.965911036457	-26077.447849891792	21.286208465862977	2002.691873725918	218.16260639976358	1.5342887233367786	7.4228445193354595	12.233834362915086	4.350765615436888	11.662025857299541	4.9560441710754075	22.93320224874716	3.3010181601231308	6.557446752057033	1.0209505082130435	28.0	14.0	2.0	15.0	10.0	4.0	22.0	15.0	17.0	19.0	12.783499880824289	15.857304891400174	0.2791621723864046	0.2554273169330425	0.2517185831641644	0.21369192751638744	0.07116967225129942	0.290839277299348	0.5037977217752362	0.4962022782247618	0.7556293379055432	1.4888718292153935	5.983302296971112E-4	3.280393920862005E-4	5.07819144774093E-4	0.5100522140623304	0.0010906622179807236	-26077.447849891792	-1657.6121102623383	-391.70230404478013
4960000	-30476.515793858096	-4386.196626934745	-26090.31916692335	20.76176210233139	2003.2163200894495	222.95199098030744	2.329979050854148	9.434189339199076	5.851676259919682	2.458178448729005	8.455343108186785	21.47369495438608	33.732282802252946	3.05637478339765	10.583136154267413	0.9183287074946398	29.0	13.0	3.0	12.0	19.0	3.0	16.0	14.0	20.0	17.0	13.040297758047334	12.860986858338155	0.2819236074657234	0.25701108794137684	0.245749505029275	0.21531579956362365	0.07273588736775435	0.27958543354552556	0.5192247645567987	0.48077523544319967	0.7787678429424382	1.4425824621295686	5.805808972191955E-4	2.876375925860926E-4	5.114206161343955E-4	0.4713320473824931	0.0028151905103410216	-26090.31916692335	-1657.6121102623383	-391.25341827190607
4970000	-30482.758355652113	-4391.497829674996	-26091.26052597712	21.64533580220947	2002.3327463895714	227.1681318272673	3.8597038484282082	12.155956694055224	6.508470072117564	1.178033627318239	9.327072221481313	24.504667466474068	35.23784942615265	4.400404412024244	9.04575164775773	2.202503875501634	28.0	11.0	8.0	11.0	18.0	4.0	13.0	18.0	16.0	19.0	11.895520772869737	12.699408606989763	0.2690556228780482	0.2670736983541809	0.25432677265255393	0.20954390611521587	0.043797359088955816	0.30257632580985766	0.5276006495465525	0.47239935045344583	0.7913305524498947	1.4174503340575089	5.266301640932455E-4	2.6697351688941397E-4	4.924869952647774E-4	0.4944270044257897	-0.004269011287101222	-26091.26052597712	-1657.6121102623383	-393.73297017868487
4980000	-30464.431456991944	-4387.2175430604275	-26077.213913931515	21.921622334526397	2002.0564598572546	226.00093058391678	2.5692706531464538	11.30330909320575	11.010027950032642	2.168014011985688	6.9782914136758825	12.929184239371457	42.72752418712979	3.9283910560874853	14.545321956366541	1.8835803899702344	28.0	15.0	5.0	7.0	21.0	4.0	11.0	19.0	19.0	17.0	14.799087110599778	12.40462236648836	0.28154674090404463	0.26138457504435675	0.24405614830853437	0.2130125357430631	0.013601131810937543	0.40817280092150143	0.5264347047207157	0.47356529527928254	0.78958179083645	1.4209487912024827	5.087489982500913E-4	2.808736398359588E-4	4.838272815332334E-4	0.5716935370236941	0.1315531487348299	-26077.213913931515	-1657.6121102623383	-389.45588407633846
4990000	-30481.698967726104	-4382.631018620636	-26099.06794910547	22.4376987458907	2001.5403834458903	221.3257873151932	1.7849367949767283	9.469310024647164	9.835671267215686	6.048035722282994	15.171021625042036	10.543303870570641	37.359720722223344	2.983733626627276	12.440697109162022	1.2033713322261013	29.0	18.0	3.0	10.0	19.0	3.0	12.0	17.0	15.0	20.0	15.668561635227144	12.055230070066433	0.27856383633760423	0.26411062024210047	0.24469996612236045	0.21262557729793366	0.06736272315668304	0.38966498002528854	0.5407362440643704	0.45926375593562757	0.8110321909438508	1.3780365355003064	5.793453435082917E-4	3.1989516507766605E-4	5.029392813721308E-4	0.5441640157907306	0.020065670743559222	-26099.06794910547	-1657.6121102623383	-384.4505205403431
5000000	-30482.4780573807	-4367.970345480075	-26114.507711900624	20.935032082003076	2003.0430501097778	215.89879232925864	2.0293664263546956	8.9911044302878	25.096528565229512	3.5597429461329795	6.100962965396969	10.42486134695746	27.956679836325687	1.6220055242280984	15.743969156558544	0.6428221043695352	29.0	12.0	1.0	14.0	14.0	8.0	18.0	13.0	18.0	19.0	11.366328946333685	14.688570431293677	0.2784183971126164	0.26245647668782107	0.24916373555118815	0.20996139064837316	0.08024827168569203	0.23997309113039997	0.557241582140584	0.442758417859414	0.8357879949964953	1.328511706671892	5.692721153208954E-4	3.075405596389847E-4	5.103661788602284E-4	0.5230834557246733	-0.041388283756015394	-26114.507711900624	-1657.6121102623383	-366.06772687868346
5010000	-30471.81502747133	-4360.0156927821845	-26111.799334689145	20.56759213804278	2003.4104900537382	214.93634144535827	2.313886900060358	13.944459003399821	21.39515332072362	1.545646053245305	5.38585074539427	5.259713139989731	33.76138544610811	2.0773583610440975	15.15813661101303	0.658954229400524	29.0	11.0	6.0	11.0	12.0	7.0	16.0	17.0	17.0	20.0	14.193960773501708	14.938800914458541	0.28428644414746373	0.2534435950113782	0.24409630300697746	0.21817365783417939	0.049056485321244375	0.4234914182684684	0.5090151837473499	0.4909848162526486	0.7634548344592861	1.47321665693752	5.775927689703988E-4	2.588327221500671E-4	5.297027838108478E-4	0.4410209043303586	0.05161913276907487	-26111.799334689145	-1657.6121102623383	-355.38289210950904
5020000	-30474.90062997633	-4377.814942930431	-26097.0856870459	20.956625857536842	2003.021456334244	219.2194527441922	1.8704813245627854	7.649752357997291	15.80699978359689	9.146940334493914	8.009138682374104	16.28204866200858	35.25808174753199	2.470623828513465	10.285852615421366	0.7054538968049986	25.0	12.0	5.0	8.0	14.0	12.0	18.0	15.0	17.0	20.0	16.031576005674623	14.127031525964801	0.2818213481434638	0.2551791504814536	0.24862032653597246	0.214379174839109	0.02480089757231374	0.2951190622233007	0.5312329282580449	0.4687670717419537	0.7967784856961627	1.4065515581213175	5.433026605517037E-4	2.7568037684530007E-4	5.013394908520696E-4	0.4922161361560546	-0.05261764436661503	-26097.0856870459	-1657.6121102623383	-381.39236455262954
5030000	-30480.808496042348	-4374.7653197453365	-26106.04317629701	20.768259885722095	2003.2098223060589	209.50428346651208	2.1391737430822575	7.991559082499711	7.83651191510245	5.5023495948155565	10.30660664273965	10.07714941525683	28.04698116608273	6.601997620081597	13.490777534864803	0.6637479386990798	26.0	15.0	10.0	5.0	12.0	7.0	20.0	9.0	22.0	20.0	13.016794375893179	11.139951995666781	0.2784945845180401	0.26772083013230946	0.24006461523984893	0.21371997010980048	0.08744526673996794	0.28921496796555624	0.5020419785040081	0.4979580214959906	0.7529959573477762	1.4941399966756868	5.484377082500236E-4	2.4201895382152677E-4	5.095049911629446E-4	0.4260502948626791	0.03337712186284318	-26106.04317629701	-1657.6121102623383	-381.9372599034573
5040000	-30488.55918257739	-4373.6298412389615	-26114.92934133843	20.67839048371514	2003.2996917080657	215.02271189447256	2.5372932459325015	10.84296504349388	1.806202657691943	13.220450399248671	6.413864005133032	16.49396481935677	16.354391618592025	3.1803154977732624	12.101165035332441	1.2610971175575243	29.0	17.0	12.0	3.0	17.0	8.0	12.0	10.0	17.0	21.0	14.4669809292002	15.64473933460592	0.28305442372942596	0.25714446413791914	0.2447340211687559	0.2150670909638979	0.02654483056134344	0.3309749060631128	0.5409456258414975	0.4590543741585009	0.8113462356621607	1.3774082783495527	5.368346316851466E-4	2.5720554321925635E-4	5.063801866798583E-4	0.5171646987162895	0.04095558092289454	-26114.92934133843	-1657.6121102623383	-374.7387939614038
5050000	-30477.496827214287	-4367.498332040901	-26109.998495173386	20.649088019708397	2003.3289941720725	210.72977446378238	2.4996379096996817	10.573926397873292	2.1662302343979425	5.280021763382153	3.9172901407168945	22.09193904216546	20.88936046873899	4.727603809723853	11.755791614884894	0.5819362851902263	29.0	16.0	11.0	7.0	13.0	7.0	13.0	18.0	12.0	20.0	13.7796731881685	13.538475769735493	0.28305427997948734	0.2563850259948382	0.24986936369126045	0.21069133033441292	0.061147170847515614	0.35256766656467087	0.5511056577049436	0.4488943422950545	0.8265849273398894	1.3469227568409952	5.334095648288071E-4	2.2260378380685824E-4	5.0804010806183E-4	0.41308848415779337	-0.0291056791222729	-26109.998495173386	-1657.6121102623383	-372.220221804848
5060000	-30447.932158898668	-4361.998378815315	-26085.933780083353	20.688647473779096	2003.2894347180018	211.8260014434211	1.910494199765283	14.485228195449375	2.3384998973201028	6.564019905599765	5.419532356682219	17.782512861836693	28.48362426783398	5.219701485231477	11.303470333732804	0.9667804984618021	29.0	13.0	16.0	12.0	5.0	1.0	18.0	18.0	13.0	21.0	13.646298717199837	14.279244955410832	0.2829350032535509	0.26194256981678576	0.24487671358830299	0.21024571334135925	0.004056045185951201	0.22178793630307686	0.5034565185138123	0.4965434814861855	0.7551175785557541	1.4898956212176946	5.576753799718105E-4	2.773552136263569E-4	5.282166567907548E-4	0.47080395479252657	0.0035350567918392053	-26085.933780083353	-1657.6121102623383	-364.70125634024635
5070000	-30459.609559792993	-4366.357290035663	-26093.25226975733	20.570919271787137	2003.4071629199939	217.8068079758912	2.6578926738474618	14.974586009545742	2.0851525318172204	6.558029667618246	7.023930445994046	22.37625556851986	46.13703198540028	3.9411189136978706	13.913498778721717	0.8593000429470797	29.0	15.0	10.0	17.0	5.0	3.0	12.0	17.0	15.0	23.0	11.934410113258037	14.837088908952191	0.28313495930726135	0.2598101766913531	0.24233356448637983	0.21472129951500463	0.03593351086612491	0.2697538515041117	0.5369378709031539	0.463062129096844	0.8053351381925709	1.3894336834876466	5.333456877780746E-4	2.1633391552670163E-4	5.039307411312517E-4	0.3958416071584289	-0.008844112892455775	-26093.25226975733	-1657.6121102623383	-367.4286507998956
5080000	-30454.25004206116	-4379.144013801364	-26075.106028259797	21.128263733207255	2002.8498184585737	222.51218563785338	2.6053915740880274	14.06433584852886	3.6539078017638524	5.3837935176798775	7.0866519794827045	13.165569629991138	30.777110979470073	8.359228827845783	22.118296451082795	1.1015979225176558	28.0	14.0	13.0	11.0	7.0	1.0	19.0	18.0	10.0	25.0	13.17882101243368	11.238396965572695	0.2792289145188793	0.26262461689489525	0.24366241970934932	0.214484048876875	0.003975512781403788	0.42359358784664136	0.5322427313640606	0.4677572686359377	0.7982930555710024	1.403521609522572	4.982094237433379E-4	2.2241797445306079E-4	4.740257160526289E-4	0.4336035178837178	-0.007140109392165201	-26075.106028259797	-1657.6121102623383	-383.1340528754634
5090000	-30480.4426587508	-4366.749541859053	-26113.693116891744	21.785372622994952	2002.1927095687859	222.43016038651916	2.667195300162615	10.592382502110535	1.2625498394741645	10.619599368106499	9.598621025214221	15.655886660132598	30.194740706146895	2.1946488255746646	13.471278402988633	0.9321415764488262	27.0	18.0	13.0	9.0	10.0	3.0	14.0	15.0	14.0	23.0	12.526872610511976	14.242448257374985	0.28239237535029077	0.259638279906223	0.24896784526811125	0.2090014994753739	0.01798683997575297	0.3488609967721454	0.5178837738035685	0.4821162261964306	0.7767565358022824	1.4466061505391963	5.190462141524817E-4	2.371377327968777E-4	4.650826471566932E-4	0.4805882826075617	-0.06990769001487031	-26113.693116891744	-1657.6121102623383	-364.8275763592434
5100000	-30489.854273486482	-4390.513425577434	-26099.34084790905	20.306262294136953	2003.671819897644	228.2730733690482	2.67994231243332	14.753795499457004	4.797872805107755	15.256741885451929	15.426794837152123	22.461548110695876	25.070503206218955	4.9818463797818175	16.82817462973306	0.7937776230324052	28.0	15.0	15.0	9.0	9.0	6.0	11.0	15.0	16.0	22.0	13.98126240135505	11.671249511014237	0.28068161141027687	0.25420275024694233	0.2500483215881255	0.21506731675465418	0.09368933653720769	0.31845156614895476	0.5099792581612478	0.4900207418387516	0.7649008173996185	1.4703239188363288	5.347189823988437E-4	2.175804839771109E-4	4.861324606614744E-4	0.38705680702719714	0.10458688484012431	-26099.34084790905	-1657.6121102623383	-391.9667711291075
5110000	-30491.48120337456	-4374.609699272922	-26116.871504101637	21.285817566782026	2002.6922646249989	222.97932864440114	2.143605607831534	18.52032214112672	2.0434708661686933	7.855877263490841	17.716056990561444	31.98093597880345	32.7589814600625	4.648230879312075	11.303946460934837	0.8786651204253634	28.0	14.0	16.0	15.0	9.0	4.0	8.0	15.0	16.0	21.0	11.802397360362313	11.158999304675929	0.27884348071620074	0.2577867162271642	0.25231957591618603	0.21105022714044783	0.03890042118261735	0.31081303492918616	0.5428989237892908	0.4571010762107087	0.8142759218660253	1.3715473413564043	5.260778770583651E-4	2.2100918662203386E-4	4.901751503924429E-4	0.42243235912809335	-0.04317230845594768	-26116.871504101637	-1657.6121102623383	-373.9442841733743
5120000	-30465.108258936172	-4359.467019055787	-26105.641239880384	21.09756194021332	2002.8805202515675	210.92195850525337	2.3708268210539125	12.02348368735631	2.7449730015715432	7.658965321763638	14.262188660091837	30.027366619628552	22.13562425929614	2.1990574326113803	8.977754971153802	1.0634013532686635	29.0	15.0	12.0	11.0	9.0	9.0	9.0	15.0	16.0	21.0	14.552178731483613	10.810487525477502	0.2808850552704301	0.2584591080367669	0.25115101642200055	0.2095048202708013	0.011577963542890072	0.297523958813594	0.5281340719241828	0.47186592807581645	0.792130614817411	1.415849782052857	5.637660531299314E-4	2.7905615395496777E-4	5.097040123931261E-4	0.4819145162682925	-0.015178550435114398	-26105.641239880384	-1657.6121102623383	-363.305672212022
5130000	-30464.39070896309	-4366.202594485008	-26098.188114478082	21.247952516046276	2002.7301296757346	217.7276751738704	1.9984002699316346	12.562472149826297	1.7426762065202885	2.5047994968041096	5.549989008009842	20.826185549097115	20.970179555774635	2.940282082674343	15.2113699914821	0.9506752102032885	26.0	21.0	7.0	4.0	18.0	10.0	10.0	12.0	17.0	21.0	15.064492333788554	11.786263583394355	0.286811025897569	0.25499523614859465	0.24264104671094444	0.21555269124289078	0.11227728105683366	0.37625040075283167	0.5200157170876253	0.47998428291237366	0.7799541661657295	1.440209182132535	5.614951009232319E-4	2.5074469246350983E-4	5.306825506131927E-4	0.4684861507761978	-0.029190808483789382	-26098.188114478082	-1657.6121102623383	-368.7570977933527
5140000	-30464.08039616504	-4371.149309376485	-26092.931086788558	20.826527181811837	2003.1515550099691	212.98822765928358	2.6086652856479695	11.941599184576678	1.4092692020759026	1.116650301376404	5.6463321298699	24.002324871391426	28.89539038578422	2.9700283095971294	11.535339250369386	1.1704013066262429	29.0	15.0	8.0	4.0	20.0	8.0	15.0	9.0	20.0	18.0	12.619002515222437	10.16826438221264	0.2785930334794615	0.2539703435313555	0.24898140636861393	0.21845521662056788	0.03680572470530678	0.25828028097320394	0.5001207361478306	0.49987926385216824	0.7501143502526926	1.4999047497748503	5.576372123277752E-4	2.866523621943275E-4	5.116934408936619E-4	0.5209981867162761	0.05329543574720495	-26092.931086788558	-1657.6121102623383	-375.17789222877445
5150000	-30464.157209623583	-4358.861264148478	-26105.295945475104	20.99490678759905	2002.9831754041818	209.51951526228393	1.2032443526737702	7.923258890568299	1.511997484080262	2.576780288524425	9.102434907885183	24.838861955697546	9.208599957884326	3.9064177122019785	8.351364879099695	0.7753333792715683	30.0	15.0	5.0	6.0	20.0	15.0	5.0	11.0	22.0	17.0	13.929562697887777	11.75808593693215	0.2815387763264313	0.2575792639880119	0.2498197587608485	0.21106220092470707	0.08009064231945617	0.29176086803411305	0.5202264922216561	0.47977350777834304	0.7802703007334156	1.4395767441669536	6.205569521471145E-4	3.313964016192605E-4	5.342522535532682E-4	0.5149645171466896	-0.12215562364935742	-26105.295945475104	-1657.6121102623383	-366.2421587895659
5160000	-30476.26067581993	-4374.186409358848	-26102.07426646108	20.79675230723914	2003.1813298845418	212.4011377174021	2.134129841329064	7.684730493625571	3.574474396511767	10.21938136204145	13.593144078419508	34.7358026941836	21.791761447563545	2.961711256406699	11.938761949653689	0.7015443012200064	31.0	15.0	13.0	2.0	20.0	11.0	6.0	13.0	16.0	19.0	19.573189692054815	9.527113004320935	0.27941500391872887	0.26038631775546156	0.2439672179754289	0.21623146035037957	0.07462998560169375	0.3670932968021976	0.5274429371283265	0.47255706287167315	0.7910940048733321	1.4179235555377814	5.508278867518917E-4	2.6849506499634934E-4	5.187730273795342E-4	0.45328865618346587	-0.10964175040310939	-26102.07426646108	-1657.6121102623383	-378.23914211634803
5170000	-30476.772791007963	-4376.1497779003785	-26100.623013107586	21.16508977777522	2002.8129924140057	211.8593007222337	3.029430586380109	16.751444881821143	3.2460211489815127	7.67282644325538	13.834959265407994	28.40674639809033	31.594875793063594	8.502974406805606	9.734682656866884	0.9188711166858706	33.0	11.0	14.0	6.0	16.0	8.0	5.0	13.0	21.0	19.0	13.106059376634425	12.651616878986896	0.2813756484680546	0.2614382165480271	0.2415788626522594	0.21560727233165766	0.0802572007411751	0.382674222958283	0.5216476683282452	0.4783523316717546	0.7824018752008131	1.4353124568746347	5.585929383378399E-4	2.760899913844781E-4	5.122928537446485E-4	0.5001365324046886	-0.04186211549895934	-26100.623013107586	-1657.6121102623383	-379.4338707695544
5180000	-30471.531715774203	-4364.419437835393	-26107.11227793881	21.758738335947008	2002.2193438558338	216.63544575280656	2.2137802293362485	14.693885337106712	2.8236087087664785	6.1827492616369195	26.07655610394766	28.740044992117223	1.561758694374779	4.240430876326051	10.485690771132289	0.946297120484807	32.0	13.0	10.0	21.0	12.0	10.0	9.0	2.0	13.0	24.0	15.955308827753887	13.043660304375594	0.28130531059883523	0.2644793604029782	0.2428780736868891	0.21133725531129618	0.055842191114695586	0.3219170474150195	0.5123986420034499	0.4876013579965498	0.7685295702339517	1.4630644752489266	5.211374796264388E-4	2.4732656988668566E-4	4.866961086941468E-4	0.467194500572384	0.022271050838051875	-26107.11227793881	-1657.6121102623383	-366.44659094209965
5190000	-30486.405678264473	-4377.361359928332	-26109.044318336142	20.614553683107886	2003.363528508673	219.40434439602876	2.497041552418262	15.3367857410339	4.88985209815866	11.451532717242973	32.85987877544988	17.27121926161826	1.7112894140674038	1.488592820000007	18.811916314001348	0.8841162220175504	29.0	20.0	10.0	20.0	9.0	5.0	14.0	1.0	14.0	24.0	14.850469939411166	12.674107792863062	0.28428827372957544	0.2635701232774539	0.24539025282108418	0.20675135017188517	0.02610922178091353	0.44372844519473315	0.5445777917058606	0.4554222082941387	0.8167939996527971	1.3665098410150165	5.493737018917296E-4	2.3891562956055383E-4	5.017359280927772E-4	0.39531843212738926	0.04724442151291801	-26109.044318336142	-1657.6121102623383	-372.4057254893354
5200000	-30462.247647502147	-4373.333927227265	-26088.913720274883	20.777322020205727	2003.2007601715752	218.26607084764615	2.177460577557711	9.127425724676534	5.833610117281566	5.892890728538509	30.181422004617453	31.53482715509615	2.422240720823092	3.036745230261245	9.016882564625252	1.0476190421526765	27.0	18.0	2.0	29.0	7.0	13.0	9.0	4.0	15.0	22.0	12.169234749516983	10.972581475398165	0.27994482710419183	0.26007333377060093	0.24555097001532736	0.21443086910987863	0.01572994061855142	0.41828009920145226	0.4871026253902342	0.5128973746097654	0.7305889217178406	1.5389660343097284	5.1767330790582E-4	1.963084979054964E-4	4.864364028568621E-4	0.3429322971857474	-0.00979104216989151	-26088.913720274883	-1657.6121102623383	-379.03344611962507
5210000	-30460.08825370396	-4384.983739083883	-26075.104514620078	20.65139974862393	2003.326682443157	223.1079001080055	3.1238940513208897	13.793418383641015	4.131937717978176	5.251652718135344	20.427109536886633	21.311373018034413	2.6005141167241863	4.264284690729898	12.475723897897355	0.9261207151361585	27.0	25.0	1.0	23.0	12.0	6.0	10.0	3.0	17.0	22.0	14.385449473558301	13.730567659358996	0.27868308110857776	0.2597284489299825	0.24950134476774108	0.21208712519369746	0.031619249258649194	0.36973093490281556	0.5257756634317082	0.4742243365682914	0.788593316868941	1.422926267027474	5.72170601404121E-4	2.9582942803216234E-4	5.011124387194827E-4	0.47099979688221943	0.021997549722950725	-26075.104514620078	-1657.6121102623383	-390.0324872992962
5220000	-30503.57938941867	-4383.214327874064	-26120.36506154461	20.649167520229533	2003.3289146715513	222.51439722774637	2.271112216483567	10.10276909991262	10.473012678555534	5.7238023357527075	22.831048098968562	23.415493575535645	8.35576320953288	4.688212034704275	17.21290741952348	0.9885233531937289	29.0	27.0	7.0	13.0	16.0	3.0	13.0	3.0	13.0	22.0	14.26001784055426	11.937407604194204	0.28783961942596503	0.2471000792081525	0.24937666270298206	0.21568363866289922	0.07186658313681075	0.3513757488816858	0.52139221761886	0.4786077823811395	0.7820187332331995	1.436078945425064	5.813166167222115E-4	2.4405915190930683E-4	5.148775648625921E-4	0.4104341497017602	-0.028289569173266874	-26120.36506154461	-1657.6121102623383	-386.63665095159706
5230000	-30454.047754051753	-4369.8834985857175	-26084.164255466036	21.16101126503946	2002.8170709267415	225.3140933284948	1.9488268572066385	7.968304157249559	1.9760805723774035	8.817283571279605	39.221935382610916	13.251736061454622	2.5571155641620034	6.486454078736539	16.86002258624557	0.8082306386695859	28.0	24.0	5.0	19.0	18.0	2.0	14.0	2.0	13.0	21.0	13.902315103934933	10.120597179155512	0.28374406302189625	0.26212977882879224	0.244009264766199	0.21011689338311124	0.004871321063012083	0.2835852885803961	0.5491100756112182	0.4508899243887814	0.823591820561033	1.3529105688536012	6.038249190927214E-4	3.0618473784082195E-4	5.022811351890451E-4	0.5168916834613837	0.08048422713727206	-26084.164255466036	-1657.6121102623383	-373.33904189948595
5240000	-30468.145116037907	-4361.515489105019	-26106.62962693289	21.244708708767114	2002.7333734830138	216.00502603461953	2.239313240037488	9.771003236891413	4.562904644447197	6.259185704709737	20.8818525720813	10.193626259471472	1.6072376367650079	1.9271000096544684	9.079398582567336	0.8870225288034972	28.0	20.0	8.0	20.0	19.0	2.0	7.0	6.0	14.0	22.0	15.513150630247376	10.302243807809205	0.2854477805714161	0.26486808470431106	0.23840319993489234	0.2112809347893793	0.052266203172532916	0.26320863481435797	0.5006901552201136	0.49930984477988627	0.7509684028575037	1.4981961884623718	6.338678350124682E-4	3.035637806745676E-4	5.298360633285422E-4	0.45485914638047203	-0.047514515242899076	-26106.62962693289	-1657.6121102623383	-369.5930619124897
5250000	-30506.5074446843	-4374.636536332264	-26131.870908352037	21.176773236645893	2002.801308955135	218.5293257147996	2.4404388541775126	10.271506226087272	4.438362586090753	5.601975578562707	20.416692888381462	19.71536527086937	3.349544094493261	4.283842241767274	10.990925539481008	1.0008209817838114	29.0	21.0	6.0	20.0	17.0	4.0	13.0	1.0	15.0	20.0	14.803160496489323	15.82299852883042	0.27756314430632006	0.2620167088860395	0.24667169591069718	0.2137484508969421	0.014241323006728384	0.29142523066743986	0.5592070486604438	0.44079295133955604	0.8387359324342508	1.3226142574639763	6.033810994904697E-4	2.814013420134238E-4	5.261286432038795E-4	0.4325589633623593	-0.009196513582256993	-26131.870908352037	-1657.6121102623383	-381.1424533358106
5260000	-30465.029233095946	-4367.769670468177	-26097.25956262777	20.633743994929215	2003.3443381968516	217.10197305282128	3.217825104679961	8.606370230155589	1.599625228666992	7.841462567188008	25.534060012549674	5.807696929026267	11.373550505209161	39.62612787538568	23.167539305763306	0.47793188557671323	29.0	18.0	10.0	20.0	17.0	6.0	10.0	3.0	8.0	25.0	14.516346935575413	14.143875367925775	0.28321227296093693	0.2531377341063958	0.24708026815289844	0.21656972477976763	0.12921376310472982	0.2947342606618972	0.5278732210343253	0.47212677896567434	0.7917393732998818	1.416632474028647	5.465278020148112E-4	2.7339139950375543E-4	4.96584836615689E-4	0.4872797273749009	-0.02409133863363249	-26097.25956262777	-1657.6121102623383	-368.8124934868161
5270000	-30443.390263022367	-4356.960436835116	-26086.429826187254	20.863147155646512	2003.1149350361345	222.2007208857652	2.2344675345003253	15.629851700020101	1.5364482748026904	6.154274713063506	21.70436468521129	3.3095944600489324	3.680474955232841	8.974928057744355	38.87741183043053	0.7804652372672232	29.0	15.0	14.0	18.0	18.0	12.0	4.0	8.0	3.0	25.0	11.322494475779893	13.509404276305538	0.2901840272775484	0.2518220651424355	0.24458966437744006	0.21340424320257484	0.03879308077929342	0.4312347133694706	0.543654168532919	0.45634583146708035	0.8154086881746412	1.3692812037905426	5.501096645303317E-4	2.813440540480724E-4	4.887542555897285E-4	0.47883926736823385	-0.01933766093444477	-26086.429826187254	-1657.6121102623383	-356.35405042581186
5280000	-30462.97428265457	-4365.7616269098135	-26097.212655744755	21.40966371136506	2002.5684184804159	229.92806554605264	3.440225396912335	17.853205524154777	1.6005123502505607	4.716724153141796	32.786451452796236	1.9194835840081703	3.243669117556787	11.084716660349379	38.55362655518909	1.1185374889552002	28.0	16.0	14.0	17.0	17.0	16.0	1.0	3.0	8.0	26.0	14.67182644849087	12.462029747423951	0.28014962340252425	0.25944563543268545	0.2461768491551803	0.21422789200960884	0.09106458360228031	0.3339597934566661	0.5137350521586262	0.48626494784137325	0.7705340070884255	1.4590545310797092	5.479614857191595E-4	2.8742808345646976E-4	4.763334485621192E-4	0.4584066828345685	0.06663581448314206	-26097.212655744755	-1657.6121102623383	-363.01983147916735
[truncated: 14,472 more rows]
