# Supplementary material for: Chikungunya virus in Thailand (2020–2023): Epidemiology, clinical features, and genomic insights
Source: PLoS Negl Trop Dis. 2025 Sep 15;19(9):e0013548. doi: 10.1371/journal.pntd.0013548 (PMC12449006; doi:10.1371/journal.pntd.0013548)
Supplement: S3 File — Includes log files generated from the remaining two independent MCMC runs. (ZIP) [file pntd.0013548.s003.zip › BEAST_Run3_ECSA-IOL_dataset.log.log]

# BEAST v1.10.4 Prerelease #bc6cbd9
# Generated Wed Nov 27 11:14:04 ICT 2024 [seed=1732680830001]
# -window -working -options
# keywords: skyline discretized_branch_rates
state	joint	prior	likelihood	treeModel.rootHeight	age(root)	treeLength	skyline.popSize1	skyline.popSize2	skyline.popSize3	skyline.popSize4	skyline.popSize5	skyline.popSize6	skyline.popSize7	skyline.popSize8	skyline.popSize9	skyline.popSize10	skyline.groupSize1	skyline.groupSize2	skyline.groupSize3	skyline.groupSize4	skyline.groupSize5	skyline.groupSize6	skyline.groupSize7	skyline.groupSize8	skyline.groupSize9	skyline.groupSize10	CP1+2.kappa	CP3.kappa	frequencies1	frequencies2	frequencies3	frequencies4	CP1+2.alpha	CP3.alpha	CP1+2.nu	CP3.nu	CP1+2.mu	CP3.mu	ucld.mean	ucld.stdev	meanRate	coefficientOfVariation	covariance	treeLikelihood	branchRates	skyline
0	-402582.0866158018	-19311.827346832935	-383270.25926896883	394.3274832167633	1629.6505989750176	1797.4285291643932	1.0	1.0	1.0	1.0	1.0	1.0	1.0	1.0	1.0	1.0	15.0	15.0	15.0	15.0	15.0	15.0	14.0	14.0	14.0	14.0	2.0	2.0	0.2500000002	0.25	0.25	0.24999999979999998	0.5	0.5	0.5	0.5	0.7499332621462894	1.5002670226969292	1.0	0.3333333333333333	1.0482357634536041	0.31658469210445594	-0.043012177956768205	-383270.25926896883	-1657.6121102623383	-13545.92225168417
10000	-39656.7328323212	-4797.25085679065	-34859.48197553055	56.86303990449658	1967.1150422872843	882.9465598862754	67.21834202186126	99.16183885570693	109.59931891156803	97.94814912845924	96.93144878042027	138.0864851770431	92.13725888695836	80.43384232875404	27.51059136099195	51.12093605623272	14.0	12.0	24.0	1.0	9.0	23.0	17.0	22.0	2.0	22.0	24.608735928982675	13.112447759813405	0.2833269452725089	0.2608431891372367	0.23916286418578628	0.21666700140446826	0.022573811412958097	0.10777123384461083	0.2539679577258248	0.7460320422741751	0.38091803803591745	2.2384945417983726	0.008153301448890201	0.07715629302352266	0.0010253109325310818	2.633754885143067	-0.015546297313655734	-34859.48197553055	-1657.6121102623383	-774.8068858989287
20000	-37859.12621045114	-4785.549235844746	-33073.576974606396	58.72551541256246	1965.2525667792183	904.3013680203745	24.33959313457475	151.57707807982675	67.983204181127	169.10330986611305	86.28175544371815	99.82983239166094	37.20369539563759	98.65111762138089	91.58737219610299	40.68386079194241	15.0	20.0	20.0	1.0	2.0	22.0	13.0	16.0	10.0	27.0	23.96943628749765	14.087464362580972	0.28242998299441363	0.25963473350158894	0.23821011365618758	0.21972516984780996	0.019494493430940604	0.09861708632953545	0.3755518916666951	0.6244481083333047	0.5632777104456291	1.873677808635873	0.0037112916012062617	0.03165475261403727	4.561679381399244E-4	2.737208796952036	0.022399661438879614	-33073.576974606396	-1657.6121102623383	-763.3129005989392
30000	-36219.07043604231	-4759.705581648734	-31459.364854393578	68.82501937955645	1955.1530628122246	845.8078722807659	17.84200335762639	90.66969295252632	61.84878695864041	130.7107158337269	279.8952426298043	90.73965684412514	25.609475338676308	57.24012115380015	57.795683387068735	65.73948183099058	16.0	18.0	27.0	6.0	1.0	20.0	8.0	15.0	1.0	34.0	19.540041268230226	12.265377485545748	0.28621400132616814	0.2655655659207594	0.23713341646059735	0.21108701629247503	0.021259785352797222	0.047615610475515144	0.4540446935354457	0.5459553064645545	0.681006436366498	1.6381574843103335	0.0034015039532902646	0.036525832666618616	3.24772816530771E-4	3.0280755079674515	0.009975666291098799	-31459.364854393578	-1657.6121102623383	-740.8004014941962
40000	-35427.41129036188	-4757.378340053538	-30670.03295030834	58.38067854278305	1965.597403648998	818.6424750194182	29.81921880734811	74.42292091300257	98.91579040704472	121.70694599235047	58.5903223466329	96.6764195020076	102.04314337805283	73.51153106769266	59.63224208817781	40.521483121962206	16.0	24.0	19.0	7.0	5.0	11.0	7.0	24.0	3.0	30.0	15.981244293989139	13.445483146653206	0.278391756082023	0.2589201813119001	0.2437840003940565	0.21890406221202025	0.039592317686992715	0.02412827737459516	0.4840330711444212	0.5159669288555792	0.7259850000600455	1.5481763363284762	0.0029248416231811842	0.031248353979342412	2.746119441030787E-4	3.0696208415364032	-3.976976250464942E-4	-30670.03295030834	-1657.6121102623383	-742.4624471783957
50000	-34936.764102451205	-4747.566978328881	-30189.197124122322	65.20810012721162	1958.7699820645694	829.6545610562765	16.277895443714925	48.514940887437234	64.62865146728001	27.585953697113517	91.68618825009402	129.28693700252316	67.30456958518201	80.16733356432911	17.578036085922573	36.778153339904605	17.0	15.0	19.0	12.0	3.0	9.0	15.0	18.0	7.0	31.0	14.478521002063358	12.486222817775396	0.2819672015521257	0.2622534822505106	0.23822888046216006	0.21755043573520347	0.0539740397769658	0.006915524900109483	0.4935997449855383	0.5064002550144622	0.7403337339031626	1.5194712057670257	0.0024562164940419525	0.02175051487984084	2.60124268245682E-4	2.948242768544545	3.0227115735215415E-4	-30189.197124122322	-1657.6121102623383	-734.8094672322794
60000	-34060.74427777482	-4728.7828299869125	-29331.961447787908	64.38182937001957	1959.5962528217613	739.8804459297498	20.872725622702315	69.70321364210714	46.92236036066848	33.30876530334316	103.57733080220295	127.11321835322731	65.50078805209857	92.57486685871599	15.87629608575728	28.497042858378112	18.0	14.0	24.0	1.0	4.0	21.0	12.0	15.0	6.0	31.0	16.789830900904974	12.344735852018019	0.2761706548088077	0.2565599798561037	0.24460450900022018	0.22266485633486816	0.04804610552717361	0.036298439163816705	0.48357081409165265	0.5164291859083486	0.7252916761809799	1.5495633543530343	0.002238405028044145	0.01755303492183394	2.7399329748344336E-4	2.849004090226366	0.05537403391637098	-29331.961447787908	-1657.6121102623383	-715.7647237932363
70000	-33836.48360005652	-4713.790393078845	-29122.693206977674	50.8490439634106	1973.1290382283703	687.7032296155292	21.72198447277442	60.86674497537553	132.38058450334765	87.79122700729819	79.47484919168542	94.6251265599575	57.75690338134792	110.92225431533781	13.27334308281298	14.413919546119676	14.0	4.0	21.0	14.0	13.0	19.0	13.0	10.0	2.0	36.0	15.641764053575208	12.277930666611685	0.2755084261728522	0.2620529014152233	0.24251070645653283	0.21992796595539152	0.03178813900468342	0.056601809304397836	0.5220871172895448	0.4779128827104568	0.7830609899870016	1.4339938753050474	0.002089125151182535	0.01672541636370306	2.572319266472835E-4	2.9928621959286907	-0.011730745673170001	-29122.693206977674	-1657.6121102623383	-701.3619364489447
80000	-33520.13270352194	-4702.318498550537	-28817.8142049714	48.05857871733842	1975.9195034744425	686.9414504268422	12.080895913343605	33.420651205945795	93.0075475415805	16.560275240652285	41.686250988280456	88.17699253306563	79.1494389056997	117.47007980213269	39.85509605075573	17.128187092897527	16.0	5.0	20.0	6.0	9.0	7.0	19.0	24.0	1.0	39.0	15.948634782109048	13.015545737975826	0.27734762830174814	0.26213910249029654	0.24782527085215847	0.2126879983557967	0.002857006684455991	0.025505433177463892	0.49538660512195454	0.5046133948780477	0.7430137856053661	1.514109671093357	0.001556323370964188	0.009210111199916975	2.54807576105897E-4	2.5544390486071116	0.001375896361971782	-28817.8142049714	-1657.6121102623383	-691.3894695660612
90000	-33342.21517961504	-4687.975916555291	-28654.239263059753	44.001159147693436	1979.9769230440875	628.9189527741091	17.144694311083718	15.311493460666897	65.10057580930994	21.626316282914633	72.91528707014848	27.3178341224091	67.46985672905629	83.54822413164946	56.02776454448977	19.32962657643951	21.0	5.0	24.0	7.0	2.0	3.0	16.0	27.0	8.0	33.0	17.77068388720293	14.802612964391445	0.28564886044902493	0.26106414171848497	0.2382510973045635	0.21503590052792623	0.022141356689240645	0.004724638003695476	0.5083057725438311	0.4916942274561712	0.7623908123431702	1.4753452694058733	0.0014789816310459482	0.0077850929228165736	2.6803037419728486E-4	2.632086555329104	0.019270132740525536	-28654.239263059753	-1657.6121102623383	-677.183628656145
100000	-32803.754243544565	-4662.0510533556335	-28141.703190188935	47.75860910944043	1976.2194730823405	606.1957826254951	18.94660831001761	44.50998432731918	49.468656639698395	13.777500258282904	29.768812484774397	30.31683139157054	137.23086856372325	77.04633591345815	17.274247218365705	14.513775314625526	24.0	1.0	26.0	7.0	4.0	4.0	17.0	25.0	4.0	34.0	15.336079430271255	14.025843459686294	0.2820944265568309	0.26440044145885	0.24098663720026572	0.21251849478405316	0.00618786021714421	0.007460432640253832	0.5110921431994311	0.4889078568005704	0.7665699964137757	1.4669846693906567	0.0013932948269895586	0.007060462795703987	2.6610395842929075E-4	2.4362665754828257	-0.007149153420423205	-28141.703190188935	-1657.6121102623383	-653.4874276159965
110000	-32537.769277945226	-4663.85913428934	-27873.910143655885	40.55133998463711	1983.426742207144	586.5285198582985	9.055662621389656	11.701163147988462	34.40754661599406	12.460477091347254	46.33236637011894	92.74329982237501	76.33888057543436	81.54058137483365	15.752109762083043	20.95646834802716	21.0	3.0	31.0	3.0	2.0	1.0	27.0	21.0	3.0	34.0	17.966210786258774	12.331158731103761	0.27750821503852574	0.2594468832598416	0.24801178723552483	0.2150331144661077	0.02488557857935824	0.0209551679596248	0.5357176660739313	0.4642823339260708	0.8035049938164398	1.3930949496200955	0.0014216681940113364	0.007865636090872515	2.568396946941877E-4	2.4170232139892747	-0.009275894862789359	-27873.910143655885	-1657.6121102623383	-656.8085312188433
120000	-32178.725673819965	-4646.228371809373	-27532.497302010594	38.03756307637806	1985.9405191154028	538.3684371823314	4.392358099977038	14.632243725734389	42.91130563900765	18.28495065613237	44.86436460750244	67.1922358673465	68.00633112964104	85.06091185431656	130.6004397948301	13.6031041656593	22.0	5.0	30.0	8.0	4.0	3.0	19.0	17.0	6.0	32.0	14.367280264448143	12.209399525650047	0.2890806210652477	0.2604670887145905	0.24098770962604196	0.2094645805941197	0.005579274587707234	0.042227864367884976	0.5519040418121159	0.4480959581878865	0.8277823969357644	1.3445271781461363	0.0012433041971501228	0.005729666281227608	2.696547331381196E-4	2.223843439087108	0.020608995743386253	-27532.497302010594	-1657.6121102623383	-637.9837958051992
130000	-31642.648701934177	-4627.660042696989	-27014.988659237188	35.88620289739924	1988.0918792943817	521.7268767941626	4.855690777817177	9.163156151633954	36.01705589783483	34.03661384205414	44.29559051125772	92.76377130534286	61.9716547653533	23.96014761723415	75.70450743902951	25.621895915127098	25.0	1.0	33.0	12.0	13.0	1.0	2.0	13.0	12.0	34.0	15.867520603257095	11.200903775266909	0.2786009008816224	0.25778221230234827	0.24315749048740307	0.22045939632862596	0.009998797131069515	0.09591089416631435	0.5712948412125487	0.42870515878745385	0.8568660078357462	1.2863444243777353	0.0010682126009312228	0.004583792886287295	2.590711219817365E-4	1.737730149545817	-0.026002126050422916	-27014.988659237188	-1657.6121102623383	-620.6827475921233
140000	-31572.733174618163	-4610.636559008959	-26962.096615609204	35.21210306745148	1988.7659791243295	481.0338599136769	2.96599558692589	15.45256787695177	39.49665921418155	36.386918161057444	63.06998514432154	57.30408902035219	57.5716459948152	121.28860632760303	26.169805904459178	20.419032217035667	24.0	1.0	42.0	5.0	14.0	10.0	8.0	6.0	5.0	31.0	15.598662414647126	12.401242497916474	0.2847172073088763	0.25469947900679035	0.24924200436780428	0.21134130931652864	0.005267396557686109	0.15898703105319695	0.5258530440828408	0.4741469559171618	0.7887093775172027	1.4226940837493052	9.371336265993244E-4	0.0032196719064909764	2.7343007034221633E-4	1.4925687773877452	-0.0553989123038011	-26962.096615609204	-1657.6121102623383	-602.7382827899465
150000	-31477.33159451135	-4591.92890339897	-26885.40269111238	31.454427999263405	1992.5236541925176	447.4639312613883	2.631416419561072	6.256536291219313	21.618450220190233	17.861225438692436	60.004082871337104	58.89365787140767	20.366170533307876	68.01431369409674	38.298022065312004	10.952074607794605	22.0	1.0	42.0	5.0	8.0	18.0	7.0	10.0	1.0	32.0	17.668455337436964	11.257511711629192	0.28693917062032565	0.25712068982223485	0.2425385409584619	0.2134015985989772	0.0513282192733013	0.1700979761855888	0.5236238862930535	0.4763761137069488	0.7853659383709346	1.429382747590116	8.912429140997747E-4	0.0026878278634064304	3.0378276177108306E-4	1.2634141743623952	-0.05554675350140835	-26885.40269111238	-1657.6121102623383	-587.4966626561938
160000	-31377.543825699016	-4563.124141129403	-26814.419684569613	29.517667726932487	1994.4604144648483	404.86963856687515	2.01425841588437	8.152429811099042	20.337516297351275	22.519864489598138	44.43023542481729	51.13291318500489	53.50623546169946	49.90472616941733	42.074364869770235	12.284975203652998	24.0	3.0	48.0	3.0	1.0	22.0	7.0	5.0	4.0	29.0	14.471465486023332	16.93164016075168	0.2822372877312375	0.254727816258683	0.2434649268234187	0.2195699691866603	0.039826172728801894	0.14133052256582734	0.5443881650270326	0.4556118349729702	0.8165095849451102	1.3670788223207653	7.430927411501325E-4	0.001755474444191046	3.0034865019252794E-4	1.1535101083934907	-0.11232624069344403	-26814.419684569613	-1657.6121102623383	-559.9452500021894
170000	-31288.02737123007	-4539.664900193823	-26748.362471036246	35.08960450512748	1988.8884776866535	393.09700403030837	1.6014537479822122	5.7534921515134805	19.429729714705566	9.110104809269446	26.73401615088639	39.987217994234925	53.09553757787353	68.47321445836242	24.428139228396116	14.674147240137255	24.0	6.0	29.0	9.0	2.0	28.0	5.0	10.0	5.0	28.0	15.841175124749247	14.540010847930942	0.2856609685448874	0.2590312858283728	0.24164402949359934	0.21366371613314006	0.02043662473112175	0.1370949759413905	0.5049252544929825	0.4950747455070206	0.7573204864839356	1.4854886289085154	6.722833779310977E-4	0.0012982387876430495	3.312050366089888E-4	1.0290887766986154	0.036894814694126005	-26748.362471036246	-1657.6121102623383	-537.9301630565581
180000	-31183.433380148505	-4535.360037855919	-26648.073342292584	28.27133750707794	1995.706744684703	384.53823475558903	2.108163921168082	5.20727219796179	18.110240016139496	26.0019429679532	55.04595017150846	72.84873567779213	11.984712154878236	21.821064599199577	14.350321063558534	9.803804527486221	27.0	1.0	34.0	10.0	1.0	20.0	10.0	17.0	1.0	25.0	15.898751208414073	10.771343217094008	0.2823509584551437	0.25672629578527567	0.24753030297976253	0.21339244277981773	0.046935339785142575	0.183867240301114	0.542319479966992	0.45768052003301196	0.8134068334742511	1.3732859822726182	6.148321256181805E-4	0.0011747584466605173	3.046947317045559E-4	1.0047297233588848	0.09294340901759367	-26648.073342292584	-1657.6121102623383	-535.833112838598
190000	-31175.682701679834	-4532.154966035923	-26643.52773564391	28.91048915355225	1995.0675930382286	370.22696065841217	1.4181298456137565	2.6939820721380747	17.25811082955956	24.152520039830726	40.521253794020126	59.156109397377406	52.86438472510049	52.25887842998654	14.67210274436442	9.257693364324071	24.0	3.0	32.0	15.0	6.0	21.0	10.0	7.0	5.0	23.0	14.87259969127391	11.895155217658294	0.2813955096002391	0.25766545073283825	0.24442891399473382	0.21651012567218839	0.01111719549593737	0.205765327766196	0.5048583734971495	0.4951416265028544	0.7572201739171741	1.4856893076135047	5.519512064650088E-4	7.585260009742047E-4	3.4159161056666025E-4	0.9069611649413257	0.06639109498831562	-26643.52773564391	-1657.6121102623383	-530.8972809752232
200000	-31067.97914829788	-4521.967683551437	-26546.011464746443	29.828641605881156	1994.1494405858998	357.96422912666065	2.300270759246514	3.272450167762946	11.816170217404512	14.869601436634511	48.664598624267676	27.059849045321535	27.070721399778606	41.466380992355084	3.967880785213282	16.889610723692662	27.0	1.0	33.0	13.0	13.0	13.0	10.0	10.0	2.0	24.0	13.74088502497533	13.12018958413049	0.2787756134019301	0.25788396099752725	0.24861681163906527	0.21472361396147704	0.05067474754426351	0.13398100698737944	0.5566135824413413	0.44338641755866287	0.8348460792703354	1.3303960411499853	5.553745992912443E-4	8.060061703116202E-4	3.4497647097117914E-4	0.8464214610831876	0.01751699131011293	-26546.011464746443	-1657.6121102623383	-521.8705028859196
210000	-30811.775326043862	-4514.231209987295	-26297.544116056568	41.19941848994468	1982.7786637018362	385.19603251745343	2.26321362193419	6.320508940253841	12.467749289255702	15.182570193686324	57.35438421434845	17.204437177926465	42.58658905698696	45.18720800437711	9.924273478513392	14.875305888280547	26.0	3.0	27.0	14.0	18.0	12.0	4.0	9.0	3.0	30.0	12.452894510327239	12.07712519853318	0.2870506402980166	0.25571153381988204	0.24572376032633764	0.21151406555576335	0.021094672530835162	0.13386294118102438	0.5438542127260678	0.4561457872739354	0.8157087277633241	1.368680964378428	4.6724153807992217E-4	5.837719718684426E-4	2.7752752943096696E-4	0.8107749884491681	0.02945381090022556	-26297.544116056568	-1657.6121102623383	-514.5195462162629
220000	-30660.397120567617	-4512.310161274712	-26148.086959292905	24.0539290315918	1999.924153160189	346.346324759735	1.1067579935919796	3.2499140072786155	16.62007225288465	23.195569782760252	49.93409411743887	14.332022456953727	56.608752334269354	33.63502804137723	16.68438576116745	12.333590395110683	25.0	3.0	35.0	8.0	15.0	14.0	3.0	14.0	1.0	28.0	14.02271076768871	12.17260519475308	0.28029087507501216	0.26162062631123756	0.24462412848528572	0.21346437012846387	0.06833200296018155	0.16856090862334588	0.5202813971109939	0.4797186028890091	0.7803526507389533	1.4394120001772484	4.911688074038808E-4	4.736304071633776E-4	3.301406885297362E-4	0.7227061551800728	-0.029700365379785966	-26148.086959292905	-1657.6121102623383	-510.9598324167729
230000	-30636.151760039138	-4495.092428463788	-26141.05933157535	25.171953501249657	1998.8061286905313	323.2053065065757	1.5073276365342307	2.112394544372288	12.333042097442384	21.472845087184282	14.877204625769679	39.65243537286385	38.01143811419501	31.39554004701439	32.01407050347417	8.890531775872951	25.0	1.0	31.0	12.0	6.0	10.0	10.0	19.0	2.0	30.0	12.082428608763685	11.812699359793067	0.2777307002488707	0.25710110655701507	0.24889786047606327	0.21627033271805032	0.04706063202900298	0.2993430536554111	0.547683149925295	0.45231685007470773	0.8214516224920635	1.3571921079544702	4.6720603805260996E-4	3.7170620755036857E-4	3.425995607850444E-4	0.7237478999617881	0.03302188845668358	-26141.05933157535	-1657.6121102623383	-496.33088186216355
240000	-30652.20316187267	-4487.33004807506	-26164.87311379761	22.887860357786604	2001.0902218339943	305.59598388832865	1.8583642134789717	2.4541929107763605	9.884857357861183	13.205190920712585	42.481682433311086	41.7916345656037	26.126342621155818	57.72740574449378	8.693676102989938	5.634883838744639	26.0	2.0	32.0	16.0	2.0	8.0	14.0	14.0	2.0	30.0	17.231391452279187	12.203062354227827	0.2807526467707415	0.25797160272030345	0.24679491375956747	0.21448083674938692	0.06670752247771937	0.20079036528841118	0.5573748441877239	0.4426251558122785	0.8359878702799591	1.328111849362503	4.420738930175185E-4	3.492807528563348E-4	3.5254290316789807E-4	0.6380035831658892	0.00712230935661476	-26164.87311379761	-1657.6121102623383	-488.95324211079213
250000	-30607.624514396764	-4465.642247540767	-26141.982266855997	22.552260968088596	2001.4258212236923	291.06779573508396	1.481893974629699	3.456962360631923	15.761673632341596	27.40119774167372	14.080433530600992	37.03473564541923	35.00961935141055	86.95006620984395	1.6419290144646495	4.208360575120731	25.0	8.0	28.0	12.0	1.0	12.0	16.0	11.0	2.0	31.0	12.97419557019547	13.611482810312454	0.28168124359623703	0.2598656371437838	0.24920376821304635	0.2092493510469322	0.07297342697940425	0.26784019364959666	0.5257251307167087	0.4742748692832938	0.7885175245413315	1.423077892159245	4.560770779729066E-4	3.491212321997697E-4	3.872729375018326E-4	0.6743335335607057	0.03128010088667986	-26141.982266855997	-1657.6121102623383	-465.29266129728063
260000	-30605.331033671784	-4458.159427124743	-26147.17160654704	22.260746126571313	2001.7173360652096	283.281323430161	2.1512466171448237	1.9180852899739538	12.959949471951296	10.967167941199936	22.64743920340363	38.02418115136328	23.910489461902824	55.757957100615045	4.2291791448292635	3.8830732655396454	24.0	3.0	33.0	15.0	2.0	12.0	19.0	5.0	1.0	32.0	11.696179123996584	11.009081984861918	0.282242525887356	0.25656141414003564	0.24145072993831157	0.21974533003429605	0.03789029101821858	0.3067430362335894	0.5145916087336193	0.4854083912663838	0.7718187276214202	1.4564844039146474	4.5526664485565776E-4	2.7578085358954637E-4	3.8789895407061523E-4	0.5566542456412101	-0.0384560526867627	-26147.17160654704	-1657.6121102623383	-460.3392396517548
270000	-30606.52913684554	-4467.266051952985	-26139.263084892555	24.489217482946163	1999.4888647088349	292.6477017204959	1.0516194530686083	1.9533297023309912	10.92473277808358	7.599219942818771	30.125728329796534	21.509081096119424	29.0761837159737	74.21827983024845	4.106631043320392	4.91261394032025	27.0	1.0	37.0	7.0	1.0	8.0	27.0	4.0	2.0	32.0	13.915310073979027	13.007561090741332	0.2782318532371768	0.26474209439359564	0.2458845965960665	0.2111414557731604	0.05738095313354686	0.31820913829649317	0.5237053822600574	0.47629461773994586	0.7854881714437086	1.4291382161665611	4.087540988589714E-4	2.0800079686079736E-4	3.753332685945171E-4	0.45450998096987544	0.03519967399139565	-26139.263084892555	-1657.6121102623383	-468.7892788572473
280000	-30633.47987695246	-4466.851917123113	-26166.627959829348	24.506421179390777	1999.47166101239	287.22868950179287	1.7723983584622047	3.0196178304536847	10.435235868019141	13.7121438805938	11.660597412715674	28.55271771603878	26.555137339354328	54.406385770637364	22.443927781307277	3.8105044058893722	25.0	4.0	30.0	11.0	5.0	1.0	34.0	4.0	2.0	30.0	16.49841891698954	12.808103164616288	0.2810385205627548	0.2626202680050912	0.24437505484296693	0.2119661565891865	0.11909232039571716	0.2665970677341524	0.5483559236598559	0.4516440763401475	0.8224606932949547	1.3551734274590754	3.906838122174539E-4	1.6927345493281004E-4	3.7163455072364217E-4	0.4069026813670761	0.09921383185302239	-26166.627959829348	-1657.6121102623383	-470.04023869515095
290000	-30569.46259711616	-4449.230876594176	-26120.23172052198	22.69849780808109	2001.2795843836998	274.09845161513033	1.5153675879211044	4.080752442670584	14.13863535938773	7.667908685048137	19.31988784674265	7.42105213579051	31.28656677612135	23.963364495692435	21.31535395975858	3.029880481386125	27.0	1.0	25.0	14.0	3.0	6.0	35.0	5.0	4.0	26.0	16.524749991189108	10.599231538993257	0.28189339957941145	0.2523776317978154	0.24696703853441723	0.21876193008835543	0.04641989620152653	0.3637614048857564	0.5342859037298947	0.465714096270108	0.8013575414058766	1.397391001278292	4.485064601474825E-4	2.472309448071629E-4	4.0145323905286325E-4	0.4680729294285322	0.006902687437927104	-26120.23172052198	-1657.6121102623383	-452.1854093031853
300000	-30546.523491802967	-4441.2197911055355	-26105.303700697434	22.082936317156566	2001.8951458746244	251.09561806480934	2.1479704630891625	3.2017882328533323	10.898197042445105	7.517699798930527	10.200148932284817	10.369198137949612	23.012152910957738	19.13944489751941	20.330665895985316	4.49548980821335	22.0	5.0	30.0	3.0	8.0	8.0	33.0	10.0	3.0	24.0	14.453974832413119	12.134567117788785	0.27771962050716537	0.2603989230862652	0.2432843201791283	0.2185971362274407	0.047034989668257324	0.2583025832605631	0.566656514385607	0.4333434856143948	0.8499091366992881	1.3002618819356353	4.628551636151015E-4	2.1464811318191846E-4	4.366883644285384E-4	0.42389609361994157	0.0614479281902429	-26105.303700697434	-1657.6121102623383	-448.38871126482604
310000	-30532.485360496303	-4421.29070917163	-26111.194651324673	21.806106083199133	2002.1719761085817	246.99291218505823	2.294334874807297	7.059048229979179	10.827199556039218	8.056636187604434	14.072625238084617	7.0106828354938715	16.403960771143154	39.44652090713453	6.705921133188041	1.2168171987012606	26.0	1.0	25.0	17.0	3.0	4.0	36.0	11.0	2.0	21.0	16.46515377387394	11.769354249326458	0.2808808425742498	0.2554391540123181	0.24534590727168437	0.21833409614174745	0.06506147829625165	0.4136830256237642	0.5354079849506206	0.46459201504938025	0.8030405134663806	1.3940241583738013	4.725526823155953E-4	1.989457447381561E-4	4.388880823783731E-4	0.4165110189155504	0.02590281363785874	-26111.194651324673	-1657.6121102623383	-427.2835416329105
320000	-30529.793444289877	-4419.238427887949	-26110.555016401926	21.312507795217687	2002.6655743965632	241.24518386888468	2.0159044059761135	4.48676709314104	10.725354369728802	14.092185214883267	17.79529390057488	20.999024564954976	22.297502236505597	39.41766606233854	1.90258015055869	0.8572725254405236	26.0	7.0	29.0	13.0	5.0	1.0	36.0	7.0	7.0	15.0	16.105886925728136	10.498668460170562	0.28019741967359013	0.257690396825564	0.2501112859131392	0.21200089758770646	0.011631291355459804	0.26868685795870056	0.5374128573128072	0.4625871426871942	0.8060475544079038	1.388008470594393	4.811122202911857E-4	2.1429328115011643E-4	4.517377233279529E-4	0.4286776668327051	-0.002204473626589371	-26110.555016401926	-1657.6121102623383	-426.6508053758261
330000	-30519.65966091854	-4407.223057883774	-26112.436603034766	20.918155435130863	2003.0599267566502	224.47381696433672	2.3994801640754413	6.907083254021441	7.460740363186303	32.05007464640294	26.581084155641097	12.162330224831715	9.459360559896428	6.902012122884773	3.130445176051555	1.245119880059829	25.0	4.0	45.0	8.0	9.0	2.0	31.0	6.0	2.0	14.0	14.847193158995909	15.161183008135787	0.28740522659133794	0.25664936113211434	0.24302020076334996	0.21292521151319763	0.00730899349425111	0.24700452884351853	0.5268150549997181	0.4731849450002829	0.790152265487431	1.4198075372411694	5.037490853865058E-4	1.8716110402425975E-4	4.858927128040185E-4	0.3570557624885782	-0.07212330096146705	-26112.436603034766	-1657.6121102623383	-414.8843209009384
340000	-30515.413549519948	-4410.3674126142005	-26105.04613690575	20.777782176544232	2003.2003000152367	230.8797169881404	2.7903732190582518	3.6825541695043458	7.026600950068829	25.823604901819664	32.872843678224825	16.35155017598137	17.400705618967702	4.83039787337071	3.151963718331002	0.8825722755496829	23.0	11.0	42.0	6.0	11.0	8.0	26.0	1.0	11.0	7.0	11.635623334032976	12.739077298244394	0.2818293155882522	0.2565940598207132	0.249534195249311	0.2120424293417234	0.004246552911857474	0.4162606498426729	0.5078565913387468	0.4921434086612541	0.7617171004903228	1.4766930529042757	4.722950949928429E-4	1.957379065958711E-4	4.600352064988909E-4	0.38967528730312173	-0.030395650003691134	-26105.04613690575	-1657.6121102623383	-419.37974109621393
350000	-30498.665636701582	-4394.141200948761	-26104.52443575282	20.51246404556133	2003.4656181462196	218.21505735246484	2.9221696815713027	11.035495038414437	8.955316670422349	13.705030942920285	25.39801898630869	39.41331987118765	11.430191900428301	8.833423948420542	0.5298069238419628	0.8122556525371876	29.0	2.0	49.0	3.0	3.0	4.0	30.0	9.0	2.0	15.0	17.1832149004168	12.213296805554252	0.28300052376804513	0.26286635611102543	0.24526856936924624	0.20886455075168303	0.015248548386747083	0.48015352831660557	0.5412087590633186	0.4587912409366825	0.8117409003729993	1.3766187381590123	5.982076664577405E-4	3.116100994801247E-4	5.3947328636734E-4	0.4886473098101574	0.07443940925110912	-26104.52443575282	-1657.6121102623383	-401.06507149771
360000	-30499.600281843486	-4396.250467170832	-26103.349814672656	21.43911973348522	2002.5389624582956	223.516900685373	2.816164606959165	6.391861031905091	8.590279501204806	12.886617395705231	51.73696989104637	42.95255126118764	10.597192837003309	5.653227883308826	0.9186538053560099	1.144653045162022	27.0	1.0	37.0	16.0	6.0	6.0	32.0	1.0	5.0	15.0	14.049006740204309	12.484109637016275	0.2757408974320936	0.25863983989666767	0.25347920089454784	0.21214006177669067	0.0283931593618021	0.34167980443104295	0.5076906163217717	0.4923093836782294	0.7614681601184929	1.477191066593395	4.691603805068734E-4	1.9422161043130585E-4	4.617031765970576E-4	0.4029896588114647	0.0014452061883865185	-26103.349814672656	-1657.6121102623383	-403.896494425627
370000	-30513.314702720727	-4396.727967554113	-26116.586735166613	20.989143434442795	2002.988938757338	222.0785359171088	2.05223915938749	5.7269527746751745	7.479510939248948	11.814370500160207	10.446693615526211	35.612055177953295	13.588661162485478	14.74403541140866	7.22839311083652	1.0528351852864826	29.0	3.0	35.0	12.0	4.0	11.0	21.0	7.0	4.0	20.0	12.809191251808794	13.584933688614417	0.2842436777538597	0.2558054238622723	0.24865363167309623	0.2112972667107715	0.05368734259138962	0.23387942621386715	0.550832965858025	0.44916703414197606	0.8261759259672486	1.3477409780115848	5.89776890501597E-4	2.9505594679547076E-4	5.368373222332917E-4	0.4884926692787918	0.04960716173154551	-26116.586735166613	-1657.6121102623383	-403.9733755460899
380000	-30496.115856528057	-4409.945624337744	-26086.170232190314	21.492913937715777	2002.4851682540652	238.32058667181443	1.9735470811169848	6.875705308719695	9.44455044553303	19.69316425848043	21.968236518171494	47.80419441577978	10.17127771345223	25.947018097553837	4.519284916731936	1.6165062372602157	24.0	9.0	37.0	2.0	8.0	11.0	26.0	6.0	2.0	21.0	13.334223287760143	12.049863454377043	0.2841389921083612	0.2569949823178999	0.2412826650173708	0.2175833605563678	0.05324364773184141	0.34384194284972025	0.5348572019563135	0.4651427980436873	0.8022144124910698	1.3956768014998435	4.693155241265887E-4	2.1183038623455834E-4	4.6084957157712357E-4	0.43983416500401523	-0.10550730902729177	-26086.170232190314	-1657.6121102623383	-414.1486152522348
390000	-30496.954437108012	-4409.217877014044	-26087.73656009397	21.125613760766868	2002.8524684310141	237.05483928966513	2.0913610741660067	10.545533217902353	5.134939492278581	4.706813746172896	32.695221069024214	33.00830638211462	10.904109379037623	19.222889063329912	4.638986226121792	1.261840951416396	26.0	15.0	28.0	7.0	4.0	11.0	26.0	6.0	1.0	22.0	19.815790632803154	13.002830398987163	0.29054982239214006	0.25113795683914486	0.24423499377484165	0.21407722699387313	0.10774696884602196	0.42320594209801615	0.5048414301310613	0.4951585698689402	0.7571947611295697	1.4857401467602886	4.954271649004773E-4	2.441453202474755E-4	4.8223614310385226E-4	0.44299372093281175	0.04744707714948052	-26087.73656009397	-1657.6121102623383	-410.3129670801439
400000	-30492.12624178157	-4401.804230713958	-26090.322011067612	21.00006509400024	2002.9780170977806	239.80868609055665	2.3645002154432695	10.736033940310408	7.383197938448506	10.711134419958828	15.158201594756276	40.46909140970012	10.24422563440828	27.80113554902511	20.96327641898888	0.6951223368408707	28.0	10.0	26.0	10.0	2.0	16.0	25.0	5.0	1.0	23.0	13.505045102199343	10.556819287260524	0.2778459991447651	0.2572961410680372	0.24381798363370885	0.22103987615348858	0.06449963206272745	0.1729696089484321	0.5334762034518027	0.46652379654819826	0.8001430990640559	1.3998205345292667	4.921150725891709E-4	2.0535425725552012E-4	4.549801800224306E-4	0.39177181365777397	-0.05159088290271406	-26090.322011067612	-1657.6121102623383	-404.51370783964427
410000	-30519.018249853292	-4399.722299313305	-26119.29595053999	20.778756219112353	2003.1993259726685	228.68413366275473	1.9110770759033093	12.150265584168654	3.9758733794395837	10.257333988824097	31.64101772175053	31.769484072426884	9.596081446809002	28.795298574532318	8.659120252013965	1.0388535388922429	26.0	14.0	19.0	18.0	6.0	11.0	24.0	2.0	6.0	20.0	13.790748708112956	12.018837004346144	0.2815242003168233	0.2591477971369499	0.24582425148083809	0.21350375106538852	0.04921982137701246	0.4165449258861152	0.48367675699615115	0.5163232430038496	0.7254505763969235	1.549245469061217	5.012616775573774E-4	2.4036459909491053E-4	4.777453217922148E-4	0.4343655948617401	-0.063021774076219	-26119.29595053999	-1657.6121102623383	-400.48095945100334
420000	-30505.144293264617	-4402.312140789412	-26102.832152475203	20.76739262948201	2003.210689562299	229.80942570597466	3.768376656472204	9.94734362032208	5.44280393988889	11.427698963576052	21.55404552390938	39.224403993273214	8.259087854175668	20.4879313674404	10.340626179037656	0.8306682147816558	24.0	19.0	20.0	13.0	3.0	13.0	23.0	9.0	4.0	18.0	14.983148066414921	12.173453679446395	0.2801565160963312	0.261534453604967	0.25033084830088725	0.20797818199781423	0.0616835602751725	0.3506648505146915	0.5784450324694203	0.4215549675305808	0.8675903403442172	1.2648900320804102	5.378243870848991E-4	2.7714988940524165E-4	5.137498584369943E-4	0.5030816386204312	0.03550095816605966	-26102.832152475203	-1657.6121102623383	-406.65407008761184
430000	-30507.171083300305	-4396.697774411408	-26110.473308888897	21.17772180509072	2002.8003603866903	230.06500706183795	2.3892693745484417	11.834892142644662	6.0386562957481305	10.527751397530768	21.18464283310594	34.97939275313959	4.274116774023513	13.248324683010107	2.8625338834954106	0.993691622658855	28.0	15.0	22.0	16.0	1.0	13.0	19.0	11.0	5.0	16.0	12.555168908868376	11.00126390894403	0.2809346480439201	0.25839878683909673	0.2462614357664127	0.21440512935057018	0.05549307183210211	0.346715033548019	0.5172240211089102	0.48277597889109114	0.7757669948212526	1.4485857609610657	5.138524206790593E-4	2.565415006952932E-4	4.972331309904562E-4	0.47303197095461885	0.006305770440599178	-26110.473308888897	-1657.6121102623383	-402.4835984673911
440000	-30489.36939709675	-4397.405753828972	-26091.96364326778	22.167077356937686	2001.8110048348433	231.49646647966875	2.16397898057047	14.936418904666331	3.8407266054553535	8.477189047004948	5.231408640744924	17.95906239435635	3.987809847350258	14.514311313044548	2.1165701382387025	0.8079390024811922	28.0	15.0	22.0	13.0	1.0	13.0	15.0	21.0	2.0	16.0	14.162905152385246	11.474745285911306	0.28476177353071686	0.25152832597221697	0.2458845379701141	0.21782536252695178	0.05699674933234288	0.4445176617124111	0.5312390908527727	0.4687609091472283	0.7967877287656976	1.4065330670460359	4.664314455566011E-4	2.4378999160442287E-4	4.648747621664445E-4	0.46924838516961764	-0.03744563881289192	-26091.96364326778	-1657.6121102623383	-402.56048757747413
450000	-30482.00588111168	-4384.557107927908	-26097.448773183773	21.273664678918813	2002.7044175128622	220.3646460344155	2.282511932300578	8.20007219678965	4.883735088582629	8.831592185664155	15.908743366357287	16.020841423400125	2.7685212193934983	10.299967131381727	9.914996980480746	0.8479369305802427	25.0	21.0	20.0	6.0	6.0	16.0	11.0	17.0	5.0	19.0	12.061910027406853	12.718013577505106	0.27996070570990655	0.25548916729472027	0.25001657438967523	0.21453355260569773	0.07021119808495704	0.3359767162508325	0.510115034471123	0.48988496552887845	0.7651044637415924	1.4699165173959965	5.084341607803227E-4	2.5389041418631285E-4	4.922709303666696E-4	0.45331642108460407	0.12382606273436864	-26097.448773183773	-1657.6121102623383	-392.388709350295
460000	-30475.760799516844	-4377.2205165999785	-26098.540282916867	20.80401766130666	2003.1740645304742	216.94590544851079	2.0071364395370805	7.776320787037185	6.852459795725023	19.942889406104978	7.181675596864673	20.972209156489125	3.1107272962608046	23.25372787938009	13.501493969848658	0.4384661346426519	26.0	20.0	19.0	5.0	6.0	19.0	15.0	15.0	1.0	20.0	13.66263428623113	14.518350474056904	0.2816166954300185	0.2561067446860085	0.24388456931243419	0.2183919905715385	0.01866292380587133	0.2946840272158259	0.5206443132820306	0.4793556867179702	0.7808969765550159	1.4383230578504222	5.201752104821724E-4	2.050345204578783E-4	5.179220674398213E-4	0.39681323552689	-0.040562090862945085	-26098.540282916867	-1657.6121102623383	-377.70738525449747
470000	-30481.519099652964	-4381.021701538625	-26100.497398114338	20.744280997180116	2003.2338011946008	224.91239217782118	2.278876508706864	10.12169559990893	3.3577749919229896	7.772440894107065	13.354836622034187	28.502914333341746	5.910133328225708	18.255365145579102	6.119307767247892	0.5923602200099666	26.0	19.0	20.0	2.0	6.0	19.0	17.0	15.0	2.0	20.0	10.851894448549904	14.191671358558848	0.28205769709945605	0.256676857484538	0.247438826903563	0.2138266185124426	0.10898014569166246	0.3175631755066594	0.5250835224720568	0.4749164775279442	0.787555197813468	1.4250030595411238	4.958492619937269E-4	2.057344334678868E-4	4.759229963066009E-4	0.4171317581313137	-0.08158282441114915	-26100.497398114338	-1657.6121102623383	-386.9405464146027
480000	-30480.930629150243	-4395.884655037101	-26085.04597411314	21.09709561635791	2002.880986575423	231.04297772747486	2.378055308453182	9.409680597684883	5.424682976643957	4.507421821730499	10.431469345557284	21.679986749054187	6.376102463557789	18.520946124332397	3.5876756533093332	1.1136873909438911	28.0	18.0	18.0	1.0	11.0	17.0	11.0	18.0	4.0	20.0	17.39448245717942	11.206041041563969	0.2880044400127218	0.25588532948989706	0.24538034518733287	0.210729885310048	0.0764132170777913	0.34450666830520915	0.5211105953785199	0.47888940462148116	0.781596337462417	1.4369239625451493	5.048141546804783E-4	1.8492434296550858E-4	4.99939515210928E-4	0.36807208456283247	-0.07214523350069758	-26085.04597411314	-1657.6121102623383	-403.54734259802285
490000	-30490.38531634319	-4397.661188518784	-26092.724127824404	20.980712522461847	2002.9973696693191	221.42734637655772	1.8694117141040605	21.08557331584392	10.048587365217477	6.147687726849093	6.1115477529853015	24.88079786084313	6.2901798063360665	13.146902238204502	3.3118198859163344	1.144002615557641	28.0	12.0	20.0	2.0	14.0	18.0	13.0	20.0	4.0	15.0	14.230599984538124	14.348872926136158	0.279158860917679	0.2628029176259977	0.24556461415553582	0.2124736073007873	0.0950224106093857	0.4556267384111483	0.4998195145928222	0.5001804854071787	0.7496625581259401	1.5008085753058658	5.479650837296021E-4	1.8908679952047948E-4	5.210805042844248E-4	0.36639040413330765	-0.12233546071880357	-26092.724127824404	-1657.6121102623383	-397.6005878442821
500000	-30483.565130168463	-4385.4836529900585	-26098.081477178406	20.879602515860192	2003.0984796759208	218.67759879342023	2.2118684008902627	6.6134460335128455	12.106279298605195	8.119279081024485	10.905421664177693	29.35350399094917	2.618172951729614	14.096100169866125	1.6895937999677806	0.8883620058866276	27.0	12.0	12.0	1.0	22.0	19.0	16.0	14.0	10.0	13.0	12.868671340502335	11.037604952208618	0.28176368653744344	0.2579709195226888	0.24823588707902586	0.21202950686084174	0.02223107458333766	0.3988537692675757	0.528930194700624	0.4710698052993772	0.7933246927190218	1.4134609885578375	5.274241875914363E-4	2.2629856280581274E-4	5.106793826380076E-4	0.4457692202751999	-0.12805712312770892	-26098.081477178406	-1657.6121102623383	-392.2468470220287
510000	-30493.16447807237	-4390.918609590615	-26102.245868481754	21.079539612433784	2002.8985425793471	218.5893906601661	2.660194343896149	14.179204567542973	8.16706786760997	2.3691697155598934	10.394143927478943	25.433309317461838	4.9073362363424495	12.68822118201169	3.1408609904108014	1.1972005012790736	27.0	16.0	8.0	7.0	23.0	15.0	14.0	16.0	8.0	12.0	13.811903662273801	10.632822754478067	0.2819118997706108	0.2567680741367696	0.24435978228482808	0.21696024380779122	0.052137489791208705	0.2722066144550132	0.5310389583201246	0.4689610416798772	0.796487556679557	1.4071335715238398	5.075774915396929E-4	2.2032178298827921E-4	4.976941633365002E-4	0.48107990840954346	0.012595282223675862	-26102.245868481754	-1657.6121102623383	-396.57542439841177
520000	-30474.999914835047	-4381.218440275203	-26093.781474559844	21.567294280161516	2002.4107879116193	221.0648852121315	1.8920081246584757	7.548900099134061	4.504239793461069	8.593362833573853	7.747927978821147	23.633439974666402	4.872643023618432	13.291972363130155	3.0027615005626473	1.465372176165002	25.0	20.0	11.0	3.0	19.0	13.0	17.0	14.0	5.0	19.0	11.530078776794571	11.609301304634002	0.28645394157503223	0.25695837039206043	0.24004552373933735	0.21654216429356973	0.03577848675563719	0.45718452194491993	0.5301145801840568	0.46988541981594495	0.7951011128574809	1.4099071995919288	4.845696162635944E-4	1.9565256158129608E-4	4.7808462232306736E-4	0.4347543627480379	0.02510727159298011	-26093.781474559844	-1657.6121102623383	-390.0963331222367
530000	-30480.113388345704	-4383.827134342076	-26096.28625400363	21.302542213713643	2002.6755399780673	220.39820060574505	2.6370944177837354	9.227237623042964	3.734223844744009	7.649935762118355	5.778120081629149	30.67485594359952	4.65002601650283	11.901823708694572	1.6329756021724164	1.0577751612605149	26.0	18.0	8.0	4.0	20.0	15.0	20.0	13.0	4.0	18.0	12.320005160717749	11.068351229216123	0.2750403233782104	0.25907916096821937	0.24463476135503257	0.22124575429853752	0.11659216937771853	0.3640538971307495	0.54828094747929	0.4517190525207112	0.8223482390316047	1.3553983960414504	5.391172578794373E-4	2.1439135445867376E-4	5.168790843495054E-4	0.4150117249375461	-0.0061471032150707565	-26096.28625400363	-1657.6121102623383	-391.4450801788541
540000	-30485.868122792974	-4377.717014297664	-26108.15110849531	21.3025737188526	2002.6755084729284	215.25472729722364	2.7165354519172453	9.228427228736685	2.760431513333991	5.550968102136277	14.01012742897068	38.75720078857009	6.23032584802659	22.172841488071438	4.897504846918594	1.0475307824877969	27.0	19.0	11.0	6.0	21.0	9.0	17.0	10.0	4.0	22.0	15.614818856376166	13.04167538281675	0.2820025133244802	0.25666457096911677	0.24362092100721588	0.21771199469918714	0.053969712372368604	0.3149895619937031	0.5344561026380727	0.46554389736192753	0.801612817050724	1.3968803136598076	5.603317555367828E-4	2.444753823188478E-4	5.030656786105E-4	0.43754507962937833	-0.05437587696465894	-26108.15110849531	-1657.6121102623383	-382.51249644363685
550000	-30450.66914378356	-4361.997804805145	-26088.671338978416	20.644221159356025	2003.333861032425	213.9542674042809	2.494429374299205	10.026170414816411	3.8694418798242545	7.348112581968978	15.590850403340157	27.32684535583203	2.886138911597869	13.736418720393266	3.895247593641315	0.5427525932495519	26.0	21.0	11.0	10.0	17.0	8.0	13.0	14.0	5.0	21.0	15.331940402797555	14.674085971408777	0.27561125173812	0.2657282521567046	0.24336193677758586	0.2152985593275895	0.009635249869300849	0.2703890594633488	0.5080744456195657	0.49192555438043406	0.7620438528332969	1.4760393737177404	5.761589957365363E-4	2.4131492809089427E-4	5.286036529048187E-4	0.4314505167373668	-0.0636475441284535	-26088.671338978416	-1657.6121102623383	-367.62374816985204
560000	-30450.010971484684	-4361.093391193363	-26088.917580291323	20.625547219167984	2003.3525349726128	213.72423086121972	2.2053713794947596	9.373621964908969	4.091563503291791	6.37602947795771	11.148396488053002	40.047292185132164	2.8218873856124618	10.049140443883916	1.1057087064663969	0.40934288198940105	27.0	21.0	12.0	3.0	19.0	12.0	16.0	13.0	1.0	22.0	16.24653831374203	10.174909344150574	0.2824193664880243	0.2645221711387441	0.2405979092328359	0.21246055314039564	0.052384320028777014	0.3591213305545401	0.5368889084784609	0.46311109152153845	0.8052617010908256	1.3895805969098871	5.768826305874734E-4	2.3990137873418948E-4	5.126782590263198E-4	0.40773243907412504	0.03708526708592214	-26088.917580291323	-1657.6121102623383	-368.76675998019226
570000	-30457.484421179357	-4351.823605250543	-26105.660815928815	20.650147814310515	2003.3279343774705	214.55201129952064	1.59427703416989	9.326768142233869	2.750361533840295	3.4468877642718443	10.568945293883093	22.811827840412633	2.2312422895495754	11.78531368637315	4.764296544743193	0.9979589185798333	29.0	16.0	10.0	2.0	18.0	18.0	15.0	14.0	3.0	21.0	16.690667716584695	12.359069442043648	0.27772416315400267	0.2609086845117821	0.24872970807951286	0.21263744425470224	0.0483804506478554	0.2508978807178279	0.5138864439255557	0.4861135560744431	0.7707610745316965	1.4586002749288431	5.689837749707875E-4	2.3886485357212884E-4	4.99417152161852E-4	0.40717198729490034	0.008627119832926591	-26105.660815928815	-1657.6121102623383	-357.28111136526906
580000	-30467.19745996291	-4353.162536546176	-26114.034923416733	21.152697928564553	2002.8253842632164	211.16176008067723	2.3391888029497743	7.047097162832234	1.63442931133809	3.610284337808205	6.69186100878424	24.66010517593223	2.160688616173787	9.665538395164297	1.0080362443485906	0.9110080406897192	26.0	18.0	7.0	6.0	19.0	19.0	13.0	19.0	5.0	14.0	17.517289614345934	11.762615988748662	0.2840619143946768	0.26009308691512195	0.24296525569672808	0.2128797429934731	0.07491939881679979	0.39335648956708585	0.5288809369202603	0.47111906307973833	0.7932508126231934	1.4136087882048116	5.741486202829579E-4	2.4733373703056177E-4	4.9860698331884E-4	0.4243318666125175	-0.07284336129336375	-26114.034923416733	-1657.6121102623383	-362.4673619253313
590000	-30441.87129654619	-4357.675577024171	-26084.195719522017	20.48612176077271	2003.4919604310082	214.46638068651814	2.1011924800304227	8.356514394190365	1.4263568781235967	3.38042190730864	8.96365786120784	35.2698360828459	4.571813720668717	15.628512008883881	2.098629138623991	0.9891286090649181	29.0	19.0	6.0	4.0	18.0	15.0	18.0	12.0	7.0	18.0	15.012496483124995	12.36180417927242	0.281495902253013	0.2568704535041019	0.24540840817159024	0.2162252360712949	0.07315138540618088	0.2616373779298075	0.5082183516905154	0.4917816483094835	0.7622596927317569	1.4756075786525142	5.610571804228426E-4	2.7280678073067814E-4	5.148739840176192E-4	0.4733759375688728	-0.12924971018666245	-26084.195719522017	-1657.6121102623383	-364.4371886140096
600000	-30445.768812877053	-4354.436847581283	-26091.331965295773	20.577507966481257	2003.4005742252996	212.6711606576327	1.369008798216853	8.970266824323128	1.602534693746865	5.472202298576046	8.123994782197974	23.167545239316546	3.4085208790605592	9.135361784509554	1.4157003743402248	1.3034513050405785	28.0	20.0	8.0	1.0	19.0	16.0	19.0	12.0	5.0	18.0	11.979218934225258	13.198463570001616	0.2821410568894603	0.2600881084361694	0.24905259886050327	0.20871823581386711	0.04714507166942042	0.3838508719534068	0.5372852388633638	0.4627147611366353	0.8058561437677014	1.3883913940967612	5.684638254056596E-4	2.608366730834969E-4	4.959569775860507E-4	0.43436974474947115	1.8532153736339367E-4	-26091.331965295773	-1657.6121102623383	-362.1240804399625
610000	-30468.897215093843	-4364.818447912741	-26104.0787671811	20.64031406714683	2003.337768124634	215.70486638566658	1.9846757260377177	10.987772691135676	1.1173082265064815	2.476764276384136	10.529583140511816	25.59792528702238	4.803586826364206	11.83290914024383	23.473427144885562	0.9704889027042229	29.0	17.0	6.0	5.0	21.0	12.0	19.0	10.0	5.0	22.0	12.165159161934021	15.274863533780866	0.28225696180166376	0.2611049207736916	0.24306968542202081	0.21356843200262393	0.04847646002892411	0.3992547421371601	0.5151425666469213	0.4848574333530781	0.772645090951876	1.4548312359381947	5.307144077964013E-4	2.410703937071458E-4	5.021105601889427E-4	0.45223576102071167	-0.02089316200225516	-26104.0787671811	-1657.6121102623383	-367.79977706113067
620000	-30483.244911915812	-4373.879275833669	-26109.36563608214	20.856407309557706	2003.1216748822233	217.2158956575447	1.9522316568651785	10.428496675598199	0.6108118583056522	3.1330689913264615	5.741411659409379	35.45112382451702	5.11621100370118	9.966239139155565	11.312417390098405	0.8091348783270116	28.0	19.0	8.0	1.0	24.0	10.0	16.0	14.0	4.0	22.0	18.423487866259457	14.600867820402076	0.2787613067746245	0.26174999445767566	0.24505604263541703	0.2144326561322829	0.031289674822657126	0.18703254961342697	0.5293143320761775	0.4706856679238219	0.7939008475093442	1.4123083712843756	5.21889217360259E-4	1.9584346985310753E-4	5.153502795906994E-4	0.36885298044304565	0.10563560991508339	-26109.36563608214	-1657.6121102623383	-375.5095052590533
630000	-30460.453412102535	-4363.492396419692	-26096.961015682842	20.869609177624216	2003.1084730141567	219.37042212418004	2.2001600498880016	11.448677122159857	1.9024404012453462	11.533636785142836	16.295205061460575	68.66187554004314	3.8822683535540485	12.458786218286553	2.7454159733782264	1.1316158369390685	29.0	15.0	14.0	5.0	23.0	6.0	17.0	12.0	5.0	20.0	13.963708693970862	12.568175537208141	0.28316484706414735	0.2615677926075787	0.24535666106121926	0.20991069926705486	0.017195202601779872	0.2212754446827309	0.5383280958552539	0.46167190414474585	0.8074202900594618	1.38526226618812	5.155605999731983E-4	1.9510016767098167E-4	4.967412606148889E-4	0.3582604109693266	-0.08314768278187645	-26096.961015682842	-1657.6121102623383	-363.8612187167125
640000	-30490.603145372523	-4399.519593621142	-26091.08355175138	20.99680496018979	2002.981277231591	227.5673562507284	2.2303973359728797	13.373219152715173	2.791497241490195	9.146131824290856	21.50797743756617	48.16123289238653	5.336910973599092	8.598066374279963	3.9481721472442555	0.8287079755967088	28.0	19.0	11.0	7.0	21.0	6.0	14.0	16.0	3.0	21.0	12.965426142740945	15.061944934604927	0.2803589578585837	0.25955569846450927	0.2425458924384486	0.2175394512384586	0.056646985040824244	0.28021923208450533	0.5419031285688803	0.45809687143111955	0.8127823619498811	1.3745352588174875	5.104353733994912E-4	1.8603418161429862E-4	4.851324938151952E-4	0.4000636445407015	0.02856157698277443	-26091.08355175138	-1657.6121102623383	-403.4195698240098
650000	-30468.63976809609	-4388.608325350146	-26080.031442745945	20.84379891467307	2003.134283277108	226.3455443382793	2.2193854482284414	10.500876112071232	5.09969202738054	10.848757668977141	15.998426335401769	34.49363761552988	3.6124126722725407	7.916321533869135	2.1603572851546615	0.5870660768698616	29.0	13.0	19.0	4.0	20.0	6.0	18.0	16.0	3.0	18.0	15.815443767619637	14.05005632320411	0.27693250409088593	0.2640972433713384	0.2431314112622154	0.21583884127556036	0.01990882902565364	0.32711963070678557	0.510348178263416	0.489651821736584	0.7654541483109992	1.4692169615097448	4.983036907434869E-4	1.7964561996062158E-4	4.631603888016398E-4	0.3416014909520707	0.0012016093493710078	-26080.031442745945	-1657.6121102623383	-396.06572633195134
660000	-30462.96191682248	-4390.183750754992	-26072.77816606749	21.37606437086922	2002.6020178209117	223.44699426965641	2.839108529970471	10.870255779919452	2.38053910910351	6.318731077286798	14.231959607891309	28.615104761051832	3.4237810501271997	10.120932716834716	3.9328248259286043	1.1459036007398344	30.0	14.0	12.0	3.0	22.0	14.0	13.0	14.0	9.0	15.0	14.432066629994441	12.835380492674528	0.28968435220105065	0.25134561681471485	0.24311063792302431	0.2158593930612102	0.05564735809955432	0.22552862158874884	0.5337727168371595	0.466227283162841	0.8005878295647574	1.3989308360215873	5.727961416046193E-4	3.140580687194861E-4	4.999787794579601E-4	0.5204629848899892	0.09364473612174523	-26072.77816606749	-1657.6121102623383	-397.43925952301873
670000	-30468.711407628223	-4380.513869965496	-26088.197537662727	22.12575637158416	2001.8523258201967	226.88711120304444	2.2981001337263933	10.536981373464787	4.083193997181687	1.7354539783647251	9.249293615616066	32.044112587736244	3.373827716846084	12.707735564770058	2.938387457688362	1.971722770518782	25.0	20.0	10.0	3.0	18.0	17.0	16.0	13.0	16.0	8.0	12.784849085509478	14.943060552662805	0.2809395256753072	0.26147915164916363	0.24607365787363922	0.21150766480188998	0.02723571672599217	0.23929496503681774	0.5046866420975621	0.4953133579024385	0.7569625997397631	1.48620459352462	6.191264367249619E-4	3.560567479013711E-4	5.190129303482797E-4	0.5638177397487731	0.013384475291225882	-26088.197537662727	-1657.6121102623383	-385.04821153477565
680000	-30483.190928685828	-4384.207510987763	-26098.983417698066	23.274122375413963	2000.703959816367	228.862634203112	2.1828853789156883	8.212244929941638	5.777910963854889	5.538001627657122	5.654863590428218	25.88008631902278	3.0088453559889645	13.590073672514867	2.323666057133455	1.4207845377148294	25.0	23.0	10.0	2.0	16.0	15.0	19.0	11.0	19.0	6.0	12.974274714695476	11.698046912181356	0.2815672651090299	0.2537052033058142	0.25307958856662954	0.2116479430185266	0.0276045025313229	0.2337035114804787	0.5190234750274615	0.48097652497253907	0.7784659355156948	1.4431864382153328	5.431356219030869E-4	3.0425756258320284E-4	4.718303882896466E-4	0.5227790815025878	-0.04652583959883778	-26098.983417698066	-1657.6121102623383	-391.6626823576061
690000	-30478.487612061002	-4367.8154207316	-26110.672191329402	20.5545281507384	2003.4235540410425	218.44270937605972	1.7358136387052907	7.155535470516811	3.7694294515194517	7.138330619168564	15.540187109182503	46.79183559184022	2.2866064629030913	17.897678185929603	1.5689383150329692	0.6608294961577674	28.0	22.0	8.0	4.0	19.0	11.0	19.0	9.0	13.0	13.0	15.288251634434648	11.520953889594377	0.28416377040811863	0.25586985806556106	0.24297178876963496	0.21699458275668554	0.03596880410284781	0.26746403298717514	0.5456072616275268	0.45439273837247335	0.8183380671260704	1.3634208814663507	5.630568864060958E-4	2.55268234579993E-4	5.032530648389747E-4	0.4206615265308588	0.024606391389696395	-26110.672191329402	-1657.6121102623383	-370.7186288493541
700000	-30469.154408645707	-4361.2844628345465	-26107.869945811162	20.911099835922716	2003.0669823558583	217.14092382015886	1.7017433670806505	8.720015034827723	4.083778261516088	5.730379309075066	16.43476272106919	45.35559306472009	3.1432622316499104	14.61218652771352	1.709438732772033	1.180185551297725	29.0	17.0	11.0	7.0	22.0	6.0	17.0	12.0	9.0	16.0	13.322154595988838	12.390056350384782	0.29125683844038974	0.2544572010016001	0.2492667267069683	0.20501923385104218	0.08295304450456933	0.33457391504842005	0.5289403835535927	0.4710596164464074	0.7933399746385107	1.4134304165576181	5.61633191440964E-4	2.43404042035778E-4	5.040356778971198E-4	0.4216103873100592	-0.023945688767071725	-26107.869945811162	-1657.6121102623383	-365.82342287707354
710000	-30484.999887597885	-4376.4978265833015	-26108.502061014584	23.040724535959068	2000.9373576558219	219.39375551188374	2.7631255563779966	7.997516994791809	4.580941077582613	7.521863216419953	15.425068982265838	35.82659751019054	2.3789849100918827	9.752593649760446	5.939869227652993	1.1599773651988237	28.0	18.0	12.0	7.0	21.0	6.0	18.0	13.0	7.0	16.0	14.027367745432981	13.171785326845415	0.2767704943202021	0.2614654279184372	0.24865180017448563	0.21311227758687543	0.022118562479869503	0.3421269559841885	0.5297778228128686	0.4702221771871317	0.7945960217496268	1.4109176515492121	5.01091911761124E-4	2.3360137595395487E-4	4.877276835619845E-4	0.426402690871709	-0.09593165608877133	-26108.502061014584	-1657.6121102623383	-383.15384788287406
720000	-30493.91666940957	-4380.803554170168	-26113.1131152394	21.397564369476584	2002.5805178223043	216.2950991690095	2.7588604030960457	6.466715240041843	1.8164386259194663	4.251814139348364	13.06833691149701	47.76484753079869	2.8329588380262103	13.657371657878011	3.0465065483937965	0.7803457648502893	27.0	20.0	9.0	2.0	25.0	9.0	15.0	13.0	13.0	13.0	11.14739465875918	14.175999466514401	0.28240213446317264	0.25957253442458644	0.247205306227611	0.21082002488463036	0.011390541988300357	0.5189629534238791	0.522568481187845	0.4774315188121551	0.7837829715840651	1.43254952653997	5.184708254239958E-4	1.9973116787804673E-4	5.058771406708991E-4	0.39966492572622064	-0.004658342099017689	-26113.1131152394	-1657.6121102623383	-386.5505759549123
730000	-30495.718018950003	-4387.164946882392	-26108.55307206761	21.011247053436612	2002.9668351383443	222.52168901595192	1.6298389244980442	15.380943196734206	1.823161674371946	7.428709586296897	16.22042213209577	33.32980275938578	3.7625477601223274	12.809873966906741	4.1874446316823795	0.8350643930898266	29.0	18.0	11.0	8.0	18.0	9.0	14.0	13.0	12.0	14.0	14.577054568528512	11.433739151239907	0.2839581336969425	0.25554145814645324	0.249254771996362	0.21124563616024278	0.026110268682986555	0.2343357597850265	0.5321925278613381	0.4678074721386621	0.7982177570178666	1.4036722468416944	4.983055919379938E-4	1.6136884239995375E-4	4.8425920670536226E-4	0.34759740492388685	-0.016222518531530613	-26108.55307206761	-1657.6121102623383	-387.7528367529241
740000	-30470.15422818408	-4382.172318039272	-26087.98191014481	20.994143555166616	2002.9839386366143	220.97949682470585	2.427562224362434	16.825106614750368	0.7624403112721819	7.127372186333524	11.913818522931479	20.420259652366664	5.560277995287973	11.013300855964712	8.83949346178466	1.3489722152216113	28.0	19.0	6.0	18.0	10.0	12.0	15.0	13.0	4.0	21.0	13.38788227427527	14.851158783982381	0.2767250058718535	0.26017030537849856	0.2499510671227361	0.21315362162691234	0.07357775232537385	0.4067787206107655	0.5136578860031397	0.48634211399686067	0.7704182681550028	1.4592860707564015	5.309944928190779E-4	2.2918166581906485E-4	5.041191336729496E-4	0.45226304187016736	0.0037850370590592226	-26087.98191014481	-1657.6121102623383	-380.7617255082168
750000	-30464.03597476673	-4373.037230494338	-26090.998744272394	21.501039904352453	2002.4770422874285	226.59984746188962	2.3710384628468377	10.344305522884351	1.0987615094922927	6.412248866286011	26.195975607981037	36.07419708061397	5.284132156471016	12.192928575241156	9.925032804598894	1.2076452433080183	29.0	16.0	13.0	18.0	11.0	3.0	19.0	14.0	1.0	22.0	14.200681801652866	12.188927933910634	0.28457637871925895	0.25690475404130564	0.24438755317354782	0.214131314065888	0.05929683559316313	0.4096169375762228	0.5247701697997128	0.47522983020028714	0.7870852106299216	1.425943284902704	5.25090433265209E-4	2.1051438935269066E-4	5.040277527057286E-4	0.4314542135472468	-0.010853501952695304	-26090.998744272394	-1657.6121102623383	-374.45709679414085
760000	-30458.884239906467	-4373.195035314477	-26085.68920459199	21.87942158295923	2002.0986606088218	222.14288447071235	1.7862994931283471	17.343853977467738	1.2390140116674349	5.507211414225419	19.67943705715794	51.679077720281775	3.4670609682262086	12.61231579211436	4.274467197824427	1.2043578595689923	28.0	18.0	12.0	23.0	6.0	2.0	19.0	15.0	1.0	22.0	12.173698250857504	11.583120696478307	0.28063043559695305	0.2581441876923682	0.24782262918080267	0.21340274752987656	0.03641018934003477	0.3047281617790739	0.5244207423091926	0.47557925769080645	0.7865611160342227	1.4269917539844037	5.349426202718483E-4	2.300808786496887E-4	5.214448412794131E-4	0.45186956239698395	0.03795989999033924	-26085.68920459199	-1657.6121102623383	-370.9042187961903
770000	-30466.27885085645	-4372.936709152461	-26093.34214170399	21.311382899137886	2002.666699292643	219.6101770608079	1.7996006217930192	12.09311308703457	2.16079941872281	6.890992483620831	20.377504108545324	28.72715657707327	5.784287383994045	13.104953049143834	3.5315231766112998	1.5514201312056335	28.0	18.0	12.0	19.0	7.0	6.0	20.0	12.0	4.0	20.0	15.295757932057873	11.273882533670731	0.27808385706645894	0.25971595138516773	0.24816840389762032	0.21403178765075345	0.012170208239550867	0.21380404352087543	0.5344294809955185	0.4655705190044804	0.8015728881402351	1.3969601928046318	5.223754771595085E-4	2.385240159473647E-4	4.977461725877437E-4	0.47530957490782194	0.05574976636782976	-26093.34214170399	-1657.6121102623383	-377.353246205083
780000	-30459.930458584073	-4374.929026328004	-26085.00143225607	21.17448064951803	2002.8036015422629	218.80467759531604	2.2008111270120585	12.951678677125189	2.3943647555267438	7.238635449766466	36.80114980283143	66.53998655762561	6.245559311524329	22.430385064612345	2.752312540315888	1.0892549991541334	29.0	17.0	9.0	24.0	9.0	3.0	17.0	12.0	7.0	19.0	12.461881605161066	11.031512567998677	0.28048338527993044	0.2612666271067899	0.24503820362751694	0.2132117839857632	0.027903892252009083	0.2183987036527567	0.5194665408732823	0.4805334591267168	0.7791304751458987	1.4418570040605918	5.047914500413338E-4	2.3599400360314714E-4	4.947923314339429E-4	0.45000378746349573	-0.003697993724948335	-26085.00143225607	-1657.6121102623383	-374.8063920011022
790000	-30451.383393326207	-4377.21011212727	-26074.17328119894	21.625936457085427	2002.3521457346956	220.5001068099621	3.2397064599306358	13.0567083047336	2.949724628433045	5.424997486826775	22.822541957391845	15.6064991959832	2.854605096774016	8.745777481657461	2.996079923224761	0.6681845611214503	29.0	19.0	7.0	24.0	12.0	3.0	15.0	13.0	5.0	19.0	13.255140581505403	11.456169016036574	0.27902064895224266	0.2610794281539624	0.2466790426572236	0.21322088023657193	0.0526428791386805	0.38273982736459716	0.5315078213411119	0.4684921786588867	0.7971907886292144	1.4057267320667317	5.257816770439975E-4	2.5650922436991076E-4	4.923451896181917E-4	0.4939303399635571	0.011388499386489895	-26074.17328119894	-1657.6121102623383	-384.7489221761877
800000	-30466.16353933709	-4381.331683844895	-26084.831855492193	20.736047527041578	2003.2420346647393	214.9044728173783	2.5337235226417256	11.276695593465575	6.289836751775557	9.205812685486947	21.071034940216755	22.510555649737952	6.092737830480095	20.111266981351008	1.5825278760675767	0.7523769295942341	29.0	18.0	5.0	27.0	9.0	8.0	18.0	7.0	7.0	18.0	13.122212797807935	11.557240043449674	0.2819746213628917	0.2583539054445453	0.24507042763021783	0.21460104556234572	0.07868800153343282	0.39784512347300144	0.551752051685385	0.4482479483146131	0.8275544320326577	1.3449832296959432	5.760438345169182E-4	2.553566945292006E-4	5.289751674020124E-4	0.44987413768421225	0.09991525602194572	-26084.831855492193	-1657.6121102623383	-387.6816970475047
810000	-30491.463462066007	-4394.608144225423	-26096.855317840585	20.62089098181978	2003.3571912099612	216.34867159933285	1.9924311892613569	6.88281828028275	13.23440562102159	7.10584315786589	28.687385281234455	15.687229778337867	5.0122809241742265	14.94743633408484	1.1803756119462798	0.9008061867544496	29.0	12.0	14.0	21.0	10.0	14.0	16.0	10.0	6.0	14.0	14.333083060496831	15.088817259111192	0.28824509131383164	0.2588675594804383	0.2374305937308494	0.21545675547488108	0.0786484833308848	0.3668561978030715	0.5564455333122429	0.4435544666877545	0.8345940280071641	1.3309002782831234	5.578217836543772E-4	2.3568167968799033E-4	5.180573343413724E-4	0.4185865434484257	-0.10445541756966657	-26096.855317840585	-1657.6121102623383	-400.96671398390373
820000	-30464.42040386916	-4376.214256583091	-26088.20614728607	20.880820445971782	2003.0972617458092	216.96068144696775	2.468459718346019	7.079746535223525	4.736628589262595	8.327128489503862	21.651291990832274	9.430291703468171	2.3333642226973583	14.619601719836245	1.748522128634515	0.7063262572138642	28.0	17.0	17.0	20.0	9.0	4.0	13.0	15.0	3.0	20.0	17.71793620387094	15.617723662209563	0.2822597576591735	0.2600436588198312	0.2419463433285269	0.2157502401924689	0.061984641939973543	0.3699921359804571	0.5176789899890437	0.4823210100109539	0.7764493874141597	1.4472206113466193	5.362194952099478E-4	2.1799968519571248E-4	5.01551424204309E-4	0.39354454050898435	-0.03621948338689242	-26088.20614728607	-1657.6121102623383	-382.971938635465
830000	-30491.020719731223	-4392.983358127328	-26098.037361603896	21.919829816227	2002.0582523755538	219.4713123447267	1.8806613359464597	14.717117331294974	5.228751633034659	11.175581819071533	41.5327853915034	24.983671432246954	3.883706021945988	15.375502299797663	7.549338088223278	1.3215641878645192	29.0	13.0	15.0	23.0	9.0	6.0	10.0	18.0	6.0	17.0	17.58162066675629	13.763147407685768	0.27812275387366986	0.26191146987285513	0.2515590789158847	0.2084066973375909	0.028099099428343086	0.3832797010425246	0.5528132188986639	0.4471867811013334	0.8291460412125315	1.3417991613446418	5.546350154561803E-4	2.590004152571116E-4	5.097310371778575E-4	0.4355917102449943	-0.014526940447960324	-26098.037361603896	-1657.6121102623383	-391.7668502321941
840000	-30479.1968178292	-4374.873642758961	-26104.32317507024	20.54322460894201	2003.434857582839	218.55033261273064	2.7795716890848876	13.197242998654911	7.306449009893552	5.970128054208791	20.568066728518314	24.71767410460695	4.118859099735027	19.13313002509578	6.773780898310906	0.5584411595993435	29.0	12.0	23.0	12.0	6.0	12.0	17.0	15.0	1.0	19.0	14.456017310394385	13.999847321734027	0.2806703815349452	0.25467698981869763	0.248563305000094	0.2160893236462638	0.006553433929286285	0.39971254896031055	0.4937215596513262	0.5062784403486715	0.7405164396425458	1.5191056967150927	5.144542857141916E-4	2.1152823944415382E-4	4.947769135218011E-4	0.39031855263601783	-0.08692579255197706	-26104.32317507024	-1657.6121102623383	-377.6618242155083
850000	-30433.25114310316	-4357.836097344823	-26075.415045758335	20.739480578667482	2003.2386016131134	218.31873867295639	1.764464875285065	12.588004272156432	5.715197018184718	8.55706755716877	17.282799759896577	23.92778011502368	2.554137901805179	13.706471541565845	0.8820315940530625	0.4044745004939129	27.0	10.0	25.0	12.0	4.0	15.0	15.0	18.0	2.0	18.0	15.28201016593443	13.574731796589498	0.2829933054245046	0.25979009366771394	0.24862593946278666	0.2085906614449954	0.00984030501687604	0.32695513706131535	0.49071369085601857	0.5092863091439782	0.7360050379269996	1.5281309094394881	5.921854766115066E-4	3.598699255370736E-4	5.06940687900421E-4	0.5665505261689519	0.04896453596880871	-26075.415045758335	-1657.6121102623383	-362.04851396562725
860000	-30460.707288586287	-4366.154839626106	-26094.55244896018	20.95647421562913	2003.0216079761517	215.56900980416032	1.3380220909054128	7.140676230279991	6.573017013177955	5.506153667556273	14.627812048587382	34.98399239442834	3.920896897911824	9.85326953252494	1.508342980057119	0.5641404785095223	25.0	13.0	30.0	8.0	5.0	14.0	15.0	20.0	1.0	15.0	14.567835249237568	11.457065166181813	0.276073164909378	0.26639955007819294	0.2463111040451983	0.21121618096723152	0.0299290320615583	0.2839759355544681	0.5163823897459148	0.48361761025408173	0.774504660114101	1.4511111045193903	5.903555105574075E-4	2.519571173904291E-4	5.268943177906435E-4	0.4500369948594418	-0.08980276432985201	-26094.55244896018	-1657.6121102623383	-374.6090528821301
870000	-30468.05992500132	-4355.827665065706	-26112.232259935612	20.551749201493173	2003.4263329902878	220.09814193427778	1.6946096849850663	7.644662921817101	5.376991527979806	13.118588310344814	33.17332301541098	40.17578974309881	2.3576506560978565	12.878269716963928	1.0612148026667276	0.7481662567326565	29.0	19.0	15.0	12.0	5.0	11.0	16.0	19.0	1.0	19.0	9.54071482388739	14.589081566453318	0.27797728544042016	0.2648337589574462	0.23573793164043552	0.22145102396169897	0.03701158268482295	0.3018320172635663	0.5096772318791256	0.49032276812086967	0.7644478182896068	1.4712301589784278	5.57194389063813E-4	1.9712148491167367E-4	4.99940276749397E-4	0.35550411317429886	0.10746786117623006	-26112.232259935612	-1657.6121102623383	-360.634010476014
880000	-30473.952630011452	-4376.363062292461	-26097.58956771899	20.88779755341358	2003.0902846383674	222.61366335449958	1.6210736668091936	10.221332888801397	6.461861590720007	14.799557946874804	39.810836436389515	27.785538286103783	5.06015223904284	14.973410035875501	2.426536203475465	0.40120643107426995	28.0	20.0	17.0	13.0	6.0	9.0	14.0	18.0	3.0	18.0	13.330036621962508	12.86922261263757	0.2807350565073591	0.26068819880075955	0.24494481171671936	0.21363193297516284	0.03864600134044705	0.21171735771678316	0.5292796251363577	0.47072037486363716	0.793848791732148	1.4124125106389027	5.640335654726495E-4	2.697980098272925E-4	4.7346883893555536E-4	0.4960869389907022	-0.11335998234093939	-26097.58956771899	-1657.6121102623383	-380.51606760013726
890000	-30486.644854543643	-4374.654645204854	-26111.99020933879	21.090936102526836	2002.887146089254	217.8247945882319	2.4389703493282715	8.639961600507565	4.587549726661498	5.534763369419819	12.649874194466031	62.77587969272872	3.0659240339646243	14.940305765157625	6.358486028185794	0.7322697222391046	29.0	21.0	16.0	10.0	10.0	5.0	17.0	15.0	7.0	16.0	16.240557248964734	12.482233665029332	0.2800465640697823	0.2606282000363044	0.24427517148829467	0.2150500644056194	0.05000402965170319	0.28419677732878107	0.5224578247891573	0.47754217521083775	0.7836170017559744	1.4328815548315577	5.270962718918744E-4	1.8920317357702465E-4	5.034677419449034E-4	0.3558084653910028	0.04507637877509104	-26111.99020933879	-1657.6121102623383	-376.96591274568215
900000	-30494.533861186366	-4380.9646415813295	-26113.569219605037	20.829507149523756	2003.148575042257	217.9837515132493	1.7584144029051865	9.09386764682105	2.5872164683746575	3.874499292524014	14.905211721099514	36.43609493402431	4.4218787203715335	11.834717541999957	5.878784988636276	0.9984735929703806	28.0	19.0	9.0	6.0	21.0	9.0	17.0	15.0	6.0	16.0	12.48451848797708	12.978620067384988	0.2803835740663591	0.2634916063251995	0.2468096856399701	0.20931513396847193	0.06272137213672396	0.45194084892180064	0.5211861012530092	0.47881389874698566	0.781709586195951	1.4366974045980982	5.276421934910312E-4	2.0682166279947607E-4	5.008472524547822E-4	0.34988400864120417	0.006885938723746154	-26113.569219605037	-1657.6121102623383	-386.51762016455405
910000	-30476.762804886326	-4369.524539808046	-26107.238265078282	21.45422585503873	2002.5238563367423	216.86225834307464	2.7198851516679103	10.936980189383098	2.346398431906923	2.588345284639386	5.109418839257571	25.074329795925706	2.640310069799886	13.93007165232861	4.064947398348653	0.9081548982018796	29.0	18.0	5.0	5.0	19.0	15.0	19.0	13.0	10.0	13.0	14.825280591215273	15.32696905743768	0.2769984769170115	0.26150276388467003	0.24840611209105026	0.21309264710726883	0.077860512978287	0.2972456607998722	0.5273484126107298	0.47265158738926494	0.7909522307136642	1.41820717957094	6.018261717155623E-4	2.640419171592935E-4	5.282804440379127E-4	0.4373881506854256	-0.03726190746348423	-26107.238265078282	-1657.6121102623383	-374.7850906357363
920000	-30465.204051875622	-4372.678303194742	-26092.52574868088	20.657392852077123	2003.3206893397037	211.62908726140856	3.4182468397840333	6.968675090560167	3.3471835011975624	4.23472256513125	11.513084935220988	31.07252406137579	1.7218944207301545	13.319846902626193	3.5745817757474145	0.7273838572049377	30.0	18.0	7.0	9.0	16.0	17.0	13.0	11.0	6.0	19.0	15.639148168397705	13.90969096449882	0.27965494928009743	0.26175923532116785	0.24627542818055181	0.21231038721818365	0.09487876666768089	0.26021152105628215	0.5165690382980517	0.4834309617019428	0.7747846080292589	1.450551059184174	5.651462340026711E-4	2.3979892787444074E-4	4.993618579398748E-4	0.4340563992191513	0.04345269407148105	-26092.52574868088	-1657.6121102623383	-377.4702755424111
930000	-30488.97444852981	-4374.624879920547	-26114.349568609265	20.723704188315168	2003.2543780034657	212.27111453041604	2.9647363528647364	8.904321888259888	3.5386460092999963	5.5576090628425385	10.451343429334964	28.20345717601403	7.27134967663728	16.357718694680848	1.6457268071818008	0.8335143152455922	28.0	15.0	12.0	10.0	11.0	18.0	16.0	13.0	6.0	17.0	14.417934057530703	13.287962865753926	0.2780771809325918	0.25538606345443665	0.24985888479451193	0.21667787081846032	0.06846146451101782	0.2009676751148075	0.5342513432343652	0.465748656765629	0.8013057052755689	1.3974947012217285	5.481342576672043E-4	2.1678716185017467E-4	5.006888990333593E-4	0.42409245022769865	-0.03787397309858885	-26114.349568609265	-1657.6121102623383	-383.7064374394972
940000	-30458.9429457637	-4380.703598590368	-26078.239347173334	21.76745835873362	2002.2106238330473	220.18363896032815	2.2178442335462174	10.737023980206605	3.001132000966157	4.739153509898939	8.714822582392374	25.135005452187194	8.499082896136036	20.5911113603512	5.206775229173073	0.8954548659399649	29.0	17.0	12.0	9.0	9.0	15.0	22.0	10.0	1.0	22.0	11.298707816747319	12.138064144392015	0.27629522613513363	0.26154890602680597	0.2468978863131766	0.2152579815248843	0.0031637532323313894	0.36549621499267343	0.5408875703318426	0.4591124296681518	0.8112591601466786	1.3775824758827828	5.731636766148967E-4	2.3599555349335317E-4	5.002312030558237E-4	0.4369472457178337	-0.022486098838258237	-26078.239347173334	-1657.6121102623383	-387.77034886413884
950000	-30466.875739801806	-4373.68508396099	-26093.190655840815	21.079528164251336	2002.8985540275296	217.16075203988396	2.676901737333734	10.527689368988966	3.744183840457083	10.071156752653579	6.428145110930843	23.43620879879281	9.54157211189389	11.025766883238292	14.040107994137115	0.8269201804629063	29.0	12.0	17.0	11.0	7.0	18.0	16.0	9.0	4.0	23.0	15.103565133043093	11.057690039419127	0.2811846890357686	0.2639669346748172	0.243002670352806	0.21184570593660865	0.006430959267728689	0.41210298505600257	0.5213857359534346	0.4786142640465594	0.7820090116002062	1.4360983938828271	5.296680561186196E-4	2.110743595977596E-4	5.025156183430384E-4	0.41213476055159226	0.06469142080301625	-26093.190655840815	-1657.6121102623383	-379.3047094973346
960000	-30475.527177545293	-4367.486963450594	-26108.040214094697	21.22277649980572	2002.755305691975	216.48880385505024	2.1379077920585687	12.126778141555544	6.814400963294551	1.3429365330829768	7.054923573891368	24.281017382137517	6.70147239340423	8.455426818040975	18.23898184589363	0.7473166015077923	29.0	6.0	15.0	7.0	19.0	17.0	12.0	8.0	11.0	22.0	14.862002387604651	11.40570746266933	0.28250847730209816	0.2584938868407359	0.2449940417311636	0.21400359412600276	0.046054537313925246	0.20563888991888937	0.5492946741287787	0.4507053258712142	0.8238686936979561	1.3523566747169116	5.040581470102526E-4	1.8550044654785228E-4	4.958378080870527E-4	0.378850167497905	0.05472827077846161	-26108.040214094697	-1657.6121102623383	-370.6922539174683
970000	-30502.215746927337	-4396.356900658849	-26105.85884626849	22.113010606084593	2001.8650715856963	222.28798528669634	2.6555181772125103	11.848473236762691	7.919961115769156	2.1766740337849595	10.407160462663436	18.22124603171259	4.6318135216179845	16.823684937344602	13.254727179011072	1.27970287981701	25.0	11.0	12.0	10.0	17.0	18.0	10.0	2.0	22.0	19.0	15.291028461340805	14.223951766684639	0.28283614774238297	0.26139570433923104	0.24717123745029204	0.20859691046809423	0.029353556316771792	0.35049253451427065	0.5094439485510129	0.4905560514489812	0.7640979244350952	1.4719301335466493	5.455414827446539E-4	2.2447443254467754E-4	5.076716935255008E-4	0.44328799603573044	-0.05448472625629583	-26105.85884626849	-1657.6121102623383	-399.77794021228186
980000	-30507.36973615273	-4392.245869908919	-26115.12386624381	20.913139927699003	2003.064942264082	222.493071686898	2.3111702468858906	9.952780075961181	11.775205035550416	1.9439609935260047	8.495423464958469	20.34037210840432	14.695433478909287	6.444864609515012	14.26259271586523	0.9350659130841076	28.0	9.0	9.0	11.0	15.0	21.0	6.0	1.0	25.0	21.0	14.139016267082107	13.553002785626	0.2851249449446981	0.25292329915652617	0.2505271337996824	0.21142462209909366	0.06770586400507711	0.22269358038237813	0.5489667926848742	0.4510332073151202	0.8233769152963071	1.3533404941522045	4.99935023868426E-4	2.2009208809501237E-4	4.740802254226955E-4	0.482236227047901	-0.012821357229457646	-26115.12386624381	-1657.6121102623383	-397.0041620315548
990000	-30482.775724462987	-4398.467949190617	-26084.30777527237	20.85693982533919	2003.1211423664417	222.9717156659659	3.4180150572774006	14.069650868134666	40.86381842715711	3.182215659949817	10.032548732605173	19.45900506984969	4.288005813204973	5.06216202175357	11.469035646020716	0.8419051239878323	29.0	11.0	6.0	10.0	20.0	20.0	3.0	2.0	24.0	21.0	13.797423834186839	14.64288660325641	0.27960018027089595	0.2647707692540196	0.24536746632689913	0.21026158414818544	0.11263987442283456	0.37467407327680463	0.4893782881655768	0.510621711834417	0.7340021121351558	1.5321378306764601	4.849028874307878E-4	2.1039695685818186E-4	4.8226726958891004E-4	0.45227521451173563	-0.10946695379749245	-26084.30777527237	-1657.6121102623383	-401.37429289557525
1000000	-30509.634746461747	-4400.20830356477	-26109.426442896976	21.006021915652607	2002.9720602761283	230.45878686488194	2.6250425782763043	10.163288841334632	8.417689547045148	2.0291730649472357	10.189050613622824	33.87796521169956	21.75103297228741	4.438041688880795	9.494293578304793	1.6112887692213531	27.0	13.0	4.0	14.0	18.0	13.0	8.0	7.0	20.0	22.0	14.730489746792214	11.218806105163365	0.28034298464683455	0.2629405436753554	0.24931027462192898	0.2074061970558811	0.059643843633215586	0.3237776921335452	0.5104918397833311	0.4895081602166627	0.7656696214155488	1.468785900228208	4.817510909452027E-4	1.6171058159470986E-4	4.6906270367210053E-4	0.34702757990755756	-0.13410721351566057	-26109.426442896976	-1657.6121102623383	-404.2336617784096
1010000	-30520.30671177676	-4412.084859611878	-26108.221852164883	20.959392176603256	2003.0186900151778	233.8804537211377	3.002543275283529	8.96437687599761	22.696435319582232	5.40051310213276	9.289287744341399	28.715712084759012	47.086118279818564	4.1233114257075245	22.07219221893409	1.9872065178340348	27.0	7.0	7.0	20.0	16.0	19.0	1.0	13.0	12.0	24.0	17.059451259814256	12.961872452691791	0.277062403720803	0.263791180448903	0.2409558987168759	0.21819051711341828	0.05401564502252923	0.5361534500391134	0.5119252815690059	0.4880747184309877	0.7678195927644046	1.4644848093482	4.874802554429967E-4	2.0078545827425173E-4	4.790741742852855E-4	0.42334219475043616	-0.016129566852084335	-26108.221852164883	-1657.6121102623383	-410.4071480550781
1020000	-30520.620762536084	-4412.180891761609	-26108.439870774477	22.110690814020664	2001.8673913777602	240.81170731215022	2.255135856551155	5.774996079477178	24.47547050369367	8.201448199923078	6.984668473412745	20.299085188395882	10.424537954156683	3.531220407892315	13.255962783087117	1.5189559689059848	26.0	3.0	12.0	10.0	21.0	22.0	1.0	14.0	14.0	23.0	12.059815322146859	12.53164320690206	0.2746412174280195	0.2609358129517284	0.2512358826487531	0.2131870869714992	0.020728588363826517	0.3017406760002257	0.5378761329406266	0.46212386705936676	0.8067424060135907	1.3866183963006955	4.918224702317999E-4	1.8479006674622324E-4	4.684180270037336E-4	0.3937032641115463	0.04306437739013253	-26108.439870774477	-1657.6121102623383	-417.2755105458183
1030000	-30496.341546309297	-4399.071838672796	-26097.2697076365	20.97898517253921	2002.9990970192416	234.31240867959886	2.5441580152857943	5.6282097175835135	11.71850768370238	3.767828232656339	5.520323353800449	29.70200302850663	3.8268605626195504	4.0734058995568825	15.089487904776282	2.39623156626092	28.0	5.0	8.0	15.0	21.0	17.0	1.0	16.0	13.0	22.0	18.55159080201634	12.534835761713389	0.28459291596466363	0.2589390627972906	0.24145257314585913	0.2150154480921867	0.003812889919257926	0.3593884597653517	0.5377299159979043	0.46227008400208874	0.8065231001159171	1.387057125215346	5.247839154472543E-4	2.351720486764122E-4	4.846230600802987E-4	0.4607225411417994	-0.05905851861432156	-26097.2697076365	-1657.6121102623383	-404.11112691661936
1040000	-30479.566938367065	-4386.558751133428	-26093.008187233638	21.214838021457805	2002.763244170323	226.61346688777843	1.927091620317971	6.22863496603422	13.192805060185123	4.295288622246108	8.181107315998494	24.880546070512597	9.80861475619538	3.0813653008986868	21.32918202532287	2.2817367726125966	27.0	6.0	10.0	19.0	15.0	16.0	3.0	13.0	16.0	21.0	12.385737650860948	14.183277925131286	0.28449702444975844	0.25832578198345774	0.2426542765882135	0.21452291697857034	0.017972219282812205	0.3599155689408889	0.5252339721270562	0.4747660278729373	0.787780852214593	1.4245516302291579	5.242149916136839E-4	2.0702836637548187E-4	4.769951321895274E-4	0.4124445634533637	-0.10357574848692651	-26093.008187233638	-1657.6121102623383	-389.2949198377975
1050000	-30462.671519100695	-4373.583034830766	-26089.08848426993	20.83544179597298	2003.142640395808	220.32523908621732	1.5241576705201432	7.29535048581183	9.11645620011523	5.054075711794851	6.143258889592268	30.64976617901828	1.8277165329562366	2.6140793569307204	10.199958533216886	1.1075622708761113	27.0	3.0	15.0	17.0	15.0	17.0	6.0	6.0	22.0	18.0	14.209467009723806	9.955419045198107	0.28197653900805425	0.2534548650263357	0.24367814218527362	0.2208904537803362	0.007667337498617504	0.28736087427637186	0.515322757559636	0.484677242440358	0.7729153532698384	1.4542905669699073	5.37902025938839E-4	2.1309152289666225E-4	5.056082578348577E-4	0.4027337439071566	-0.015388691592130035	-26089.08848426993	-1657.6121102623383	-380.11133156479934
1060000	-30484.999898244467	-4374.575035463313	-26110.424862781154	21.012171814933705	2002.9659103768472	222.2790661711066	1.5967493952508498	5.535839562655006	15.968087040969477	4.17831500834093	4.548153727381625	19.843296855562613	3.9083926157387365	7.482775132516783	14.534605798537198	0.6896663974943738	27.0	1.0	16.0	19.0	13.0	20.0	6.0	2.0	21.0	21.0	14.354927100203797	13.136763304109644	0.28903767552079807	0.25174293813570175	0.24744089613567233	0.21177849020782744	0.05531114376990209	0.3611493039174178	0.5490732606834626	0.45092673931653093	0.8235366030832981	1.3530210332976924	5.205652878978358E-4	1.558017215585086E-4	4.826261171347553E-4	0.297202166784655	-0.009681254898702765	-26110.424862781154	-1657.6121102623383	-380.84281716664736
1070000	-30488.63539343544	-4390.695985189443	-26097.939408246	21.084466714210674	2002.8936154775702	226.5693747695195	2.044860552501014	5.924683358802692	14.458902201367495	8.842599736331014	6.568456069458131	31.269597057741827	4.429016119592708	12.303789722411945	8.246336789944566	1.2903676082352238	26.0	2.0	11.0	26.0	11.0	17.0	9.0	12.0	11.0	21.0	13.740680406117143	15.28437622049056	0.2714123117210587	0.2543002846814813	0.25904360187057385	0.21524380172688584	0.055731013784527814	0.2529165818740298	0.5444851335377853	0.455514866462208	0.8166550247682987	1.3667878650028922	5.024182673896299E-4	2.033815603915899E-4	4.783654245967813E-4	0.36410493687278245	0.09553987261590259	-26097.939408246	-1657.6121102623383	-395.86258870073175
1080000	-30477.847187722567	-4395.454457464708	-26082.39273025786	21.056559745134596	2002.9215224466463	221.15602247431312	1.8245816966592567	9.672230725375433	22.377291313463598	9.367818230305032	5.923283106419539	19.03961379811532	2.9380646937512207	6.989765321737192	9.473337868468079	1.6834511545458273	27.0	8.0	3.0	29.0	9.0	19.0	12.0	12.0	9.0	18.0	14.095213410431752	10.31826292660951	0.27684609804448523	0.25664910452042894	0.25412333762362416	0.21238145981146136	0.07672841733213008	0.2523071268239586	0.5071695737906775	0.49283042620931555	0.7606866658683721	1.478754472447017	5.439091063465E-4	2.829323872963723E-4	4.7986083792628785E-4	0.4728218336559632	-0.024271737284579643	-26082.39273025786	-1657.6121102623383	-401.1803592104126
1090000	-30507.03864370336	-4395.900547152631	-26111.138096550727	20.655398952493243	2003.3226832392877	224.68116215900577	1.7934874365534181	10.580650914015521	19.67526057091333	5.860672240115274	5.63493601344085	21.18145860210097	4.071369766032918	9.378904366261025	9.775927365260488	1.0690582614818627	27.0	1.0	8.0	30.0	10.0	17.0	12.0	17.0	4.0	20.0	14.849709898730868	13.015141238430639	0.28402013281683225	0.2576037932303286	0.24730184871790736	0.21107422523493152	0.033220126232070775	0.2625141086480446	0.5273123921749355	0.4726876078250578	0.7908982048678258	1.4183152601148663	5.261147796383042E-4	2.0370739046006204E-4	4.934195776818674E-4	0.38688789281444375	0.0811853867801858	-26111.138096550727	-1657.6121102623383	-400.51964354884973
1100000	-30493.067279734583	-4386.93176025645	-26106.135519478135	21.471532390601546	2002.5065498011793	217.86559801046624	1.4450104260659282	5.715926216412501	11.62318438367584	6.173059006349175	10.568058179288544	28.81760510105682	4.8927014702430105	6.765314822212625	12.934971012617867	1.5046323455024004	28.0	1.0	12.0	32.0	3.0	19.0	9.0	14.0	4.0	24.0	18.468097498161367	15.14726693690875	0.28213187133333417	0.26244503401601166	0.24310154165958314	0.21232155299107072	0.05521625240937303	0.30546206393127245	0.5600964371341508	0.43990356286584315	0.8400698964330556	1.3199456170690198	5.70048590333301E-4	2.2845588622096623E-4	5.31664449853574E-4	0.4083124327469063	0.0527740549360878	-26106.135519478135	-1657.6121102623383	-392.91152760637226
1110000	-30472.142460180785	-4367.097143070566	-26105.04531711022	21.004581827228904	2002.973500364552	206.4298908158035	2.0345330998824425	3.9706799695234034	13.282534173886404	4.443281216633399	9.505217310645852	18.34008205987562	2.1901095226648803	5.287997820365336	14.58450982034793	1.5054583229187362	26.0	4.0	16.0	29.0	2.0	18.0	6.0	16.0	5.0	24.0	11.063389342815574	13.165225998465257	0.2785458538332384	0.25750201546980234	0.24930227153179402	0.21464985916516485	0.08823845221744772	0.3332941909273439	0.5314407250330452	0.468559274966949	0.7970901531228416	1.4059280568233927	5.384635637432482E-4	2.4373187320543782E-4	5.19825609303638E-4	0.49426281170619507	-0.04119217063074529	-26105.04531711022	-1657.6121102623383	-375.12262303444
1120000	-30481.846593748418	-4375.173786558834	-26106.672807189585	21.55618654467684	2002.421895647104	217.83089541686283	2.0554348048662767	5.290547699354936	11.4993652682504	5.444575594519259	8.621703716780733	26.959369163344604	4.313895776839127	7.182949150118865	18.07020973382017	1.7301372567312838	24.0	3.0	17.0	22.0	10.0	15.0	14.0	12.0	5.0	24.0	14.833390634567257	13.507004067871907	0.27582483858611323	0.2575128919768079	0.25051184837593926	0.21615042106113927	0.03560513953911756	0.35284099876653496	0.5485281650783056	0.45147183492168774	0.8227190324325842	1.35465661121896	5.223052184523412E-4	2.3103084624894238E-4	5.128499008106136E-4	0.43740777326184743	-0.01757479060245632	-26106.672807189585	-1657.6121102623383	-381.5436570792649
1130000	-30494.173845421956	-4370.83908162601	-26123.334763795945	20.716436080110014	2003.2616461116709	213.23674069542008	2.026311504533655	8.437937581644888	12.196698094308594	3.6439208882979415	11.001340557678223	30.79391512861477	4.034674766433529	13.102957413231737	12.445726379043501	1.3070508452121674	28.0	5.0	11.0	27.0	9.0	13.0	11.0	9.0	9.0	24.0	15.92000298889219	12.879209390035891	0.28216264514838635	0.2561373620937075	0.25401965669991655	0.20768033605798922	0.009367540006627496	0.18070263107988624	0.5536493091112031	0.44635069088879004	0.8304000649336079	1.339290444196885	5.56994351425567E-4	2.0582701596600205E-4	5.160934365050967E-4	0.36360845049057944	0.04759037989809107	-26123.334763795945	-1657.6121102623383	-375.078859401887
1140000	-30481.7763358281	-4399.711963838546	-26082.064371989556	21.156402555835616	2002.8216796359452	220.8853885252621	1.9454133481666	11.258868595895073	12.829095940739517	6.808260126012073	8.689806149111305	28.322497454260272	6.725370706589742	18.723769425074096	14.10553891523884	1.1670068380239054	29.0	5.0	16.0	23.0	7.0	15.0	12.0	11.0	6.0	22.0	13.548307830389266	11.395125518727216	0.28749312161443225	0.2550110833619984	0.24663462483012713	0.21086117019344194	0.021116828608870115	0.3185176334239218	0.5331311988458814	0.46686880115411195	0.799625638204908	1.4008557325951285	5.202003066202864E-4	2.2895799216661835E-4	4.8120960162752923E-4	0.4162809419218012	-0.05231720092606108	-26082.064371989556	-1657.6121102623383	-403.0363587691524
1150000	-30505.585043142022	-4387.213030773051	-26118.37201236897	21.832934136314776	2002.145148055466	220.04601429202648	1.5962847479534343	4.260361359208527	9.662924175021688	8.95939180556168	14.592401928884302	34.43986834944296	4.597496493364847	16.266070070193518	21.81730737852462	1.7717551866659447	24.0	2.0	21.0	30.0	5.0	13.0	12.0	12.0	3.0	24.0	15.425410508455041	12.5760507878829	0.28144255094245113	0.2604048337213609	0.24294505908490796	0.21520755625127957	0.04350751986459173	0.2665506942392136	0.5171330201070359	0.4828669798929572	0.7756305054648642	1.4488588125653297	4.977967582074878E-4	1.8147054439223066E-4	4.903857604272917E-4	0.3595973466912453	0.04444567175890344	-26118.37201236897	-1657.6121102623383	-391.812490332519
1160000	-30494.96226015791	-4396.272828303829	-26098.68943185408	20.762039159581867	2003.216043032199	219.695342568346	2.614116051743796	3.155970596429856	10.452123908582642	4.203050527215657	14.360631328344608	28.8773166920901	3.0546069416698036	9.339385817256188	18.788644067747107	3.4148529676019073	27.0	2.0	18.0	26.0	5.0	15.0	15.0	11.0	5.0	22.0	12.803543159013174	10.438309356774097	0.284105809995442	0.25834055593276556	0.2453985711087029	0.2121550629630891	0.02342191620785576	0.40416596252462034	0.5227475176930617	0.47725248230693207	0.7840515024448659	1.4320123214106797	5.371603986919183E-4	1.9097532192872336E-4	5.192047152200013E-4	0.3705247062532029	0.038667815179966716	-26098.68943185408	-1657.6121102623383	-401.8686282234704
1170000	-30481.41947054511	-4372.681986170921	-26108.737484374185	21.652434666903773	2002.3256475248772	216.1037383894527	2.3415384739017893	8.606618874590902	22.397432276949257	5.184830706982765	18.546275588906312	32.04498253687448	2.3169119924810335	9.428963463711503	23.79560378037782	1.2396578121453121	25.0	3.0	13.0	34.0	15.0	4.0	14.0	10.0	3.0	25.0	15.075954899831213	12.03480576338462	0.2734876258532088	0.26597292187065485	0.24254988438450487	0.2179895678916311	0.007354806697689133	0.5530798685946792	0.5199841846112796	0.48001581538871385	0.7799068716600306	1.4403037964013292	5.254136812724827E-4	2.1037023330651913E-4	5.185637955300495E-4	0.36347176054168145	-0.050049790562400755	-26108.737484374185	-1657.6121102623383	-372.5032751018812
1180000	-30459.65686870761	-4371.821749942039	-26087.83511876557	20.917077639528053	2003.0610045522528	213.0944853088462	2.157946608911014	6.91849684733544	12.195305260636298	5.521836358261851	21.682879095324008	56.63183513262407	3.984417253504685	9.441931898621933	36.1178550621836	1.1061296177378974	28.0	3.0	13.0	33.0	11.0	5.0	14.0	11.0	3.0	25.0	10.574502386762013	14.237584832679453	0.2787479761082401	0.2604767423144969	0.24236971088158654	0.21840557069567598	0.006224103065686203	0.3709786378507083	0.5322016005540006	0.4677983994459936	0.7982313648458762	1.4036450239184592	5.704679777475279E-4	2.3917093781414148E-4	5.439302396098133E-4	0.4117928748931826	0.059726077861040484	-26087.83511876557	-1657.6121102623383	-371.8353257247061
1190000	-30445.223724222105	-4359.7778007313345	-26085.44592349077	21.01861337477547	2002.9594688170055	213.16234620169132	1.6873579264918819	8.442897557495236	15.864821949905243	6.163165925128719	23.273741814886876	48.70244390346159	1.4607403751889085	5.703636581200088	25.93540934888662	2.0431674267174293	29.0	1.0	15.0	34.0	7.0	6.0	15.0	10.0	4.0	25.0	12.667790312373022	14.127039515141686	0.2863798939774837	0.25903102832381075	0.24170488794313583	0.21288418975556936	0.04107324900869222	0.31741733630240654	0.5353815375507464	0.46461846244924754	0.8030008458966548	1.3941035146975151	6.078996404425676E-4	3.645102018395379E-4	5.303892932996725E-4	0.6016248913180727	-0.02913161225784353	-26085.44592349077	-1657.6121102623383	-357.85087738584343
1200000	-30465.564448859717	-4351.734925318435	-26113.829523541284	21.672224908962246	2002.3058572828186	209.76681400839135	0.8692088618616487	3.4224820013130093	12.979615595051225	6.867170250154191	15.90973160177904	41.53838741423921	1.0115669370270814	5.608943614171084	15.044422958182464	1.1025261178243009	27.0	2.0	17.0	34.0	3.0	11.0	15.0	9.0	4.0	24.0	14.997052441293134	12.220721683230838	0.2781362397221239	0.2634205209850181	0.24364737121127414	0.21479586808158357	0.033519633390025914	0.2055370833666057	0.5407753901669696	0.45922460983302577	0.811090904872696	1.377919076286705	5.386087494150233E-4	2.753578075387798E-4	5.096542448473358E-4	0.488935846776541	-0.06927409145566078	-26113.829523541284	-1657.6121102623383	-354.04293656436323
1210000	-30460.468321248693	-4355.958628343763	-26104.50969290493	20.445998960589847	2003.532083231191	206.0682938445887	1.8653697190344134	2.632751910980386	14.061772717000101	5.561965453861023	18.48463780374251	23.29873385283559	3.1938449087828342	20.5161247274181	28.463714649312156	0.8959346910780234	26.0	2.0	15.0	33.0	8.0	11.0	14.0	9.0	5.0	23.0	14.80203615149364	11.454534166407386	0.28490051969091673	0.2571495651027895	0.24152550152828361	0.21642441367800996	0.02552378959395096	0.448801329746808	0.544519312948594	0.4554806870514027	0.8167062893223908	1.3666853085171193	5.536597477408124E-4	2.625238111489157E-4	5.37858172451677E-4	0.4581638141204733	-0.07863171645413214	-26104.50969290493	-1657.6121102623383	-355.9350844060445
1220000	-30457.89646822928	-4367.603569870168	-26090.292898359112	21.16565661495011	2002.8124255768307	212.99456765976035	2.2232311807321725	6.136925296880832	13.264246399028094	4.821602846228414	33.83424351912483	27.72529336762445	1.1352665686501924	6.475601304100044	11.433323659160068	1.1468503706727395	27.0	2.0	11.0	37.0	8.0	10.0	13.0	5.0	13.0	20.0	14.656002845485427	15.121253681166039	0.2847838424210917	0.2584871622503282	0.24644972267854282	0.21027927265003687	0.013203000732724839	0.40115518888749635	0.5237350000732426	0.47626499992675453	0.7855325942102279	1.4290493469097305	5.321525503952536E-4	2.3877189670504809E-4	5.250591354148593E-4	0.43530576055067616	0.044257929571360814	-26090.292898359112	-1657.6121102623383	-367.5034161402982
1230000	-30449.13620350511	-4359.69330153492	-26089.44290197019	20.735773047556084	2003.242309144225	210.7476659626814	1.866544052545786	3.939725067613066	19.199553590561713	4.8328626506585985	16.447663979432505	6.610509663187558	1.419018843033223	4.386034156309012	21.66107948702951	1.5815768805977621	27.0	2.0	10.0	37.0	16.0	5.0	10.0	1.0	14.0	24.0	16.31576589450379	15.244128416137846	0.28293803042701476	0.2575462360127172	0.24541968725439386	0.21409604630587378	0.04282564055320545	0.2691869542162549	0.5463311073916945	0.45366889260830173	0.8194237391564966	1.3612489576073394	5.273226042147445E-4	2.0832102560178323E-4	5.162129654769559E-4	0.3984778115941966	-0.0857030948582111	-26089.44290197019	-1657.6121102623383	-363.033703038214
1240000	-30485.014006269048	-4374.58409246935	-26110.429913799697	21.507007403341724	2002.4710747884392	213.82757878307552	1.9534058689434681	5.005190269480164	15.46767228795757	5.9027117403939915	19.35478818996956	6.848819608143783	2.3621173251005283	9.304380156464815	19.322524521354133	1.1226559645457097	28.0	1.0	10.0	37.0	16.0	5.0	12.0	9.0	8.0	20.0	13.948593322186614	13.709789430478875	0.2792771238827551	0.2571453454278129	0.25295131463329196	0.21062621605613965	0.04756430819799989	0.3046181648350709	0.5280097811475544	0.47199021885244186	0.7919441952422676	1.41622272075965	5.138930900361821E-4	2.0406474568515496E-4	4.901118892116207E-4	0.41764193065025723	-0.020862154758113767	-26110.429913799697	-1657.6121102623383	-380.0264494039546
1250000	-30467.193306119218	-4357.541577400749	-26109.65172871847	20.34678722466754	2003.6312949671133	210.4047947930451	1.4251043298984962	9.521802440985981	18.241943727029053	3.970983565656963	18.783691927653113	55.87009490149898	1.7605441431149158	7.901951416232877	11.477909890467965	0.9970297607567561	25.0	2.0	13.0	36.0	16.0	3.0	13.0	8.0	8.0	22.0	14.334404816039997	14.008333965441246	0.2776026404147926	0.26260626320582003	0.24618757339278344	0.21360352298660357	0.058121251066306265	0.3215095023880357	0.5191966703397407	0.4808033296602558	0.7787257053667468	1.4426667597843243	5.67908657804918E-4	2.2703632689717758E-4	5.319070668989446E-4	0.39070960889176526	0.08390987417309775	-26109.65172871847	-1657.6121102623383	-355.396262378904
1260000	-30447.715789842834	-4349.7506835493205	-26097.965106293515	20.68015667943024	2003.2979255123507	214.09258925228994	2.4165247358683013	11.11351387064344	21.954963305928082	4.621118784646758	22.67638327266269	30.013118856059	1.9124503587367332	10.326340394147108	37.6163184762957	0.5732752577853946	26.0	4.0	8.0	39.0	15.0	3.0	15.0	8.0	3.0	25.0	13.220203177163192	15.554680886707311	0.27749191274441654	0.2627120628514534	0.24781783602139829	0.2119781883827314	0.028792025619251784	0.2804550642107906	0.5910398103431128	0.40896018965688363	0.8864808260578696	1.2270989722762087	5.637583140191238E-4	2.922761491653557E-4	5.030642412978829E-4	0.5208099199581974	-0.036090752692964835	-26097.965106293515	-1657.6121102623383	-345.49397047767405
1270000	-30464.342043138822	-4357.871794496783	-26106.47024864204	20.687464470303546	2003.2906177214775	221.29237411002964	1.5071145762281692	5.929466211987232	15.965094434609094	5.175822084652555	41.329165701197795	19.277032441325623	1.6631414286629593	12.580483788610302	31.494591275373338	0.5544639829762102	25.0	8.0	6.0	36.0	18.0	2.0	15.0	8.0	3.0	25.0	10.711643274514202	12.17901534930289	0.2772791581712124	0.25669742291820014	0.25207211379521993	0.21395130511536714	0.08893922534559191	0.2887480995884365	0.5110668790717494	0.48893312092824764	0.7665321035944005	1.4670604752658796	5.795054703803447E-4	2.426455627399597E-4	5.334792237582538E-4	0.39780135926148547	0.03998905741286335	-26106.47024864204	-1657.6121102623383	-352.6842599256515
1280000	-30462.16226735562	-4366.826717583618	-26095.335549772	20.97216015779552	2003.0059220339854	222.31697938208427	3.0653470305781885	6.740596585078797	14.279601391975962	5.966004540710807	30.803554418342138	9.265148967741606	1.3635685505434079	5.70156899481287	15.772688634782554	1.0213032821239532	28.0	3.0	10.0	34.0	18.0	2.0	14.0	4.0	9.0	24.0	14.145802980005133	11.29220373038977	0.28240631281989453	0.25836161529179397	0.2444621711684653	0.2147699007198458	0.058917388504630464	0.2771919406663432	0.515902332784426	0.4840976672155717	0.7737846387478103	1.452551531776069	4.6774787765872875E-4	2.0490843821655003E-4	4.517744366501438E-4	0.4536500534572748	-0.02265957391341823	-26095.335549772	-1657.6121102623383	-370.80033549643565
1290000	-30473.324448815278	-4369.546313337238	-26103.778135478038	21.721063226676492	2002.2570189651044	219.92868728744477	1.8958130325208438	12.457782562876565	23.952000711202153	8.21845686607668	15.421490060478591	60.8639486280307	1.5958051040676464	6.105672910679347	20.261327819946086	1.0050789304632028	28.0	11.0	2.0	36.0	9.0	6.0	18.0	2.0	12.0	22.0	12.416489852874477	13.686654594824603	0.2832449894816424	0.2603882534132898	0.2479365403996868	0.20843021670538053	0.07733727199947438	0.468865816281064	0.5126624963428128	0.4873375036571851	0.7689253165248515	1.4622727713206378	5.542154317615948E-4	2.1644369988083723E-4	5.290913268833242E-4	0.40361404596679124	0.032777656526195194	-26103.778135478038	-1657.6121102623383	-366.19574443007764
1300000	-30458.90502049308	-4366.956794347458	-26091.94822614562	20.820301368235604	2003.1577808235454	212.33318909760925	2.124361162918543	11.938346560968414	15.056683900169899	5.171708626735806	16.335806118350533	30.175321625884497	2.4359303669726593	10.35575221423316	19.63647834401633	1.0868839904837486	28.0	11.0	6.0	30.0	11.0	7.0	16.0	1.0	14.0	22.0	15.040926371836012	11.850803786249628	0.2765164531658243	0.26424383127810197	0.2450323485519499	0.21420736700412324	0.016259200091327666	0.2800168758352106	0.5426125870838708	0.45738741291612706	0.8138464550268896	1.3724065043894578	5.792012516227531E-4	2.2289155394933182E-4	5.350828736064283E-4	0.3784820753327167	0.07839782225819045	-26091.94822614562	-1657.6121102623383	-367.79487662193105
1310000	-30482.25984693806	-4372.4306079174185	-26109.82923902064	21.898839775861696	2002.0792424159192	226.85801778269212	1.5037009038317772	5.667694139222864	18.13821072245537	7.525201647728208	18.66972329296582	48.74893016657178	2.0419197055180835	4.865886235714942	15.349228052610982	1.6904114741858656	25.0	7.0	10.0	34.0	11.0	6.0	15.0	1.0	16.0	21.0	12.249870196571454	14.132265872447864	0.2779985733326078	0.261641348211023	0.24706942068882917	0.21329065776753936	0.09395339161575772	0.4056741131107141	0.5248577727171562	0.47514222728284183	0.7872166033132253	1.4256804293664336	5.009648002717187E-4	1.834163345355048E-4	4.8222218018548695E-4	0.38035336311263956	0.0730621910625944	-26109.82923902064	-1657.6121102623383	-374.82929618605897
1320000	-30488.34963275342	-4387.406184965676	-26100.943447787744	20.672747675115353	2003.3053345166657	226.8304642878929	3.07900405881145	6.007111015732959	15.494552041891694	7.597385882032579	21.123487727595805	42.63192701286426	2.880910307671522	2.0935514336245085	9.333613596023753	1.162340369834794	31.0	2.0	9.0	32.0	15.0	5.0	14.0	1.0	14.0	23.0	12.375557817027202	13.778587392559572	0.28079737985519937	0.2623307880567818	0.24178304382011656	0.21508878826790162	0.016794976913883784	0.4521813496987573	0.5074320726553916	0.4925679273446065	0.7610803791282215	1.4779668356665805	4.897769568566749E-4	1.896628520798508E-4	4.646443621256091E-4	0.40888902583384634	0.06144567100563139	-26100.943447787744	-1657.6121102623383	-392.5449519477196
1330000	-30480.265852162935	-4384.532959692218	-26095.732892470714	20.81038772065175	2003.1676944711292	218.27225126325524	3.5061787952889443	18.042722263680844	22.66059030830697	6.698171659680241	16.660328362582373	30.595894931571294	2.0157560134125534	4.0523278466355785	20.900847591136515	1.8714940441231935	33.0	4.0	8.0	32.0	14.0	5.0	11.0	5.0	13.0	21.0	13.155936979763386	12.316038995360877	0.27630361636129575	0.25731741778197903	0.251197180518352	0.21518178533837257	0.034737541652024195	0.2673977960043212	0.5124317294123495	0.4875682705876487	0.7685791969309359	1.4629651953520448	5.102616677848768E-4	2.011651888551142E-4	4.970030537703554E-4	0.4032034185477275	-0.006083049874939729	-26095.732892470714	-1657.6121102623383	-384.76586620353385
1340000	-30489.583748202334	-4371.212748266711	-26118.37099993562	21.10510929113861	2002.8729729006423	216.85753369422358	2.848639336507999	7.850000656490842	16.25835729065924	3.947544265831712	19.048090516901496	10.933301885631248	1.5274943443137905	6.335951976625187	9.90017343363889	0.6589212509752036	25.0	1.0	18.0	32.0	18.0	2.0	10.0	1.0	19.0	20.0	12.399325797042811	12.597699657122208	0.28863707021177	0.2508257287829577	0.25378822653725047	0.20674897446802118	0.04320359293246403	0.21992496541447604	0.5545816067161287	0.44541839328386923	0.8317983869019138	1.3364930534928807	5.237502564887789E-4	1.973922554966975E-4	5.23533491284612E-4	0.3769385464332141	0.05582165331983158	-26118.37099993562	-1657.6121102623383	-377.1186372018794
1350000	-30466.56351865771	-4361.9748142352	-26104.58870442251	21.089826430626257	2002.8882557611546	213.07487988091538	1.453508155316727	2.6776922378619004	10.032529848844565	5.548401670549081	26.174605402007362	5.775118083519337	1.3447436726930175	4.82082396028184	18.16743547036549	0.9122176787050243	19.0	9.0	16.0	32.0	16.0	5.0	10.0	3.0	17.0	19.0	13.866962625738513	11.566290584508515	0.28673812435569973	0.264404751944963	0.24195880169838135	0.2068983220009554	0.061064579904716164	0.4486967376935188	0.538770143564519	0.46122985643547904	0.8080833026207288	1.3839358869867764	5.270080862995045E-4	2.049745403690568E-4	5.019716712683723E-4	0.3933008725124944	0.009206765741050022	-26104.58870442251	-1657.6121102623383	-367.66591546252164
1360000	-30493.237108851634	-4388.598614935789	-26104.638493915845	20.926218470685647	2003.0518637210953	221.07243782729807	1.473023273107214	4.028596688906991	9.77768516699481	5.892765807569747	26.436074641407867	3.3843676859629133	4.909161356074077	4.613348933608157	13.00156604091229	1.0045442894322147	23.0	11.0	18.0	25.0	16.0	4.0	8.0	2.0	18.0	21.0	13.027916136341243	11.520903944162226	0.28507023042880963	0.25849169120126325	0.2375717781588997	0.21886630021102677	0.05833920211671874	0.3243796182660645	0.5317800160730963	0.4682199839269005	0.7975990443958066	1.4049100025064303	5.296791063937599E-4	2.1559383551472984E-4	5.068554965623663E-4	0.4139054838846306	0.041390832054091754	-26104.638493915845	-1657.6121102623383	-396.8791554526572
1370000	-30465.435448579177	-4377.890200264558	-26087.54524831462	21.07103386371961	2002.9070483280614	227.33751164171082	2.1745146412284773	2.8039957812461482	12.013193091278726	6.521973303571041	24.34969774881255	0.7413413207576226	2.4063717528393447	5.918792411351594	14.969134892534944	0.9483703954830294	16.0	9.0	21.0	31.0	16.0	2.0	14.0	1.0	15.0	21.0	13.829892722108106	11.008229788809823	0.28733119073145574	0.25596298810516	0.24533510906367986	0.2113707120997038	0.021427389671089776	0.22474432081215306	0.5340434771444708	0.4659565228555259	0.8009939338858006	1.398118410501347	5.243421715179559E-4	2.629840855650757E-4	4.86234283252759E-4	0.4787539687044935	0.041269185440819374	-26087.54524831462	-1657.6121102623383	-385.1123549472371
1380000	-30473.98287263682	-4364.635606731119	-26109.347265905704	21.3165304168586	2002.6615517749224	219.1057981092216	1.6683791115279223	3.698095270183676	15.702485828245187	8.611437320423681	34.28581787935702	2.959438063919023	2.4193832966378	4.108379682537737	11.102218026021445	1.0847474431063764	21.0	8.0	18.0	30.0	14.0	3.0	13.0	2.0	18.0	19.0	13.882735350493327	13.877573456824468	0.2762418646882916	0.2594822806951858	0.2495548637683886	0.21472099084813345	0.024469086252280437	0.31507153547282385	0.5385689625293456	0.4614310374706514	0.8077815579207497	1.3845395375320988	5.362787308044644E-4	2.1875286657651861E-4	4.842998440343372E-4	0.39330901576363403	0.08161784709000564	-26109.347265905704	-1657.6121102623383	-371.6028570065294
1390000	-30449.20939310717	-4366.474965824137	-26082.73442728303	20.783139166380025	2003.1949430254008	219.01815736168237	2.454309463230981	1.7774645062315007	7.704006336759408	6.71369256445872	24.682574170848724	2.0254591233730026	1.7570655085028795	6.350764597405938	18.5998881631608	1.075337885104977	22.0	5.0	15.0	34.0	16.0	1.0	16.0	1.0	14.0	22.0	14.954909967778331	16.23218104301991	0.28517106740188913	0.2614772952857125	0.24083128147425834	0.21252035583813944	0.017536941572081487	0.29457878883738786	0.5345279442333196	0.4654720557666774	0.8017205698544865	1.3966647505073841	5.631687740585489E-4	2.6781288847608814E-4	5.060352250722307E-4	0.48476877090984827	-0.03187854461575045	-26082.73442728303	-1657.6121102623383	-373.2198850984828
1400000	-30463.238801219475	-4378.408350936403	-26084.830450283072	20.71083658814932	2003.2672456036316	222.88328011636514	2.2261309159773788	3.7469819390421004	13.767974304482284	8.929605812933152	18.76669092380086	2.214263748944281	3.0665280801034234	8.137879631570852	22.656267980670894	0.7984337167874562	27.0	2.0	13.0	32.0	19.0	7.0	8.0	5.0	10.0	23.0	12.199872610832413	11.98092737919336	0.28444825018895814	0.2583134488180989	0.2436166193905793	0.21362168160236314	0.030848167655994862	0.36458517628575365	0.5449729999521197	0.45502700004787694	0.8173867592714855	1.3653240052170876	5.335812991851301E-4	2.0827424849597173E-4	4.948845100443401E-4	0.3966202908073636	0.08275840467780829	-26084.830450283072	-1657.6121102623383	-385.900486688787
1410000	-30460.95879597841	-4374.782602399104	-26086.176193579307	20.77606947719705	2003.2020127145838	222.8138967542556	1.609935726069086	5.112100692478436	20.567000910983634	10.344810099507944	20.456477829565035	2.054771997514537	6.4030513763664425	13.844202125439281	10.29930463945663	0.7986808211868116	27.0	6.0	13.0	31.0	16.0	13.0	1.0	2.0	12.0	25.0	12.389320392632516	11.29683765908853	0.2863800650153523	0.25158695853539476	0.24957659827235493	0.2124563781768974	0.07340988868552169	0.24905259745213212	0.5348931380642395	0.46510686193575723	0.8022683118563615	1.3955689739845405	5.395543717218408E-4	1.8969330549834797E-4	5.125608980829841E-4	0.3611976568890645	0.09249353180070634	-26086.176193579307	-1657.6121102623383	-380.9998091847257
1420000	-30457.372637706667	-4358.741897233482	-26098.630740473185	21.15774607552346	2002.8203361162575	215.86023002909607	1.9250921540230685	4.620978245320544	16.350693181448786	3.871279828626528	21.39423091880908	2.791756149553719	3.333809689261586	15.060897413855319	20.69918186980714	0.9899562474759653	28.0	6.0	6.0	36.0	17.0	14.0	2.0	2.0	11.0	24.0	13.279814870350618	11.805200561881858	0.27823859266207707	0.2563473273732209	0.24934532179404975	0.21606875817065171	0.08577510219624343	0.35607114393375033	0.5225421072703491	0.47745789272964856	0.7837434142280985	1.4326286623773192	5.803766138007512E-4	2.8699673113923875E-4	5.246341243393175E-4	0.4883523293839244	-0.059761604763072323	-26098.630740473185	-1657.6121102623383	-361.82725326287954
1430000	-30479.030821700573	-4374.413227536215	-26104.617594164356	20.597036296463642	2003.3810458953174	230.38694913964832	2.5171664335661657	9.664509490204033	16.49816324543843	5.514776661598573	26.595516926506765	3.5186851434736557	3.4107475192456334	8.183550536991111	15.187585608543872	0.7365579500607641	25.0	4.0	8.0	39.0	16.0	13.0	3.0	3.0	11.0	24.0	15.378799988911968	9.89869065497376	0.2795203284435816	0.2641109704448853	0.2403008008528165	0.21606790025871603	0.06613229217231884	0.3169565413483724	0.526297900092385	0.4737020999076123	0.7893766021540484	1.4213592781473536	5.253020859108057E-4	1.8515855241570318E-4	5.016345533484588E-4	0.3361358386635634	-0.043058413149413936	-26104.617594164356	-1657.6121102623383	-379.40062806477533
1440000	-30464.043383034994	-4371.107895261088	-26092.935487773906	20.615761726279597	2003.3623204655014	227.93711389487828	1.880687964644053	12.832083066999626	21.445149174719926	4.809404450996442	39.157679008807804	3.0851392274630545	3.9791243343537133	8.379815714088695	20.942695483296163	0.7745149972225559	29.0	1.0	8.0	37.0	17.0	11.0	1.0	12.0	7.0	23.0	16.57850196112249	14.274076327316486	0.2806920408500252	0.257801124994477	0.24133468643079334	0.22017214772470364	0.08292691174043215	0.322626958774539	0.5467666293919595	0.4532333706080381	0.820076964025287	1.3599421590180305	5.102623269635802E-4	1.7111268563279596E-4	4.823876465098849E-4	0.33841979191041127	-0.04312255341728275	-26092.935487773906	-1657.6121102623383	-367.8495834004152
1450000	-30462.191308894762	-4365.697513682981	-26096.493795211783	20.72720619880133	2003.2508759929797	225.08034925062668	1.1498976183240637	4.194561478672867	12.85290176207246	5.160763078417585	33.6372871011758	2.2642391277401375	9.474252715107147	11.150595127140532	18.35532886862879	1.1815861545764164	25.0	4.0	10.0	37.0	18.0	11.0	2.0	11.0	5.0	23.0	12.631845686432934	12.619978798944839	0.2844463562599443	0.2557098920382821	0.2398915408261055	0.2199522108756674	0.04383104412464225	0.30900958882571306	0.5064167450729297	0.4935832549270684	0.7595575232760959	1.4810133606449847	5.437847810854392E-4	2.264354422408994E-4	4.899265311134349E-4	0.3875434227485116	0.04332712695840839	-26096.493795211783	-1657.6121102623383	-367.39636408875896
1460000	-30510.879820424925	-4396.508402308775	-26114.37141811615	21.030784092309332	2002.9472980994715	227.43775979381107	1.9364916100012113	3.676964746507221	17.606576111821557	7.158100200810832	28.07080406838031	2.660653249584259	9.158156388854328	24.528072703358784	10.564450952822362	1.5229133609876728	26.0	3.0	10.0	37.0	18.0	13.0	6.0	7.0	4.0	22.0	15.470033362058011	13.317021714904808	0.2805979578720084	0.259319976069081	0.23987636780500596	0.22020569825390401	0.021325393414823778	0.36581255399929175	0.5213624488051825	0.47863755119481544	0.7819740839860966	1.4361682677639895	5.266240978263928E-4	2.2559059679222668E-4	5.237325866774815E-4	0.4090169929621158	0.05941826315402411	-26114.37141811615	-1657.6121102623383	-398.87014266857204
1470000	-30475.522416487125	-4390.7661955286685	-26084.756220958458	21.243670275304556	2002.7344119164763	229.58471819634812	1.963712134478344	3.268626664258082	18.91546737162786	9.99430849161801	40.054304719726964	8.073024155359919	7.473499914187613	16.134720299263368	0.7656500162714672	1.3811916737277277	27.0	2.0	6.0	41.0	16.0	18.0	9.0	3.0	1.0	23.0	12.30667589450945	13.14861279160771	0.2787285689796162	0.2598937896405083	0.24565328825017127	0.21572435312970384	0.07727274000460634	0.22415658880385894	0.5386976390722765	0.4613023609277209	0.8079745555599535	1.3841534391841923	5.217785940725884E-4	2.3055322946308621E-4	4.706056948485956E-4	0.4103039986335361	-0.08087940977952744	-26084.756220958458	-1657.6121102623383	-395.9464083345988
1480000	-30480.251628145008	-4390.121133854538	-26090.130494290468	21.214768362008016	2002.7633138297729	224.97334671274265	3.427606588899787	20.47627432471487	16.186029940810457	6.427648733156338	29.78562655520292	5.233000956489789	6.155856351507412	27.658591499333596	3.0636173310004544	1.0370656064930803	28.0	2.0	7.0	40.0	14.0	15.0	9.0	6.0	5.0	20.0	13.592638463935044	12.550998061272079	0.2828899392642102	0.2579051570425545	0.2488315776104287	0.2103733260828062	0.03005713629754409	0.5140733722452147	0.525707426959931	0.47429257304006694	0.7884909712691864	1.423131012884174	5.16079448664403E-4	2.1308419845170968E-4	5.066577038347624E-4	0.3923139005901659	0.0416561284710939	-26090.130494290468	-1657.6121102623383	-390.3909042917962
1490000	-30482.571333555912	-4385.459341928834	-26097.111991627076	21.58151323372882	2002.396568958052	223.12908987510104	2.574556516063602	6.75912804812439	5.4438846518768695	10.111213624196015	23.789921922921287	5.36220498661549	8.733130154290707	29.794421405404695	1.462957343006424	1.1691702002830224	29.0	2.0	1.0	48.0	14.0	15.0	9.0	5.0	5.0	18.0	12.787683249080569	15.118053743530131	0.2782504270967659	0.2635202858869596	0.24475205637801	0.21347723063826396	0.0038618833371513632	0.41512896500385427	0.525006427070233	0.47499357292976546	0.7874395650010957	1.4252343869190318	5.62926730738755E-4	2.721289094481283E-4	5.267809456916485E-4	0.46327813477735125	-0.042749127441293396	-26097.111991627076	-1657.6121102623383	-392.833234109855
1500000	-30469.781236425617	-4385.504013802158	-26084.27722262346	21.20717200824501	2002.770910183536	226.89034213886987	3.3273946735559803	1.3196649253331416	3.2243702514448693	9.175898375760061	34.160181945015985	4.518335536686174	18.49467772292226	42.38161207682995	1.2779445124075737	0.8361583061979432	22.0	2.0	4.0	49.0	17.0	18.0	6.0	3.0	5.0	20.0	18.680212771035606	11.111894104950396	0.2832275271568085	0.25508308684663056	0.24666023976447993	0.21502914623208055	0.013359253741077024	0.2747383646110419	0.5107939780726767	0.48920602192732193	0.7661227885214453	1.467879324004624	4.933790271000725E-4	2.3796080363539635E-4	4.69952455344582E-4	0.4527583792817212	0.03076002930607097	-26084.27722262346	-1657.6121102623383	-390.7709211799583
1510000	-30493.03402645191	-4398.861082107358	-26094.17294434455	21.036639183748647	2002.9414430080324	231.18145701377787	2.6202709369543173	8.044646235925875	25.212624410691124	5.857982480096925	38.45773629260979	5.312654117649341	20.36036023272557	7.309661235575984	3.1163261816833856	1.0287191410700507	26.0	9.0	2.0	41.0	19.0	21.0	2.0	4.0	1.0	21.0	12.967751438196592	12.297124751760744	0.28415110364027557	0.2602949278235159	0.2468779171440431	0.20867605139216502	0.04210139302432387	0.2856947044103469	0.523830360725421	0.4761696392745775	0.785675622460165	1.4287632140262823	4.851957957744286E-4	1.873067632992793E-4	4.6210936700249246E-4	0.37998628157639885	-0.10083615384288717	-26094.17294434455	-1657.6121102623383	-400.71727989538437
1520000	-30472.105534404873	-4368.878517237595	-26103.22701716728	20.600790444422124	2003.3772917473589	217.59313079274332	1.6472333943231259	5.367916076313026	13.719414172638457	6.242073433574127	17.136109603839653	5.04442676136928	21.12241496438673	17.275606888759143	1.7931928008954001	0.7164539398188869	25.0	9.0	6.0	36.0	20.0	20.0	7.0	1.0	3.0	19.0	11.216754371405099	12.018331426451079	0.2836768663711818	0.2568905709540342	0.24749152689765438	0.21194103577712922	0.08904265689139279	0.3293025901238861	0.5511320473077403	0.44886795269225793	0.8266245082217136	1.3468435739393598	5.630310786414193E-4	2.4055430528911257E-4	5.255910770780775E-4	0.3917819710897161	-0.03552428299148517	-26103.22701716728	-1657.6121102623383	-376.43062235276153
1530000	-30520.486280489928	-4385.416242470016	-26135.070038019912	21.198702080299384	2002.7793801114815	226.87320542641942	2.844892367600378	11.778296169975786	5.220916620236529	6.806518126989954	20.424619550779898	10.159510637999517	42.845735866137765	7.910206466737709	3.260999357053146	0.9940053743809827	28.0	13.0	6.0	28.0	23.0	20.0	2.0	4.0	2.0	20.0	15.255263184101619	13.222708792024541	0.28562926414094686	0.2627313008320826	0.24303137930048438	0.20860805572648564	0.043178574701295575	0.24890363580762376	0.5375080772371171	0.462491922762881	0.8061903715848219	1.3877227599696913	5.168319345805471E-4	9.621237175698105E-5	5.029475294713688E-4	0.193288356888159	0.0614196947812335	-26135.070038019912	-1657.6121102623383	-390.398694583763
1540000	-30495.70920288886	-4386.945968621796	-26108.763234267062	20.646701145307087	2003.3313810464738	227.2679803206469	2.6555000584833186	18.765712554049884	3.0751795680621683	7.95010938449808	18.18741539292247	12.191175931303647	18.00957946002985	14.853370164678683	7.807384270576401	0.5331738615624678	27.0	10.0	15.0	24.0	15.0	24.0	1.0	5.0	3.0	22.0	14.160874940302158	13.883401978771658	0.28329261484934004	0.25925705215251993	0.24382866581286258	0.21362166718527698	0.10008317381361435	0.2553911169521581	0.5076123358854573	0.49238766411454027	0.7613507499125579	1.4774259497076339	5.024396905465052E-4	2.0746762880192454E-4	4.751118375165625E-4	0.4132645117669227	0.03861071527273409	-26108.763234267062	-1657.6121102623383	-390.05312499048273
1550000	-30511.2772489781	-4393.273252650737	-26118.003996327363	21.109131820622242	2002.8689503711587	231.51809124123014	3.287018693461356	15.946460235717527	4.657430152040448	8.38297317837531	20.658051171438135	7.561759539293957	9.287951704262282	6.330177327586919	28.68414345442197	0.8152940330581523	29.0	12.0	16.0	22.0	14.0	17.0	1.0	8.0	3.0	24.0	14.557365825355365	12.063976944051014	0.2862466603396953	0.2614354137804007	0.24501865749875495	0.2072992683811485	0.028378294647193696	0.19348045592922877	0.5280870615672483	0.4719129384327494	0.7920601055567498	1.4159908382293205	5.103668779350345E-4	1.8089086905919937E-4	4.927310075894274E-4	0.35856861345123353	-0.06269075518506848	-26118.003996327363	-1657.6121102623383	-396.1274925240699
1560000	-30482.53986170858	-4384.16345968534	-26098.37640202324	21.45219169940604	2002.5258904923749	226.30416777280163	1.9786454844626398	14.368244711421431	2.782407933067119	10.701837589258789	28.1221962508456	3.781740648005149	10.700247756646437	23.01891465232074	30.450421488533404	1.1737462513783061	29.0	15.0	14.0	20.0	15.0	19.0	6.0	3.0	2.0	23.0	11.849476590157147	15.945158124087135	0.28726655375520016	0.258170208905614	0.2432604281229302	0.21130280921625513	0.07122588602021675	0.27747919648276326	0.5308524521357928	0.469147547864205	0.7962078222971041	1.407693189679592	4.8633126955704466E-4	1.6801037247432763E-4	4.8353336898034445E-4	0.34701704629935753	0.10582810655795716	-26098.37640202324	-1657.6121102623383	-382.74810357715444
1570000	-30496.92591439264	-4393.487765078016	-26103.438149314625	21.236488744945422	2002.7415934468354	234.10190760456922	2.328922592246103	11.275070799108809	2.8943774828151794	9.575131035797014	38.88505149537655	6.616320444218452	17.82885197547482	17.170402303265224	3.842310168230869	1.0573389921551997	29.0	16.0	13.0	18.0	16.0	20.0	7.0	4.0	1.0	22.0	13.948867264536585	12.670232421415557	0.28238766584207464	0.2561197884088761	0.24519567941095308	0.2162968663380956	0.11193338524704337	0.2882851591375479	0.5196506556585848	0.48034934434141285	0.7794066227490013	1.441304561379027	4.63315815087292E-4	2.0389370257452955E-4	4.4550141220614986E-4	0.4479743188003799	0.04623341551038599	-26103.438149314625	-1657.6121102623383	-396.7292465067986
1580000	-30501.0942348998	-4396.313358999934	-26104.780875899865	20.760173776556115	2003.2179084152249	229.93491764853874	3.915949556317058	14.794014681493481	2.9432686563007904	8.258238620108845	35.607453200533044	6.8527392859569005	13.482503534599047	75.28808289745892	9.29880771142661	1.2096075506438428	26.0	18.0	13.0	21.0	11.0	22.0	7.0	2.0	5.0	21.0	13.94960597451177	11.57634285093088	0.28007785253150486	0.25633066532697873	0.24545572978968128	0.21813575235183463	0.009153162386584049	0.3545721940212532	0.5373835091677137	0.46261649083228423	0.806003536107528	1.3880965307029047	4.991965819104369E-4	2.2325053105488684E-4	4.5991492875921387E-4	0.425937856259527	-0.013965767893969841	-26104.780875899865	-1657.6121102623383	-394.24448103116515
1590000	-30459.499540784047	-4373.217015811314	-26086.282524972732	20.718883690956563	2003.2591985008244	226.8378223259624	2.121675607587443	9.496851191250698	4.397822292905508	11.613397268400483	36.818612737915885	3.979520563929791	14.596855338310089	61.527225916876326	18.60536260969984	1.2778546090068936	25.0	21.0	12.0	22.0	10.0	19.0	8.0	2.0	4.0	23.0	13.6916103920883	11.276035977633908	0.2821878686818827	0.25890657827312996	0.25070460347428586	0.20820094957070098	0.0256816432997995	0.3683423532341084	0.5036332712502679	0.4963667287497297	0.7553826840682409	1.4893652686143426	5.037716954384345E-4	2.5863915722997287E-4	4.692483368669035E-4	0.4670858183053192	-0.04408341529374547	-26086.282524972732	-1657.6121102623383	-372.0099784722084
1600000	-30473.923040827965	-4382.996386937277	-26090.92665389069	20.92228266821636	2003.0557995235645	226.9628287610018	2.7764804649666575	5.015257398404884	2.3593034724997346	10.588144823509715	46.24107362752571	2.0305132409842854	6.963591641699225	29.229684636118712	46.96795076464308	0.9859339687036894	24.0	22.0	12.0	18.0	17.0	16.0	3.0	2.0	7.0	25.0	11.412406893630248	13.655785051740208	0.27539547695321553	0.2627016187677284	0.24765952278697265	0.21424338149208297	0.005104007276753508	0.41638638478650614	0.5411490139549412	0.4588509860450566	0.8116512906849539	1.3767980053907345	4.8223501489897135E-4	1.9235508901208818E-4	4.7867984769106673E-4	0.39770863207213464	0.002777985076115557	-26090.92665389069	-1657.6121102623383	-382.2449059948328
1610000	-30471.582504173755	-4364.443806133002	-26107.138698040755	20.41965792434176	2003.5584242674392	214.62342268013347	2.0845488137806	7.365242494883467	1.8879862839615058	9.134688665559949	34.95879296740442	4.215333681934063	14.762782405023923	11.555645348181256	28.1631144030711	1.4421542201646105	26.0	19.0	12.0	18.0	16.0	16.0	5.0	4.0	7.0	23.0	14.713323500254672	12.108586186917567	0.27989720704622284	0.2603632123403932	0.24912285575094267	0.21061672486244085	0.04428925366864669	0.2942623663924626	0.5017871140702231	0.49821288592977453	0.7526136947153094	1.4949047260862154	5.482761469743024E-4	2.3169519199217967E-4	5.27612417674268E-4	0.4436426324252034	0.0565516950182337	-26107.138698040755	-1657.6121102623383	-365.36814081972
1620000	-30450.978442529737	-4347.775026111351	-26103.203416418386	21.56115478203814	2002.4169274097428	215.00415659816125	2.005902306197672	8.957892578027277	2.916964647912658	5.724302756152432	23.76584794797881	1.923771602923727	5.57152669305459	7.271287431386865	20.31609882915119	0.8230374650349747	29.0	25.0	3.0	19.0	19.0	11.0	2.0	3.0	10.0	25.0	18.25128879722307	11.175149336002743	0.28262867122325386	0.25300289132818266	0.24378748401508782	0.2205809534334752	0.16963876697582245	0.4168864062522568	0.5114083955051911	0.48859160449480654	0.7670443326604155	1.466035743580278	5.502516962074759E-4	2.178820271700387E-4	5.245574709028721E-4	0.39368412209063525	-0.08159719193485415	-26103.203416418386	-1657.6121102623383	-352.06822821847254
1630000	-30438.927012605727	-4348.504444491267	-26090.42256811446	21.41265289211032	2002.5654292996705	207.16815977397346	1.2856702585979596	7.061796720105289	9.274786851437309	8.691901531586574	28.186537305585286	1.6644883725705517	9.325759981902534	6.3042606256672515	50.7830527942362	0.6238641900854961	29.0	29.0	3.0	18.0	16.0	15.0	4.0	3.0	4.0	25.0	13.446580977983803	13.499128897726447	0.2790038589009584	0.2566404486545444	0.24903828774536801	0.21531740469912874	0.037505295683744444	0.5392611691169039	0.5173599317985139	0.4826400682014839	0.7759708427148827	1.4481779563097663	5.963316239042462E-4	2.678613101940992E-4	5.626071114742608E-4	0.44981663468872174	0.01442049187163923	-26090.42256811446	-1657.6121102623383	-343.89905414318355
1640000	-30455.228712592183	-4357.19328483313	-26098.035427759052	21.38607890797116	2002.5920032838098	205.54280912445404	1.9053340242106274	7.158497006254495	5.251920582655742	9.06820732545371	17.167628449752428	1.5366292345903043	5.578007433740694	8.160149264208291	29.43916406658983	0.9065646331117602	30.0	31.0	1.0	15.0	18.0	12.0	9.0	2.0	5.0	23.0	13.077175474974515	14.773764200480876	0.28717144489201746	0.2629278115649617	0.24222425068320333	0.20767649285981707	0.03199616225416638	0.3824165985326821	0.5071247069708139	0.4928752930291841	0.7606193716272072	1.4788890968675412	5.713349456235238E-4	3.404297067583951E-4	5.262818658951427E-4	0.5997059154337874	0.009385798568920207	-26098.035427759052	-1657.6121102623383	-362.369633244316
1650000	-30452.8603111503	-4359.3596243484135	-26093.500686801886	21.673093122105062	2002.304989069676	205.17068476250319	2.0707897321030377	5.222226226666739	5.956188468958886	6.956946716334759	23.221172694335593	4.475434987391045	10.74613908649661	20.65243823182759	28.382466930688373	1.8475752199512339	25.0	25.0	9.0	17.0	18.0	17.0	6.0	3.0	2.0	24.0	13.821767087569992	15.937831292802692	0.285164669767084	0.26034219749966164	0.2401931342243604	0.2142999985088935	0.05200442461157221	0.2825789826650225	0.5341236751800719	0.4658763248199266	0.8011142202347128	1.3978777735651575	6.403013232645641E-4	3.822488699049665E-4	5.780470510419095E-4	0.5867363893713603	-0.11379376308102392	-26093.500686801886	-1657.6121102623383	-364.52915794683855
1660000	-30441.124925144228	-4348.311783258065	-26092.813141886163	21.19268042736565	2002.7854017644152	210.22244653695498	1.5317889542702035	12.110987488332787	2.7584244893599013	10.823778351617642	22.60671911996555	1.4266987607446664	5.309654541165148	7.361965202392556	17.7151084024353	0.9593419612865224	30.0	18.0	10.0	18.0	17.0	16.0	3.0	3.0	6.0	25.0	13.902313806413716	14.822613749229614	0.2856416210577499	0.25674522204309413	0.23784080182224726	0.2197723550769083	0.052269648005139044	0.32109994017617666	0.5178781164465871	0.4821218835534114	0.77674805052193	1.4466231256314244	5.995043794375873E-4	3.305545518068917E-4	5.213229611324973E-4	0.5305084396339849	-0.024651091061826433	-26092.813141886163	-1657.6121102623383	-349.40785135954496
1670000	-30441.716449403437	-4341.372761192042	-26100.343688211397	21.48631013013043	2002.4917720616504	211.24603780757144	3.084541758834095	13.637441774427318	1.7128624803183912	6.805463205183168	24.865229084240188	1.6631851706128484	2.259864386293216	9.846634357079125	24.609720064866792	0.9029273850539962	28.0	17.0	13.0	17.0	18.0	16.0	2.0	8.0	1.0	26.0	14.993113016357695	14.982677219530874	0.2819490604601472	0.2629639947163214	0.2446792749021988	0.21040766992133209	0.1204200003622805	0.2547212010793825	0.510273133683103	0.4897268663168953	0.7653415914571582	1.4694421353278913	6.085925362195044E-4	2.8076820922684763E-4	5.28064180471474E-4	0.4498436766391793	0.09841791034604365	-26100.343688211397	-1657.6121102623383	-342.97301630583775
1680000	-30490.93618332467	-4359.770862830741	-26131.16532049393	20.44247835233901	2003.5356038394418	213.10065734991218	2.5168967782811205	8.617971080652028	3.7765117090494376	6.391126271207734	21.386566932326584	1.4820807956631816	3.0408559066502066	10.74532571811501	31.13971211187885	1.601820843698683	29.0	18.0	10.0	20.0	18.0	13.0	1.0	9.0	2.0	26.0	14.395320166266464	13.885553503459025	0.28065533042504365	0.2635128425309936	0.24613558631451912	0.20969624072944318	0.042611562830871315	0.24306069236673603	0.5211532483216884	0.47884675167830976	0.781660311184038	1.4367959809370272	5.252029756677946E-4	1.921740082546134E-4	5.041208285509718E-4	0.3459972688632801	0.011064323755321683	-26131.16532049393	-1657.6121102623383	-364.65879134771086
1690000	-30460.471171864658	-4374.969448762016	-26085.50172310264	20.826050116327004	2003.152032075454	223.21155453171679	1.8781150249086793	11.199445055564052	2.5762054856897256	11.66336458296786	30.51138409677186	1.9327047725646604	3.1161262856693757	11.13791567578313	24.842106673738613	1.8558726707048903	26.0	20.0	11.0	19.0	18.0	13.0	3.0	8.0	1.0	27.0	12.373824431580497	13.679743883029593	0.2821548815752056	0.2556534535304901	0.25060987010328895	0.21158179479101483	0.05221739397308185	0.349139596394996	0.5204820877921007	0.4795179122078976	0.780653659973283	1.43880982095598	5.304803183748655E-4	1.809366173512207E-4	4.918221400680502E-4	0.3364281519894582	-0.0859704769655324	-26085.50172310264	-1657.6121102623383	-376.2362856459384
1700000	-30482.342686043557	-4354.716332602579	-26127.626353440977	20.890705452471558	2003.0873767393093	211.56457752581156	1.9494969384987093	9.02661622494278	2.5464153436902532	7.451549949714493	23.713170110010783	1.7144307485548185	0.8331372660634359	4.099634228797839	21.901145486588632	1.0831065427474247	28.0	21.0	9.0	18.0	20.0	9.0	2.0	8.0	5.0	26.0	14.433214999078858	10.73116805786525	0.27686800303806786	0.2575054381317403	0.24877394697741229	0.216852611852779	0.010068987230631743	0.3520744039342232	0.537119890732272	0.4628801092677261	0.8056081436410225	1.3888875267934415	5.334152221787531E-4	1.8533649026721423E-4	5.086211036141231E-4	0.35078142130803214	0.023420288826655488	-26127.626353440977	-1657.6121102623383	-358.6189338995665
1710000	-30487.057479343057	-4374.225843217986	-26112.83163612507	21.045346978148537	2002.9327352136324	219.40136636847166	3.250964835254638	8.923586016068628	1.6204056744190587	9.156347216235575	20.417633156328183	11.009297263443102	6.306937744557744	11.310261364844019	31.00381322788102	1.3220700446242062	29.0	16.0	13.0	16.0	25.0	4.0	2.0	12.0	3.0	26.0	11.86491032385078	13.95560371708336	0.2860624022884435	0.2524841840674357	0.24312983947414454	0.21832357416997572	0.0748755219617844	0.230298103145417	0.5105460088919913	0.48945399110800686	0.7657508678482791	1.4686233639734774	5.382746477567165E-4	1.9760514135750166E-4	5.058022496597736E-4	0.35802845129863725	0.044401647129795406	-26112.83163612507	-1657.6121102623383	-377.661472274509
1720000	-30455.32019462837	-4376.706712049189	-26078.61348257918	20.712178846093607	2003.2659033456873	217.7116476417538	2.5939563238717107	13.649840573293059	3.1805499943182003	8.40126014095104	17.929880742112573	2.6079344888840263	4.095995102368789	7.656785322005732	22.739993124364318	1.5661034099801976	29.0	16.0	13.0	18.0	18.0	13.0	1.0	10.0	3.0	25.0	16.008339721677142	13.76624321588281	0.28160577365972317	0.2629665428880794	0.24245623701590707	0.21297144643628976	0.061493721018133905	0.2950136817740635	0.5271110422137296	0.4728889577862689	0.7905962068013455	1.418919417528519	5.27095597635806E-4	2.0393212252245733E-4	4.943763336850468E-4	0.39234450605032256	-0.03217919961427009	-26078.61348257918	-1657.6121102623383	-381.2081551046068
1730000	-30480.2231206763	-4380.61116167664	-26099.61195899966	21.185775296095386	2002.7923068956854	226.08192118113828	3.042057521579058	12.338086610337424	2.970561919767273	8.291648027326572	23.44870281618308	3.2169967294837902	5.796325757987003	7.238533040744584	18.298153011347573	1.0833633872302588	27.0	17.0	14.0	18.0	23.0	8.0	4.0	3.0	8.0	24.0	11.62109303829643	13.63704016100952	0.28456502050237104	0.25227516355685203	0.2507222217585952	0.21243759418218125	0.0030236700619976423	0.19526790933647545	0.5553904493157966	0.44460955068420205	0.8330115428405775	1.3340660937352145	5.108739242170089E-4	2.4372816609202622E-4	4.805798252925073E-4	0.49625252837501627	0.058176908052595226	-26099.61195899966	-1657.6121102623383	-386.6488382954991
1740000	-30493.77166705376	-4381.977278707829	-26111.79438834593	20.91718916014513	2003.0608930316357	220.61183260572074	1.9636803420410536	8.148440095315632	7.486998007860286	17.220976275117238	27.209552963999442	3.1979843605196754	7.254872106797152	26.408085944468542	39.32439309994902	1.6470607504117676	29.0	8.0	20.0	19.0	19.0	12.0	8.0	2.0	3.0	26.0	14.591316925343502	14.319067532060602	0.2747532719094391	0.26690435031752807	0.2414854711074078	0.2168569066656245	0.016589644246263795	0.287375379824158	0.5226752228742348	0.4773247771257636	0.7839430698662276	1.4322292444758893	5.257470413036687E-4	2.0853193944179196E-4	4.975497527589037E-4	0.39027978006892167	0.020578828750916052	-26111.79438834593	-1657.6121102623383	-383.6143600218547
1750000	-30457.74629840823	-4377.264133675399	-26080.48216473283	21.519384259249225	2002.4586979325318	222.06408900019454	3.2254724370262053	14.46741710404758	4.035437968840327	6.418283843804531	31.78635235658418	3.561359001957493	2.9477333013228306	7.557625239606591	33.317683112099616	1.0992267358149352	29.0	15.0	14.0	17.0	19.0	6.0	6.0	9.0	4.0	27.0	14.35878372210672	11.307900712850325	0.27764967619675623	0.26303334291346697	0.2458409689682427	0.21347601192153362	0.07478564455188316	0.22550217504904868	0.5439266587020604	0.4560733412979382	0.815817387057535	1.3684635877609963	5.184071060614465E-4	2.32198563645917E-4	4.754679742138622E-4	0.45749392787863924	0.10541480155404029	-26080.48216473283	-1657.6121102623383	-378.76845545890785
1760000	-30473.981802271708	-4380.509987122423	-26093.471815149285	21.132391227939173	2002.8456909638417	221.66057439119555	2.8801934376358003	9.563745390719	3.8443459979399863	8.15238417518204	20.64504758269404	3.9325282976978375	13.922865895851695	6.4993182534836125	23.31002711876951	1.4611586560958214	24.0	19.0	15.0	17.0	21.0	11.0	5.0	6.0	1.0	27.0	12.429961835633577	11.01494996091375	0.28735310867235103	0.2640976952736046	0.23626601113887202	0.21228318491517184	0.03464181711787524	0.28786583322759784	0.5112192238505997	0.48878077614939913	0.7667606004283488	1.4666033595703065	5.677820345330833E-4	2.4124380154231666E-4	5.327410863606264E-4	0.4188199353539289	-0.07201510753627155	-26093.471815149285	-1657.6121102623383	-385.02152880146923
1770000	-30475.26170121791	-4385.720107845942	-26089.54159337197	20.704728552294156	2003.2733536394867	224.3445168617871	2.6949479657916164	11.646981087330778	5.4966267875925565	6.857656000939317	23.494144348948595	12.520368143448925	1.5090493497520983	9.133436057088407	27.531558400538763	1.3747330685494534	27.0	16.0	14.0	20.0	17.0	2.0	10.0	10.0	3.0	27.0	12.904917678506704	12.596234153836026	0.2827907315797955	0.25915696535467336	0.24835764717692801	0.20969465588860262	0.015216112353062148	0.375859823713906	0.5561047686210854	0.44389523137891407	0.8340829264542361	1.331922754340416	5.752143831125768E-4	3.1389067723082637E-4	5.017690885560855E-4	0.5906770520864251	-0.05696947795357396	-26089.54159337197	-1657.6121102623383	-386.9204253414912
1780000	-30445.071627764642	-4356.223918230999	-26088.847709533642	20.716140242077696	2003.2619419497032	220.19359759473411	1.834466511972679	9.957292159325506	4.371807109665874	10.459348230151631	19.053228879414583	50.4670746466071	1.5187859993331367	10.985298937850475	27.915419686471626	0.5579020594151315	27.0	21.0	9.0	19.0	12.0	6.0	15.0	9.0	3.0	25.0	17.738404488752092	12.337077581243754	0.2833462054312529	0.25019722473767286	0.2523790324303605	0.21407753740071336	0.013175202444617179	0.2429084115711612	0.5116864236083817	0.48831357639161754	0.7674613377052035	1.4652015107910832	5.458403722782144E-4	2.1781421254154072E-4	5.011845253150964E-4	0.4181257944093661	-0.05562412933588415	-26088.847709533642	-1657.6121102623383	-353.12063811200744
1790000	-30462.869562955246	-4368.834542813262	-26094.035020141986	20.87739408263955	2003.1006881091414	223.7982564939078	1.8262850639829666	10.036236447650912	3.427451568608284	9.081040808205977	35.293285292493266	44.585894820887006	2.5376273759082704	8.908207775756384	40.86135189439481	0.8696618067366254	29.0	15.0	14.0	17.0	5.0	13.0	13.0	11.0	3.0	26.0	14.101526685725663	14.145400847500325	0.27921511388586434	0.26027155968424026	0.24893291895979597	0.2115804074700991	0.07340651618048227	0.2581405290487321	0.5077801820940896	0.4922198179059096	0.7616024968221149	1.4769223214442473	5.196099054544321E-4	2.082910392321629E-4	4.938849622781709E-4	0.41552893681201375	-0.014560565834719258	-26094.035020141986	-1657.6121102623383	-365.7804734165594
1800000	-30452.861570088262	-4371.285072121768	-26081.576497966493	20.88393976239014	2003.0941424293908	218.5814004384108	2.805204803265513	14.76414681922533	3.3536416575544132	7.530082474435033	14.31012247527213	39.455456621638056	3.00656106135634	7.841053527781505	15.758423520735956	0.9176106424319596	29.0	12.0	16.0	22.0	3.0	11.0	11.0	12.0	5.0	25.0	13.974651130124071	11.037245595890706	0.29022623742168485	0.2555471935969514	0.23999896465473616	0.21422760432662727	0.024015247372023617	0.2328766102407757	0.505009589658359	0.49499041034164043	0.7574469779753044	1.4852355783735685	5.117415187772471E-4	2.5837588509273416E-4	4.944478821442695E-4	0.5225642981056564	0.031640750348827344	-26081.576497966493	-1657.6121102623383	-374.4562466193776
1810000	-30455.402787231957	-4374.931828512845	-26080.47095871911	20.942913697730244	2003.0351684940506	218.21630190072963	1.8966348771107422	7.188725265255886	7.810189038197881	16.22015267777708	15.506256539558311	22.37803358390617	1.825936986119287	5.9330269031178595	12.14148259456446	1.3074156211975305	29.0	13.0	18.0	18.0	1.0	14.0	11.0	15.0	4.0	23.0	11.47201951593286	11.602933261315341	0.27143440173228883	0.2645435070854939	0.2492724895553034	0.2147496016269136	0.00672419854791534	0.2646919433157727	0.4976580465895092	0.5023419534104899	0.7464206446244414	1.5072941336378305	4.875170460664012E-4	2.1446932049003098E-4	4.7701497531383517E-4	0.44257423714968364	0.025293193882133337	-26080.47095871911	-1657.6121102623383	-382.12154262415015
1820000	-30510.947409870332	-4392.180633477601	-26118.76677639273	20.811522174622585	2003.1665600171584	224.8658500901765	1.908811671383936	7.755621534593571	6.055919777803558	6.884730647986921	19.233057824577276	26.221636028871306	6.767272230629251	13.326369037189446	6.745387334819077	1.1869340626209854	27.0	13.0	16.0	20.0	3.0	15.0	17.0	12.0	1.0	22.0	13.101770245365469	11.040968881735784	0.2834329461390461	0.2514090707096095	0.24409776831630683	0.22106021483503727	0.0028165544032504636	0.2810967472835708	0.5287561989760725	0.47124380102392605	0.7930637223563971	1.4139830686530994	4.8632678880218994E-4	1.6473265219449696E-4	4.931597701836946E-4	0.34026151078660255	-0.045180940620517335	-26118.76677639273	-1657.6121102623383	-400.1006209839888
1830000	-30489.637094348334	-4383.464164132078	-26106.172930216257	21.950986892656335	2002.0270952991245	218.68744740331394	2.0888546236910406	11.4461769847532	3.6994573836630535	7.826930085799194	27.51005602696482	21.29419872051163	3.752534515269573	18.321561225175646	5.4994055387241065	1.6625883642853172	28.0	20.0	16.0	12.0	13.0	7.0	13.0	12.0	3.0	22.0	14.367546219384355	10.827961645294902	0.28009283686931147	0.25981176950902274	0.24398796015986604	0.2161074334617994	0.06947426921894956	0.3507811074385404	0.5366101592140681	0.46338984078593065	0.8048436144004916	1.3904169935678246	4.900897052898825E-4	1.8863678638848629E-4	5.060964063810697E-4	0.3773211573774456	0.039778976956264776	-26106.172930216257	-1657.6121102623383	-386.24432342657815
1840000	-30512.79008959657	-4388.539776947127	-26124.25031264944	20.99178736417521	2002.9862948276057	217.06112355105876	3.1713617361977975	9.49715803786417	3.997738402927921	7.2016116704788	14.182470549051907	19.525024404948333	3.7017611182959143	15.81616153892886	3.9648105492451378	1.1289082792725982	28.0	22.0	15.0	11.0	13.0	9.0	10.0	13.0	3.0	22.0	13.198442571426408	12.804377180840447	0.2752742269911487	0.26168711455178917	0.24798993928753926	0.21504871916952256	0.04801577934223811	0.3133242695656997	0.5116064237715732	0.4883935762284256	0.7673413486280256	1.4654415530250517	5.060413736216802E-4	1.577369723608347E-4	5.098419678998757E-4	0.29910969995006337	-0.0691952537226995	-26124.25031264944	-1657.6121102623383	-396.1657967662794
1850000	-30519.40695252969	-4382.271233560543	-26137.135718969148	21.094953084122302	2002.8831291076585	216.6092741732854	2.141569482804447	10.978360415980525	2.421958590132242	9.181415097389204	14.706618548551692	37.929079225618906	1.8511824524707825	5.476159663159439	12.379874856515798	1.3900079755656867	29.0	18.0	16.0	10.0	16.0	6.0	12.0	11.0	6.0	22.0	16.81761980749573	11.627192179548869	0.28294686418107357	0.2569865247845934	0.24351604956964862	0.2165505614646842	0.061916484951196026	0.29482299444963805	0.5484673204968924	0.45153267950310627	0.8226277736817379	1.3548391774569841	5.439327369438609E-4	1.5636958440076363E-4	5.325726236103826E-4	0.2837351534730536	0.07055311623439202	-26137.135718969148	-1657.6121102623383	-385.21960110753
1860000	-30480.1142536744	-4388.268074360218	-26091.846179314183	20.462238082254768	2003.5158441095261	219.95145886080277	2.1234131533091816	13.36996803255138	6.557925227004726	5.492059693703694	25.993495162793966	37.13094004315818	2.5950829243465545	13.791450382798775	17.66010945491997	0.6829067092642548	29.0	18.0	19.0	11.0	16.0	2.0	10.0	12.0	8.0	21.0	13.078989486653132	10.780358699304779	0.2772805720191	0.26089284704616494	0.24701600148978117	0.2148105794449538	0.08389895884324307	0.3077931508594564	0.521949427821525	0.4780505721784733	0.7828544741631709	1.4344070172415233	5.094735681359917E-4	2.0609382507884454E-4	4.953094667826068E-4	0.4116569246576359	0.016048976223407625	-26091.846179314183	-1657.6121102623383	-387.2431545816937
1870000	-30505.99081060607	-4381.753635110781	-26124.237175495287	20.831023401251826	2003.1470587905292	226.36423742177837	2.1969417357702685	10.95113246597982	4.471995756063463	6.521850930841955	33.330826595180014	0.8469740128135254	2.4344252478830137	8.893814645772727	14.485418589895467	0.9865201761302624	29.0	20.0	16.0	11.0	16.0	4.0	10.0	9.0	10.0	21.0	13.98405765103174	12.745720359061552	0.2697134766344359	0.25742200441026397	0.2520463097569574	0.22081820919834264	0.02316776717199886	0.4083041244688189	0.4979810077062888	0.5020189922937096	0.7469050431921472	1.5063250778115929	4.881503570921373E-4	1.5562288632648837E-4	4.985188299264024E-4	0.3407636797921895	-0.04406784429036383	-26124.237175495287	-1657.6121102623383	-385.0794279802107
1880000	-30495.533053792526	-4386.876543136794	-26108.656510655732	20.926273511677163	2003.0518086801037	223.43020537252508	3.6868753178482243	25.330345555557837	1.829981764290135	7.119507932512233	24.006803260889487	4.282947246212338	2.962346948705876	6.346174911353275	13.008511827077305	1.3827487460338381	29.0	17.0	12.0	18.0	19.0	2.0	10.0	10.0	10.0	19.0	13.762202832442497	12.00573875697046	0.279645175845237	0.2573072728055746	0.24633103431229617	0.21671651703689218	0.01394487947050627	0.3369277097323678	0.5079802671815847	0.49201973281841316	0.7619025977468591	1.4763219593272385	4.993357726288153E-4	1.6586289457619816E-4	4.927993164121844E-4	0.3796395970301268	-0.058706538709838316	-26108.656510655732	-1657.6121102623383	-389.221484590821
1890000	-30499.899634185946	-4376.969923471967	-26122.92971071398	20.526699280501376	2003.4513829112796	224.90812972552504	2.6028063775131325	11.562832953382216	3.488711547643542	12.029968244000557	30.37191200657971	11.415397973585522	3.6954640808692854	5.345875390602574	12.746421344987684	0.6963970797373963	29.0	20.0	10.0	16.0	15.0	8.0	10.0	9.0	7.0	22.0	13.250004099904137	13.207206453977102	0.2833383236104392	0.25343953961576615	0.2527726656205121	0.21044947115328247	0.10026608637543834	0.30102595345115596	0.4882880706647926	0.5117119293352056	0.7323669314015315	1.5354090654044608	5.122406294650462E-4	1.8555944164274786E-4	5.069321412973049E-4	0.4042526162686489	-0.049566303689971065	-26122.92971071398	-1657.6121102623383	-382.22608937715626
1900000	-30487.040931559197	-4374.454700273336	-26112.586231285863	21.590407262194898	2002.387674929586	223.09441594793606	2.874534598119518	13.475215124611982	2.4626427663719515	6.133571831729526	27.555486164744476	38.22915103220792	4.5402892251621525	9.546190966449997	30.071865607200483	1.2071267082137591	29.0	17.0	12.0	18.0	8.0	10.0	12.0	12.0	5.0	23.0	11.69976019255501	12.961027611058647	0.28610915104323104	0.24904823315968208	0.24750657559947245	0.21733604019761418	0.08259137001026395	0.27529117772935513	0.5122413928646852	0.4877586071353131	0.7682937175147447	1.4635363066433948	5.078366174059764E-4	1.9957947454361086E-4	5.040860728270385E-4	0.418281780589427	0.07774547182320374	-26112.586231285863	-1657.6121102623383	-374.64764762472447
1910000	-30482.666985297757	-4378.310021171056	-26104.356964126702	20.785133686686933	2003.192948505094	218.82503934385264	1.7131837136335777	7.772559270262631	1.055729517749069	5.621872112283856	23.888439565708858	43.534840608513974	9.2280691359638	8.11941290631331	27.895252375762013	1.025801958556786	29.0	22.0	8.0	18.0	14.0	2.0	14.0	11.0	6.0	22.0	17.089896541589795	12.771608629031519	0.2911210898039853	0.2546691815778936	0.24026137559435148	0.21394835302376924	0.03411080330658227	0.35656232048834285	0.5292664758850324	0.47073352411496594	0.7938290696102656	1.4124519654151861	5.152618668979441E-4	2.375655783053188E-4	4.794241027189047E-4	0.46599185416311095	0.03284811612660071	-26104.356964126702	-1657.6121102623383	-377.75051022164865
1920000	-30477.654276535555	-4358.693815616052	-26118.9604609195	20.874775354955865	2003.1033068368251	209.08105302953166	2.1813297921215837	8.332484368342946	2.126869765675077	6.1509433929646855	16.16714612219584	19.64646989544906	1.7644711226810426	5.568553776854458	15.009492510262278	0.7602239904063062	29.0	21.0	8.0	17.0	18.0	1.0	9.0	9.0	11.0	23.0	12.694390653301271	12.523139696427789	0.28319292706963445	0.25253954098910175	0.2509947153556702	0.21327281658559316	0.01318869363741039	0.2844436387828927	0.5472686945383137	0.4527313054616844	0.8208299947313177	1.3584356954533905	5.586909884634885E-4	2.2818462321869243E-4	5.131611970017791E-4	0.4051089974302639	-0.037003489284758675	-26118.9604609195	-1657.6121102623383	-365.23637312082417
1930000	-30471.957117420483	-4361.013570575518	-26110.943546844966	20.922034516554035	2003.0560476752269	214.06838764118086	1.7570073549086755	8.80456256500169	3.154126940713665	11.607209361165227	24.201194608495996	5.856968526959395	2.1687483122466733	5.892547182281712	20.597929509829395	0.904677659374594	29.0	19.0	10.0	13.0	22.0	4.0	6.0	12.0	8.0	23.0	13.947037689839261	14.358419652262194	0.28355547726879415	0.25579445223553493	0.25302266678700597	0.20762740370866456	0.02001859709060614	0.2287896845293483	0.5280390869713995	0.47196091302859905	0.7919881500664196	1.4161347876374812	5.554829431116502E-4	1.9020670069536181E-4	5.309649538738722E-4	0.3191010304044986	-0.009558207637387127	-26110.943546844966	-1657.6121102623383	-365.57556785573644
1940000	-30470.43930445906	-4366.557910519254	-26103.88139393981	21.723463376224515	2002.2546188155563	215.432604293927	2.1834028653846937	8.93104779487572	1.886168824148124	5.480473018529932	14.051777895611478	5.486005849599904	7.173537738541846	19.989327627661325	12.540444107758834	0.8274214637531969	29.0	20.0	9.0	17.0	18.0	1.0	13.0	15.0	2.0	22.0	16.786846179396864	11.9158362643852	0.2813319921067597	0.2561713831041452	0.24906998147319392	0.21342664331590075	0.11767372374786646	0.22718328389856163	0.5355061506921737	0.4644938493078246	0.8031877489759685	1.3937296087241722	5.406566617068242E-4	1.773146208550034E-4	5.216728718138407E-4	0.33023824065584906	0.021627933830532988	-26103.88139393981	-1657.6121102623383	-373.48813090137475
1950000	-30499.78715648639	-4365.748829527313	-26134.038326959075	20.634989951533502	2003.3430922402474	214.76992157336358	1.505129232268503	9.73732046000936	2.0986963540013095	7.246656635104929	32.9774715331126	3.8061174862792324	6.77520681108485	15.761020909483214	4.530453091054118	0.8083076622860337	29.0	19.0	9.0	19.0	20.0	11.0	4.0	12.0	4.0	19.0	11.424519745759397	11.080407336908443	0.2818758118739278	0.25741146119498004	0.2469285745043896	0.2137841524267021	0.11296798330934749	0.2518253060661077	0.5232710206492195	0.4767289793507785	0.7848366870041751	1.4304415329678766	5.370652805849496E-4	1.6215284193275305E-4	5.198248929356761E-4	0.3000789596531932	-0.09772117219036529	-26134.038326959075	-1657.6121102623383	-370.2374920145111
1960000	-30492.347658204377	-4374.385737071203	-26117.961921133174	21.138187642064015	2002.839894549717	216.89243593537316	2.1885569317331663	9.83149985565643	2.0165471522504226	9.59161315120877	25.48683850490746	2.2278161661163502	3.88289172312371	12.308302740444478	10.163179674196352	0.5456521764491379	29.0	18.0	11.0	15.0	26.0	3.0	7.0	12.0	7.0	18.0	13.811403510671417	16.04125012801201	0.28190919455152547	0.2606571725227937	0.24420159294168495	0.21323203998399548	0.044695802513155185	0.37136655890339665	0.5123561841490352	0.48764381585096234	0.7684658891194218	1.4631918714865857	5.293888660736425E-4	1.8827669811661795E-4	4.911111430160157E-4	0.3607577581679661	-0.03055838587100285	-26117.961921133174	-1657.6121102623383	-378.8384294977577
1970000	-30480.694195886947	-4373.908823103743	-26106.785372783204	20.578500084955387	2003.3995821068256	215.05634547494708	2.461627434364092	10.796438755898542	2.278859200198999	7.537894212085218	28.31326588873384	2.2328136312142544	5.252347105305919	14.410166061872042	14.190833732617882	1.1455667846808013	26.0	22.0	10.0	18.0	18.0	15.0	4.0	12.0	1.0	20.0	11.977790454907186	11.31935494892381	0.27780317763858436	0.25286725214625955	0.25059131888781266	0.218738251327343	0.06749049992154213	0.3764133370415003	0.5165448031505562	0.4834551968494411	0.774748258542819	1.4506237775693378	5.565140867107438E-4	2.2446981774184487E-4	5.324702899779447E-4	0.4004939434946175	-0.0785581592318376	-26106.785372783204	-1657.6121102623383	-378.23998091260745
1980000	-30472.199573999475	-4374.779164113199	-26097.420409886276	21.171218515574136	2002.8068636762068	221.38293320773772	2.0378252075732437	11.058509239221655	4.5319931872602295	7.242251704459314	20.250322410594066	4.221381992480638	10.803985045140744	17.10627019657236	12.718363705896499	0.8613312620525941	28.0	15.0	14.0	17.0	19.0	13.0	2.0	16.0	1.0	21.0	10.147109524737372	14.672404212457245	0.27602938785606473	0.2589942623690327	0.24645842578327665	0.2185179239916255	0.006803988696751744	0.4720719953461362	0.522888250903733	0.47711174909626436	0.784262583476408	1.4315900466207536	5.287048840868312E-4	2.116377883381801E-4	5.155249372619179E-4	0.38434024302830844	0.0353085036326958	-26097.420409886276	-1657.6121102623383	-380.00944211644855
1990000	-30486.640303088232	-4390.174381432423	-26096.46592165581	21.421481325139272	2002.5566008666417	221.27090054816824	3.3102092931455345	19.48076335077568	2.4726133711695404	13.340715371873353	26.974307565028223	0.7956657572918243	3.500758974992835	16.627637798568433	5.292671973582654	1.3300950528107254	30.0	15.0	13.0	19.0	17.0	2.0	12.0	14.0	3.0	21.0	15.161808187363905	13.152176579150849	0.2842312616388532	0.26071185482145476	0.24320189695068498	0.21185498658900667	0.07610661890919802	0.18235160445658527	0.5416233654252426	0.4583766345747547	0.8123627545760079	1.375374697654611	5.466275288324132E-4	2.197247986239428E-4	5.23324989561682E-4	0.3934384567558915	0.02392278286299257	-26096.46592165581	-1657.6121102623383	-389.34406830136487
2000000	-30485.934262503524	-4377.3118599570125	-26108.622402546513	20.77751497826102	2003.20056721352	218.2462270978017	1.439198226972564	11.019686136776434	2.345550449183818	8.517119653511337	18.049093788295355	10.384709481883295	5.70743894603684	18.909489474244893	8.41662629952795	0.9602668607728376	29.0	15.0	14.0	11.0	24.0	2.0	13.0	12.0	7.0	19.0	18.218442140193535	10.621530252038259	0.28454625607274386	0.2526790330204663	0.24196091766060818	0.22081379324618114	0.061154225764513834	0.2523542308003507	0.5346874916939496	0.4653125083060473	0.8019598697497212	1.3961860229199075	5.198611015434918E-4	2.4795881790209187E-4	5.103582936860956E-4	0.46228051646984364	0.05276956554846864	-26108.622402546513	-1657.6121102623383	-380.46467833271913
2010000	-30473.749881557153	-4369.222388493783	-26104.52749306337	20.39506322548472	2003.583018966296	214.1051292383528	1.996063193938517	9.375278314688083	3.8272934588133225	8.074108922132137	22.818458826655647	7.046369050908628	11.144144020749632	10.09422332896179	4.14661297086776	0.5184224940336922	29.0	15.0	12.0	15.0	22.0	1.0	15.0	17.0	1.0	19.0	13.744907049565203	13.925488413884752	0.2837162861771986	0.26167567622555327	0.2417261837265336	0.2128818538707141	0.013689162576692823	0.3880961301765323	0.5137188018692107	0.48628119813078635	0.770509633823321	1.4591032906263408	5.100766330571997E-4	2.246628238498284E-4	4.893088569752205E-4	0.44463143224976664	-0.007380616119754936	-26104.52749306337	-1657.6121102623383	-377.407285788731
2020000	-30476.581925903694	-4376.683112305742	-26099.898813597953	20.905153789707217	2003.0729284020738	221.4521024781369	1.5713402900528952	7.733914924137844	3.3627358712780038	8.9335856552841	27.40354752513022	14.74035909227249	8.74455462718392	15.134231732355865	24.076716691583837	0.851671441139917	28.0	20.0	11.0	17.0	17.0	4.0	16.0	9.0	3.0	21.0	15.079608074949663	12.92353238343816	0.28691571019235207	0.2608294662899571	0.24049924370685244	0.2117555798108379	0.009900045058562599	0.3457575363303237	0.5330769055104051	0.4669230944895923	0.7995442054485348	1.4010186415966752	5.223133854972513E-4	2.131186839220037E-4	4.99730012080106E-4	0.4165205729379061	0.012397848879653516	-26099.898813597953	-1657.6121102623383	-380.5787613667248
2030000	-30477.381385112287	-4364.173732207969	-26113.20765290432	20.68366699438347	2003.2944151973975	216.75287284092371	2.0175470630686343	10.851851951053272	2.9546407803151653	7.751311252564751	33.18950895222877	12.81518527843445	3.8686702746839847	9.46965707308311	15.403049359856002	0.4550673578374905	29.0	19.0	10.0	21.0	15.0	1.0	15.0	10.0	7.0	19.0	13.4676448331858	11.678452503421054	0.2863848347654386	0.2534532496261663	0.24146717456810649	0.2186947410402882	0.03893218242134234	0.2203744930992177	0.5260347751998048	0.4739652248001922	0.7889819499359593	1.4221487933457302	5.230669053750275E-4	2.019837024162027E-4	5.053988777228484E-4	0.37261108086454353	-0.04889952563612879	-26113.20765290432	-1657.6121102623383	-368.01790470668914
2040000	-30471.57909028383	-4357.2749812507645	-26114.304109033066	20.613475856667677	2003.3646063351132	214.30359696408885	2.0361753892579695	5.059177170505807	2.4471286745956022	9.643114622935308	23.38552580248081	20.204406676683607	3.313291388170415	17.89478694390473	13.873603142951405	0.5215781448222757	28.0	18.0	12.0	18.0	19.0	1.0	15.0	10.0	4.0	21.0	18.097851625675172	13.070415201858312	0.28286811944124	0.2565157956480321	0.24737099502005794	0.21324508989066954	0.06287285699903643	0.3636587509406591	0.5188505325450159	0.4811494674549807	0.7782065448756466	1.443705358021794	5.554145193634198E-4	2.208004173207195E-4	5.329382241198758E-4	0.3928585839675409	0.06485100886507923	-26114.304109033066	-1657.6121102623383	-360.90065035490755
2050000	-30468.744069273853	-4379.493953603363	-26089.25011567049	21.07054346444262	2002.9075387273383	220.10558295085934	2.378063819855316	9.56002364217152	2.202764738611628	5.76014502313182	24.84005928450157	4.673400460316947	6.92972810291417	33.78242909913839	4.011134713562429	0.9986768576108261	29.0	18.0	11.0	18.0	20.0	4.0	16.0	8.0	7.0	15.0	13.965099752656707	12.83215059116889	0.27711920766834774	0.25749492759464127	0.2479626231695586	0.21742324156745205	0.04057909498467502	0.2609602650494276	0.4995881456768424	0.5004118543231542	0.7493155356341001	1.501502805615296	5.514830198692787E-4	2.3843664642861633E-4	5.088364655713328E-4	0.44702683028712353	0.04704374252144315	-26089.25011567049	-1657.6121102623383	-383.4023542167218
2060000	-30463.817169344344	-4373.310370454974	-26090.50679888937	20.569676571168138	2003.4084056206127	216.87805439969304	1.7690781464171097	10.003790121509796	2.203090635786389	7.518271934602101	26.344345237955395	56.27573709335231	14.851493680962449	19.32150987401455	1.955999623482972	0.6761308498796748	29.0	20.0	9.0	16.0	16.0	1.0	23.0	8.0	6.0	18.0	13.75860916420457	13.105292882956077	0.27753115434208686	0.2568317280592254	0.2515001345721955	0.21413698302649203	0.009327204942096202	0.33908486836236756	0.5403526958488325	0.4596473041511643	0.8104569198149134	1.3791873849790743	5.566342495164624E-4	2.49601770332297E-4	5.216475412556397E-4	0.4535630050653072	0.10830345766240265	-26090.50679888937	-1657.6121102623383	-376.5010184730897
2070000	-30502.971128334353	-4398.55238131159	-26104.418747022763	20.879588231263668	2003.0984939605173	224.1046269449064	1.7174618097314271	9.900829526500539	8.830387795118789	7.645910294541108	20.101596912474147	40.67712037353721	11.075357429796647	22.0895769588779	7.611255750270763	0.8841178862169836	27.0	21.0	10.0	20.0	11.0	5.0	21.0	8.0	8.0	15.0	14.244282934664115	12.543261915602942	0.27834213128033203	0.26140158435225885	0.2499245454396018	0.21033173892780713	0.03328123654388452	0.36193024594342826	0.509017315101842	0.4909826848981544	0.7634580312065402	1.4732102617357974	5.215383385698567E-4	1.9472650307884173E-4	5.183413618255285E-4	0.37685109856031673	0.02015389033546864	-26104.418747022763	-1657.6121102623383	-401.8158221698986
2080000	-30481.225331158937	-4379.106045766203	-26102.119285392735	21.039948219951597	2002.9381339718293	217.62585955114156	1.5627647870406274	7.815428080479638	1.9987735844564574	8.06828384621128	29.960897214240575	19.71745339388935	14.661730283861731	54.11403436771916	2.1977237719816065	0.5821553915533755	29.0	19.0	8.0	23.0	12.0	1.0	26.0	1.0	14.0	13.0	13.33821665364475	11.481177493426705	0.2835634833485235	0.26053838821277453	0.24673021570014572	0.209167912738556	0.012528838549739805	0.28648615082830864	0.5377071695238098	0.46229283047618697	0.806488983440877	1.3871253767852905	5.220545290466491E-4	2.3872968100081346E-4	4.773052011899637E-4	0.42115617671741656	0.16791740774088276	-26102.119285392735	-1657.6121102623383	-381.6022096692949
2090000	-30478.922675447233	-4382.434100256147	-26096.488575191084	20.762709045444183	2003.2153731463368	223.66245358699518	2.2330829409473862	11.274823457677112	1.7906872832586962	6.874012796742017	32.1420314058677	35.955039422251424	9.469027896103457	24.860736181913303	5.92290329987183	0.5721781106264148	28.0	20.0	10.0	19.0	10.0	5.0	23.0	4.0	11.0	16.0	13.15122242332546	11.365295144918248	0.27250316792458784	0.2609887679924853	0.25061640074675084	0.2158916633361757	0.03946179443752111	0.3018579355349371	0.5251612548404209	0.47483874515957575	0.7876717859906313	1.4247698209234052	5.328598653368326E-4	2.5505066279127764E-4	4.895394887592938E-4	0.44271345353657204	0.04828408093497359	-26096.488575191084	-1657.6121102623383	-383.9738265996256
2100000	-30484.04505464311	-4381.285090692227	-26102.759963950884	20.74473688527198	2003.233345306509	221.2095716926422	2.353767092867801	12.107215441139639	2.8873573138019255	8.675017288687142	25.889290063012336	31.744219813243937	8.309626981221815	17.156326943703792	4.653390035509397	0.6962564202557703	27.0	19.0	10.0	23.0	13.0	1.0	24.0	6.0	7.0	16.0	12.076926823035134	13.392755380243226	0.2826534004341955	0.25447441813814625	0.24593181424173946	0.2169403671859185	0.006900622891798167	0.3740707339150724	0.5050064643128881	0.4949935356871081	0.7574422903742557	1.4852449560790477	5.583294209290124E-4	2.0996641372367486E-4	5.258457971048554E-4	0.3674507383616451	0.03139637396760638	-26102.759963950884	-1657.6121102623383	-385.47527312604626
2110000	-30501.024761082277	-4378.608527485134	-26122.41623359714	20.54036932003797	2003.4377128717429	215.2068370893031	2.555047889779258	15.289872887093125	2.569521552843021	9.19175556704465	16.02017362419336	40.00467574937548	7.445888529653637	23.00983922710761	11.958346054772809	0.5194538612294215	29.0	19.0	10.0	12.0	16.0	6.0	23.0	4.0	10.0	17.0	12.836507626337506	11.354967303638952	0.2813865955760963	0.2611236383915987	0.24269335590636504	0.21479641012593975	0.10489937580315872	0.33478759748216896	0.5306127557051471	0.4693872442948491	0.7958483096447863	1.408412406980299	5.548393010813265E-4	1.7718057325513307E-4	5.235390677929943E-4	0.29695593532336495	0.0716830709341703	-26122.41623359714	-1657.6121102623383	-379.1970368688302
2120000	-30478.011875136028	-4364.223029635772	-26113.788845500254	20.572631614760425	2003.4054505770205	219.0847343006282	1.6681247697008865	8.927903227146569	1.627143201049976	6.735097895334482	15.666332115669299	26.886431310929943	7.740787103816965	23.245084834389647	8.897846813256317	0.526963037556134	29.0	18.0	11.0	7.0	15.0	12.0	25.0	4.0	7.0	18.0	11.62834375689329	13.219480999984942	0.2856955647382894	0.2469345025922745	0.24468538741270296	0.22268454525673295	0.05146312052906639	0.3152698215765102	0.5341440931703495	0.46585590682964634	0.8011448444948235	1.3978165086901833	5.228845120526628E-4	2.029914228862457E-4	4.93076482703115E-4	0.3669539806997055	0.07176781551510425	-26113.788845500254	-1657.6121102623383	-368.08151184091093
2130000	-30489.970832969942	-4358.637733123682	-26131.333099846262	20.639972061873266	2003.3381101299076	211.9519189650521	2.1410540029286897	9.169210716640084	2.2885097405673105	3.1379330675651618	7.7750994148217165	23.114104693707304	6.078519153129317	19.703757435508923	6.2902957341488435	0.43513684705735806	30.0	17.0	7.0	4.0	21.0	17.0	23.0	5.0	5.0	17.0	14.420664401427253	13.530623434948751	0.27886617482466797	0.2635836563386966	0.2427622303994133	0.2147879384372219	0.02097480687442956	0.4023285085706323	0.5285219328008638	0.47147806719913243	0.7927123543624275	1.4146859922874904	5.357882733431897E-4	2.0259718253964513E-4	5.100910302875927E-4	0.35641316636764175	-0.05720448659580129	-26131.333099846262	-1657.6121102623383	-365.58230166226747
2140000	-30503.927888352016	-4384.1844091744915	-26119.743479177527	20.544054597677476	2003.4340275941033	215.49197535668395	2.2593517947111024	7.866154252575513	2.0538824521088386	7.321854529641434	11.312084396958896	31.18437575110685	10.861223112265355	20.862824144906394	6.760121566023487	1.4750055424320119	28.0	18.0	11.0	1.0	20.0	19.0	22.0	4.0	8.0	15.0	14.294255366669258	16.50340855934034	0.28190467659015545	0.258823567011452	0.24402290730388296	0.2152488490945095	0.13344532393715236	0.4022069371888882	0.553172197648813	0.44682780235118275	0.8296844614228126	1.3407220333832417	5.465339500305701E-4	1.7005340552854936E-4	5.068768278814799E-4	0.29995897942931393	0.06493935816658958	-26119.743479177527	-1657.6121102623383	-389.2502197985362
2150000	-30503.331048805434	-4382.983874603735	-26120.3471742017	21.046264057934458	2002.9318181338465	224.05933869721835	1.712623505735927	9.733814153836866	1.5490357961800265	1.925961077732422	7.921359847244696	39.92415428486014	6.658969624847684	17.96981604011446	2.3747835144109564	1.3077680061565295	29.0	17.0	8.0	3.0	19.0	17.0	25.0	8.0	1.0	19.0	13.800710373555676	12.825966136607088	0.29059474728642076	0.25549950334224614	0.24017374136785002	0.21373200800348297	0.018386664627441828	0.31768918540334246	0.5148801910453566	0.4851198089546386	0.772251562570298	1.4556185028633575	5.302933509154532E-4	2.1014367530528178E-4	4.944896295658373E-4	0.37223716628922165	0.01851185377422412	-26120.3471742017	-1657.6121102623383	-387.4629563248176
2160000	-30490.10143940155	-4389.6941708163695	-26100.407268585182	21.14163870470569	2002.8364434870753	217.78738209182512	2.277011881632009	9.223649133508646	1.183236005574601	5.3577315560939525	16.710761094899564	15.322716123685867	14.493173605701491	39.49656260989402	21.903752598030337	1.0272516185311247	29.0	19.0	10.0	2.0	11.0	20.0	21.0	11.0	3.0	20.0	14.71788350914662	15.231251332914628	0.2861398535303044	0.2537282516734351	0.253480533139562	0.2066513616566984	0.02268486870448111	0.21633921471131343	0.5124380903588582	0.487561909641137	0.7685887375016671	1.4629461091154756	5.607693545443432E-4	2.489226868274811E-4	5.201498924013094E-4	0.4353550273677595	0.03200122371250248	-26100.407268585182	-1657.6121102623383	-391.7635407291063
2170000	-30480.281679084288	-4382.379410936523	-26097.902268147765	20.939095181286454	2003.0389870104946	216.9758499795861	2.3540247374247785	9.881977617639608	1.5606773659456332	1.9650753468541016	14.134822271439036	32.29324308439294	5.635836441634556	10.172051561175012	8.884980790325203	0.6570940660648773	28.0	18.0	9.0	3.0	18.0	15.0	15.0	12.0	8.0	20.0	11.669971094788655	12.8727638920212	0.28920983672161504	0.26059514976261283	0.24570206625063762	0.20449294726513442	0.050047020307840494	0.28634923657693623	0.5342683939722022	0.46573160602779323	0.8013312791064651	1.3974435399023533	5.617706644969906E-4	2.638978590342587E-4	5.156880119681049E-4	0.45561578794120433	0.004211619589501278	-26097.902268147765	-1657.6121102623383	-387.27389429185206
2180000	-30485.89504988271	-4381.57322618037	-26104.32182370234	20.827058598571856	2003.151023593209	216.5018268397164	2.2024686753905502	12.813532914997179	1.4776410098995139	2.501039057153051	6.748009589105578	25.485990304851722	7.689238594879127	13.393364626151556	0.7018236981938968	0.8092357607062611	28.0	19.0	9.0	2.0	19.0	17.0	19.0	16.0	3.0	14.0	12.559643173357673	11.819718159143227	0.2820941514974483	0.258435438610566	0.2452608864914659	0.21420952340051955	0.08132878605881005	0.3665138215429147	0.5360760262285326	0.4639239737714629	0.8040424862159664	1.392019677775682	5.26923361527543E-4	2.5153314732668836E-4	5.051474437062345E-4	0.4793015199952889	-0.09607397256008254	-26104.32182370234	-1657.6121102623383	-389.5932787302849
2190000	-30478.06826041847	-4382.948194108862	-26095.12006630961	21.06335161803	2002.9147305737508	216.97171779594956	2.0573700665992094	11.11787787486613	1.298812218056998	1.5090556576376193	8.341802931025367	26.56929890195538	5.810226575405476	6.626996470572171	1.1055396525757049	0.7172236800976071	28.0	19.0	8.0	3.0	20.0	14.0	17.0	21.0	4.0	12.0	13.360808920466273	13.264637887682206	0.2831165547416101	0.2611128593481547	0.24180086998525788	0.21396971592497704	0.09608571161735716	0.4476427486362892	0.5563342553405862	0.4436657446594095	0.8344271259025852	1.3312341716255767	5.088611966805604E-4	2.206200453513627E-4	4.847538295973453E-4	0.42029699051280234	0.011845524739975435	-26095.12006630961	-1657.6121102623383	-391.4144967859297
2200000	-30498.200792175776	-4383.530530328682	-26114.670261847095	20.616722840335164	2003.3613593514458	215.71707042339912	1.6793340341241918	12.284252567027483	1.7478827124049032	1.7897147353799376	7.312791525988108	17.33730984831886	8.332466007314997	7.461540055684185	3.340893511627816	0.8424536343756697	28.0	15.0	13.0	2.0	11.0	26.0	17.0	18.0	4.0	12.0	11.455031466671104	11.949302843478936	0.2814233381567731	0.2520069144449313	0.24852873593159114	0.2180410114667042	0.049588336220583125	0.27472733349019574	0.5304873459676526	0.4695126540323434	0.7956602117776979	1.4087887031672743	5.461735660084373E-4	2.172675793045939E-4	5.134007616176331E-4	0.4222097654260856	0.03060458804222273	-26114.670261847095	-1657.6121102623383	-392.26863738897447
2210000	-30466.789880331067	-4370.834185477996	-26095.955694853074	20.812297411039907	2003.165784780741	211.14053615143595	2.5240449042201605	11.941854989835555	4.074452498476023	9.126388356730073	11.727500366887034	17.55052222603932	4.754919043629505	9.111696453096364	0.31916922544397175	0.5312744561343119	29.0	13.0	16.0	10.0	10.0	16.0	14.0	20.0	6.0	12.0	16.42782608333075	15.217440098761315	0.2766069031435992	0.2674475502718818	0.2472948347037562	0.20865071188076253	0.02494306791471785	0.23323858108786674	0.5254525423592273	0.474547457640769	0.7881086783890333	1.4238958028062274	5.471888684351379E-4	2.331729570082635E-4	5.310755166218935E-4	0.4391119801834555	0.023583480714427518	-26095.955694853074	-1657.6121102623383	-380.4676699938051
2220000	-30493.947484911376	-4392.1785784115145	-26101.768906499863	20.861994612950255	2003.1160875788307	220.97211339577584	2.443133917355719	7.19008323784502	3.2271152234073353	14.283443824212501	23.37546097491463	16.76605749956108	3.9818065128474527	11.195706714409704	1.6131249210097343	1.1115206885549194	28.0	17.0	13.0	11.0	6.0	21.0	13.0	16.0	7.0	14.0	13.321712407835172	12.184717110288359	0.2770114966954622	0.26308209047768566	0.2520890354838037	0.20781737734304806	0.03772577112536736	0.2879246871938035	0.5167876030248276	0.48321239697516905	0.7751124259463412	1.449895248280367	5.13078005639591E-4	2.0792651328530634E-4	5.045066418268082E-4	0.410774142926431	0.0338254378786878	-26101.768906499863	-1657.6121102623383	-400.6141948443264
2230000	-30466.0461376756	-4380.507072228707	-26085.53906544689	20.577574295355717	2003.400507896425	217.52798032961385	1.9012538256187475	12.986467281479678	2.176500864405185	18.025025266009447	8.926561971789749	27.20809057437087	10.153000318760604	15.365735130621252	0.7996876691501277	1.060109757428414	27.0	17.0	14.0	5.0	12.0	21.0	22.0	8.0	14.0	6.0	18.341510277787467	11.30150308581819	0.2781600426470092	0.25668275367399757	0.2472971699119417	0.21786003376705115	0.017841860232573115	0.3065684936547568	0.5053583008607654	0.49464169913923145	0.7579699982344396	1.48418925853873	5.373061346048574E-4	2.2430629080950944E-4	5.250624369528816E-4	0.4562733960895256	-0.01378123706010579	-26085.53906544689	-1657.6121102623383	-380.3444877299343
2240000	-30463.80590925256	-4370.711781320947	-26093.09412793161	20.838116530167007	2003.1399656616138	227.83914522455234	2.2567976621905057	14.222288409913649	3.5712634265295624	8.571646122516357	9.726439212753098	35.56937102536361	2.8861753824570062	13.319916277765476	0.29453011205492136	0.9664189555361087	29.0	14.0	14.0	5.0	14.0	16.0	16.0	18.0	13.0	7.0	11.450984619859058	12.744355715291082	0.2805591372384157	0.2611276344859992	0.24817551076545555	0.2101377175101293	0.013154447215423923	0.18610048523080186	0.5325479857953254	0.4674520142046716	0.7987508964738483	1.4026056832090505	4.6683794289023334E-4	1.8906296881698195E-4	4.6948640421975844E-4	0.39392419085290326	0.029036978223273332	-26093.09412793161	-1657.6121102623383	-373.84773893348967
2250000	-30491.055101219587	-4389.263266595706	-26101.79183462388	20.550884729458115	2003.4271974623227	225.63589459702422	3.323393697129209	14.87565953418312	3.6766792235958086	14.943901053039282	7.01038148222567	37.448633765141835	2.9407152246318216	17.750254151604167	1.0306203330410846	0.6372738336694499	28.0	12.0	18.0	6.0	14.0	17.0	14.0	16.0	14.0	7.0	15.159518725072411	12.25972763451627	0.2903727981933838	0.26102516749489135	0.2390391494429151	0.20956288486880956	0.03832269906474118	0.33432559636549064	0.5257604973351433	0.4742395026648537	0.788570569748399	1.422971773416545	4.947586211663473E-4	2.191118649267206E-4	4.6085852585684063E-4	0.46678172515730626	-0.03239420927195836	-26101.79183462388	-1657.6121102623383	-389.1943235594864
2260000	-30493.762973389134	-4383.611404542611	-26110.151568846522	20.946442333291568	2003.0316398584894	215.98575600912352	2.3259992227861934	11.721878641114742	3.236574015997934	9.356410052864787	6.1953566243411045	28.291979863495055	5.318731152822007	9.438289207124118	1.3537889209599725	0.6742958461138526	26.0	17.0	15.0	5.0	15.0	15.0	13.0	21.0	17.0	2.0	14.463806220964445	14.581959014154647	0.2808086092216177	0.26314808250789107	0.24883732576001616	0.2072059825104748	0.036836753004057914	0.39009821232235853	0.5272243801091265	0.4727756198908712	0.790766198516585	1.418579343314745	5.445950231689879E-4	2.1376029472252E-4	4.960358425462857E-4	0.4049158678357522	-0.032522888331009296	-26110.151568846522	-1657.6121102623383	-390.17403459304484
2270000	-30464.8439427587	-4375.422794998643	-26089.421147760055	21.178290818457675	2002.7997913733232	219.92376543089975	1.8943635643295684	12.209954484642884	2.5636715798355167	9.608639720425396	8.134210682950762	19.34233501265427	3.011786890019075	13.265835231009536	0.7306956373400755	0.6839682191652879	28.0	16.0	13.0	2.0	17.0	20.0	12.0	20.0	14.0	4.0	13.44184558866484	14.37976767376736	0.2829706390584381	0.2558344257237448	0.24520330217530156	0.21599163304251523	0.010398026149138196	0.35065048969198787	0.5142238273120958	0.48577617268790196	0.7712671045790204	1.4575879445911761	5.552397343702292E-4	2.2971313405131604E-4	5.065756499448725E-4	0.3797099485406438	0.02877097496613294	-26089.421147760055	-1657.6121102623383	-380.6800380554981
2280000	-30479.435222062948	-4383.231078127047	-26096.2041439359	21.483880841317045	2002.4942013504638	216.75930973660508	1.9669332633235972	10.799982786165025	4.7175317992078805	12.909444547979522	14.130337537933617	16.620998388496737	3.6054117682990405	13.55118952976795	0.5541282070843335	1.3438479817138558	26.0	18.0	14.0	2.0	10.0	28.0	13.0	19.0	14.0	2.0	12.453826367266922	12.92472988594242	0.2789448414712848	0.25639376789893237	0.2506017431237113	0.21405964750607126	0.09066177386397013	0.3799688896617189	0.5160363094891199	0.4839636905108782	0.7739855859222159	1.4521495301123466	5.348437136601048E-4	2.0415976742501834E-4	4.956937591609528E-4	0.41826068028354835	-0.057026733082599076	-26096.2041439359	-1657.6121102623383	-389.27627789802415
2290000	-30507.269451527463	-4389.440455313461	-26117.828996214004	20.941059346293077	2003.0370228454879	220.95371068947182	1.4215716699516956	9.857688054249467	5.880682356518671	2.197347152303487	8.105597120890375	16.265561922420716	5.558664894210151	11.478199001234248	1.0604270318692397	1.155645331371061	29.0	15.0	10.0	4.0	16.0	21.0	14.0	21.0	11.0	5.0	16.528955720430275	15.2510875180494	0.27376001418883167	0.26077748710267196	0.24919943857198057	0.21626306013651567	0.06936101046365262	0.2379152392636028	0.49482370688642396	0.5051762931135741	0.7421695133853106	1.5157986664131462	5.297434274567542E-4	2.0092117217363953E-4	4.99728354003325E-4	0.39974111847406407	-0.10084877234163737	-26117.828996214004	-1657.6121102623383	-397.0417236526815
2300000	-30459.947698637472	-4372.243770197678	-26087.703928439794	21.220000718316996	2002.758081473464	212.97594141671863	1.6423961171331725	8.10271762121986	2.7853589912629935	5.555084468893352	5.722933734985431	22.55556888482729	3.7670732812111956	12.583197009786717	0.9713565955127106	0.676205521303986	29.0	22.0	7.0	3.0	14.0	19.0	16.0	20.0	13.0	3.0	16.20796871497365	12.714541340460661	0.2790899935029665	0.2611813070095927	0.24469574247020842	0.2150329570172323	0.027572990203274177	0.39655543405007276	0.5305648375775197	0.46943516242247796	0.7957764388492511	1.4085561869536407	5.323464842110617E-4	2.2636416199745644E-4	5.112383782607678E-4	0.41267194596798185	0.09303174546549016	-26087.703928439794	-1657.6121102623383	-380.80662980605297
2310000	-30477.954951774853	-4379.806978687127	-26098.147973087725	20.672909957192683	2003.3051722345883	220.62712296667564	3.0843652991778296	8.6406872618112	1.1504615863402754	1.4176421112051945	5.057586722309501	25.449560015613365	6.301035934704647	11.306316814137313	1.1177066667631685	0.019548823992846	28.0	22.0	5.0	3.0	18.0	19.0	14.0	22.0	14.0	1.0	13.64948432602849	11.837863146092106	0.27421495576866095	0.26372295495089504	0.24506465241441477	0.21699743686602901	0.026334741965712134	0.292702639953925	0.4965537928399787	0.5034462071600184	0.7447644113911961	1.5106074846080446	5.302608622267188E-4	2.0045064332659436E-4	5.231574193525365E-4	0.35017408264447925	0.009829396939822219	-26098.147973087725	-1657.6121102623383	-391.07458311314167
2320000	-30495.916662520987	-4390.889961314351	-26105.026701206636	20.96878383354811	2003.0092983582329	220.37245880167524	1.8857812110002596	11.90656095277174	7.081526380538016	6.96766524005751	9.581446417225177	21.476652688876797	4.764809347617221	13.311801663949822	1.0684153207886686	1.4837020776947487	25.0	26.0	3.0	2.0	17.0	20.0	15.0	21.0	15.0	2.0	13.990933736921868	14.936148573029664	0.2744421514359522	0.2584293101582575	0.2454036067710847	0.22172493163470539	0.03320102263534384	0.2245160993384967	0.5359577721881971	0.4640422278117996	0.8038651209395049	1.3923745030497174	5.181072227614253E-4	1.940260592766838E-4	5.062298709433744E-4	0.37658557078599436	-0.009623299250202718	-26105.026701206636	-1657.6121102623383	-397.6517393954678
2330000	-30482.47074887796	-4382.191004291713	-26100.279744586245	21.17457092685408	2002.8035112649268	233.13641982580648	1.6199423485208364	7.325900665406889	4.256249110812368	10.7508728114509	12.096525229823666	35.22113159306463	2.2636477133038864	15.226440116450643	0.5665720755464666	0.856344784077875	28.0	24.0	6.0	6.0	13.0	15.0	14.0	20.0	11.0	9.0	12.189001514215134	12.14960098206275	0.2824509607430922	0.25551279792412734	0.249335049083243	0.2127011922495372	0.06696348134768326	0.25702362489682207	0.5113416615860173	0.48865833841397893	0.7669442406890119	1.4662359809767374	5.047588080010618E-4	2.7828179314664977E-4	4.7111294048638965E-4	0.5359295736360656	0.06243547540679785	-26100.279744586245	-1657.6121102623383	-386.921745229772
2340000	-30491.370431406085	-4386.5641861742015	-26104.806245231885	21.06103302422571	2002.9170491675552	222.71958075604266	1.4757826349889571	10.039720681298942	13.206755493474814	1.6163313748972004	6.861147148459359	18.020695365349187	3.8134002693854194	9.753632584586057	0.5456510607967965	1.6499426009644338	26.0	19.0	17.0	2.0	12.0	17.0	13.0	21.0	16.0	3.0	13.699385432000827	13.907649357708067	0.28722208557173645	0.25132344282659524	0.24889909543797292	0.2125553761636952	0.039258640561296396	0.2610578578669437	0.5216160743900601	0.4783839256099364	0.7823544885105587	1.4354072555617772	5.003389283622187E-4	2.050555501505125E-4	4.58106751669421E-4	0.39698291735903535	-0.03829586921860106	-26104.806245231885	-1657.6121102623383	-391.7030251087707
2350000	-30489.106950209767	-4395.770605125996	-26093.33634508377	20.690319923902354	2003.2877622678786	222.85413437010772	1.8785701095346086	8.12454520918232	7.144452436600329	13.56949456799799	8.053493737495515	22.539824554183955	4.188284369217077	10.611645438713145	0.32526726171939674	1.116415196285784	25.0	22.0	10.0	2.0	19.0	15.0	17.0	18.0	10.0	8.0	14.786735895216346	14.540881109750732	0.29028477589950813	0.25867982335154327	0.23944022998135764	0.2115951707675908	0.050624534781132484	0.34356560172459405	0.5425814238713526	0.4574185761286442	0.813799714367644	1.3725000106695795	5.558443405171211E-4	2.653066473778045E-4	5.033461318259993E-4	0.48979830101638583	0.06140294392703903	-26093.33634508377	-1657.6121102623383	-402.8618599798621
2360000	-30468.566757999783	-4394.74778941546	-26073.81896858432	20.797902554104535	2003.1801796376765	223.9496538821484	2.924285699734158	12.528008656631803	2.7663486472102847	8.451898511097738	6.691763170498331	15.220812839846397	7.111426562197406	9.439382867286524	1.751269643961962	0.49772913517879824	28.0	18.0	10.0	7.0	10.0	21.0	17.0	18.0	4.0	13.0	15.366426747213284	14.078272223575386	0.281214719056153	0.25933892135816533	0.24672173007165102	0.2127246295140304	0.06624465353867566	0.35979548905828246	0.5202862219019404	0.4797137780980562	0.7803598872813807	1.4393975232277323	5.596188795544205E-4	2.485034704127807E-4	5.144171896113568E-4	0.44866591873518163	-0.031911559683600044	-26073.81896858432	-1657.6121102623383	-404.1326290694173
2370000	-30485.744628272725	-4389.298928082862	-26096.445700189863	20.975007456157336	2003.0030747356236	221.89714941782535	1.9917595941479853	9.551985963506985	9.16002701381724	5.3618880825258355	7.740941154169584	18.519141107789412	6.01025373165712	17.01394877982315	2.2315623821696633	1.1035176044233832	29.0	16.0	8.0	1.0	19.0	20.0	16.0	14.0	10.0	13.0	18.30656359254545	11.58121461853003	0.28169864931986044	0.2576942125525012	0.24710869141612446	0.21349844671151363	0.02449050651747294	0.4670147591651667	0.5377949922734067	0.46220500772659023	0.8066207058430688	1.3868618616351653	5.566657027831779E-4	2.653028444495932E-4	5.168528474299815E-4	0.46055655160804526	0.01226616894662898	-26096.445700189863	-1657.6121102623383	-396.7878496670181
2380000	-30526.63884954522	-4394.740948510736	-26131.897901034485	20.616296348545262	2003.3617858432356	224.7153666944643	2.213087035323208	10.141525239746857	17.66310653209157	4.464699899117929	10.51872030740235	14.115048483538907	11.322316885224337	20.56166027039586	4.037127371838418	0.9066484369289685	29.0	10.0	5.0	13.0	16.0	22.0	14.0	14.0	8.0	15.0	13.587172854850932	13.435211520899514	0.2687938186876147	0.25919974653971095	0.2540034836753547	0.2180029510973193	0.04612729371126391	0.1990373463146328	0.5182722108324216	0.4817277891675754	0.7773391394986547	1.445440632009625	5.139870372716096E-4	1.9078564657810633E-4	4.919541941779215E-4	0.3512020817456297	-0.00911053218779553	-26131.897901034485	-1657.6121102623383	-401.5657930803819
2390000	-30511.553744648896	-4390.359711676897	-26121.194032972	20.917558030043672	2003.0605241617372	222.34395320119776	1.8983587500662429	7.159530770440511	11.515575983902623	4.0375238330051095	8.145081655037956	25.902818655477898	5.141674639195214	15.957518675474908	2.2926205495496803	1.1416018303171804	28.0	12.0	4.0	14.0	17.0	21.0	13.0	14.0	7.0	16.0	11.878343784523372	12.482678393998953	0.2814206636657416	0.2619873202138274	0.24419897768174728	0.2123930384386833	0.021190830484557055	0.2922603568704971	0.5380003184159816	0.4619996815840155	0.806928667650879	1.3862457735539606	5.190371186883307E-4	2.214010083921042E-4	4.982300864636408E-4	0.4131467575966295	0.07390897491402339	-26121.194032972	-1657.6121102623383	-398.334801778778
2400000	-30493.733710164477	-4383.930664691066	-26109.80304547341	20.97359473056579	2003.0044874612151	217.9929823403235	2.6028892990080954	12.388443493874504	4.769668498913525	5.915070281690998	10.894247761779194	25.40361984580403	6.294570741376744	9.731274844796314	0.6309281159384337	0.6097951760007327	26.0	12.0	7.0	13.0	18.0	18.0	15.0	16.0	7.0	14.0	11.65894948067945	12.8915193326252	0.28200366259469106	0.25438636084654453	0.24555565906248383	0.21805431749628024	0.020535391715854157	0.3063910657544225	0.5465124332557733	0.4534875667442241	0.8196957037500167	1.3607048831788642	5.143695324227574E-4	1.7572421823357966E-4	4.910278580752023E-4	0.31459345368364694	0.012208452507012297	-26109.80304547341	-1657.6121102623383	-393.9684308150142
2410000	-30531.938201871417	-4388.485569965384	-26143.452631906035	20.80494947149749	2003.1731327202833	222.5227397159566	2.96870379973663	1.9656461852718563	9.834515932173822	3.1244874662825737	8.341329816735694	20.875571737894997	8.05511775267188	14.635425780022532	0.5433033676264627	1.6003856092177102	27.0	2.0	16.0	14.0	17.0	18.0	14.0	16.0	9.0	13.0	16.308915760398534	10.569786279211902	0.28141824824497813	0.266087836519647	0.24386259395966034	0.2086313212757142	0.025669342330999437	0.37468010482692604	0.5432496816043115	0.4567503183956857	0.8148020117709088	1.3704948805907398	5.319153616942759E-4	1.557567074009241E-4	5.128093514449099E-4	0.2632517758361912	0.03926753336044039	-26143.452631906035	-1657.6121102623383	-396.55626594932613
2420000	-30492.38596663483	-4377.4863892950725	-26114.899577339755	21.02829619560197	2002.949785996179	224.59302837919938	2.636056373707378	3.7859211000370006	12.899602822693836	3.3123298081280383	7.4844292499594784	24.481774100095056	3.5777480097276517	11.536751040424841	0.6186066951679785	0.7635649363536934	27.0	1.0	20.0	7.0	21.0	16.0	13.0	20.0	7.0	14.0	16.04829482959114	13.968521423720302	0.2822436794702618	0.2665197365237723	0.24373822516475915	0.2074983588412064	0.022795663453301564	0.253962411500097	0.5244996723156483	0.4755003276843487	0.786679500508668	1.4267549218128242	5.575387725406021E-4	2.4060224165937366E-4	5.210691886281448E-4	0.4106446902367994	-0.06744905249735013	-26114.899577339755	-1657.6121102623383	-386.4394296268199
2430000	-30509.255400737853	-4365.409200147322	-26143.84620059053	20.868956403875377	2003.1091257879054	222.22219847450967	2.758824225141313	4.04078382782908	13.93644374964636	2.2534659845597522	6.076821510270112	22.952617516481087	3.990621687604682	12.166452062847494	0.8943841134782362	0.7814256816517137	28.0	1.0	17.0	12.0	17.0	21.0	15.0	15.0	9.0	11.0	11.341644990945293	13.14619618034476	0.2820490850143307	0.2578567179108562	0.2513024466362127	0.20879175043860018	0.004529751357829053	0.18993829639667142	0.5355879891687008	0.46441201083129635	0.8033104957673106	1.393484049589126	4.864879418192687E-4	1.6686460086791819E-4	4.6447842006403374E-4	0.3351665437341705	0.01526864178770521	-26143.84620059053	-1657.6121102623383	-374.89720582791125
2440000	-30467.88419554141	-4376.5995025268585	-26091.284693014553	21.328574104513383	2002.6495080872676	223.56378124442534	1.6618359360967572	4.016897392543219	14.114032790559147	3.488839243026986	13.17566760052535	31.59911078059871	2.152271769426717	10.350587746458501	0.8380560610677145	1.7879460049283837	25.0	4.0	13.0	15.0	19.0	20.0	11.0	15.0	18.0	6.0	15.136855072513276	12.088843964534506	0.2801326359030319	0.261133989323125	0.2465069875805497	0.2122263871932931	0.016237046065563733	0.48595243386629927	0.5451143586617632	0.4548856413382342	0.8175987784679969	1.3648998535961918	5.093206176341828E-4	2.3236779190768163E-4	4.6950425931175705E-4	0.45710661431372523	-0.049306380549229235	-26091.284693014553	-1657.6121102623383	-381.62802740501644
2450000	-30455.332821221462	-4355.827926635786	-26099.504894585676	20.649540857394204	2003.3285413343867	211.99428746743112	1.9592745090781323	4.646752342333746	7.3823644290185095	2.6475713867637842	6.0552326144582285	24.355410682360912	3.129927883965208	11.965347785669978	0.9486216539909984	0.6038999095248508	28.0	1.0	14.0	15.0	18.0	20.0	10.0	17.0	22.0	1.0	16.076470988207323	12.289947294602216	0.2750207994842507	0.2604762498191162	0.24911229263784768	0.2153906580587851	0.014613391368197325	0.3429475146101331	0.5314149285889144	0.46858507141108324	0.797051461899844	1.4060054599322678	5.63627625123624E-4	2.5105971326334626E-4	5.350454808575103E-4	0.4177899551034065	-0.05217090611016817	-26099.504894585676	-1657.6121102623383	-365.89525523278763
2460000	-30480.6385870638	-4368.081614899449	-26112.55697216435	21.118675703326687	2002.8594064884542	209.94646017331567	2.8998800492980426	7.397595509276101	9.114441526127253	2.9551367317906116	6.609801764893374	26.124349513538125	3.2639240828018483	10.892680481000331	1.694417569889352	1.3602853384127864	27.0	2.0	21.0	9.0	17.0	20.0	13.0	16.0	15.0	6.0	17.999034561279643	12.775148910374698	0.2802472678372517	0.25842182148574283	0.2517352926003003	0.2095956180767049	0.04251346996369458	0.432971896124084	0.5151249514982228	0.48487504850177454	0.7726186705800226	1.454884090791573	5.43691932752657E-4	2.528956289835805E-4	5.162184051457702E-4	0.40952097299475626	-0.052822007108878306	-26112.55697216435	-1657.6121102623383	-375.9323994700997
2470000	-30477.608216367	-4358.97462510193	-26118.63359126507	21.246909153619185	2002.7311730381616	215.7299948148444	1.9080767451573115	4.843482942040647	20.432913750676896	2.761799074993725	6.789389237202746	22.285515263105168	1.829322548886139	8.01587928375236	0.5969661572157215	0.6644163204078393	26.0	3.0	14.0	8.0	24.0	19.0	15.0	17.0	15.0	5.0	12.022721658494188	11.18346379574911	0.28441945428878834	0.25770625966040944	0.24471649092509942	0.21315779512570246	0.02447456503135302	0.406692698061961	0.49471739097883666	0.5052826090211611	0.7420100537145206	1.5161176709134276	5.484027362035402E-4	2.5637734371578355E-4	5.263056047595953E-4	0.4267853221240956	0.07610472935959676	-26118.63359126507	-1657.6121102623383	-367.0325943376038
2480000	-30472.944303931792	-4368.393406724104	-26104.55089720769	21.2902120388733	2002.6878701529076	213.6785632228992	2.926477191324965	17.215134990647787	8.410884497231395	2.240449587498716	10.396137981473618	25.808905865482068	3.882609969921527	10.397662033541724	1.4715531900438863	0.784037779678596	29.0	3.0	14.0	12.0	18.0	19.0	16.0	15.0	18.0	2.0	14.892182898029661	13.287381535668931	0.28142161990028147	0.2640685834893881	0.24088454160582842	0.2136252550045016	0.01248868075949578	0.23429239683085543	0.5361497983166947	0.46385020168330304	0.8041531345014281	1.3917983221135584	5.089097518400052E-4	2.4180979199220134E-4	5.013138154808289E-4	0.4721024523807553	0.10579365252309823	-26104.55089720769	-1657.6121102623383	-373.59888548224603
2490000	-30486.11642229605	-4373.94148307284	-26112.174939223212	21.455220308541605	2002.5228618832393	216.08825346125303	2.2094157481676944	1.4555896597015754	7.554333722324324	4.075672740582255	9.052390228893579	35.738639379227244	3.0657663026041897	14.606066491031202	1.480120459737437	1.8755472561897903	23.0	2.0	21.0	12.0	17.0	18.0	17.0	17.0	17.0	2.0	12.719762566482325	12.02719776837921	0.2809851367947365	0.2570800644091887	0.25018419756081733	0.21175060123525705	0.010752423202387774	0.19997577732337873	0.517428610065632	0.4825713899343659	0.7760738509486795	1.4479718848311	5.196679271741784E-4	1.7733614346033912E-4	5.153541548295001E-4	0.3320056074765621	0.04709114566636932	-26112.174939223212	-1657.6121102623383	-380.4621174908424
2500000	-30522.09193492775	-4378.21522878344	-26143.87670614431	21.09133369890112	2002.8867484928799	217.74444635473102	2.1162041471690416	2.787921782704889	9.360607759399096	2.6031026639405828	3.9615623721564575	15.444830166328266	3.5487498808079025	15.259223842574373	1.4629251068938915	1.3351833034144531	25.0	1.0	18.0	13.0	19.0	17.0	15.0	19.0	17.0	2.0	13.469506413206245	12.981241019188559	0.27864513480267444	0.26523777229924966	0.2449646018650237	0.21115249103305184	0.07954074675047854	0.45866017114720786	0.5098783984280546	0.49012160157194334	0.764749541262153	1.47062655189958	5.354310597178647E-4	1.9753478197930322E-4	5.184563021185419E-4	0.32927438748909926	0.08368233819753434	-26143.87670614431	-1657.6121102623383	-387.8209373941865
2510000	-30448.623455752593	-4354.911079498928	-26093.712376253665	20.8274006144157	2003.1506815773653	212.4809823111874	2.1542697260302868	2.894455546017142	10.544771930366151	3.0511358321638955	8.2294499760812	22.25677262000199	3.9932473420826065	12.28984460630427	0.4625801971413829	1.1548526639541588	24.0	6.0	13.0	13.0	20.0	21.0	12.0	17.0	17.0	3.0	14.435256405708103	12.458658322155971	0.2794676812302764	0.2613889758693531	0.24424428748630217	0.21489905541406798	0.017165844676047915	0.3104199234518671	0.5170687028945441	0.48293129710545357	0.7755340382309119	1.44905179855113	5.496351791785593E-4	2.373528960230101E-4	5.230274051060453E-4	0.40579818846604765	0.10305266135021737	-26093.712376253665	-1657.6121102623383	-364.0973789380967
2520000	-30443.23410196544	-4340.686676444189	-26102.54742552125	20.580362384056166	2003.3977198077248	205.3551810668672	1.4872135630442291	2.9307635787236856	14.456793777599845	2.6872849255479614	5.977256146433977	18.93308610155651	4.215703210100496	14.992976524554313	0.5090156311040801	0.614585399765078	26.0	2.0	15.0	14.0	19.0	22.0	10.0	17.0	18.0	3.0	16.888645882830158	16.11647824928927	0.28054538395294265	0.2559205128528147	0.24368824240020853	0.21984586079403373	0.06297932520948153	0.35175690039082963	0.530415134126802	0.4695848658731953	0.7955519036549484	1.4090053772542313	6.047441725092006E-4	2.9308371618714634E-4	5.486832071277712E-4	0.41625522056643605	0.013159293505495238	-26102.54742552125	-1657.6121102623383	-348.40455660795476
2530000	-30476.910706191502	-4374.924544556026	-26101.986161635476	21.750767665879955	2002.227314525901	210.21734588529108	1.923252939669571	5.489253916770859	12.188093358538184	1.212538509742729	4.4008740119706795	15.867590978687364	5.446668389119913	9.19875784985102	1.0268475118233782	3.729300099949119	25.0	3.0	19.0	11.0	12.0	27.0	12.0	17.0	18.0	2.0	18.201141776477105	12.136694505597966	0.28334420272104927	0.2594526607066254	0.2461707893837976	0.21103234718852731	0.05918906463512031	0.3990087622317993	0.4965685256401924	0.5034314743598051	0.7447865086250457	1.5105632783394205	6.071400429128972E-4	2.830455757012251E-4	5.507935993766858E-4	0.3934269148288392	-0.035272322470494256	-26101.986161635476	-1657.6121102623383	-382.13370754086117
2540000	-30488.17996954761	-4372.0709070709245	-26116.109062476688	20.773142873544025	2003.204939318237	215.3634997123391	2.019090320644448	6.766813777591252	6.696948924392424	1.606425639794409	6.440290700560998	15.59147506852106	2.94108023862437	10.50696750892166	0.5630069387535914	1.4216078096004836	28.0	8.0	13.0	9.0	12.0	28.0	10.0	18.0	12.0	8.0	14.648344668471204	12.560304266708744	0.2845957770721547	0.25917915259132984	0.25175546488510875	0.2044696054514063	0.009473421191046695	0.2727984082450163	0.5432261518226098	0.4567738481773878	0.8147667202390105	1.3705654825018176	5.607358697808205E-4	2.619210376921945E-4	4.984116444075225E-4	0.39941269280151365	0.013135061265032569	-26116.109062476688	-1657.6121102623383	-381.655385224121
2550000	-30460.749927126395	-4366.105566413478	-26094.64436071292	21.02902378223092	2002.94905840955	214.505314414956	2.139997428085356	2.713397940713657	12.239287005748718	1.085537068717857	6.303188571906666	18.252205442599646	3.9200776051281507	8.65043878468827	1.1799272282663518	0.9626803222240566	19.0	11.0	18.0	10.0	7.0	30.0	11.0	20.0	8.0	12.0	11.661445956246538	10.615898144744417	0.27907364626837944	0.2592357955563935	0.24556275270462477	0.2161278054706019	0.004250480339338485	0.28181106997751243	0.5145101694533689	0.48548983054662853	0.7716965795712102	1.4567287652476542	5.799664564051456E-4	3.063265455714945E-4	5.157674619714935E-4	0.5047668793734432	0.05788072556506484	-26094.64436071292	-1657.6121102623383	-375.46592100822664
2560000	-30451.802491243252	-4364.875154713008	-26086.927336530243	20.69761359555372	2003.2804685962271	219.2247322465501	2.042794236282463	4.475216393767603	11.576856351687	2.217621755128278	9.070368537762446	17.51442543204737	1.8543825440204944	11.210304896475005	0.2939067873849696	0.5779462353014252	24.0	5.0	16.0	13.0	7.0	30.0	13.0	19.0	7.0	12.0	13.576458865469515	13.621226726286086	0.2820484288262777	0.2618435244338662	0.2403092428653871	0.21579880387446854	0.055376478917201835	0.33856424185270956	0.5156801850412311	0.48431981495876564	0.7734514467843453	1.45321809364263	5.583610569391366E-4	2.878366988494317E-4	4.96945017701911E-4	0.5219604934723435	9.959039146446916E-4	-26086.927336530243	-1657.6121102623383	-372.5637149094479
2570000	-30467.91854419955	-4369.1682757604285	-26098.750268439122	20.808001000044154	2003.1700811917367	210.10986459181328	1.979373685411682	6.169092166725148	11.26887219357658	5.397102116912524	11.714514360041406	16.473395164775933	1.7405987572595711	11.321642422979817	1.6499704850599335	0.6292932143715021	27.0	6.0	14.0	13.0	1.0	34.0	15.0	17.0	2.0	17.0	14.375664926394379	11.548753858255818	0.28022769212421683	0.2621741882547296	0.24538035364576546	0.2122177659752875	0.046190125547611365	0.19086666064949967	0.519636810086587	0.48036318991340954	0.7793858562390521	1.441346105489181	5.414407648049905E-4	2.5333900271890935E-4	4.968281497174E-4	0.44317137958308506	0.033700229161715965	-26098.750268439122	-1657.6121102623383	-377.3940062351727
2580000	-30494.135803521975	-4393.166194842029	-26100.969608679945	20.869186958726655	2003.1088952330542	221.57784858959386	2.072870337292234	6.454972625968218	13.314425056673196	4.595304393622163	9.729316760793301	14.678913074323797	5.536760244635501	11.226636513670066	10.419050912225266	0.7608385843618878	29.0	3.0	14.0	16.0	8.0	29.0	8.0	17.0	1.0	21.0	12.825541747936251	13.65529989767782	0.28079151025715465	0.2604625081721947	0.24503060490153886	0.2137153766691112	0.018859545187471287	0.3990661870683505	0.5412665765630196	0.4587334234369768	0.8118276189053192	1.376445254782726	5.20287411413443E-4	2.62297673786353E-4	4.959899368048128E-4	0.4495345002467364	0.08152707115376964	-26100.969608679945	-1657.6121102623383	-401.7234197896151
2590000	-30458.481071329086	-4388.282155001974	-26070.198916327114	20.608812737567686	2003.3692694542133	217.7381904003154	2.0942261995986406	5.686507737561312	24.46666210979408	6.410858549185858	13.118271738504491	24.368034126946494	6.213913065234702	10.8461690937232	3.1666094830144784	0.898973048339059	26.0	2.0	8.0	21.0	19.0	20.0	10.0	17.0	5.0	18.0	11.57115831126588	12.404267772151526	0.28314268926714975	0.2614177528711621	0.24424219535317815	0.21119736250850932	0.027023177479813684	0.3227041839165358	0.5525598520924685	0.44744014790752784	0.8287660248215521	1.3425593970726009	5.445750317664551E-4	2.5000584059674074E-4	5.260107064019491E-4	0.4296426434361205	-0.013496118570480806	-26070.198916327114	-1657.6121102623383	-395.5979238197982
2600000	-30477.804990348115	-4391.280580528544	-26086.524409819573	21.236966484349356	2002.7411157074316	227.66766754752177	1.7777031156022998	6.92164820944686	17.98386048350218	6.542930324924614	9.168175042941487	29.495849550886046	4.128115670972575	11.349932694530644	10.571779991370342	0.866664501563595	26.0	3.0	6.0	24.0	17.0	17.0	16.0	14.0	5.0	18.0	14.025284978926255	12.119567363866343	0.2805500209135308	0.2685267747652494	0.2391532252058459	0.21176997911537324	0.009502643170796287	0.3763405477444411	0.5355280489181103	0.4644719510818859	0.8032205933919923	1.3936639023517094	5.039552497677667E-4	2.183465685073277E-4	4.883471635588609E-4	0.42796246697389045	-0.11036961351918938	-26086.524409819573	-1657.6121102623383	-396.37938156559716
2610000	-30481.071276081093	-4381.747669785908	-26099.323606295184	20.755353176888242	2003.2227290148926	224.13294234196894	1.9188643726622678	5.791947227659155	22.224057654623447	6.944738451806979	8.649901041179945	18.430374545517513	5.065800522287897	9.488302850507608	8.177177649640226	0.9190544952753705	28.0	1.0	9.0	26.0	13.0	16.0	15.0	14.0	4.0	20.0	13.67375779692561	11.853575430966336	0.2824724292647359	0.25991221481700605	0.24008152127656812	0.21753383464168916	0.010224044310030541	0.3568263526813102	0.55197681380999	0.44802318619000653	0.8278915452192815	1.3443088232889462	5.281372804058349E-4	1.7685131654972939E-4	4.886584373688731E-4	0.35153709258847293	-0.035097499082762634	-26099.323606295184	-1657.6121102623383	-389.16874268033666
2620000	-30468.23121737872	-4370.062420976151	-26098.16879640257	20.488972417679136	2003.4891097741017	218.58731477361783	1.783753331046599	5.366589824443587	11.769784598669327	3.6697731644446865	8.57423149048449	28.849618250181635	1.6152819923369728	11.7578294441275	5.347656994833469	0.4165876276012	26.0	1.0	11.0	27.0	13.0	16.0	15.0	12.0	7.0	18.0	15.54629219046493	13.98290241657921	0.27901450828319385	0.26299653628843955	0.23857976514338633	0.21940919028497952	0.11638665386578581	0.2873737868371726	0.5362565061703017	0.46374349382969493	0.8043131820389323	1.3914781415658963	5.360705553615081E-4	1.8355048437249002E-4	5.142680119051861E-4	0.36055290742208357	0.0536175466707755	-26098.16879640257	-1657.6121102623383	-373.7888137981744
2630000	-30460.365659539777	-4372.431702675978	-26087.9339568638	20.934564835594564	2003.0435173561864	222.20121933881245	1.3465805071904369	6.189288810770435	10.370874279623559	8.952451114559496	10.899569069282903	40.95434836383857	2.6625253858900733	16.739662162255375	2.1815570309389165	0.5921383437159377	25.0	4.0	10.0	25.0	12.0	18.0	17.0	14.0	7.0	14.0	13.917480067774447	13.148550085524326	0.2795165245608561	0.2620822044510741	0.243011147529302	0.21539012345876693	0.007864229278933632	0.2514714503741053	0.5306090303362218	0.4693909696637752	0.7958427220886445	1.4084235850765934	4.954425364017409E-4	1.7239260694579495E-4	4.8433192241513945E-4	0.3526527262578426	0.04867116423233442	-26087.9339568638	-1657.6121102623383	-376.18297519813876
2640000	-30492.747586365018	-4385.0891609049995	-26107.658425460017	20.644406903289433	2003.3336752884916	230.79824480188864	2.663978479705767	8.522768973305938	23.04168051875356	7.5401934798869785	12.662750688194652	28.54769585961847	3.473890628307773	19.88744820577286	1.9752191958443521	1.0093527490456955	29.0	3.0	13.0	17.0	14.0	16.0	18.0	15.0	5.0	16.0	19.237841079522703	10.502904908331017	0.2813433511552288	0.25329519967588854	0.24393859400191223	0.2214228551669697	0.0778561428671153	0.2536742697783784	0.5311683776099311	0.46883162239006615	0.7966816683399354	1.406745244538631	5.526644280577563E-4	2.2971186346228E-4	5.191111036294647E-4	0.4124723339977114	-0.010722574782713821	-26107.658425460017	-1657.6121102623383	-388.18643581001857
2650000	-30473.882107157955	-4389.811471730366	-26084.07063542759	20.69386410297913	2003.2842180888017	225.34784469641158	1.73540113496495	5.992078594320555	16.431049946222526	4.537241801622931	6.86578575423042	24.776002640212738	5.426508015542679	10.24326134066644	9.709052068671246	1.5843723407905541	26.0	4.0	14.0	19.0	13.0	17.0	14.0	22.0	1.0	16.0	16.182194038323257	11.72744924298456	0.2778972819787792	0.2648075300968913	0.24033599261300526	0.21695919531132352	0.07867600983532197	0.29810523601893124	0.5317728942737125	0.4682271057262848	0.7975883626473182	1.4049313717079472	4.949158599248588E-4	2.19525823143356E-4	4.897004339941172E-4	0.44996746135413357	-0.00521226461816842	-26084.07063542759	-1657.6121102623383	-396.2924893666114
2660000	-30510.38803996353	-4400.146052201051	-26110.241987762478	21.838004341286286	2002.1400778504947	235.32144475440865	2.0436614810143023	1.4862335761617966	9.39167711722031	6.068010262258368	6.5736582705158835	33.07442945270479	6.046775498794718	21.85785232629301	2.190173829333025	1.5958253334359387	21.0	7.0	19.0	17.0	12.0	17.0	14.0	18.0	3.0	18.0	15.292968575918303	13.3917998127784	0.2808624079597614	0.25957057203483286	0.2436864188952107	0.21588060111019425	0.02189923755232171	0.20453751882652407	0.5086419009123144	0.49135809908768346	0.7628949600309233	1.4743367047926033	4.743445162629783E-4	1.6780397135440314E-4	4.8243367109446325E-4	0.35946316102863063	0.03805419202357331	-26110.241987762478	-1657.6121102623383	-404.91856950199053
2670000	-30464.25334273864	-4377.820586863818	-26086.432755874823	21.192882212178855	2002.785199979602	220.63601622865374	2.37067077689675	5.751201778172343	14.848020032138637	4.437313321432309	9.67615698411273	26.935353641674336	4.942458191500847	14.935380416339825	1.564965345499126	0.7937875704214297	25.0	7.0	16.0	10.0	20.0	17.0	15.0	14.0	3.0	19.0	19.511031479331127	11.983662662492739	0.2842216281574008	0.25791363054924465	0.25013804628364267	0.2077266950097111	0.07575470099302242	0.2665794301669925	0.5178210167540631	0.4821789832459349	0.7766624086045659	1.4467944552028225	5.306859284122024E-4	2.2126886829596496E-4	5.116780838679587E-4	0.4360213509763288	-0.046494293960844285	-26086.432755874823	-1657.6121102623383	-385.24363205939216
2680000	-30489.686419733658	-4386.0734026923565	-26103.6130170413	21.05050500019383	2002.927577191587	226.81143258380632	3.1973496562681896	7.308725402812085	8.078671606088037	3.0232998163137146	10.20258918457952	18.39926940010773	4.474232377336478	20.92911374593736	2.731779313540698	1.0041098270510695	28.0	6.0	15.0	11.0	13.0	23.0	22.0	2.0	10.0	16.0	13.925475526985275	9.989222656843529	0.27272014471374334	0.2483703078556714	0.257104948288757	0.22180459914182743	0.02912978475170863	0.32237489037073386	0.5096880303590414	0.4903119696409563	0.7644640145681458	1.4711977577718094	4.7227668187640825E-4	1.4841786543052558E-4	4.775283110304685E-4	0.3361959028178998	-0.01083648783685683	-26103.6130170413	-1657.6121102623383	-394.0442915291624
2690000	-30473.75833367899	-4371.119571034389	-26102.6387626446	20.90168857727647	2003.0763936145045	215.43088061721988	3.1256617114927843	8.678257835775444	7.869034088303717	3.498632879050578	4.535669859224063	23.40031201852093	7.146375362399283	26.07289329823965	1.4173278199944148	0.818437529168378	30.0	5.0	15.0	13.0	13.0	21.0	20.0	3.0	14.0	12.0	10.434455396567005	10.987545565338028	0.27694088992279253	0.2609492359347314	0.24279899930062468	0.21931087484185058	0.028467577203486978	0.35469382459838955	0.5175212965685587	0.48247870343143884	0.776212868331673	1.4476937758235189	5.257028181260363E-4	1.8805104873447306E-4	4.8054824047192614E-4	0.3483177254661226	0.0334509040186871	-26102.6387626446	-1657.6121102623383	-378.8134739214343
2700000	-30477.739506538353	-4365.4050415426	-26112.334464995754	21.352646290443907	2002.625435901337	219.6111364280566	1.5644482651686773	1.7862796473504376	6.448199238720559	3.5203700377408658	5.939889627616555	23.591200402057844	7.42993464860994	16.080617019504825	0.6270998252416901	0.6678530693652956	26.0	1.0	21.0	16.0	11.0	19.0	20.0	8.0	6.0	18.0	14.759115264572968	12.115410120193287	0.28565574820768	0.25390381955529373	0.2528408210186097	0.20759961121841566	0.01718261700055313	0.25401563870903104	0.5158707741625296	0.484129225837468	0.7737373050272751	1.4526462244954947	5.543084521222711E-4	2.162220463597051E-4	5.039063556086718E-4	0.38386934057749983	-0.0029177544689487243	-26112.334464995754	-1657.6121102623383	-377.1946245499793
2710000	-30489.958664501628	-4371.341561147481	-26118.617103354147	21.147656083605504	2002.8304261081755	217.4696708909447	1.4101000328695634	3.007275623384211	6.990768420849453	4.548122438029541	10.986678255455315	16.16620791524196	6.554115574743676	20.088875625631175	1.4984054286057145	0.5810196861607777	26.0	2.0	27.0	18.0	3.0	16.0	16.0	13.0	11.0	14.0	17.136208065386487	10.09136897623105	0.28288916112816714	0.2571551978272498	0.2408117538108629	0.2191438872337192	0.09712110056703345	0.302652072217884	0.5291805856090455	0.47081941439095204	0.7937002456605505	1.4127096821124507	5.457364771374621E-4	1.6799063565148798E-4	4.964249297103487E-4	0.3310654988912442	0.030720809746921908	-26118.617103354147	-1657.6121102623383	-382.6655064970908
2720000	-30455.58729431488	-4378.596465226979	-26076.9908290879	20.78027174878962	2003.1978104429913	217.0485078763216	2.328596233613743	2.7422641909512353	9.290999498643606	7.113147795156821	21.14309465804717	21.636336388035964	2.3003488301737285	13.213204522229116	4.810518849038375	0.5083895244492727	26.0	2.0	17.0	29.0	5.0	15.0	13.0	15.0	7.0	17.0	13.400512144112591	12.087060751039255	0.2773830280197761	0.25705933902631345	0.2501169236346106	0.21544070931929898	0.028944812215989248	0.38467470142020516	0.5308893456936997	0.46911065430629756	0.7962631577095708	1.4075824893030349	5.607678705679533E-4	2.4673227319036236E-4	4.879373576431546E-4	0.4471781322066757	0.015750914664818066	-26076.9908290879	-1657.6121102623383	-385.0403920197519
2730000	-30467.639318345748	-4376.207436271616	-26091.431882074132	20.567576606679612	2003.4105055851012	217.31241878910123	1.761298050471879	2.9753906049094967	13.501380291813481	6.314027428915904	22.540777548893896	25.564153053799163	4.301745101949558	17.387568542386763	0.2696022937147944	0.6252182478721651	27.0	2.0	21.0	27.0	4.0	13.0	14.0	18.0	2.0	18.0	13.009584022442322	13.110513457450697	0.2788516250463949	0.26718342100404474	0.23960915081658046	0.214355803132979	0.04356035102442303	0.19394388850873448	0.5540820009690015	0.4459179990309955	0.8310490449664536	1.3379921375464077	5.218358389588738E-4	2.51152952474752E-4	4.8152332261653985E-4	0.47218081005803764	-0.003976859630166042	-26091.431882074132	-1657.6121102623383	-382.623144406178
2740000	-30471.600896168224	-4394.743540485661	-26076.857355682565	20.32785559621841	2003.6502265955626	219.2700528182123	2.2075007392363575	3.057457084280558	7.959504820692417	7.7053770518029765	24.62916097212226	22.882987879633585	3.7931117375618646	16.551797774257416	6.452188917475146	0.8130814351276147	22.0	7.0	22.0	23.0	2.0	17.0	10.0	24.0	2.0	17.0	16.238551626880074	12.688881586840447	0.2849676758811121	0.2573690674299883	0.24728612944539768	0.2103771272435011	0.03322373132480514	0.29416698033008165	0.5360835571655844	0.46391644283441225	0.8040537816163471	1.3919970809426676	5.717486063553178E-4	2.8463662893628614E-4	5.475616790730501E-4	0.479952162932352	-0.017834468614057575	-26076.857355682565	-1657.6121102623383	-401.2208327690161
2750000	-30512.35377714774	-4393.140447493436	-26119.213329654303	20.737229008462496	2003.2408531833184	213.32100678518162	1.9079087543504238	2.790708561723189	9.028830277494984	6.639714436318386	4.662436757318291	18.762523434948925	12.757009426735973	9.12154618391865	7.857953884074349	0.6140346362052106	17.0	8.0	23.0	19.0	6.0	20.0	3.0	26.0	5.0	19.0	17.238494783260485	13.7828834316442	0.2814035048034426	0.2541358636627321	0.2503214193524856	0.21413921218133886	0.03463450648209827	0.4191427980369247	0.5359830968102591	0.46401690318973754	0.8039031044923761	1.3922985156590335	5.104155878260932E-4	2.599059525788705E-4	4.8039089878256647E-4	0.5232795223222884	0.1556856866921032	-26119.213329654303	-1657.6121102623383	-402.2161350345942
2760000	-30457.769004716938	-4379.884565748582	-26077.884438968358	21.020231248773705	2002.9578509430073	219.05700621822766	1.83681063063633	2.472178784090145	9.921495826707627	5.239353365527715	10.58937064256796	23.739669904380154	1.5312484352123246	7.770612569577359	0.5018249203840363	0.8620812116161977	16.0	12.0	20.0	17.0	11.0	18.0	8.0	27.0	8.0	9.0	14.140233827096132	15.53240418787212	0.2884900573012019	0.25830102967447277	0.24170521639938836	0.2115036966249362	0.10447891369769195	0.3622249431031897	0.5230198545744166	0.47698014542557987	0.7844599714165402	1.4311951653263661	5.631594277178516E-4	2.6331047172127586E-4	5.133963535119203E-4	0.4709088891313667	0.07063728687243705	-26077.884438968358	-1657.6121102623383	-388.7934944558481
2770000	-30480.97877243393	-4376.100746297016	-26104.878026136914	20.64256007105942	2003.3355221207214	217.47284873906028	2.7004021763009325	1.4051681359782002	9.60116896645472	6.186934139940156	10.96781807329174	21.04628553920147	4.201612901210205	8.659625705717275	0.5883467858343007	1.6760908836424864	13.0	16.0	16.0	20.0	12.0	18.0	8.0	25.0	13.0	5.0	13.996525086477833	12.898647127734899	0.2841629668632307	0.2542860486709269	0.24363752901079516	0.21791345545504642	0.02506293421274923	0.3235139129004106	0.5324722228866144	0.4675277771133821	0.7986372622232898	1.4028330123960147	5.602364011596799E-4	2.1178084294564502E-4	5.263327836058147E-4	0.37679215474173966	-0.03394563674115818	-26104.878026136914	-1657.6121102623383	-384.32418649673826
2780000	-30497.008867893306	-4385.869224027706	-26111.1396438656	21.14434335344678	2002.833738838334	227.25450589021824	3.2345280300795864	1.3552103526178014	14.9611587140292	5.738659828839654	4.779535338729118	38.71153115737053	4.44217165761647	9.610667588054577	1.075964455793102	1.107408161539077	13.0	16.0	17.0	20.0	10.0	16.0	10.0	25.0	12.0	7.0	18.616122268445604	12.398314310812141	0.2745717380860479	0.2589859249121656	0.2498629919750022	0.21657934502678353	0.08151063641467637	0.2820386591169038	0.5085626899322689	0.49143731006772756	0.7627761541335967	1.4745743800349946	4.953811509482016E-4	1.4952473137438147E-4	4.803294627441482E-4	0.3127699241496103	0.029011667897085834	-26111.1396438656	-1657.6121102623383	-385.06086959512373
2790000	-30496.0247974016	-4396.361987409062	-26099.662809992536	21.33228901351575	2002.6457931782652	226.78711628444148	3.773415438376145	2.222955343366569	13.130872568477187	8.663209064148212	9.266380184797324	29.586233167605496	11.545728374383826	7.783324000893553	0.4052927748815807	0.9867982060638999	13.0	15.0	20.0	24.0	3.0	20.0	8.0	23.0	12.0	8.0	17.001532592426052	12.722210748650658	0.2778340677915238	0.26534390763800714	0.24281044787079228	0.21401157669967605	0.030307387049948502	0.3480615736556771	0.5187380535261087	0.4812619464738875	0.7780378413605024	1.4440428551474163	4.917653897656396E-4	1.7740374085460428E-4	4.692811495255436E-4	0.3745260864589723	-0.0822523611970962	-26099.662809992536	-1657.6121102623383	-403.6552745614303
2800000	-30505.43117064933	-4403.581056258057	-26101.850114391273	20.755372299223286	2003.2227098925575	232.9424436883427	4.214185975415053	2.918554784844777	17.69754218662506	8.075190001479605	6.281350391405015	21.11963517797931	3.2014138890746757	12.200829926956212	0.611932077548329	1.6100771874078017	15.0	15.0	16.0	20.0	10.0	18.0	10.0	23.0	14.0	5.0	13.074308970303061	13.915349650071567	0.28352686875404615	0.2554378867848166	0.24693023387621846	0.21410501058491818	0.0290354843237892	0.4074945495982792	0.5184080851166034	0.4815919148833929	0.7775429327890113	1.4450329365940418	4.6913967735285564E-4	1.7626126851554854E-4	4.5702200754738277E-4	0.385743489127443	-0.054509582191328725	-26101.850114391273	-1657.6121102623383	-408.56371694322763
2810000	-30515.65280954131	-4395.643006725941	-26120.009802815366	20.66774062043394	2003.310341571347	230.74955326541632	2.1220780226504186	2.4267189182982847	21.890957233953323	6.818250182478639	7.098073909730401	24.738061008476826	9.352140108258105	11.128030036680896	0.6622133989449779	0.7551879499692306	14.0	15.0	16.0	15.0	14.0	22.0	19.0	13.0	10.0	8.0	15.109474511810227	17.499747468276187	0.2853883741439567	0.25863824421726667	0.24397863952278864	0.21199474211598748	0.029817575336435097	0.4753726193513868	0.5393979870376776	0.46060201296231873	0.809024984028615	1.3820520212703806	5.130881475479193E-4	2.151690915102159E-4	4.6513528140324693E-4	0.4328396807175061	-0.004547480606910591	-26120.009802815366	-1657.6121102623383	-400.0480151722145
2820000	-30487.996371778554	-4399.996263376604	-26088.00010840195	21.196700667615573	2002.7813815241652	236.00331601538178	1.3197490919158583	3.7260209101960102	10.384729221622463	8.174343581169273	7.082715842984557	23.482820640961076	4.392755336117668	12.903037850226546	1.6114186508709931	0.6450099336640421	8.0	20.0	21.0	12.0	15.0	18.0	14.0	18.0	9.0	11.0	12.516393160529459	10.751933504541055	0.28208873986546484	0.25360710795137	0.24747416174455833	0.21682999043860637	0.07713974425282259	0.35288382207255764	0.5386243429398797	0.46137565706011663	0.8078646211446114	1.3843733667248412	5.02387944884216E-4	1.9567874332559521E-4	4.697955938545975E-4	0.39075406144481645	-0.0849893843839929	-26088.00010840195	-1657.6121102623383	-410.3475264428505
2830000	-30457.512158283185	-4377.776567283194	-26079.73559099999	21.376602612110155	2002.6014795796707	234.3863942094011	0.6321279173932561	2.0228223662315625	11.42873279547474	8.355795997675187	10.263002358760719	40.969738027414465	2.2823977985312935	11.918660724303557	1.1701734965819592	1.8667405767031542	8.0	21.0	14.0	14.0	19.0	17.0	15.0	19.0	16.0	3.0	12.25868463682387	11.489087994185958	0.2781555982930564	0.26055995867605547	0.2508777558674276	0.21040668716346003	0.04315127263852366	0.33499780049877736	0.5083145818102727	0.4916854181897234	0.7624040250670093	1.4753188369019818	5.261374239501395E-4	2.2883109008465675E-4	4.908671669427274E-4	0.40384437592798184	-0.02809646457048112	-26079.73559099999	-1657.6121102623383	-382.663651370967
2840000	-30500.619030560774	-4396.791517370153	-26103.82751319062	20.795729520041288	2003.1823526717396	234.58830190918306	1.3158798804850222	2.9851109052961387	16.09373410918177	2.604847780179543	7.53659848836682	25.859225551057072	2.8058808127128807	14.387741451506487	1.1703041536149588	1.554651039189845	5.0	23.0	17.0	9.0	23.0	16.0	17.0	18.0	11.0	7.0	12.01789974909928	15.230821292938487	0.2817600964172774	0.2551242253375045	0.24563896136006735	0.21747671688515022	0.06043520531531607	0.28805278281804697	0.5183363574236841	0.4816636425763117	0.777435350823537	1.4452481579786423	5.263696222243459E-4	1.8538158850652873E-4	4.8527826319058034E-4	0.32099295408317474	-0.038492849791220744	-26103.82751319062	-1657.6121102623383	-401.53165269194665
2850000	-30486.92951645149	-4371.224385414096	-26115.705131037394	21.559208996993032	2002.418873194788	221.79170131593008	3.402339187494076	2.6950485713688677	14.98462254074333	5.535666497789587	6.328957769642888	29.740569070722607	3.2619898880769393	13.556578150253953	0.9354149960060396	1.35817608683114	1.0	27.0	18.0	9.0	22.0	17.0	17.0	13.0	15.0	7.0	13.612505521639658	14.339207484122387	0.2779151872364711	0.26035887848388006	0.24722449936009602	0.21450143491955223	0.02677089465212185	0.3049933853003025	0.5239353636857914	0.4760646363142051	0.7858331128853762	1.428448149068818	5.408376417266542E-4	2.2127562590217763E-4	4.905653465705628E-4	0.37774495587539214	-0.1024231525245197	-26115.705131037394	-1657.6121102623383	-375.96652742027226
2860000	-30484.737258707468	-4372.499438688942	-26112.237820018527	20.653650031264686	2003.3244321605162	222.07756498425394	1.1347603832222444	3.2891602892625404	16.45762796431427	2.7948252361591432	7.4341716392618	35.33823366598135	4.519780101569397	13.839409240160586	1.910578472980535	0.7168171757894204	7.0	22.0	15.0	14.0	18.0	16.0	19.0	15.0	13.0	7.0	14.610639108193972	13.908375152918921	0.2824038438961136	0.2616826289207608	0.24427454629583592	0.21163898088728905	0.09859603822672479	0.27578382998388795	0.5156898512438498	0.4843101487561468	0.7734659447980701	1.4531890898725826	5.646805221520009E-4	2.1779913814526776E-4	4.961134712336251E-4	0.3603621409087572	-0.04406058563247534	-26112.237820018527	-1657.6121102623383	-377.4015864613065
2870000	-30456.332887994897	-4357.874705629918	-26098.45818236498	21.07894271131281	2002.8991394804682	218.53105084811645	0.8127246374129193	2.0664454712541476	10.754464184244165	1.8335604909074408	5.1625998350953655	29.295658730650192	2.6001674458374593	9.317527223711007	1.3085152163207094	0.9618767216449834	8.0	21.0	15.0	14.0	18.0	15.0	19.0	15.0	14.0	7.0	12.59315473750133	10.996837571640485	0.27626105040071497	0.2620714379327203	0.2498891448478709	0.21177836681869316	0.021862772250388945	0.24539678661141434	0.5412331881411926	0.45876681185880386	0.8117775407291219	1.37654543787914	6.012970447364378E-4	2.602311233104078E-4	5.358010528169232E-4	0.4122915638498152	-0.05816165972292325	-26098.45818236498	-1657.6121102623383	-365.80132122098684
2880000	-30488.419200228745	-4384.474152332537	-26103.94504789621	20.505268511973814	2003.4728136798071	224.44200043171614	1.1988840926059132	1.943140005590543	9.797287186948216	5.466722997598462	7.320736337190287	25.968620130390494	4.0718164559816685	20.726727468094822	2.9683373618593007	0.9666632847568429	10.0	17.0	17.0	11.0	21.0	16.0	16.0	16.0	14.0	8.0	13.537913512677815	11.218281020405465	0.2768962884072451	0.2601098813614398	0.24593883415094017	0.21705499608037426	0.05054169750657075	0.2990920298060461	0.5278844329508555	0.4721155670491408	0.7917561896781585	1.4165988322913738	5.933390141040115E-4	2.683594917918534E-4	5.031886356609302E-4	0.44755926341005214	0.07875982738856784	-26103.94504789621	-1657.6121102623383	-391.19250943611087
2890000	-30468.551732591808	-4371.571546878829	-26096.98018571298	22.144430491179524	2001.8336517006014	218.99690111185737	0.9108930478364734	3.0874864780352227	9.474086597074667	1.5150177398864744	6.559847288521641	20.124789017640865	4.016698449270089	8.408881496188346	1.5717911695155589	1.0458951263254321	9.0	19.0	17.0	13.0	17.0	18.0	15.0	17.0	14.0	7.0	11.99008230750566	11.967437603376757	0.283583935350268	0.2590585416090946	0.24529987381280507	0.21205764922783168	0.0865974598375681	0.30611360381124936	0.5406318026790023	0.4593681973209939	0.8108755428061866	1.378349915432846	5.640619081238526E-4	2.4055325075139224E-4	5.300322616623947E-4	0.41020874306074906	-0.0418756295752753	-26096.98018571298	-1657.6121102623383	-382.3247369996174
2900000	-30457.691481384907	-4353.231740344585	-26104.459741040322	20.65129622556906	2003.326785966212	217.49836694980968	0.6813313050292583	3.562247917980899	13.23769914195091	2.098763192388747	6.518796670184418	26.613879018533634	3.583075985614204	11.04358520209671	1.227855545383861	1.1247767965413318	8.0	21.0	16.0	13.0	18.0	16.0	18.0	17.0	16.0	3.0	11.334633469857668	12.649814277800877	0.28689865427776173	0.25468831976674394	0.2460765394826642	0.2123364864728295	0.011116310830397493	0.21908448397128463	0.5025795295979159	0.4974204704020806	0.7538022122386253	1.492527056317271	4.89896378169522E-4	2.20892508248354E-4	4.755320072142839E-4	0.4071957784089149	-0.020464023795780086	-26104.459741040322	-1657.6121102623383	-360.6117560918034
2910000	-30476.936024238497	-4378.448981426755	-26098.487042811743	21.424260309206527	2002.5538218825743	219.51603285096036	0.811650278991732	3.2091746631411247	8.506307413413243	1.7061798258801677	8.142793398298037	19.20443857214373	7.905378414994627	22.372160011794115	0.5807916911444622	0.5917424651515414	5.0	23.0	20.0	8.0	16.0	23.0	17.0	14.0	12.0	8.0	12.33628137313478	13.19559054230645	0.283819802132669	0.26397478424094123	0.23960943310974853	0.2125959805166407	0.07698285468729286	0.37741845755179787	0.5192607697157022	0.4807392302842942	0.7788218458749795	1.442474427424463	4.6409000048767035E-4	2.185875870061894E-4	4.6012641130643454E-4	0.4515372932022927	-0.04684193509966776	-26098.487042811743	-1657.6121102623383	-387.2402540670547
2920000	-30487.493060801393	-4379.562909169894	-26107.9301516315	21.051443832898922	2002.926638358882	223.1324532748499	0.7345010190100868	2.294483301504984	7.637814425237622	2.454532134103039	6.8201937047952095	33.17614811114339	5.231024972439302	18.255097947396738	1.3270635969720026	0.44862813559408454	6.0	23.0	20.0	9.0	18.0	17.0	23.0	10.0	13.0	7.0	13.762236426467428	18.706104627758926	0.2789129309244507	0.2597931287253304	0.25619890892204433	0.2050950314281741	0.047837674518537106	0.3609957612989976	0.5322148171889847	0.46778518281101167	0.7982511880342527	1.4036053669552304	5.064807033270735E-4	2.3490519702405906E-4	4.816598008618563E-4	0.44154038573868615	-0.005014055644929356	-26107.9301516315	-1657.6121102623383	-386.8858294863677
2930000	-30463.87067223236	-4365.455853239229	-26098.41481899313	20.970919991764248	2003.0071622000166	214.60982519291258	1.304529259708411	1.7457419374706415	11.552482613857983	3.10618717855996	6.858557198635409	25.688222809101955	5.051214357888965	16.10543562262665	0.8959402595753352	0.9191483249713581	6.0	21.0	20.0	11.0	22.0	14.0	19.0	14.0	14.0	5.0	11.795043939484025	12.042459544152404	0.28537251272229364	0.25634374009227406	0.24777466251101615	0.21050908467441568	0.09487626206530064	0.3161368139871712	0.517428915632531	0.48257108436746543	0.7760743092582423	1.447970967967212	5.424401465930485E-4	2.4149697559071938E-4	4.895970602577269E-4	0.4554205019018147	0.007221916354001928	-26098.41481899313	-1657.6121102623383	-373.0551207026129
2940000	-30468.619616265903	-4361.225174656689	-26107.394441609213	20.602537598575033	2003.3755445932059	206.16609289419884	1.7120437134438145	1.499514758713067	5.023529219856276	1.8634106314251067	7.924547297385926	27.986545086216363	8.281424139262151	17.3242513985797	0.4038768651921344	0.6985706134845244	5.0	20.0	22.0	11.0	20.0	16.0	19.0	15.0	11.0	7.0	12.88581524890033	12.526026744331482	0.2764526588885285	0.2592413559507783	0.25132937200293193	0.21297661315776079	0.04730213279503795	0.37717470944647497	0.5451091537718402	0.4548908462281567	0.8175909718278389	1.3649154710456066	6.083544604024805E-4	2.9961059794764855E-4	5.566991273293154E-4	0.5139375822541178	-0.012139885350755957	-26107.394441609213	-1657.6121102623383	-371.53349324801496
2950000	-30465.94488323277	-4355.0885301825565	-26110.85635305021	20.73649224007153	2003.2415899517093	203.89290017364638	0.7420117842986373	2.6080959620327033	6.1056353065153335	1.304182214185807	4.692092860062744	19.389370480064105	6.123809244284012	11.745643744126017	1.1298669319463837	1.5680978819565103	7.0	19.0	21.0	5.0	24.0	18.0	17.0	16.0	8.0	11.0	12.028042115256499	13.061654893302592	0.28138701686769085	0.26467846143918505	0.246206325775016	0.20772819591810768	0.023033014900519233	0.37827725596642114	0.5351474754450704	0.46485252455492665	0.8026497839797458	1.3948058260143419	6.533321373305493E-4	3.394916845349581E-4	5.640342956934854E-4	0.5453086788757429	-0.008706242837711969	-26110.85635305021	-1657.6121102623383	-366.2844253450328
2960000	-30441.02152498638	-4342.637974796333	-26098.383550190047	20.93642353934286	2003.041658652438	203.93275656773193	0.5480586218730479	1.7684202421953366	6.711380459160896	1.9387180461147902	4.877565675687721	17.663945413366413	3.0997394665189004	12.359955871725907	0.5738769136157907	0.666757372336696	7.0	21.0	19.0	8.0	21.0	18.0	16.0	16.0	11.0	9.0	12.748970669123445	12.578842877177463	0.28140769765445833	0.2591933792972	0.24658164075568348	0.21281728229265773	0.003219473276347087	0.3963287766161125	0.5336353314260314	0.4663646685739657	0.80038176978568	1.3993430656250074	6.260973306395853E-4	2.712023497673001E-4	5.645460434942645E-4	0.46664769999461725	-0.02679975766076222	-26098.383550190047	-1657.6121102623383	-354.38839129045687
2970000	-30450.171372065295	-4352.636383599416	-26097.53498846588	21.017193916511687	2002.9608882752693	213.4543589698414	0.7736858304665506	1.644424572235774	11.175183893661247	2.7755409351526263	9.044465142637254	25.576505160497017	2.132127085903649	14.522377676989107	0.37343843600848803	1.0402093717604142	7.0	20.0	18.0	10.0	24.0	19.0	11.0	17.0	10.0	10.0	15.796095935282665	14.285312025814799	0.2828307913445434	0.2528532123688166	0.24624325547585257	0.218072740810787	0.02674934644456345	0.3598144984550435	0.4999860631705216	0.5000139368294756	0.7499123587623	1.5003088406282556	5.559955912821529E-4	2.634140406701258E-4	5.320054138528316E-4	0.4789126442148938	0.03844076109672225	-26097.53498846588	-1657.6121102623383	-355.8325927023032
2980000	-30485.802147045248	-4359.022656115296	-26126.779490929952	20.88160755598135	2003.0964746357995	211.34501417023134	1.775175825037514	2.3324446165871398	10.241972615352406	2.932074467153087	9.593490074863023	28.486148944798096	3.525851054052681	7.658287488351262	0.7503089624959256	0.6063442446376228	8.0	21.0	15.0	13.0	18.0	22.0	10.0	21.0	11.0	7.0	13.809907418281702	12.987460913626085	0.28521901895834645	0.25486836179372013	0.2450911474191231	0.21482147182880995	0.09047715008002016	0.34325177583504307	0.525224895963168	0.47477510403682893	0.7877672391802081	1.4245788635679164	5.417025048032076E-4	1.7377972714067693E-4	5.180556476963903E-4	0.3534534247348903	-0.0014841308926962964	-26126.779490929952	-1657.6121102623383	-369.43225807906674
2990000	-30447.64360352084	-4345.41651365904	-26102.2270898618	21.054381422015645	2002.9237007697652	214.161292038107	0.8014443285108145	2.623895168171632	14.41049378637581	2.774987684864973	6.286696207720308	25.25130646804808	3.106149049668468	8.554919169044792	0.360204043053298	0.7442932345352786	7.0	22.0	15.0	14.0	17.0	20.0	16.0	18.0	8.0	9.0	13.759377078238414	12.936753237163975	0.2877028558572809	0.2558877831034772	0.24570502801934202	0.2107043330198995	0.01554783009407378	0.31803146933946047	0.5394296550339579	0.46057034496603905	0.8090724817961272	1.3819570003693942	5.729474058181368E-4	1.8656078754683504E-4	5.409346780176149E-4	0.3202880955905684	-0.004805034802792654	-26102.2270898618	-1657.6121102623383	-353.69956318153635
3000000	-30480.089316168713	-4387.589919832536	-26092.499396336178	20.90509372226976	2003.072988469511	228.13922903882462	1.3629883861320014	1.9402309579461894	12.247187199615658	2.7581661359217384	5.230239704303173	31.197212919998034	3.4208846900158387	13.610083757445262	1.4633033524047185	1.118856310695564	2.0	23.0	20.0	16.0	14.0	22.0	13.0	17.0	11.0	8.0	12.45683387975023	13.478267921487914	0.28135646886134075	0.25227805053554714	0.2484083676781558	0.21795711292495587	0.019348584786665932	0.5267545926013959	0.5259279565741206	0.47407204342587617	0.7888217362551246	1.4224693062687772	5.408064837305439E-4	2.4401290374925658E-4	4.939666944982357E-4	0.43145209513261595	-0.09818273247967033	-26092.499396336178	-1657.6121102623383	-392.4870168107412
3010000	-30461.271924489687	-4365.659438822702	-26095.612485666985	20.873131081443603	2003.1049511103374	219.29023720422398	1.1023892535232283	2.8654098634199476	11.0317296354816	1.9794232084706551	9.705233243992803	21.210747153339856	2.336400553686695	13.096845813459089	0.6438983970244369	0.6902616619445651	3.0	26.0	17.0	12.0	11.0	25.0	17.0	15.0	17.0	3.0	14.972831283794067	12.479101915282001	0.2844743291504968	0.2593725361774416	0.2490564712651175	0.20709666340694352	0.07202053027254146	0.3687740996574067	0.5390546269517271	0.4609453730482696	0.8085099897299196	1.3830822848981057	5.815885605237558E-4	2.60725680510639E-4	5.167322481262607E-4	0.39751873755335887	0.053180121107246	-26095.612485666985	-1657.6121102623383	-372.19406181286246
3020000	-30489.091423795653	-4369.111679471958	-26119.979744323697	21.81364465271786	2002.164437539063	220.53348029133917	3.721264018198162	2.2949174407209996	7.013584687899315	2.8379638578670323	10.677801424171053	25.368953250109637	2.234340767691453	11.490428691427832	1.0226645669024574	0.7195444289124303	2.0	26.0	24.0	6.0	13.0	21.0	19.0	15.0	18.0	2.0	14.796015362167271	11.788410298695567	0.28513414361939177	0.25362169048998356	0.25027133920470834	0.21097282668591566	0.027455048378403343	0.31168785899552404	0.5245626241918598	0.47543737580813683	0.786773919920439	1.426566032565029	5.745262308469053E-4	2.8143844431551587E-4	5.003080117676305E-4	0.4772366295856953	0.042682187399556044	-26119.979744323697	-1657.6121102623383	-377.6303914810213
3030000	-30492.7709308284	-4373.843387030055	-26118.927543798345	20.87364848250736	2003.1044337092735	223.03779516317678	1.4666272944294259	2.2236416024315333	12.178812764353063	2.680663999557027	7.82792325922622	27.90384683078666	3.499267006792603	11.275248334654442	1.1348710806176834	0.43152469164220664	5.0	23.0	22.0	8.0	19.0	17.0	15.0	16.0	20.0	1.0	12.503671548205027	11.738644039029179	0.285700717356549	0.2598353136984881	0.24272179384840858	0.2117421750965537	0.020817287188446984	0.29327332303715203	0.5260336623385129	0.4739663376614838	0.7889802807925613	1.4221521325239235	4.922194524081909E-4	1.4635816791746934E-4	4.816153840080779E-4	0.3157350677349294	0.02199955108791348	-26118.927543798345	-1657.6121102623383	-382.65547220339454
3040000	-30459.312039936514	-4374.241772571802	-26085.07026736471	20.867702775084407	2003.1103794166966	224.98146602220402	1.120019457233573	1.7726189544503514	12.311149915841328	3.6868478062466643	5.761890868070067	22.05398499265524	6.227024453825448	19.671851768759122	0.8555102647780911	0.6845274863330599	8.0	21.0	18.0	9.0	21.0	20.0	13.0	14.0	18.0	4.0	12.38083014598753	9.83621312722105	0.2856392338992398	0.25673241914518913	0.24305033419682925	0.21457801275874125	0.014194488276342513	0.36037795324462346	0.5193212849947112	0.48067871500528564	0.7789126107161732	1.4422928492695313	5.428091910842839E-4	2.7313493281555404E-4	5.010378625021246E-4	0.5362378596380832	-0.04793034376539825	-26085.07026736471	-1657.6121102623383	-382.3789179841873
3050000	-30472.45669674519	-4367.7080233459255	-26104.748673399263	20.466282970200638	2003.5117992215803	226.12738906092892	0.9419492936832811	1.796518352416805	10.555553777148594	1.324044075706355	9.518929233903254	38.65490029694936	4.146826228253291	14.617458460759174	0.5722185561778403	0.5916832767015855	7.0	17.0	23.0	11.0	21.0	17.0	15.0	12.0	16.0	7.0	15.212044934007842	14.963049280607887	0.2843860870970705	0.2608474893703752	0.23744889675108963	0.21731752678146404	0.044536219581288214	0.3124152234978302	0.5158630375301813	0.4841369624698157	0.7737257011114052	1.4526694385242507	5.280628083996348E-4	2.2155874413390714E-4	4.935645849378019E-4	0.40987550656798777	-0.0930560155967459	-26104.748673399263	-1657.6121102623383	-370.85148884571936
3060000	-30476.353809080836	-4385.1805484846045	-26091.17326059623	21.300317210946165	2002.6777649808348	224.21563371757088	1.0031937105633766	2.0100788857063443	12.226705076636843	6.446961525957281	12.1954734620218	35.679702335913795	6.376838998099154	17.17360361508715	1.028389814972031	1.5730718546333828	8.0	20.0	17.0	11.0	19.0	21.0	15.0	13.0	16.0	6.0	12.888663272767369	11.685722411579064	0.27935447014895015	0.2548722562606026	0.2461312034546347	0.21964207013581183	0.019204734196349296	0.26816191735777795	0.5342089800311411	0.46579101996885597	0.8012421661251913	1.397621813455283	4.907466087814471E-4	1.941076911659337E-4	4.721219786984142E-4	0.38922444158133007	-0.05569045503321639	-26091.17326059623	-1657.6121102623383	-391.9999939740734
3070000	-30460.284909761587	-4368.4777971073445	-26091.80711265424	20.922757243370622	2003.0553249484103	227.75007133627133	1.5688220824423018	2.150511085561475	9.908345011386672	2.025781418209386	6.761110437153298	35.603399097311026	4.023421963277175	9.868197766747306	0.6978899928447249	1.5050561527033683	5.0	24.0	19.0	8.0	19.0	18.0	17.0	14.0	17.0	5.0	11.187620471976546	11.323047267103535	0.27597076134869036	0.2614417234520828	0.24927342544129646	0.21331408975792968	0.061616228697337856	0.32825016132346735	0.531172280137409	0.4688277198625884	0.7966875216102597	1.406733534872071	5.282453849315369E-4	2.4897231559298943E-4	4.97572345184842E-4	0.4567354516464982	0.034841052626034874	-26091.80711265424	-1657.6121102623383	-376.1031955264573
3080000	-30476.053773645395	-4379.7993455749465	-26096.25442807045	21.400902803817225	2002.5771793879637	229.83102936340435	1.2671743238153623	2.060972240124058	8.85135380166268	2.959732310121539	7.840209002211726	28.822093990067803	5.335195812448296	21.093285843204047	1.1303211260914476	2.888982069927232	4.0	23.0	21.0	10.0	19.0	16.0	18.0	13.0	20.0	2.0	12.998465922388958	12.990537719405523	0.28312798828143204	0.259611545279801	0.24873847736767182	0.20852198907109434	0.06719451825008654	0.26013458906851555	0.5247147439571829	0.4752852560428145	0.7870020792641303	1.426109592030202	5.367900705282578E-4	2.705093370484416E-4	5.061560956039196E-4	0.5127323510703703	1.4118182900387777E-4	-26096.25442807045	-1657.6121102623383	-385.9739302949015
3090000	-30480.128589938497	-4373.231238870403	-26106.897351068095	20.469044933323758	2003.509037258457	232.44185208916863	1.2131347972617341	2.1138520721191476	8.953099903088557	2.8295171504310375	8.762032484656048	31.35758667503693	5.902013680575593	16.55024392947109	0.47686912200814613	1.1201263487629016	4.0	24.0	17.0	13.0	18.0	16.0	16.0	16.0	18.0	4.0	14.209542944424308	13.38908034072206	0.28213905538372336	0.26348215622591936	0.24734085358474553	0.207037934805611	0.00606203863745447	0.23832771957794927	0.5115353518532828	0.48846464814671486	0.7672347502369646	1.4656548067355502	4.488079157057896E-4	1.7020151531166227E-4	4.592026972325847E-4	0.408412756294831	0.03439027806294062	-26106.897351068095	-1657.6121102623383	-381.33850893189003
3100000	-30496.42014963631	-4368.329125486574	-26128.091024149737	21.082861305666743	2002.8952208861142	224.27728839796023	3.0505111393570514	1.8345796830255598	8.952599852985449	2.5622403524404356	7.40222041998296	26.93123493406164	5.416082845538759	13.223211651082641	0.8718105318531779	0.20021192950942052	2.0	26.0	19.0	11.0	18.0	16.0	16.0	17.0	20.0	1.0	16.7427564089868	11.419473529535967	0.2853270073486463	0.2575873160756239	0.2529099392465092	0.2041757373292199	0.0548655623609385	0.2187107299777472	0.5288382672901688	0.4711617327098286	0.7931868138734153	1.413736819882602	5.01588919553972E-4	2.083815662973485E-4	4.991155925542194E-4	0.4203740458196328	-0.02359988057870565	-26128.091024149737	-1657.6121102623383	-377.79456231724083
3110000	-30493.69913315642	-4379.174620358037	-26114.524512798384	20.664670511554256	2003.3134116802266	222.67952519533338	1.755962058474926	2.375564928913092	8.245761701439578	6.188017848481682	7.924925821223917	27.03819564630015	5.65304024043385	13.147727558536916	0.6155334837883469	0.2903372196258117	5.0	22.0	12.0	16.0	22.0	14.0	19.0	17.0	18.0	1.0	12.041282721028843	16.926863845393576	0.28052190650728914	0.26021447893467076	0.25161231934820105	0.2076512952098384	0.05407188058885026	0.23156596121210707	0.5552624228493384	0.4447375771506593	0.8328195202293133	1.3344502415065311	4.6162675754011644E-4	1.4576856426053107E-4	4.65269688024946E-4	0.3154355492131316	-0.007400431112861785	-26114.524512798384	-1657.6121102623383	-390.73559466937087
3120000	-30500.11676165028	-4398.777010796451	-26101.33975085383	20.86750008531549	2003.1105821064655	231.24597118202587	4.850363253157023	2.515712917085323	4.599593975500352	9.294411624770639	7.2194645315914485	21.07733562230992	3.464435960604271	13.262641545607146	1.0739859241285623	0.23369947404365937	6.0	19.0	7.0	14.0	27.0	21.0	13.0	18.0	19.0	2.0	14.001615649679966	11.32361006596536	0.2805788429233975	0.2592489531523214	0.24747087889752437	0.21270132502675618	0.014114474273816973	0.3428360495944684	0.5020074469226895	0.49799255307730833	0.7529441645849255	1.4942436098610719	4.7244806919194486E-4	1.610297132710062E-4	4.696229265170734E-4	0.3537313647733456	-0.12192845068830391	-26101.33975085383	-1657.6121102623383	-410.0343943753334
3130000	-30488.321360865204	-4384.999510126156	-26103.32185073905	22.18328062848341	2001.7948015632976	231.34588488135483	0.5966668945612463	1.4922454290212708	2.115729205618024	9.328531983462693	8.484254883272527	20.796448200546642	2.345068164253885	13.936549424807684	1.6811404503141953	2.0945744162598743	7.0	19.0	1.0	16.0	33.0	18.0	13.0	16.0	18.0	5.0	12.759407706699049	13.181954505618826	0.27928912444158466	0.25798902602253676	0.24895552448213112	0.2137663250537469	0.078596055448144	0.34361212187778084	0.508307031473103	0.4916929685268944	0.7623927005690414	1.4753414919457177	4.7370757982297373E-4	2.4278207950835702E-4	4.7431232405957573E-4	0.5108477456364651	0.11229765472876602	-26103.32185073905	-1657.6121102623383	-394.4891289921354
3140000	-30489.52982752509	-4395.096763522212	-26094.43306400288	20.779468450853567	2003.1986137409274	234.64244348919613	2.267554026412434	2.824766405092284	2.483051863578492	12.22877541965988	7.5786660307020455	28.230437191009106	2.6041415333340714	14.887501812728468	1.5247898944826863	0.18748419563322466	9.0	15.0	2.0	21.0	30.0	18.0	11.0	18.0	21.0	1.0	16.768985000266497	11.573146193645384	0.2900502629511263	0.2492423016946689	0.24993198183094412	0.21077545352326005	0.038795455962038934	0.20372638201453871	0.5519433346504379	0.44805666534955985	0.8278413309486079	1.344409278646997	4.7102729896284954E-4	2.4504557669452487E-4	4.714596462960094E-4	0.5287264856270357	0.010924109657129063	-26094.43306400288	-1657.6121102623383	-402.3203051513946
3150000	-30516.44402552242	-4392.418230690753	-26124.02579483167	21.08167429608145	2002.8964078956994	226.36850243452662	1.6527048037260341	1.3225985541393468	4.605893937864789	13.528002187848896	12.246383153990335	34.321425519876556	4.619353012305424	13.403805537260972	1.169409654376558	1.0558717006817129	9.0	16.0	5.0	17.0	42.0	5.0	13.0	17.0	21.0	1.0	15.45563419442805	16.038614006457593	0.27385787435155085	0.2595992040214298	0.252195745644896	0.21434717598212275	0.010418378919118114	0.3225086200173398	0.5531523112438006	0.446847688756197	0.8296546344696459	1.3407817032185276	4.735344730738706E-4	1.9147477007287595E-4	4.8100214454991605E-4	0.3755046125125399	0.12135808520781846	-26124.02579483167	-1657.6121102623383	-401.2246283557049
3160000	-30500.678015117912	-4388.747419961985	-26111.93059515593	20.553183133132954	2003.424899058648	228.06987428085856	1.4402914533741458	3.2482639891106113	2.479028206492136	5.842317377558391	11.739431968299346	34.53865276421236	5.874782803104679	11.80402870172263	1.4185945887095008	0.031870376177367925	4.0	12.0	11.0	7.0	45.0	15.0	14.0	19.0	18.0	1.0	13.376658033210937	13.396907922290488	0.28882943357126806	0.2610930735928869	0.2392510193209256	0.2108264735149187	0.06703770338891607	0.24984205089164613	0.550204558030846	0.4497954419691519	0.8252333981036595	1.3496265370914178	5.019919614458213E-4	1.8771155166751377E-4	4.932710920014332E-4	0.3596341205530335	-0.07463402791921897	-26111.93059515593	-1657.6121102623383	-401.0963409250503
3170000	-30478.96055232802	-4366.653730482174	-26112.306821845847	20.939500173524653	2003.0385820182562	220.56099119602777	0.5872943106395834	1.4815435894966722	1.2799032377839867	2.706747290007626	10.144469370685677	17.356196479876395	3.22020592417151	10.422507378258969	0.736173604562423	0.3318414501619824	5.0	9.0	14.0	4.0	50.0	13.0	12.0	15.0	22.0	2.0	12.996507656792774	15.561061079316415	0.2877660278857905	0.2602432710762339	0.24292322455692036	0.2090674764810545	0.007223193519304385	0.2842803703645305	0.4988083211824668	0.5011916788175309	0.7481459029801628	1.5038426955601054	5.31462036515406E-4	2.3157896642986452E-4	4.932666570145049E-4	0.39969152608925046	-0.03519667583534555	-26112.306821845847	-1657.6121102623383	-382.72392855422345
3180000	-30483.06585817934	-4381.37404200763	-26101.691816171708	21.694664959197812	2002.2834172325831	219.76939013128123	1.123142836490334	4.190869796370951	2.022975015838783	3.122691343737837	10.052293752703916	28.852267576596063	2.662871087569692	14.401255322192688	0.9773695383242788	2.1770635798784443	7.0	11.0	10.0	2.0	45.0	19.0	15.0	17.0	19.0	1.0	14.88127175021064	9.81431676506555	0.29009684857242124	0.2567925463755081	0.24267549794193607	0.21043510711013394	0.061922635680271794	0.24187734635931585	0.5498744658759176	0.45012553412407963	0.8247383039305508	1.350616989840396	5.831715417473641E-4	2.847953434028518E-4	5.10467533577366E-4	0.45230154603823847	-0.0228032016396172	-26101.691816171708	-1657.6121102623383	-389.3987784785457
3190000	-30470.65815054404	-4361.617754081279	-26109.040396462762	20.531632278318767	2003.4464499134622	213.2634156069257	2.039072364197731	5.620991413937682	1.984422460714896	4.2547168478860184	7.244749337105282	16.986161412864835	3.0419657761649477	13.587539858696603	0.7469635255730183	0.7067421230933079	9.0	5.0	12.0	8.0	41.0	18.0	15.0	17.0	19.0	2.0	13.958962268231014	12.772063897349708	0.28139276725024537	0.25993534991035067	0.24338198155843208	0.2152899012809712	0.042011279044364296	0.25645535060161867	0.5323001321312513	0.4676998678687458	0.7983791490601803	1.403349376566381	5.82261554263261E-4	2.7925957390345716E-4	5.341784196096921E-4	0.46279000941456955	0.058764214307190414	-26109.040396462762	-1657.6121102623383	-373.24275907233925
3200000	-30494.249260772267	-4374.8003397218345	-26119.448921050433	20.981412632011484	2002.9966695597695	218.3319031416432	1.1652054419353104	0.9164532240891753	2.2640598683123634	5.214699412827622	7.507442895232357	37.11093255901315	3.2985601765330417	14.71178341308625	1.0134272503411934	0.5964575736727051	5.0	1.0	23.0	6.0	41.0	19.0	14.0	17.0	18.0	2.0	14.70709625048464	12.714298320392015	0.28080920874134246	0.2598510006829989	0.24893137142784222	0.21040841914781575	0.047587125713777524	0.5774839697446509	0.5323864683019814	0.467613531698016	0.7985086417924941	1.4030903219467572	5.698475311759063E-4	2.453654875713951E-4	5.046978961170645E-4	0.4318388336783498	-0.0553550057164359	-26119.448921050433	-1657.6121102623383	-384.8092799961543
3210000	-30456.846027499578	-4364.925201307258	-26091.92082619232	20.959502208208594	2003.0185799835724	214.31292389004827	0.8365367544137413	1.5154796987649362	3.8928975088020263	8.043466270798609	6.910558049584671	19.05995600003948	3.9010880647196564	12.506121757705538	1.3477275131302482	0.0387343118561875	7.0	3.0	24.0	3.0	40.0	17.0	17.0	14.0	20.0	1.0	13.298116154616078	11.75518031779558	0.2835103927309857	0.25458973976540133	0.24800290270230838	0.21389696480130374	0.026631223643026104	0.3683784354394018	0.5137565208963194	0.4862434791036774	0.7705662073294103	1.4589901134013412	5.83913951292562E-4	3.6700913018317203E-4	5.040772849394098E-4	0.5790171908226915	-0.08852769774518589	-26091.92082619232	-1657.6121102623383	-378.91375513573837
3220000	-30502.159767899375	-4390.081584663966	-26112.078183235408	20.629524340756856	2003.348557851024	216.07124066139687	0.3828850672576148	1.1713490348458946	2.40384361002318	5.877608888750765	7.430367251585252	21.367955892465506	5.675006408996306	12.145161891340301	1.666583090047164	0.04282002594356632	5.0	1.0	22.0	2.0	46.0	17.0	15.0	20.0	16.0	2.0	16.021125822809758	13.564529964683572	0.28139053691611116	0.26239034189788024	0.2453091642937078	0.21090995689229988	0.05350286118376844	0.26913192962562404	0.5261674052112852	0.4738325947887115	0.7891808772502953	1.4217508324808414	5.388213678449653E-4	3.263843456154407E-4	4.899406675069213E-4	0.5835330974931175	0.07175714342596143	-26112.078183235408	-1657.6121102623383	-404.8148352319281
3230000	-30495.23541765593	-4391.739690692009	-26103.49572696392	20.97533853065603	2003.002743661125	229.1280073187007	1.6325951342883054	2.187532950755273	2.41468771468061	8.849266675098296	5.076592492450533	24.167798834650235	5.746468639640232	17.223443443380894	1.2503613537697895	0.08200473471429806	3.0	1.0	25.0	7.0	39.0	17.0	15.0	18.0	20.0	1.0	14.486248108410411	13.3411274999994	0.2831726432085607	0.2618697691608465	0.2458788584216769	0.20907872920891504	0.046529964869131184	0.39278406389136555	0.5341281205058138	0.465871879494183	0.8011208876299827	1.3978644352139211	5.191777024127981E-4	2.961450967158261E-4	4.753751732624124E-4	0.5199776582416465	-0.042106668780061016	-26103.49572696392	-1657.6121102623383	-402.22416572593477
3240000	-30471.19502921835	-4379.396520293605	-26091.798508924745	21.0349493220871	2002.9431328696937	229.04475594910403	0.5371238805489443	0.8912029393586274	2.2489015791116356	5.519946217041761	10.746314197989625	38.45192064611503	5.4312406942459495	12.130068526103916	1.2201524742787262	0.40680387718521493	4.0	3.0	21.0	7.0	43.0	13.0	16.0	17.0	19.0	3.0	13.76769125966595	13.807306865631473	0.2804084241939383	0.26018350695474696	0.2473387448143985	0.2120693240369154	0.035671339611290286	0.607163991321496	0.5132351120942301	0.486764887905767	0.769784163721685	1.4605546182635791	5.638110297047418E-4	2.7149572546286395E-4	5.12170270256153E-4	0.46595428525471605	-0.034379098356413534	-26091.798508924745	-1657.6121102623383	-392.18410155032603
3250000	-30481.617277307327	-4372.796560886358	-26108.820716420967	21.24323934026021	2002.7348428515206	222.93154878765304	1.174662660122232	2.7243619688472314	1.998141139621908	13.579476372087814	7.7707226899015245	30.913548492518093	3.593925575068168	11.629641961255645	1.8126895507606702	2.0358632766560616	8.0	3.0	18.0	12.0	37.0	15.0	16.0	16.0	17.0	4.0	14.755280316100295	13.122896593120755	0.27866093747773585	0.25445131593872855	0.24813811520779347	0.21874963137574124	0.02032895327307081	0.20731968457792097	0.5393371633363369	0.4606628366636603	0.8089337565950905	1.382234524857023	5.387232245807164E-4	2.8106365614532326E-4	4.7388257906747844E-4	0.4793396538603977	0.11153264240974235	-26108.820716420967	-1657.6121102623383	-379.4705322536099
3260000	-30510.874145435017	-4397.415440868852	-26113.458704566165	20.89143019789318	2003.0866519938877	235.5922732285134	1.9299831966315737	3.077419354264131	1.7298901079443607	9.716607430465197	5.971883494960461	36.30763740756243	3.208344960250305	16.08166392812585	1.2913657283202824	1.292347172243741	12.0	7.0	10.0	10.0	37.0	16.0	14.0	18.0	17.0	5.0	16.0741576258631	14.285265289164862	0.2855201823473049	0.25893287112516583	0.24486133399065477	0.21068561253687362	0.026292431988330905	0.3006759060019502	0.5225544410775518	0.47744555892244556	0.7837619132926388	1.4325916543688975	5.215154183835828E-4	1.8267972751083295E-4	4.90086075719507E-4	0.3467881531035189	0.031532819702830436	-26113.458704566165	-1657.6121102623383	-401.55430661179867
3270000	-30465.726680537566	-4366.451950889898	-26099.274729647666	21.073831373803955	2002.9042508179768	221.62495338174588	1.009944006133669	2.0976408169687635	2.2677839174648073	14.094617122918612	4.975844007768667	20.05272258468722	3.883786031098804	22.16709522780285	0.8180810926062206	1.0381882868086119	7.0	9.0	13.0	13.0	34.0	18.0	14.0	15.0	16.0	7.0	13.092884770532951	14.331435352291448	0.28067107503735605	0.2564243116573206	0.24956880634488032	0.2133358069604423	0.1018070707702171	0.4050068517330986	0.5174213607443428	0.4825786392556551	0.776062977934354	1.4479936366664343	5.314700067730606E-4	2.0141763991040395E-4	4.925709186995088E-4	0.37526407619662405	-0.007586328593107008	-26099.274729647666	-1657.6121102623383	-372.05719971258054
3280000	-30474.2815841178	-4375.5325657401845	-26098.749018377617	20.642362242591055	2003.3357199491898	225.8419463673519	1.920404152331106	2.246843452032618	1.9235475549962198	8.464005392239265	7.524699527999919	36.95218110850624	2.7963744903582235	14.675038379081856	0.8177171746755897	0.9308239534750955	6.0	5.0	18.0	10.0	36.0	18.0	15.0	15.0	18.0	5.0	14.962287360027744	16.41741591508165	0.2809303941203048	0.2608268443786415	0.2448746571625365	0.21336810433851652	0.007546451354509296	0.35031018307491407	0.5382141055792553	0.46178589442074247	0.8072493198603967	1.3856042978920917	5.058109407877732E-4	1.7993324981334315E-4	4.873685101640881E-4	0.3623931806145733	-0.009377306438740554	-26098.749018377617	-1657.6121102623383	-382.17066028011675
3290000	-30489.720269429487	-4381.897808118996	-26107.82246131049	20.99236148413072	2002.9857207076502	224.08297767451543	1.4517993992465725	1.008482032952261	2.6086655968555843	11.579598286628476	6.515873457906603	14.702057330661166	2.8268502220771397	11.857226740629171	0.9373193493840228	0.5442375101684133	3.0	3.0	20.0	11.0	38.0	24.0	9.0	15.0	16.0	7.0	15.543003183469766	16.35153694061923	0.28315269108913943	0.2661135447977674	0.24110779959323722	0.20962596451985535	0.07272635309621564	0.28386542442602086	0.5119438265128358	0.4880561734871618	0.7678474077048499	1.4644291646128804	4.895788781790733E-4	1.933270485428871E-4	4.829510983335326E-4	0.3933927406747083	-0.04093187243759382	-26107.82246131049	-1657.6121102623383	-393.5156967015025
3300000	-30472.25278640441	-4364.1478593920165	-26108.104927012395	20.756845552949965	2003.221236638831	209.7729357437193	0.6966519106227584	1.2156716392552325	1.9240576087825523	17.50995475205942	8.421046752098913	22.829379635364223	2.8107217537710394	8.189600721126764	0.750475322184089	0.6159368423571374	4.0	2.0	22.0	19.0	31.0	16.0	15.0	18.0	13.0	6.0	13.341504788170523	14.974226631169087	0.27979511140376784	0.2559001781155194	0.24529373693243012	0.21901097354828203	0.007739387175202234	0.4052580614698699	0.5119497282068781	0.48805027179311955	0.7678562594581807	1.4644114563789812	5.415690711845773E-4	2.7995855588770074E-4	5.144919170418893E-4	0.5289819272740751	0.03995584156345081	-26108.104927012395	-1657.6121102623383	-373.158109562998
3310000	-30481.63285411344	-4377.397202563155	-26104.235651550283	20.70826634149821	2003.2698158502826	220.23789437766817	1.5743146078885473	2.4383952841441245	5.2668202229860315	9.551234351683398	9.178675038837108	28.49285930803599	2.1155999220997113	8.474537665275067	0.9193962623123664	0.8952448431854638	7.0	3.0	15.0	24.0	27.0	18.0	14.0	18.0	13.0	7.0	16.390509721651927	13.343261017496465	0.2798736704419285	0.2596117651026942	0.24359615360951495	0.21691841084586178	0.030763500808468333	0.3043711465189413	0.5411643215648634	0.45883567843513434	0.8116742500566431	1.3767520743860093	5.790109299530332E-4	2.912574412509858E-4	5.241464560057213E-4	0.5012130859221616	0.013503279717144217	-26104.235651550283	-1657.6121102623383	-388.1794668305798
3320000	-30478.787657971352	-4382.237652570071	-26096.55000540128	20.836789765394652	2003.1412924263864	213.04443417501295	0.8806643387661147	2.6274607700334522	1.9105752215438219	7.184479333130079	7.366358529836567	26.943897242385493	10.830963098225162	21.106219914334773	1.4406481417394201	0.6045029458783294	6.0	5.0	17.0	29.0	22.0	11.0	17.0	17.0	20.0	2.0	15.969601245553044	11.958410991529409	0.28139554959740315	0.2626874950239417	0.2418086791229273	0.21410827625572731	0.06589926543698767	0.33986536813311286	0.5225108038720776	0.47748919612791996	0.7836964633089344	1.4327225892895692	6.298066628051644E-4	3.6231237003542905E-4	5.468176010873049E-4	0.5811189703621897	0.011642271806565088	-26096.55000540128	-1657.6121102623383	-392.5103604481055
3330000	-30445.8333541888	-4377.016366122318	-26068.81698806648	21.196627043391768	2002.781455148389	214.03095956338595	1.453913069003257	4.5668181002920845	2.7333312071648765	7.430071624660636	9.150517010982156	28.55703833571379	3.821460546115418	8.315605795604062	1.0338708122055402	1.123648094946256	6.0	4.0	17.0	34.0	18.0	18.0	17.0	11.0	14.0	7.0	13.56090027376776	10.966187451749281	0.2733936800159903	0.2631267895891346	0.24937125413914724	0.21410827625572731	0.004373897032511645	0.3861212718563994	0.5066378029064068	0.4933621970935905	0.759889080520461	1.4803500690896334	5.491383001183508E-4	2.579853165641086E-4	5.095679436540556E-4	0.5016832116521568	-0.01910262736010908	-26068.81698806648	-1657.6121102623383	-388.65804243902926
3340000	-30480.17359100847	-4391.27434414635	-26088.89924686212	20.794546271265183	2003.1835359205156	222.79858660685838	2.535379310216938	2.713768840605605	8.047585865088651	7.761598231667878	10.348056588244756	22.36964147442053	2.8799838540899203	11.891620303871816	1.515122644886271	1.408884754990483	8.0	11.0	16.0	34.0	10.0	17.0	12.0	14.0	17.0	7.0	14.346186516272711	12.862548618982608	0.28087827220837025	0.26525625190667074	0.2383079306067157	0.2155575452782428	0.07906489101302351	0.26164432964915707	0.5005653775099839	0.4994346224900134	0.7507812529471021	1.4985705882297145	5.215866229228721E-4	2.4391361486380194E-4	4.880605838998681E-4	0.459280771554589	-0.09010400496227215	-26088.89924686212	-1657.6121102623383	-401.1074286476813
3350000	-30468.909620098155	-4374.541294474864	-26094.36832562329	20.65570635522517	2003.3223758365557	211.87222255427025	2.741559871727459	1.8713311692712489	4.888727955491362	8.13864988956439	9.445030027986645	26.640357956189813	2.6532069216780862	11.347833825298544	1.608522035282699	1.6225669571567753	3.0	23.0	3.0	33.0	17.0	15.0	10.0	19.0	14.0	9.0	12.561523773185472	12.02789561172948	0.2845014428675118	0.25588189279510315	0.24780870319725176	0.2118079611401328	0.06583926260660383	0.2675466890655518	0.5260833031798344	0.4739166968201632	0.7890547354286972	1.422003183489499	5.544136671737866E-4	2.300467045454441E-4	5.187489214743646E-4	0.4015235025533246	0.011323797352879425	-26094.36832562329	-1657.6121102623383	-384.727459293799
3360000	-30479.631898906955	-4377.059661383828	-26102.572237523127	20.825857931812934	2003.152224259968	211.72510526178988	0.6672064687222584	2.876791306214758	3.8448993440951447	6.210870236129923	5.058861331730656	36.510179736568574	4.342638123991723	8.35379455367288	1.0832168823619979	1.4134659283090074	7.0	16.0	2.0	42.0	8.0	18.0	15.0	21.0	3.0	14.0	13.419496019572628	12.078765619875426	0.28233086061787555	0.2604572393989881	0.24066975540462007	0.21654214457851578	0.04686104417796082	0.3018021541625109	0.5379596067968696	0.46204039320312784	0.8068676056562232	1.3863679301531502	5.456123150823801E-4	2.0324329647867766E-4	5.163343344724686E-4	0.3646338937960196	6.850020642909581E-4	-26102.572237523127	-1657.6121102623383	-386.2051798252323
3370000	-30480.64335620444	-4370.622948019502	-26110.020408184937	21.235306083315745	2002.7427761084653	216.3849172724253	0.9572823053172531	1.673923108173318	4.214613517816601	6.701466727139745	11.577605830685371	19.698720881397083	5.2329547464660875	15.091563464836229	4.8411960893737085	0.6593235632361797	7.0	18.0	1.0	47.0	3.0	18.0	12.0	18.0	2.0	20.0	16.932372923246177	13.02096050793543	0.2878869471984802	0.2515556358729483	0.2458045884781027	0.21475282845046828	0.04712574561991421	0.31108266956514513	0.5428505887054769	0.4571494112945204	0.8142034256918639	1.3716923724209682	5.653376546624651E-4	2.0564451488164987E-4	5.247169254327455E-4	0.3241816977953046	-0.0029537332157659824	-26110.020408184937	-1657.6121102623383	-382.14547455780456
3380000	-30481.532007250295	-4385.461288695255	-26096.070718555042	21.520261452545878	2002.457820739235	220.73047319861178	0.6485715505252497	1.9462931736243791	1.998076946107271	7.8354337943240076	21.34209396633628	22.166608863256762	7.579771105209596	16.490387452291273	13.786924343072284	1.657386300698223	7.0	18.0	3.0	48.0	3.0	13.0	16.0	17.0	2.0	19.0	16.325310485552848	14.241279681126478	0.28250659263938516	0.25500198201095503	0.24390609508658237	0.21858533026307692	0.06080986281873112	0.4827422467794306	0.5261718346940873	0.47382816530591043	0.7891875208832702	1.4217375416668934	5.107848677418787E-4	2.0934926682181367E-4	4.973595123429222E-4	0.38371930359663103	0.023635044748523924	-26096.070718555042	-1657.6121102623383	-393.26974773482164
3390000	-30501.07394587255	-4376.885156519229	-26124.188789353324	20.418667927192853	2003.559414264588	213.73773125388004	1.994352644561622	1.8996680000802464	3.5207418842276272	8.739892106996576	26.52460715336936	19.597116340162568	6.0577975911007425	12.614567041041239	24.634076431152355	0.6975745502545161	9.0	18.0	1.0	47.0	7.0	12.0	16.0	13.0	3.0	20.0	14.034522796070165	14.238865544594788	0.281999343924377	0.26084227468653826	0.24675112553594322	0.21040725585314096	0.06451376500761419	0.23903819409116492	0.5144819479166125	0.48551805208338483	0.7716542510329651	1.4568134449295047	5.426740446136542E-4	1.925414319317531E-4	5.060679541092242E-4	0.3615797808987084	0.06537548821481223	-26124.188789353324	-1657.6121102623383	-384.11171911717133
3400000	-30495.98057629655	-4377.68545844546	-26118.295117851092	20.933453000898535	2003.0446291908825	218.23448203707846	1.1609889331268755	2.3662830152499947	1.3080439907441923	8.691845705167378	12.768373748616478	30.29135920140744	5.0114496733334315	16.411681130719938	12.810722900615955	1.0104721753324284	4.0	9.0	15.0	48.0	1.0	19.0	13.0	12.0	2.0	23.0	15.67440990485555	14.292350715372136	0.2797647782332117	0.2606651856940302	0.25108156896742073	0.20848846710533686	0.07202011477988307	0.3545505703612523	0.522838154479204	0.4771618455207934	0.7841874455262702	1.4317403626481056	5.266453849045993E-4	2.3686210216053379E-4	4.866009981115309E-4	0.44473514998276914	-0.023105688976954652	-26118.295117851092	-1657.6121102623383	-383.24575352316486
3410000	-30471.771711302208	-4359.952986443312	-26111.818724858895	20.9346000007661	2003.0434821910148	213.30174526299928	1.7493277262239364	2.061810693747533	2.3760803099344514	8.450694307575281	20.02937560737459	20.189705472315907	3.9122772485772446	18.893780424323744	31.66732848175761	0.9471243451175406	5.0	6.0	18.0	45.0	2.0	16.0	16.0	3.0	10.0	25.0	13.531914789401485	11.739014740736092	0.2807174667996996	0.2665263206061913	0.2417499590922473	0.2110062535018613	0.0096757884163971	0.39637634989136156	0.5395378880621754	0.46046211193782194	0.8092348168919735	1.3816322434833925	5.293993296235023E-4	2.3127564793878037E-4	5.134584003833327E-4	0.424706855038809	0.07256344638540517	-26111.818724858895	-1657.6121102623383	-365.5290021325608
3420000	-30488.839444220488	-4378.025656927379	-26110.81378729311	21.13844959374932	2002.8396325980316	216.37616981971547	1.9260980570366233	4.310552594359204	1.6191922930412102	9.178590790755868	34.442932488724054	33.26525722244965	5.81452685745963	10.932742694952918	32.08135133022789	1.6248369436104435	10.0	2.0	17.0	47.0	2.0	17.0	15.0	1.0	10.0	25.0	13.765166405714647	12.73083889406314	0.2793147543195922	0.26388465674413264	0.24549318023069572	0.21130740870557888	0.10402043339216575	0.5628632488794452	0.5040277796810129	0.49597222031898486	0.7559743940570665	1.4881815326366976	5.649728829060369E-4	2.2979740537875317E-4	5.40920746941771E-4	0.40112906507802015	0.06482012408590346	-26110.81378729311	-1657.6121102623383	-379.27292332697533
3430000	-30502.45124156904	-4386.627514919819	-26115.82372664922	21.19890940864067	2002.7791727831402	221.3565819286851	1.048413770952183	2.30534490847065	1.8971073738904236	8.175425830649381	25.405870138169647	24.823658246969394	4.811266051474498	13.862425435447909	14.425855540233224	0.8660571591339344	7.0	5.0	16.0	48.0	5.0	13.0	18.0	1.0	10.0	23.0	14.591083000942175	12.550758492827626	0.27992143267699654	0.2585984006247777	0.24446634438556847	0.21701382231265667	0.019130171555131723	0.39130136987122316	0.5258662318601639	0.47413376813983377	0.7887291574229394	1.422654513374449	5.319787697634017E-4	2.157231824362645E-4	5.09250467574916E-4	0.3908236299252977	0.04313388400613735	-26115.82372664922	-1657.6121102623383	-393.939020388905
3440000	-30496.96929128301	-4387.9400386215675	-26109.029252661443	20.960588141904857	2003.017494049876	223.18230900947503	2.1828338804323937	3.494989443227269	3.1172810426250224	7.825995359365967	16.669917522856895	21.712528535473197	3.1660115990005986	6.721424355843039	16.647402165041782	1.1486074506549502	4.0	2.0	21.0	49.0	10.0	11.0	4.0	8.0	15.0	22.0	9.743996615894682	12.818765922094034	0.2836527133101329	0.25869274874417525	0.24481794471508653	0.2128365932306047	0.04474801963065024	0.4536360836549868	0.5187184903245003	0.48128150967549754	0.778008499169302	1.4441015551998841	5.100517607660419E-4	2.0598828596781892E-4	4.95657488403851E-4	0.3772933811249988	-0.08669590275739932	-26109.029252661443	-1657.6121102623383	-397.40820665915817
3450000	-30495.294746714237	-4395.306217963991	-26099.988528750247	21.053980004024957	2002.924102187756	225.19606595171396	1.313244206107222	5.131267207004482	2.0996107959746975	7.750325798265493	23.77504183879229	45.944042171071665	11.553159276135586	8.741589738531594	12.68855964635845	1.6328604950003998	9.0	3.0	16.0	48.0	14.0	3.0	8.0	13.0	10.0	22.0	15.867857437923309	12.92403606506892	0.28176012516525073	0.25280391093037424	0.25280830016844913	0.21262766373592526	0.005668298637134655	0.47650679369954074	0.5422204136997903	0.4577795863002072	0.8132582472963887	1.3735832339800877	5.494414967924725E-4	2.637459424589165E-4	4.863798166423174E-4	0.447193073141849	0.010048190823953532	-26099.988528750247	-1657.6121102623383	-400.08692229732543
3460000	-30481.403945560218	-4381.955178162919	-26099.448767397298	21.180598667977733	2002.7974835238033	223.60622365737055	2.6244879145128985	0.6897918731470748	1.9113029567249482	7.77829134028056	24.239476250939777	36.88054140746984	3.681426174744784	17.54453889992033	34.271583171069715	0.689964894800217	14.0	7.0	5.0	50.0	17.0	2.0	13.0	7.0	8.0	23.0	15.473093565276638	11.372884975063718	0.2801164710643866	0.2619895633230646	0.2487043584536342	0.209189607158914	0.04896374849035276	0.37071013856329105	0.5184627016469312	0.4815372983530663	0.777624850294523	1.4448690578353554	5.126222798831691E-4	2.853134099795825E-4	4.6170876346340113E-4	0.4872343400179965	-0.09986382033258286	-26099.448767397298	-1657.6121102623383	-384.5868432937611
3470000	-30519.590066749104	-4397.0268175136	-26122.563249235503	20.753782975278256	2003.2242992165027	223.1114112993997	3.272827732672319	1.3421040194340597	1.208507676403375	10.121089349040952	23.844749902087134	6.803788458379855	4.5853403826784565	12.351861784579615	18.976949634871765	0.7796090092074491	18.0	3.0	4.0	51.0	20.0	1.0	17.0	4.0	6.0	22.0	14.088932839918193	12.645658231457116	0.2821366781584745	0.25874228492388085	0.25075208556584533	0.20836895135179864	0.01244886620970087	0.2795060536304942	0.5260420202870586	0.47395797971293935	0.7889928165997968	1.4221270542147662	5.40409500581365E-4	2.684673397156532E-4	4.7970773633390553E-4	0.48265554565173147	0.05893796172932043	-26122.563249235503	-1657.6121102623383	-402.69424990763315
3480000	-30500.680520043046	-4398.490597733875	-26102.18992230917	21.11797637183143	2002.8601058199495	230.07883920444232	2.3156086845813255	4.17016255042343	16.86460894489951	10.5419735840498	26.997469507656813	2.0369800962421425	6.921710201874023	17.483338553883044	19.840908821692878	1.26519429766439	21.0	5.0	7.0	42.0	19.0	9.0	13.0	5.0	3.0	22.0	17.090174547739394	11.87015285639622	0.278615571701403	0.2517644340897669	0.25337903425788305	0.2162409599509464	0.0381950917331855	0.3439318643317314	0.5392569095615157	0.4607430904384819	0.8088133866447881	1.3824753290406464	5.139265046735159E-4	1.895356512969115E-4	4.720762379701857E-4	0.3499586682805428	-0.03849569733248134	-26102.18992230917	-1657.6121102623383	-401.9391872871201
3490000	-30480.105075861273	-4368.288308047344	-26111.81676781393	21.075674831646108	2002.9024073601347	214.3042212470604	1.7681961665240558	1.2122353121906686	6.020200912053568	6.908635421781356	25.45248228395302	2.116634632612708	6.40179786188397	5.77631219458101	17.594972188278447	0.8655545960213156	21.0	8.0	2.0	46.0	18.0	8.0	11.0	4.0	6.0	22.0	15.941234173562718	19.17919504650042	0.2841404605442239	0.2635504285037335	0.24407022357989305	0.20823888737214888	0.01255980226041846	0.3078934401978328	0.5441692923034518	0.45583070769654616	0.8161813050739306	1.367735557379463	6.098420204627402E-4	2.9232351651368424E-4	5.318041082076611E-4	0.44477926227655673	0.017257063670730752	-26111.81676781393	-1657.6121102623383	-374.06440761680125
3500000	-30471.778854212374	-4374.287371433356	-26097.49148277902	20.810752753019038	2003.167329438762	224.13499342139292	1.8165526352638741	1.5593368904830232	5.219908001654471	8.71454641351059	29.324446203779306	5.049527737619389	2.1796219905122314	7.674510216710572	20.44477411358824	1.2015481627468145	16.0	13.0	1.0	50.0	13.0	9.0	7.0	8.0	7.0	22.0	12.984948323904208	12.10503026284342	0.27926665619506746	0.2594925787959368	0.250245092735949	0.21099567227304603	0.06248856214405942	0.4728414899491615	0.5099474664479063	0.4900525335520918	0.7648531340730277	1.4704193109545676	5.212056826303854E-4	2.315185025644639E-4	4.6675298007170334E-4	0.4292148796174636	0.030440783702305525	-26097.49148277902	-1657.6121102623383	-381.8779486863146
3510000	-30497.880847479915	-4384.545019316225	-26113.33582816369	21.00128726082083	2002.97679493096	225.23846054438866	2.0671230118063217	2.086049830235409	2.9413557260327763	10.371636428407607	31.083596740564552	7.718251522330736	4.703871378491044	12.498105984736908	17.631777467272	0.960086558274815	8.0	20.0	2.0	51.0	10.0	8.0	8.0	13.0	4.0	22.0	14.545777896682873	11.388412210462997	0.28076487844997566	0.25981361754827315	0.24307573090339205	0.21634577309835845	0.005816530220273255	0.46724132396365897	0.517370771553483	0.482629228446515	0.7759871009004924	1.4481454312559383	5.239707629129562E-4	2.58856876396664E-4	4.7768927100803E-4	0.48223699520834845	0.016104544488307487	-26113.33582816369	-1657.6121102623383	-392.57004509530844
3520000	-30481.78388148248	-4392.986952111833	-26088.79692937065	20.842372985625424	2003.1357092061555	223.9286842471032	0.6758194817459421	3.435580830821157	2.6382774693014404	12.92364243093613	30.123909824802027	16.174928636446754	4.653697682178042	4.414387092980736	12.783428113277031	0.7813240392435449	7.0	9.0	11.0	53.0	11.0	2.0	1.0	16.0	15.0	21.0	12.8412912153255	12.133937583811301	0.28093758165038335	0.2604838902868873	0.248055938364167	0.21052258969856164	0.040208780369326465	0.21217087914750812	0.5615378477644654	0.4384621522355326	0.8422318199852239	1.3156206153993804	5.096273409804615E-4	2.263295450480559E-4	4.894801893886357E-4	0.43622506045529863	-0.06897226284778199	-26088.79692937065	-1657.6121102623383	-400.0002975415716
3530000	-30500.405118182574	-4388.587261993231	-26111.817856189344	20.94861299140187	2003.029469200379	221.16054720556153	1.4206818385623203	1.9349723723377759	2.0101089769188016	7.259915172337165	19.020622145096464	32.95445048090535	20.58928079935294	3.8487439799037713	13.829253199508946	1.2934577212518408	1.0	13.0	12.0	49.0	12.0	4.0	3.0	9.0	23.0	20.0	12.714432978649059	13.593615950838071	0.28637700407588657	0.2481745190949127	0.24911292252290537	0.21633555430629461	0.02172856721721838	0.2765997500175302	0.5159331384181003	0.48406686158189777	0.7738308430865181	1.4524590984234407	4.990765415722048E-4	2.2271050635883075E-4	4.7248874178242706E-4	0.4170268491764616	0.009298970870572392	-26111.817856189344	-1657.6121102623383	-396.51394914086313
3540000	-30483.862343891124	-4383.054144120945	-26100.808199770177	20.721348122652408	2003.2567340691285	221.79055565095356	1.0774965098938558	3.545961009210285	1.8033935794176241	8.879433872206429	22.350669602124658	57.537053341832554	4.815790738209665	2.3861209395838965	13.240156265062357	0.9936615986384433	8.0	13.0	6.0	48.0	11.0	7.0	1.0	14.0	17.0	21.0	14.358353911533491	11.78938449206915	0.2820751486792322	0.2551102163018078	0.2494962217257635	0.2133184132931958	0.04570013041218966	0.31763476024999365	0.5077402701929035	0.49225972980709415	0.7615426342976049	1.477042078462568	4.926948559792135E-4	1.5959596265532376E-4	5.143557012990112E-4	0.3123435268289389	-0.007963268492321792	-26100.808199770177	-1657.6121102623383	-386.8522360266054
3550000	-30485.460290360308	-4382.806313578209	-26102.6539767821	20.99683243567382	2002.981249756107	219.76693586918628	1.067021569604406	2.0096277284365294	1.6776617353361254	5.943348807119971	22.822443908644747	59.33366602237684	1.3612383259587344	3.179456192841751	10.468684379399651	1.6674322363105882	6.0	7.0	10.0	50.0	15.0	4.0	5.0	9.0	18.0	22.0	14.905858850378408	16.193878497185658	0.28135755128615714	0.2606022638047032	0.24718317473522686	0.2108570101739121	0.08657304535575604	0.2873959868305452	0.5401982863202859	0.4598017136797121	0.8102253261320145	1.3796506960264152	5.449780137643791E-4	2.482481549628912E-4	5.086232406568354E-4	0.440278616545282	-0.020275775998970767	-26102.6539767821	-1657.6121102623383	-389.51923902986584
3560000	-30472.166844540006	-4371.708704434479	-26100.458140105526	21.112439702614974	2002.865642489166	220.51728917755037	1.4245189286294049	6.518543758447187	2.382884939604614	7.770458643670515	15.075696720936989	25.757649608928364	1.8760829587194656	5.38776965574817	12.450685164092171	0.785886383065983	7.0	4.0	17.0	45.0	12.0	10.0	8.0	6.0	16.0	21.0	16.19073418346662	14.898040056792972	0.28237713420527055	0.26142697176821345	0.24333390822595183	0.21286198580056342	0.0221677877935187	0.28307749995886033	0.5066259701178178	0.49337402988218065	0.7598713329169674	1.4803855737746499	4.8031869454001353E-4	2.2897980376237654E-4	4.790207047283549E-4	0.44542469784217975	0.03709723429899086	-26100.458140105526	-1657.6121102623383	-377.8345958466169
3570000	-30476.997460017803	-4367.387004704529	-26109.610455313275	21.25137249760073	2002.7267096941803	215.6526754644646	1.1992458520878193	4.3248214950322685	1.9221231204114448	7.803716859414337	20.438287152847426	19.62103774578977	1.523897269808933	2.1117344505061504	7.064852386879345	0.6592087793014068	7.0	4.0	16.0	46.0	17.0	5.0	5.0	9.0	19.0	18.0	13.284642648831994	12.008989344145634	0.2895355340828001	0.25730965765054997	0.24005392718899643	0.21310088107765268	0.04833591515390579	0.3293204943299006	0.5194361579250715	0.48056384207492686	0.7790849047789681	1.4419481691310956	5.617294093528449E-4	3.075039414640646E-4	5.276230547104181E-4	0.4934455981631102	-0.07130174701447381	-26109.610455313275	-1657.6121102623383	-377.3318567241012
3580000	-30490.64149430405	-4388.805653434438	-26101.835840869615	21.544332538132686	2002.4337496536482	225.91262970066168	1.0403552851067324	3.660896548036905	1.415367582709137	7.058501886678924	13.715516864425178	36.29403627590789	5.335456023094256	1.3395280272709635	8.330356266701209	0.7344360985927321	5.0	9.0	13.0	38.0	22.0	6.0	6.0	10.0	18.0	19.0	15.501645081835965	13.79156780785724	0.2795347482204311	0.25952990165895945	0.2470814202458116	0.2138539298747969	0.0552629319438964	0.4597274430069497	0.5115996392302187	0.48840036076977983	0.7673311727215654	1.4654619102723674	5.157338561310476E-4	1.766381813924674E-4	4.8229109770632435E-4	0.34642302686258253	-0.028196309682315387	-26101.835840869615	-1657.6121102623383	-394.0354742512831
3590000	-30457.67877072192	-4374.088236403419	-26083.5905343185	20.64038852110388	2003.337693670677	220.06092967480606	1.6561520885540033	1.761529405607889	2.8480681749157486	8.635068135304964	15.124479424425141	39.012861898232615	3.3264019529115774	3.8724293893278205	10.759229961687943	0.702970596115335	1.0	8.0	18.0	41.0	18.0	6.0	8.0	10.0	15.0	21.0	11.676527043946763	13.546344663808712	0.28175001112593445	0.2570871809439986	0.2483170689517591	0.2128457389783069	0.0550644526858797	0.4404681957125925	0.5139398803307185	0.48606011966928014	0.7708412220069786	1.458439937175888	5.574397521338015E-4	2.0152871523948748E-4	5.24457923655702E-4	0.3696747378242828	-0.05319448520472862	-26083.5905343185	-1657.6121102623383	-383.8449561335186
3600000	-30454.05657418372	-4354.050619644089	-26100.00595453963	20.657762707066393	2003.3203194847144	213.6985179941267	1.1287034209627431	1.7396153733934743	1.7726875098013208	9.032913507744588	12.873942827263145	29.387088534869438	4.4531666653494595	2.062976288958701	14.02516945244584	0.6868436157232966	3.0	12.0	14.0	37.0	19.0	7.0	8.0	8.0	16.0	22.0	11.117191715409836	13.747665069278751	0.27952722985431966	0.25479870528829995	0.2486918700774277	0.21698219477995168	0.14273019363350123	0.32083590006882357	0.5032622049787647	0.49673779502123383	0.7548261341893192	1.490478665595088	5.656517637893163E-4	2.662196547436202E-4	5.217896505615734E-4	0.49082587681333917	-0.017138873985811962	-26100.00595453963	-1657.6121102623383	-360.951283186572
3610000	-30455.019865543367	-4360.3196843085525	-26094.700181234813	20.697786704908946	2003.2802954868719	217.6355949030867	1.4775332395110317	4.873811834979785	1.606712881616066	9.332437191972058	22.73273194173707	106.4613484536032	2.0089065763834903	9.75825962836186	13.721297463641722	0.5589014880276109	7.0	5.0	17.0	49.0	9.0	4.0	17.0	2.0	15.0	21.0	14.096669379192212	12.45723008470406	0.287319463702791	0.25920429159863817	0.24906587940654298	0.20441036529202672	0.10645688798512382	0.36868744992441654	0.5218914542036721	0.4781085457963265	0.7827675214744613	1.4345809690556264	5.565976479061839E-4	2.7500159511186016E-4	5.136923973539587E-4	0.5454593360268382	0.02140611370299319	-26094.700181234813	-1657.6121102623383	-358.7943769754303
3620000	-30460.42724024003	-4362.202406295799	-26098.22483394423	20.84244987580725	2003.1356323159737	217.9309355578065	0.9559388091100636	3.3500540370881136	1.5376300472744429	6.761452905903108	24.446072658551643	104.49150128964986	3.287654171502092	9.361622358441345	14.622534880649116	0.719460177515795	8.0	4.0	17.0	47.0	14.0	2.0	17.0	1.0	15.0	21.0	12.585985162824745	10.087053221888151	0.27767814220424264	0.26284018792464026	0.24408090113441663	0.21540076873669933	0.056234631014867004	0.3346719542641509	0.5129613072065098	0.4870386927934887	0.7693734929364056	1.4613761791509834	5.108882310273568E-4	2.1578246568171612E-4	4.6620176291017987E-4	0.4545251189634608	-0.04078572351362465	-26098.22483394423	-1657.6121102623383	-364.7115988099642
3630000	-30454.878175155856	-4370.335696048807	-26084.542479107047	20.336090381262043	2003.641991810519	218.0704929348796	0.9883740442577137	3.289872319045403	2.7600468775319795	10.511186854969955	27.84569066434982	8.70272408249545	4.407625471388888	10.884128931835336	15.692714703389255	0.45722141249656595	4.0	11.0	14.0	47.0	15.0	3.0	14.0	4.0	14.0	20.0	15.900489073393913	12.575364733328145	0.28126293020038073	0.25981580827143674	0.24654091902826125	0.21238034249992002	0.022595207634217022	0.3437392062137484	0.508745840127463	0.49125415987253546	0.763050854980286	1.4740248316389002	5.116542473325296E-4	2.0669392676432645E-4	5.000545002627984E-4	0.41014177557244685	0.05892998588678789	-26084.542479107047	-1657.6121102623383	-378.1141975075005
3640000	-30457.267874468896	-4373.320429491314	-26083.94744497758	21.360389694036613	2002.6176924977442	215.3472056457008	0.8408691189258498	0.36842119057425854	1.9073298846013194	6.796435545380283	20.844108344208067	5.091161925851841	2.1344920611977773	8.088138060408358	22.935753792896396	0.7969599254974212	3.0	3.0	23.0	50.0	15.0	3.0	12.0	4.0	12.0	21.0	13.10464001349284	12.916441695266299	0.28311433624571813	0.2588223701280223	0.2449578249088317	0.2131054687174266	0.009849111395188213	0.44805674130245	0.5215028425239894	0.47849715747600924	0.7821846558251561	1.435747011630952	5.454743606836126E-4	2.1058200329057624E-4	5.250171904668898E-4	0.407690531983482	0.06564272605923627	-26083.94744497758	-1657.6121102623383	-381.8205371672855
3650000	-30467.37515105337	-4380.878117897636	-26086.497033155734	21.216524687164114	2002.7615575046168	216.47544993449267	1.2797297805113412	1.765333045530528	2.600767977909763	9.037605397480029	43.68840692250097	7.232145385765202	6.4603536028999065	6.261752502749226	23.12771693736689	0.5988561157295937	7.0	7.0	14.0	54.0	11.0	10.0	7.0	5.0	10.0	21.0	14.912499299963983	14.642250779993027	0.2816755328015175	0.252373568695554	0.25304807990876166	0.21290281859416552	0.11238349256039083	0.31070153987170257	0.545497853174417	0.45450214682558165	0.8181739690497764	1.363749165254756	5.759225884179736E-4	2.506430679341182E-4	5.215911926194129E-4	0.4470498228886843	0.046707479577452346	-26086.497033155734	-1657.6121102623383	-386.6024360717272
3660000	-30466.879738236457	-4370.200783645328	-26096.67895459113	20.756944516118303	2003.2211376756627	210.09451972577625	1.4790789163015656	2.082877763549725	1.7458248388991866	7.480740571649953	20.79028444647131	5.886619019533877	6.994396479513072	11.995424932162766	20.365585056284374	0.8956157936123885	7.0	6.0	12.0	57.0	12.0	7.0	6.0	12.0	5.0	22.0	15.246718517171916	11.28273793304527	0.2774674695628239	0.260836070343453	0.24135480225320488	0.2203416578405169	0.053816365958020355	0.24173435672747853	0.5298303074196489	0.4701696925803498	0.7946747416543773	1.4107601696997039	5.433201416446049E-4	2.519435947626741E-4	5.199576778621035E-4	0.43807927928359336	-0.05630966729040662	-26096.67895459113	-1657.6121102623383	-379.8276338814068
3670000	-30457.929584361027	-4355.43390890343	-26102.495675457598	21.29700109050542	2002.6810811012756	213.52527416622374	0.36768318427368823	1.8776242701362629	1.2410312247901856	6.804369114467401	20.467482484182835	5.217158565914312	3.8951709438911357	10.64097525779143	14.759064357264645	0.6988419415974566	6.0	10.0	9.0	53.0	17.0	3.0	9.0	8.0	8.0	23.0	14.55628653638881	13.758894874930407	0.2820049680999262	0.2629228204325602	0.24233971360797296	0.21273249785953924	0.08182039553039895	0.31322598597993123	0.5215447064048243	0.47845529359517425	0.7822474460585973	1.4356213976312344	5.549404548496094E-4	2.0758199415157807E-4	5.398963502545405E-4	0.35213192962746465	0.05821621322783592	-26102.495675457598	-1657.6121102623383	-363.859863419109
3680000	-30466.568471213126	-4336.365015996338	-26130.20345521679	20.759196990746638	2003.2188852010343	210.86769278198838	0.8118615929431179	4.597151203653113	1.2882423428258136	6.867801490804373	24.4103665942197	3.4889202644788764	1.5104279269896714	4.189666423789937	22.21312076708606	0.4571683387298357	8.0	6.0	11.0	51.0	18.0	2.0	10.0	4.0	13.0	23.0	13.231669596910196	11.475730374727208	0.2832319361528197	0.2566503971995133	0.24799752020324942	0.21212014644441612	0.004030268994857484	0.28844044466719854	0.5042319978765787	0.4957680021234202	0.7562806940922471	1.487568768988217	5.426936474892984E-4	2.2188002023891876E-4	5.232385174756878E-4	0.3979420221632155	-0.0883644714138364	-26130.20345521679	-1657.6121102623383	-340.6555804297751
3690000	-30487.184705709566	-4371.814843773143	-26115.369861936422	20.821043871803457	2003.1570383199773	226.2657134113736	1.4496007688446584	2.7498280311411136	2.2754820323587053	10.07769213985203	20.061630922558425	4.847859883180945	1.5541043209225642	1.5431781158005524	13.363538301440776	0.3458227168425585	7.0	10.0	7.0	49.0	23.0	7.0	1.0	4.0	15.0	23.0	12.814143126748107	9.819428351709394	0.276052700194736	0.26347647090812676	0.24493091755979027	0.21553991133734557	0.022766740339155513	0.3039129486796664	0.5302398924772053	0.4697601075227935	0.7952890645710565	1.4095311957900216	5.005930286994645E-4	1.7648186124696107E-4	4.912242861944054E-4	0.3733387468262616	0.10346661990191623	-26115.369861936422	-1657.6121102623383	-380.3331679458829
3700000	-30473.4294498077	-4369.789764444102	-26103.639685363596	21.300465678663	2002.677616513118	223.56974064509802	1.2662171500051504	2.2200930346878747	1.0625721166421986	8.50375312138188	33.55940619830394	4.365603058072815	2.5115323806565435	3.6312629251861845	13.291797838890645	1.0527400921656773	7.0	16.0	5.0	48.0	16.0	7.0	1.0	8.0	15.0	23.0	13.934315065964118	12.522448776962802	0.28527652451939145	0.25960088754870897	0.23790327758245902	0.2172193103494391	0.04179515737791617	0.30423671270378005	0.5440332627210409	0.45596673727895765	0.815977278856959	1.3681437187726695	4.936882286829841E-4	1.5680657080297382E-4	4.892039383994676E-4	0.3425911420884505	0.01167201397962259	-26103.639685363596	-1657.6121102623383	-376.6304874646943
3710000	-30501.096687573627	-4383.198388795774	-26117.89829877785	21.04969769502731	2002.9283844967536	227.922605701288	2.74507403840078	2.949186089760355	5.104253270158416	8.534069569280744	32.92694248679253	4.413739785811586	0.9521570090626104	4.6533333276811435	20.565716151807603	0.5228996372586815	2.0	18.0	6.0	48.0	19.0	9.0	2.0	4.0	15.0	23.0	13.206010261864837	13.115273236639698	0.2759422426022812	0.2603706247301885	0.2481174817149943	0.21556965095253447	0.03747567455382785	0.3853071711450314	0.5297051821533142	0.47029481784668403	0.7944870704560587	1.4111356123212786	4.862371783352359E-4	1.848082289833672E-4	4.7820272518724467E-4	0.3946901425264759	-0.03997024626665438	-26117.89829877785	-1657.6121102623383	-388.8630113715712
3720000	-30490.729299595456	-4387.029830644629	-26103.69946895083	21.422589044232627	2002.5554931475483	233.190863144031	0.450980270375949	1.7810920404690311	3.0209633640996265	9.11658082035189	33.88305765694334	2.38316829757741	7.826420024905366	13.127690131653049	23.77195180944624	0.7982419512218996	2.0	22.0	1.0	54.0	16.0	8.0	2.0	3.0	14.0	24.0	13.837360129611508	12.473653123651614	0.2865561967008364	0.2549084958091552	0.24275930704571433	0.21577600044429263	0.0913563015597921	0.36073557032021675	0.5115901546498375	0.48840984535016096	0.7673169471169546	1.4654903690787073	4.538659270749833E-4	1.337842698406792E-4	4.47136311701437E-4	0.3055067747095383	0.03134471495918098	-26103.69946895083	-1657.6121102623383	-393.3274398558716
3730000	-30471.531811659694	-4362.486324383048	-26109.045487276646	20.884978789036168	2003.0931034027446	217.35598185305778	0.769799997871961	2.4185623827670146	6.357829848826924	8.270781470982318	21.98022764680529	1.30275454288217	4.079494608496215	8.22280219949424	17.445633958661723	0.6762450486408177	8.0	19.0	2.0	49.0	17.0	12.0	2.0	2.0	14.0	21.0	13.994026108265226	13.963949868118489	0.2930150548950876	0.2588591352331495	0.23772615317698398	0.2103996566947773	0.06139548866149675	0.2777295663077517	0.5481152646370454	0.45188473536295276	0.8220997368828723	1.3558955330503337	5.668609348712296E-4	2.9329947833248957E-4	5.212797897578719E-4	0.500816106592631	-0.00912818778191902	-26109.045487276646	-1657.6121102623383	-371.19936470351433
3740000	-30480.299186325898	-4384.118739213034	-26096.180447112863	20.771750172896578	2003.2063320188843	218.23512820501048	1.7888048116976254	2.27210782878921	7.595519406954887	9.521908856705476	28.783936941248758	4.398839780584585	3.1221923026326883	3.8712333266931362	12.697928589830576	0.8728425229230288	3.0	22.0	3.0	50.0	15.0	10.0	4.0	2.0	15.0	22.0	15.648971755223302	14.902528244124143	0.2801130010893586	0.2560526007355978	0.24803810416223637	0.21579629401280562	0.06277873204539978	0.26056221522814915	0.5243419471982923	0.4756580528017057	0.7864429338851056	1.4272281813972676	5.377762597513838E-4	1.9763680998646912E-4	5.079490225260167E-4	0.3703707484203439	0.00672859882760771	-26096.180447112863	-1657.6121102623383	-393.19435759983804
3750000	-30457.067290841973	-4374.66342188242	-26082.40386895955	21.31606200343967	2002.6620201883413	221.56846727766327	0.6494821296000196	2.041986228424078	2.8375423308990073	7.601948659585887	28.274815791600886	2.1014831407654486	4.840612305225031	15.719191346567888	15.71438280333897	1.0908175836361635	5.0	23.0	1.0	47.0	18.0	13.0	1.0	6.0	12.0	20.0	13.755098271020529	15.445473142461923	0.27428927098891653	0.2686018771880025	0.24666655976101154	0.21044229206206788	0.08172537715941551	0.2976406731028579	0.5232089116631272	0.47679108833687056	0.7847435318150775	1.4306278930951708	5.50917776386097E-4	2.7439583834614254E-4	4.970601106084496E-4	0.512923230400251	-0.006127728798815376	-26082.40386895955	-1657.6121102623383	-382.5716864153607
3760000	-30454.59347379407	-4371.474559851165	-26083.118913942904	21.101353762993952	2002.876728428787	221.6141437009498	2.514326591463273	3.04528801099794	7.547730227442334	10.328561536334234	28.867652647862148	0.6544045467702386	0.46882689621813556	3.910003188953604	11.348190986890778	1.2718466844741023	2.0	23.0	1.0	51.0	15.0	14.0	2.0	1.0	17.0	20.0	17.0212913716135	13.340489212101389	0.2788956023810177	0.2548495382139928	0.2469532221840332	0.21930163722095466	0.00907936678803205	0.36483095768028395	0.5297515460250413	0.47024845397495685	0.7945566100751987	1.4109964959456849	5.610034126521475E-4	2.43252557508872E-4	5.127968160579788E-4	0.43769982522682443	-0.0861025514282381	-26083.118913942904	-1657.6121102623383	-377.72196445598206
3770000	-30457.892957056894	-4356.74843706547	-26101.144519991423	21.15028829477348	2002.8277938970075	216.69452163327716	1.4286852502988805	1.8658701743574542	2.223385321094879	9.36878320086239	26.099547244450918	1.279507798971499	1.195836757833258	3.899177922234911	16.54718730989802	1.1701651737827856	11.0	15.0	2.0	49.0	17.0	13.0	1.0	3.0	13.0	22.0	12.248330918216745	10.347321325557612	0.27710981790816824	0.25596570646986383	0.24886876228023205	0.21805571334173426	0.058458191063565236	0.3454574983920589	0.5214422862880873	0.47855771371191036	0.7820938295540893	1.4359287126784344	5.226180979772823E-4	2.4090630520097288E-4	5.051707892340197E-4	0.4403514930466716	0.018171587647782053	-26101.144519991423	-1657.6121102623383	-367.0942830993081
3780000	-30496.670341449902	-4384.667056896952	-26112.00328455295	21.095337067701706	2002.8827451240793	223.4350618791959	0.4221634342712207	1.653060818611589	2.7786446273200838	7.0639064420995945	22.462243081621978	1.646484904571434	6.135233190043474	9.297639790102794	16.265252189401334	1.2704121980084222	7.0	15.0	3.0	50.0	20.0	7.0	7.0	4.0	10.0	23.0	14.437131910780636	13.741439504431066	0.2848884567259068	0.2596871906901671	0.24746812600148607	0.20795622658243834	0.03211237860651988	0.40835362444437673	0.5250060092062018	0.4749939907937958	0.7874389382608235	1.4252356407342812	5.027477644176539E-4	1.895698991131104E-4	4.897151193105667E-4	0.36980613985604066	-0.012954853145169766	-26112.00328455295	-1657.6121102623383	-393.7163642898936
3790000	-30459.6525477615	-4363.316456795768	-26096.33609096573	20.748245065055038	2003.229837126726	222.59034099218337	0.9198676371059893	2.700419838253837	2.4238946781175703	8.130406666023136	20.947983425764786	2.3413634880141156	1.8640626887756107	4.728384562296254	19.139524187883122	0.978627038740952	7.0	12.0	6.0	52.0	17.0	7.0	8.0	6.0	9.0	22.0	12.318945414372122	12.652470571917052	0.274842096689007	0.25881611692066997	0.24567730241553049	0.2206644839747908	0.04856785459182413	0.4401600289024816	0.5167889762272447	0.48321102377275255	0.7751144855666777	1.449891127939765	5.263117677578261E-4	1.858682264579203E-4	4.924202554284167E-4	0.364033959631352	-0.005511102860947797	-26096.33609096573	-1657.6121102623383	-373.24948968224226
3800000	-30477.660568761992	-4366.268056586824	-26111.392512175167	21.266683023698857	2002.7113991680822	219.93167275008614	0.7690156840093743	1.9541994370151667	5.738873672142599	7.343134997626375	35.71884875653633	1.1780148454048758	1.194763871606482	5.993418934766164	13.570432590636427	0.4443523949584581	7.0	19.0	1.0	51.0	16.0	4.0	10.0	5.0	10.0	23.0	15.425952450481196	11.671167939122839	0.2783295906897153	0.2559196251010274	0.24469857571766784	0.22105220849158766	0.031091991532306414	0.23626597786893003	0.49240789884608105	0.5075921011539168	0.7385461237764833	1.5230473806853306	5.063297948413819E-4	1.893466959575122E-4	4.859196378307189E-4	0.3588589639787029	0.00789293276718747	-26111.392512175167	-1657.6121102623383	-374.31417538597645
3810000	-30457.252341892592	-4377.292833295416	-26079.959508597174	21.080115727881033	2002.8979664638998	225.4556264795857	1.057496166339023	2.1791917573558717	2.83303324691453	8.487273700909766	26.167727346714894	5.591162131885201	1.8372192151792657	5.488990098570945	15.78859082504421	0.9558521846814249	8.0	9.0	7.0	52.0	16.0	3.0	11.0	3.0	14.0	23.0	13.718994297762656	14.77686837175979	0.28487741011534234	0.2541066090441402	0.2400854675985662	0.22093051324194946	0.02412870626820098	0.35854908204550723	0.5188456696403868	0.4811543303596113	0.7781992511677825	1.4437199493326975	5.342322852765661E-4	2.722927509458136E-4	4.922537483560084E-4	0.515691303207248	-0.011991444937422284	-26079.959508597174	-1657.6121102623383	-387.0045976215934
3820000	-30484.606263682035	-4366.044282247131	-26118.561981434905	20.353721872712484	2003.6243603190685	219.56070725568475	0.6034353752033225	0.8761384651469326	3.0353247476928855	7.613748792255779	28.635704135544362	31.716251907515346	1.8792752895511804	2.469878409127457	14.532765445992371	1.173210012747025	8.0	12.0	8.0	49.0	11.0	5.0	16.0	1.0	15.0	21.0	13.361996681396505	12.652869509302292	0.2821506623690562	0.26169980061514875	0.23921871393265154	0.21693082308314154	0.0479931860794562	0.3235089398480404	0.5448430260928715	0.45515697390712667	0.817191815830966	1.3657139962067777	5.406383169330257E-4	2.5357451913514737E-4	4.781766581264034E-4	0.4322836652761276	-0.053237416922470956	-26118.561981434905	-1657.6121102623383	-373.51099475376475
3830000	-30480.10566388226	-4383.969400284524	-26096.136263597735	20.86311169099508	2003.1149705007858	229.32265907182156	2.68962891649213	2.3751268025069536	7.226235248351613	12.190092057851553	51.99968335934437	37.334034961775366	1.9364123357030727	7.998332374080368	14.7633607832827	1.3670319246592466	9.0	19.0	5.0	44.0	12.0	2.0	16.0	2.0	14.0	23.0	14.310562719292705	12.66173504491292	0.27842138720841303	0.2605808233405345	0.248567229100407	0.2124305603506436	0.08842312867480162	0.23526090527503332	0.49314279695531393	0.5068572030446835	0.7396483728492876	1.5208422938886805	5.191158992665822E-4	2.506788705861125E-4	4.8744934183777894E-4	0.48615381179716366	-0.07703328181139739	-26096.136263597735	-1657.6121102623383	-387.04200100330286
3840000	-30463.9927989063	-4374.600499113241	-26089.39229979306	20.885955331453125	2003.0921268603279	218.1387824060336	2.335726428055537	1.8236300543869073	7.863637999354028	8.847021860020952	17.866089851027922	50.22918035994072	2.6468066570931854	4.467378073893262	16.82092447168865	1.1572112198163118	11.0	16.0	1.0	49.0	10.0	4.0	16.0	3.0	16.0	20.0	13.512568620963643	12.362389276254168	0.2810580939728775	0.25389198210168873	0.24836185815706024	0.21668806576837146	0.023167255253607206	0.28025011704758435	0.5002944323305105	0.49970556766948687	0.7503748713424916	1.49938356846516	5.609295489653694E-4	2.6715374777525156E-4	5.172030143030561E-4	0.503293547163771	0.10178625462410779	-26089.39229979306	-1657.6121102623383	-379.59817519396694
3850000	-30491.18852447645	-4376.561950470906	-26114.626574005542	20.650389146998595	2003.3276930447823	219.33837004734468	2.5247591340835376	1.628464843520432	4.186236588041069	9.516394049191316	28.06784092353736	37.90111044310166	3.294355940662461	6.886801166494189	12.657001595247852	0.9677674440127838	13.0	14.0	3.0	47.0	10.0	2.0	10.0	10.0	15.0	22.0	12.604291657178308	14.04060655702931	0.28413629912389526	0.254494833632695	0.2442088284164666	0.21716003882694113	0.01142698801208298	0.3250121185368735	0.5167507384330988	0.48324926156689896	0.7750571339792754	1.4500058617429221	5.182524819555334E-4	2.2078698382457817E-4	4.751066081564142E-4	0.45282760848538406	-0.05142243785735455	-26114.626574005542	-1657.6121102623383	-384.14895293565286
3860000	-30490.21102132096	-4367.9030351661	-26122.307986154858	20.91805816261317	2003.0600240291678	217.36213676756694	3.2776690203169463	1.230631555176707	5.376748087626494	8.602999286432372	13.843334095924302	25.240022484251064	47.4129508952993	4.319117711415521	15.584817298601783	0.744961111054174	14.0	15.0	1.0	48.0	7.0	4.0	4.0	15.0	16.0	22.0	16.027548684784975	9.962176429210563	0.2808019953369049	0.2600041996131132	0.24696419917116622	0.2122296058788136	0.04488134463460618	0.24940183887910555	0.4997455973328359	0.5002544026671624	0.7495516921021192	1.501030366560989	5.621173607473577E-4	2.44255384794324E-4	5.107531945478107E-4	0.43694614846318536	-7.91674577431566E-4	-26122.307986154858	-1657.6121102623383	-372.4836884290914
3870000	-30499.250159970255	-4381.400153206796	-26117.85000676346	20.590795705357248	2003.3872864864236	222.37791183448243	7.488714495983166	1.6861115580407866	4.60605343548499	7.181889765453007	27.089902302269312	87.93451227695832	37.18933141284423	5.37252671718332	11.67685323841366	1.1529908653557437	11.0	17.0	1.0	48.0	3.0	3.0	9.0	16.0	15.0	23.0	15.037787456860897	10.229369407009356	0.27956848534548306	0.26380701430562015	0.2475509561801846	0.20907354416871007	0.023932729275193076	0.40592425376502717	0.5030060353115827	0.49699396468841583	0.7544419138809737	1.4912473114028648	5.519801938177552E-4	2.4186869194715198E-4	5.041788454463328E-4	0.398030700251186	0.004773979317586026	-26117.85000676346	-1657.6121102623383	-383.60636119568954
3880000	-30481.068670620378	-4387.04531497634	-26094.023355644036	20.647244728603496	2003.3308374631774	219.17455538210123	2.8267549379407186	1.62546680804789	2.6482554608769115	6.218881244501731	15.06528202943523	29.911080532565986	32.73875849686756	7.822677556076288	17.648778482572755	0.9544194823945579	11.0	12.0	7.0	43.0	7.0	6.0	7.0	15.0	18.0	20.0	14.092780286097247	13.05316634318653	0.28490697766200024	0.25362568475162145	0.24567211960348376	0.21579521798289242	0.012052892185009375	0.28199901355901164	0.5032163122552867	0.4967836877447117	0.754757301229666	1.4906163682743192	6.091114622957096E-4	3.9733890450584296E-4	5.083899773983352E-4	0.5849256849501819	-0.04360305471835759	-26094.023355644036	-1657.6121102623383	-394.576456550171
3890000	-30491.60798845767	-4382.642248797687	-26108.96573965998	20.634934508327852	2003.343147683453	218.9072710751699	2.5614237932992285	1.2072648133613952	2.6431457923827	7.415505452513682	28.4578401049731	51.261434821301556	18.66009316984084	2.6329747827500367	11.086006812780926	0.7640650103257751	18.0	4.0	7.0	48.0	4.0	3.0	11.0	13.0	17.0	21.0	13.607384239007098	12.698219992678549	0.27939021356017835	0.25648744216445873	0.24976176642645131	0.21436057784890947	0.044995136789350666	0.2483871284412306	0.5290067151293357	0.4709932848706626	0.7934394631484711	1.4132313864063113	5.961697020883333E-4	3.586512604698295E-4	5.24192129277644E-4	0.5576359661806272	0.03426720579927364	-26108.96573965998	-1657.6121102623383	-388.2908786224264
3900000	-30483.557700781825	-4384.4973263033025	-26099.060374478522	20.955153738751992	2003.022928453029	222.251044049165	2.736153939791318	0.9029017622373211	1.4165352403641411	6.499410114358327	20.39600185387575	14.090820173093414	21.951473123686466	5.669810498049112	17.70263868097771	0.9984178809583717	16.0	4.0	5.0	48.0	7.0	1.0	14.0	14.0	15.0	22.0	12.360328995990631	14.440957158077552	0.2813897961304286	0.25405990827422015	0.2463627246682986	0.21818757092705057	0.009796471789992621	0.38476796621362364	0.520960884215232	0.4790391157847664	0.7813717907002886	1.437373175987562	4.914886852037024E-4	2.173406522510178E-4	4.855744882433174E-4	0.4376301653406364	0.0019111193470263354	-26099.060374478522	-1657.6121102623383	-391.7207635519925
3910000	-30482.14519154353	-4392.80084588785	-26089.344345655678	20.83637267949641	2003.1417095122845	226.20792472767647	2.359367149929062	1.5485497437064855	3.138928683304678	7.540637674482045	31.45731700338543	49.63807609578422	40.894016629033395	4.944654633521143	15.448257940313942	0.8258827885353974	23.0	3.0	2.0	48.0	5.0	1.0	12.0	16.0	16.0	20.0	14.958322608147556	12.67436296974243	0.2855191481615801	0.2601549604955717	0.24533029649224894	0.20899559485059724	0.04692995370843833	0.33390967946416605	0.5410504175082037	0.45894958249179457	0.8115034091750781	1.3770938473859267	5.697186418243632E-4	2.3750945396289799E-4	5.212329844910808E-4	0.4688491865646362	0.05473065248093406	-26089.344345655678	-1657.6121102623383	-396.96830688782944
3920000	-30478.400244649907	-4385.502746567362	-26092.897498082544	21.10712719296496	2002.870954998816	218.773755305314	2.121505094241273	2.7050071783934477	4.21233881273266	7.802255360141246	21.213700801247377	27.425117419826258	20.082834360591615	4.2874294932364085	13.618360513954533	0.8679062476965864	21.0	6.0	7.0	40.0	1.0	4.0	16.0	15.0	17.0	19.0	13.297079709641897	13.988618466437115	0.2842423583846097	0.25916549225688923	0.24268700888122113	0.21390514047727788	0.04841173188440089	0.48438802749708876	0.5114033252592369	0.4885966747407613	0.7670367279682389	1.4660509570258837	5.636898123814157E-4	2.764990422483054E-4	5.293035161461645E-4	0.5241908599408943	5.956683138624448E-4	-26092.897498082544	-1657.6121102623383	-392.77239260887166
3930000	-30487.465896523998	-4388.924601562805	-26098.541294961193	20.889737040371962	2003.088345151409	217.70493882823297	1.5825862907498436	2.3285098721187047	3.1724594617882724	13.966246741287843	4.310859851785984	7.98009928023623	19.054149460403043	6.063671588737314	12.131989129928131	0.7136284313062309	25.0	3.0	1.0	35.0	4.0	7.0	15.0	19.0	18.0	19.0	15.668718250088261	14.41449046096144	0.27642719165087126	0.2631681657283079	0.24103830520312497	0.21936633741769376	0.04063849021836246	0.30309093387856184	0.5388437045298827	0.4611562954701156	0.8081936342501725	1.3837151648057915	5.102701201097856E-4	1.937883322609347E-4	4.975727752717814E-4	0.4092625157643939	0.08022953253322355	-26098.541294961193	-1657.6121102623383	-398.03842997666044
3940000	-30482.71368275954	-4378.4195072811945	-26104.294175478346	20.972060783912767	2003.006021407868	215.99488876874887	1.2447696615402262	6.565944650426507	10.10145241861353	14.146702404690476	2.008290404996228	3.9686583123603745	16.711843700126785	5.0587199485012135	12.837979951650018	0.8814483593209625	28.0	5.0	11.0	26.0	2.0	4.0	17.0	18.0	14.0	21.0	13.622089822915148	10.555162825677437	0.2794211586313111	0.25643396870694146	0.24750728878006564	0.21663758388167972	0.059857048907289004	0.2587691712147507	0.5595499200010221	0.4404500799989761	0.8392501936801235	1.3215854603333763	5.506306431778148E-4	1.9242224543705497E-4	5.474069350314348E-4	0.38768212059098506	-0.011324862123326658	-26104.294175478346	-1657.6121102623383	-385.1378050125099
3950000	-30502.44998957628	-4396.0188154660955	-26106.431174110185	20.680003166073682	2003.2980790257072	220.7695991022657	4.1417488606848005	8.881934540255795	22.78394329570945	3.9622104944468335	4.723254955756608	17.39751449796974	17.43036491931479	10.736846017046336	17.554747274177416	0.9652276468349666	27.0	6.0	11.0	26.0	5.0	1.0	21.0	20.0	8.0	21.0	11.643110537105995	10.383732550767228	0.2789287073430919	0.2538536291614135	0.24467149172221844	0.22254617177327404	0.04821345491189266	0.3904145950962362	0.491547487448613	0.5084525125513853	0.7372556215243011	1.52562907437648	4.989250924380512E-4	1.8600855127713542E-4	5.000342461582719E-4	0.4065496945006783	0.008682733581135443	-26106.431174110185	-1657.6121102623383	-401.60487987665124
3960000	-30498.598615629773	-4393.235212542742	-26105.36340308703	20.629257316814208	2003.3488248749668	222.16029198324114	2.3278778900233665	10.814650620572385	17.045756088745208	5.747158605784772	4.310641858005745	8.392496842648303	25.54439984071292	7.497525939619672	17.87978661215499	0.8480536179949877	25.0	5.0	14.0	18.0	8.0	8.0	17.0	16.0	17.0	18.0	13.261969252476813	10.657486977786355	0.2846803907166649	0.25346418547626254	0.2506058048304192	0.21124961897665118	0.04125529003833026	0.30931488168533267	0.5104287384308082	0.48957126156918995	0.7655749778092621	1.4689752379847765	4.890511630306571E-4	2.015601252539122E-4	4.987950620888654E-4	0.44472575696754774	-0.002503455464176149	-26105.36340308703	-1657.6121102623383	-398.40071999146494
3970000	-30476.39751463756	-4364.36482128098	-26112.03269335658	20.666174376056865	2003.311907815724	220.72462328197534	2.02702228436063	8.018449885819615	14.219576873680863	4.446183661756728	14.749105910738116	9.929994833868678	26.737500623347636	2.5909185292454042	12.840919350396597	0.5944574918921373	28.0	1.0	13.0	16.0	2.0	16.0	19.0	12.0	17.0	22.0	15.58369249743143	9.769862437124663	0.28175687366485186	0.2629562517056501	0.23946604444873007	0.21582083018076573	0.005174913827197599	0.3389155398773946	0.49996074465364715	0.500039255346351	0.7498743843663953	1.5003848097001191	4.871113009884571E-4	1.854142365199273E-4	5.082828921715112E-4	0.3870547409083561	-0.13584389167724156	-26112.03269335658	-1657.6121102623383	-367.5351920579558
3980000	-30463.450642308522	-4366.779909916684	-26096.670732391838	20.622638752046285	2003.3554434397347	223.24041485532453	2.2058378752992	9.180752728284807	29.62254607536517	2.6653732483709542	8.83306018011151	7.199895186490474	29.938139973573467	2.891643494367854	11.01842139671831	0.6759151317850978	27.0	5.0	10.0	17.0	2.0	14.0	20.0	12.0	17.0	22.0	12.837975585427726	11.818527321901213	0.27405872195064973	0.258729006322489	0.24586782600493542	0.22134444572192366	0.07536411067063599	0.2805862817243598	0.4976941573542465	0.5023058426457514	0.7464748059516375	1.5071857820588275	4.7589077288734166E-4	1.746761233163394E-4	4.772931751423974E-4	0.39763460697012193	0.008214595800593381	-26096.670732391838	-1657.6121102623383	-368.31351499497515
3990000	-30478.91037908913	-4379.427885598047	-26099.482493491083	20.88440280483109	2003.0936793869498	222.28789238649634	1.9824889199275566	8.364779175159828	26.406421016841932	4.533022416045359	6.133278708445653	8.628650573422119	32.88720593221755	9.142430722410053	13.694547828528792	0.5485233601108521	27.0	6.0	8.0	17.0	7.0	10.0	20.0	13.0	18.0	20.0	14.441892921341374	12.431140754835466	0.27961749097051775	0.259644865255642	0.24635478635975822	0.21438285741407978	0.05251647283231773	0.30150311839949845	0.5180696001007277	0.48193039989927006	0.7770352504447247	1.4460485724080367	4.884366102949234E-4	1.823889765942966E-4	4.851967196396662E-4	0.39479763632296805	0.04163712352278058	-26099.482493491083	-1657.6121102623383	-383.02069512706544
4000000	-30492.76944290042	-4384.445234957597	-26108.324207942824	20.873342015809538	2003.1047401759713	219.51410286161382	3.2556750843563695	9.79586514921313	15.01156684550431	2.4475841699766927	1.8971172925622064	6.8248596621951005	24.098828786648824	4.814231413679631	10.809173633830442	1.0587711619690763	29.0	3.0	11.0	11.0	4.0	17.0	18.0	13.0	21.0	19.0	14.916611815365084	13.18421518508406	0.27927301798540527	0.26085046051217275	0.24234831817167832	0.21752820333074135	0.10327380185924712	0.38707708828481163	0.5458607744580039	0.45413922554199443	0.8187183025339815	1.3626602075875545	5.157870405613595E-4	1.6169610157183047E-4	5.096608858461699E-4	0.3049097385460188	-0.05388898288935892	-26108.324207942824	-1657.6121102623383	-390.9548590788318
4010000	-30456.613653683882	-4360.081609412693	-26096.53204427119	20.47407386455034	2003.5040083272306	208.7603010806325	1.424340406494752	7.443627572981795	17.617640037989837	2.7980522869757354	8.93967202714856	6.9352555263136235	22.140642845402102	7.762330217038706	13.047708182975985	0.8331182100690788	28.0	2.0	14.0	14.0	1.0	18.0	18.0	12.0	18.0	21.0	13.599085645102932	10.006799175794804	0.2808282232849044	0.259092457277518	0.24677039642322085	0.21330892301435447	0.03137207246091526	0.20895037284527385	0.5277011744892985	0.4722988255106998	0.7914813264463759	1.417148705544388	5.72156378113409E-4	2.3226629761030634E-4	5.454777634139637E-4	0.3909052964100607	0.06514166745397024	-26096.53204427119	-1657.6121102623383	-365.3558969725756
4020000	-30460.820957725336	-4372.495201009448	-26088.325756715887	20.98557102222258	2002.9925111695584	220.90161670487302	1.6684796602826488	7.595432153536877	14.103166563023139	2.4166766211116597	10.689345992030502	6.384674167314203	26.39985307961384	5.808288275832919	11.070028335848383	0.8613396804352971	28.0	1.0	14.0	15.0	3.0	15.0	14.0	13.0	21.0	22.0	14.025553854581911	12.70649542275335	0.2762070348279645	0.25761053155300645	0.24911635535034227	0.2170660782686846	0.03350340918972557	0.37739626556911743	0.5464797023380822	0.45352029766191637	0.8196466117422624	1.3608030934117368	5.134191077571074E-4	2.1788573242221315E-4	4.951694904198153E-4	0.39658942474247	0.04800006964345363	-26088.325756715887	-1657.6121102623383	-376.28303402174134
4030000	-30474.4628407965	-4388.0625350831815	-26086.400305713316	20.939438737236006	2003.0386434545449	223.64803728745053	1.5412159188614976	10.608981223901187	22.70171730800116	3.234871170421591	7.649141350493804	6.2516005420364404	32.993695948830826	6.882960412679898	11.752806744042095	1.0323869873644809	29.0	6.0	9.0	12.0	6.0	14.0	18.0	8.0	23.0	21.0	12.228356327239634	10.324071847396343	0.279829275397049	0.25405214708178675	0.2508824407285264	0.21523613679263562	0.003785232340096818	0.2959150474454364	0.5200424136196663	0.47995758638033226	0.7799942074004526	1.4401290782792506	4.948982098678309E-4	1.7161417622650957E-4	5.13705774927345E-4	0.3439291367906479	0.11384338748589087	-26086.400305713316	-1657.6121102623383	-390.0442418167353
4040000	-30471.351107632236	-4374.441420438406	-26096.90968719383	20.882585400293294	2003.0954967914877	226.78157518858148	1.963621292639093	2.8165637815133415	12.96764683409638	2.674556202982493	3.6272022100197625	10.526500701851294	42.175002954445176	2.7995470929072486	14.918524661456162	0.7061325375477198	28.0	1.0	15.0	8.0	5.0	24.0	13.0	9.0	21.0	22.0	12.518777874108794	11.87543578731324	0.27318078847383165	0.266552097079525	0.24512576646553727	0.2151413479811039	0.06196023447559413	0.28169111174621136	0.5352933904512548	0.46470660954874393	0.8028686370129138	1.394368003070557	4.4882732451112625E-4	1.6057799340800098E-4	4.525444818093289E-4	0.3679023624253909	-0.029502144465482244	-26096.90968719383	-1657.6121102623383	-377.99769853202173
4050000	-30472.92733679078	-4386.186184470711	-26086.74115232007	21.496581174260854	2002.48150101752	224.60005090661645	2.6184470356866094	9.611116308334513	16.21517713054553	3.2034538131886094	3.4879454472250733	11.104228097637586	36.80481296967003	19.953599516279116	16.36573876218575	1.31010842603389	29.0	1.0	12.0	3.0	13.0	23.0	8.0	8.0	27.0	22.0	15.061535573064562	15.130472247903581	0.28468803787979063	0.2576256239284899	0.2410326001107802	0.2166537380809371	0.08076196834760843	0.24071918716988067	0.5341284649780592	0.46587153502193995	0.8011214042923721	1.397863401613228	5.05982769872497E-4	2.517572151809511E-4	4.825995544380231E-4	0.5146525623093273	-0.04136330050661658	-26086.74115232007	-1657.6121102623383	-390.06979766693473
4060000	-30487.292985920743	-4381.2530255691745	-26106.03996035157	21.052057411217238	2002.9260247805637	218.0202517569896	1.6486130680869953	5.363898091304166	13.848561419035695	1.700456132278663	4.603351199570331	8.245049368016918	26.774910459205614	35.64997263538135	10.04311354035331	1.3369408077437566	29.0	5.0	9.0	8.0	10.0	21.0	8.0	6.0	28.0	22.0	14.861445422220857	14.260310501727226	0.277402853747998	0.2684025363621647	0.24224343715025917	0.21195117273957603	0.05014729750964242	0.3767119768938087	0.5335176267321242	0.46648237326787456	0.8002052284555365	1.3996962425663835	5.045612926250091E-4	2.1690517987398779E-4	5.036441205555816E-4	0.4203569236022161	0.019230565105901206	-26106.03996035157	-1657.6121102623383	-386.7477225174899
4070000	-30485.77212425925	-4388.317622590381	-26097.454501668868	21.452095949665704	2002.5259862421153	223.50994755933687	2.6176891267132	6.79039084884077	16.548536701881	1.5036671883450579	3.3970490362269183	8.194281590989604	32.27931214747288	8.593875363304916	12.755563228431827	1.8781310667870783	29.0	4.0	10.0	3.0	11.0	22.0	13.0	4.0	26.0	24.0	19.51768975429627	15.311061508688331	0.2803321498187891	0.2638189970304468	0.24230406349207598	0.21354478965868587	0.02063904560515048	0.3293165518456743	0.500777687744813	0.4992223122551859	0.751099689961087	1.4979335441419288	5.000754931402208E-4	2.5728775087115034E-4	4.93322388385836E-4	0.5104822545035819	0.06545363283409249	-26097.454501668868	-1657.6121102623383	-393.1512235375311
4080000	-30488.0957207896	-4399.108524980707	-26088.98719580889	21.385837076793507	2002.5922451149875	229.0278106888957	2.0722838118593945	7.910101761257833	13.449131560612525	4.072851511783122	2.4791328076825145	7.5337965355467835	35.49445883016108	8.146054388381161	12.172638510224141	1.3721488870887322	27.0	7.0	9.0	2.0	13.0	19.0	13.0	13.0	23.0	20.0	14.180337188662397	12.631491117424977	0.28115150341293405	0.25644146250575284	0.2451785302244412	0.2172285038568697	0.06211847892986088	0.25721176167773396	0.5239002979808018	0.4760997020191976	0.7857805190083116	1.4285533649104736	5.244281523302466E-4	2.6111616331643675E-4	4.891006849522513E-4	0.4946403912192432	0.011039255641520095	-26088.98719580889	-1657.6121102623383	-404.6112987984376
4090000	-30489.201885521878	-4388.35446408032	-26100.84742144156	21.5492313170087	2002.4288508747723	222.45648196532045	2.315993933001037	3.312799571029675	18.46780223245185	1.2130330443337451	2.9455309709533584	10.747552225977602	33.38406162121934	29.517386127301997	14.434685365367312	1.3941433895257171	27.0	2.0	14.0	5.0	10.0	18.0	11.0	11.0	25.0	23.0	14.121199637071731	13.152938413583021	0.28127125037845724	0.2636065785084527	0.2390016427019807	0.21612052841110718	0.12413510305982109	0.2805376871809209	0.545315160733898	0.45468483926610187	0.8178999547740005	1.364297340142373	5.414735332073553E-4	2.5842462556534E-4	5.124377164769982E-4	0.4884200189909343	0.06656764252582975	-26100.84742144156	-1657.6121102623383	-391.49323148752313
4100000	-30487.12098360776	-4383.7502775847615	-26103.370706023	21.153204987089623	2002.8248772046913	212.77350891222815	1.2510855508871048	2.6479890570233	12.162539110183378	11.967667157522264	4.383571303809059	6.72170857281314	26.232970439178864	13.147049805610331	9.001853527954827	1.5901032453826827	25.0	2.0	16.0	2.0	13.0	18.0	20.0	2.0	30.0	18.0	14.221317930640057	12.931470495496377	0.2798779522346532	0.2636806867213741	0.24413152424775808	0.2123098367962124	0.006261093090552823	0.2633421796151019	0.5397878825633996	0.4602121174366004	0.8096097752756168	1.380882126471316	5.648709988623826E-4	2.565972071668198E-4	5.143057253428011E-4	0.45611248119638514	-0.030345657747620724	-26103.370706023	-1657.6121102623383	-391.17877442678076
4110000	-30484.037549042827	-4376.9534563389825	-26107.084092703844	20.621572703496355	2003.3565094882845	211.78703025860156	2.0433614241694555	4.11608289566381	9.682360555121425	2.497601649523737	5.954103610386146	9.892839408328369	33.51602371822031	17.790304746282473	9.127173543793706	0.6587687991447586	25.0	2.0	17.0	7.0	9.0	17.0	15.0	8.0	32.0	14.0	13.653013472935791	12.303332644327837	0.279479443929662	0.25956444720746774	0.24545685712893314	0.21549925173393494	0.005336215884228514	0.3483279097962642	0.5344939240114402	0.4655060759885596	0.8016695440625407	1.3967668293413735	5.488032216899804E-4	2.2535551272415475E-4	5.234454805544643E-4	0.4023421693458298	0.025446613032187253	-26107.084092703844	-1657.6121102623383	-385.21536444948777
4120000	-30520.253968529323	-4397.849677495039	-26122.404291034283	20.585987354602832	2003.392094837178	227.39185424820607	2.023080285578423	4.015069241224406	15.137709231953492	3.8452120489030395	2.903422913257609	8.12493128519199	24.53859671458382	4.840245123895215	7.277526115715556	1.0355905310508613	26.0	1.0	17.0	2.0	12.0	17.0	21.0	4.0	30.0	16.0	12.012462499290791	10.871690445756824	0.27509757840028554	0.2567455083989191	0.2530041290019798	0.21515278419881348	0.019137548197141894	0.4338490949268875	0.5429447605293022	0.45705523947069765	0.814344670857951	1.3714098066574711	4.891956944011268E-4	1.394642921751252E-4	4.7535025132730145E-4	0.2872679438464193	-0.05278622745587255	-26122.404291034283	-1657.6121102623383	-407.17440755976435
4130000	-30509.013859089657	-4394.590750501575	-26114.423108588082	20.715480446996136	2003.262601744785	223.8344642771654	1.4730132285268382	3.259091025339687	16.65968221556751	1.760228689278829	5.866058368171532	8.435715305711437	35.63056849056329	22.477368865688298	6.442354961090355	1.0702845107731054	27.0	1.0	16.0	2.0	10.0	20.0	15.0	4.0	32.0	19.0	11.461560174838551	12.199533874812003	0.28559882682724347	0.2543211764310241	0.24612202248025128	0.21395797426147903	0.028444187990876637	0.3692581046936614	0.5181709052809288	0.48182909471907087	0.7771871946932457	1.4457446027658742	5.042256473214805E-4	1.3881336289879294E-4	5.061598681857245E-4	0.2918181334675694	0.06000553056902498	-26114.423108588082	-1657.6121102623383	-399.78963295085816
4140000	-30504.65117125245	-4401.448289801285	-26103.202881451165	21.246667530845386	2002.7314146609356	230.8315400847297	2.251527427864346	3.413645572036248	8.55497531839762	3.624970673656839	3.2609254660092275	9.481829031264942	38.71903644093748	33.16052381707464	11.853725098447269	1.5319558345548945	24.0	1.0	20.0	2.0	11.0	16.0	12.0	7.0	33.0	20.0	11.195934753151313	13.813525722201419	0.29028132179163196	0.25459091704095255	0.24593290864069117	0.20919485252672215	0.04523141560249536	0.3677631959679893	0.5130950079336897	0.48690499206630977	0.7695740261813763	1.460975005567189	5.138462843836945E-4	1.6209524583211084E-4	4.970313462936769E-4	0.3328907061297235	-0.028296981446889278	-26103.202881451165	-1657.6121102623383	-408.6786994922983
4150000	-30477.843415514035	-4377.9981169135435	-26099.845298600492	21.041395719387772	2002.9366864723931	223.4221270244534	1.9238986585894855	3.0890408167837493	7.44514368667267	2.5157784601731183	1.6841796819784594	5.784096838003333	25.340073454946065	46.430401149889065	12.010512052554734	1.0416399559972433	25.0	3.0	23.0	1.0	6.0	18.0	9.0	8.0	30.0	23.0	17.289435581208878	13.000293701595647	0.2792082223041813	0.2575790169689455	0.24796583256337035	0.21524692816350072	0.005714661981329615	0.28074197901255893	0.5178331129264979	0.4821668870735012	0.7766805512486729	1.4467581602256163	4.960549914818288E-4	1.7284122822814143E-4	4.651841453676635E-4	0.36261071286903784	-0.041881544948853565	-26099.845298600492	-1657.6121102623383	-385.53619308837
4160000	-30481.92760349722	-4380.51210465592	-26101.4154988413	20.899050800905695	2003.0790313908751	221.51665129070747	1.636976381044382	3.3002650510664475	15.861312131738535	1.6972904808624247	2.3490597822578767	6.882003345519936	21.361203086908745	26.20471857708868	10.207269484613706	0.6972902474991858	26.0	3.0	19.0	1.0	6.0	20.0	13.0	3.0	32.0	23.0	14.416648717845838	12.261946555596607	0.2814224724829113	0.26221249040210803	0.24565645476720308	0.21070858234777545	0.06326305980625709	0.2819189569455522	0.5550500002679166	0.44494999973208244	0.8325009147104351	1.3350876226941015	5.366001756820164E-4	1.9498413075315016E-4	5.005187711625309E-4	0.35578956671086	-0.01797833310235486	-26101.4154988413	-1657.6121102623383	-387.66123635596114
4170000	-30490.779951452085	-4392.316056299157	-26098.463895152927	21.00162215008861	2002.9764600416922	224.87754191384758	2.692261340488167	7.1604603895057	9.464968654004716	5.5366724325652035	3.9135230207269767	7.31446366729673	34.23778461194491	6.755422161894141	7.8385988731437335	0.7312607252076742	24.0	2.0	24.0	1.0	14.0	11.0	18.0	2.0	28.0	22.0	12.639120374632173	13.5115551823078	0.28197464378669557	0.25393207919924676	0.24774804272361264	0.21634523429044292	0.015539337943393274	0.29351129250789076	0.5136445739082176	0.4863554260917816	0.770398301789461	1.4593260141504272	4.930388587740439E-4	1.4685961943838708E-4	4.82622239430474E-4	0.3061636437024778	-0.008474598119678232	-26098.463895152927	-1657.6121102623383	-400.56644272968356
4180000	-30492.255804989927	-4385.828810205534	-26106.426994784393	20.958364709920804	2003.0197174818602	224.5547424145755	2.4447838414229137	7.613390791110514	13.23857634982379	0.8744586440764978	1.7513297406737083	7.986171564845467	18.546118648109477	19.285090317440716	12.384957321552124	0.660027278351485	24.0	4.0	20.0	3.0	7.0	12.0	27.0	3.0	25.0	21.0	11.770303471192575	14.262726541573102	0.27990977313250087	0.2632816733664885	0.2470051829000197	0.20980337060098878	0.05877185843767945	0.28997399480434227	0.5216765675496653	0.47832343245033393	0.7824452201755993	1.4352257437768765	5.172444379004472E-4	1.860063016202335E-4	4.997649786528033E-4	0.3389368852652152	-0.035062869953216044	-26106.426994784393	-1657.6121102623383	-393.1977855602907
4190000	-30504.023108525795	-4388.224500411964	-26115.79860811383	21.10788942381104	2002.87019276797	221.85668398582223	2.2204484266539337	8.812100956728775	12.473902019818135	6.357226707329314	2.879954158397348	11.500841504716181	33.430028152997146	8.541144937452508	9.884549036872178	0.8353584115880014	28.0	2.0	15.0	5.0	6.0	17.0	25.0	2.0	26.0	20.0	14.864140993075887	13.963940353114905	0.2783823170607607	0.24938160573473991	0.2492869433489347	0.22294913385556242	0.022229297733074773	0.2505704754420375	0.5212185949309267	0.4787814050690723	0.7817583223757106	1.436599906211259	5.226762506338332E-4	2.04912348073678E-4	4.913191112554549E-4	0.3689183093973769	0.07490102614555608	-26115.79860811383	-1657.6121102623383	-393.8139223891692
4200000	-30512.706223485933	-4387.095512422266	-26125.610711063666	21.076140509585507	2002.9019416821955	223.0932280173957	2.254953834814832	5.549279517681343	9.331522914037654	17.430914101453663	2.4280856070819388	11.844966290302397	26.948637234521275	5.156102371094185	10.06801269364324	0.9311147335201676	30.0	2.0	10.0	3.0	12.0	21.0	17.0	11.0	20.0	20.0	13.698147934609219	12.499651066162356	0.27603830319277717	0.25545630139408043	0.25196545286724725	0.21653994254589282	0.10949880441888252	0.22137548027669035	0.5115725278932347	0.4884274721067642	0.7672905093347943	1.4655432587620052	5.062227963637049E-4	1.990567114136825E-4	4.755515067614005E-4	0.3727844732747213	0.024575866957033617	-26125.610711063666	-1657.6121102623383	-392.74271654377475
4210000	-30494.49357701071	-4385.515527717821	-26108.97804929289	21.482412921455207	2002.4956692703256	221.2844478834165	2.492502309155101	3.881006263980427	7.644754542257174	12.067440297200774	1.2787516586729173	7.053449079540524	17.942010036606053	2.974197230708549	6.541586575779346	1.6058817305968875	26.0	2.0	10.0	8.0	11.0	19.0	24.0	8.0	19.0	19.0	13.539897947624583	12.261455532191205	0.2820881985578882	0.259732561018917	0.24352960344564586	0.21464963697754663	0.12679049271767112	0.571445161301015	0.5067773208930305	0.4932226791069682	0.7600983388781346	1.4799314406208282	5.425650316085066E-4	2.3757221122743357E-4	5.009030591982379E-4	0.412413715539827	0.03158688626836493	-26108.97804929289	-1657.6121102623383	-393.37367835383213
4220000	-30498.76804574031	-4392.388857579146	-26106.379188161165	21.0069427390476	2002.9711394527333	232.86504932811548	2.9607277492669373	6.572949686555513	14.328893608030462	8.15432168762111	2.2701474143435347	9.983164689980176	29.036773464178303	2.90111805191033	11.73164480992547	1.3912251990043585	25.0	1.0	13.0	5.0	14.0	18.0	22.0	11.0	14.0	23.0	13.426078355506	13.001953793795431	0.2855287427722976	0.2536563870487579	0.24382850245727952	0.21698636772166263	0.03507042446328597	0.22740256382100255	0.5480814930587139	0.451918506941285	0.8220490840230604	1.3559968658208863	5.148384833452076E-4	2.1588288322236236E-4	4.934210649212026E-4	0.4259739898620858	-0.06021093150661828	-26106.379188161165	-1657.6121102623383	-397.067532021159
4230000	-30460.25088726222	-4369.761808891546	-26090.489078370672	21.47188054625419	2002.5062016455267	216.5105615709983	1.3317052534510156	2.1152477884702416	12.726988103107274	4.622193808258316	2.7026794030313397	9.250434037784286	34.188165174074506	1.9801856036995902	9.019745331540296	2.2958063162867273	24.0	3.0	16.0	1.0	14.0	21.0	15.0	15.0	14.0	23.0	12.949526963040396	14.62919771497569	0.28514746308862954	0.25970287141310805	0.24464980985668805	0.21049985564157211	0.045522608268938385	0.34128537548084376	0.5151427668501678	0.4848572331498315	0.7726453912300235	1.454830635221537	5.180217047153937E-4	1.98086241253285E-4	5.014601963049542E-4	0.41613380695395763	-0.024646819090621403	-26090.489078370672	-1657.6121102623383	-374.0705055019858
4240000	-30492.133960902775	-4379.067446612	-26113.066514290775	20.561570815265267	2003.4165113765157	213.9119791878411	1.39959349755199	6.027077979038701	20.291321904335256	1.1662463752999863	2.8709706537425204	5.623458567235181	18.944860813315245	22.282102910351526	12.112346633870258	0.8479286965031313	25.0	6.0	10.0	1.0	8.0	28.0	15.0	7.0	25.0	21.0	11.756739681460692	10.408245478994392	0.2828018337816769	0.2587368800394553	0.24669362512548296	0.21176766105338257	0.10266746227756829	0.30955091547698177	0.5094335403761114	0.4905664596238877	0.7640823135619814	1.4719613636298066	5.030504957049646E-4	1.6413099669516194E-4	5.00968044090844E-4	0.32827838607523874	0.047254813618427136	-26113.066514290775	-1657.6121102623383	-385.50461042592116
4250000	-30481.82211201188	-4389.506686605552	-26092.315425406327	20.94356486702589	2003.034517324755	218.55647038136	1.8388331344169249	6.535572240994329	14.79863818501711	3.5353760467343625	6.354634301942863	7.864271779773138	19.354468665081765	10.24621321525778	14.118139476534358	1.6516310166218493	28.0	4.0	12.0	10.0	1.0	20.0	13.0	6.0	31.0	21.0	12.517840349550351	13.541267482928866	0.2816358072526127	0.2629903352931533	0.24497153426438575	0.21040232318984603	0.08130857000011947	0.3328802365025836	0.5275276013824504	0.4724723986175491	0.7912209899538968	1.4176695175608542	5.412094317327564E-4	2.8258024659614937E-4	5.222162483274419E-4	0.49700810166428505	-0.01871556931843065	-26092.315425406327	-1657.6121102623383	-397.052750766605
4260000	-30480.1263140264	-4386.198191760454	-26093.92812226595	20.992608905302017	2002.985473286479	222.43735496971445	1.7381295163980939	0.9514070996220176	3.7569757038421074	10.684111794926514	4.601020131606853	9.64901700065003	23.39549865332404	8.55046180422276	11.072095091164336	1.0046174648061685	25.0	2.0	5.0	15.0	3.0	27.0	13.0	2.0	29.0	25.0	18.086838213057533	11.15594009700071	0.27556466611657915	0.2580000785316268	0.24762725793845194	0.21880799741333998	0.033869368194259356	0.37030602942569396	0.548801319708563	0.45119868029143634	0.8231287279184628	1.3538370014512338	5.262101479457028E-4	2.1418514247876808E-4	5.096676924498972E-4	0.4159627260815277	-0.0785526129866999	-26093.92812226595	-1657.6121102623383	-395.5899575324808
4270000	-30474.65404553839	-4390.181062152075	-26084.472983386317	21.037564599473324	2002.9405175923075	224.38021540695493	2.252310191865285	1.5246094164442396	2.818819695348522	12.10254626498251	2.723457018084233	8.345888156858068	30.270367414844383	20.093982438629187	10.448363366462987	1.7519464809644902	22.0	2.0	3.0	21.0	10.0	19.0	10.0	10.0	26.0	23.0	11.216908215764983	12.006173735582735	0.2775651080792866	0.25455757036928794	0.25200283342336405	0.21587448812805932	0.06912028117669487	0.2657351525889974	0.509141318315562	0.49085868168443747	0.7636440194757035	1.4728381858713013	5.58774499378936E-4	2.6575193700855495E-4	4.930430388389405E-4	0.45304053761355556	0.060009884878221086	-26084.472983386317	-1657.6121102623383	-398.26455345482725
4280000	-30484.27224081861	-4395.942436756481	-26088.32980406213	20.974702400359995	2003.003379791421	221.96174997759584	2.8595741594210966	3.335828910415583	3.9734031708567734	16.200853096920397	2.6031218022622586	11.06065209912983	16.88645085172415	25.345657449067357	14.594286944941112	1.323642218222549	22.0	2.0	4.0	17.0	13.0	20.0	1.0	10.0	35.0	22.0	14.549289869488675	11.492380529699824	0.2750338593430024	0.2600384534705607	0.25169463899225725	0.2132330481941774	0.05018956858951489	0.22785006114540662	0.5168569107421391	0.4831430892578606	0.7752163782714119	1.4496872881149745	5.621467608089589E-4	3.2101512943327585E-4	4.958274475731608E-4	0.5522567766262431	0.025514390664233718	-26088.32980406213	-1657.6121102623383	-402.1323721386244
4290000	-30486.61518337145	-4399.150696578981	-26087.46448679247	20.71941013379164	2003.2586720579893	225.30047136149523	2.1522348213629985	2.798542704415874	5.336351217814098	10.66222596890906	1.4254142542310388	9.711612768750433	20.216401032555893	23.89251302680774	20.630241982059317	1.460678820028709	20.0	8.0	5.0	12.0	13.0	21.0	2.0	7.0	33.0	25.0	17.497399787820115	11.872640876382317	0.2783051826405008	0.26711031894653137	0.2421463872251997	0.212438111187766	0.017644397095285994	0.38437443576028385	0.5189497603601105	0.48105023963988897	0.7783553733537857	1.4434076215843612	5.221021642931217E-4	2.5468172390886046E-4	5.051992955148842E-4	0.48425862904172967	0.10008281650083953	-26087.46448679247	-1657.6121102623383	-404.0096771055814
4300000	-30483.124642878982	-4393.406756338219	-26089.717886540762	21.461748056142003	2002.516334135639	227.64522493694346	1.5915386816894603	1.4469522256482548	3.6123889581794755	8.62041850877126	1.6057160898033291	8.502535020577222	7.2703101937060275	14.997134343679258	25.225955410802072	1.111345362995632	15.0	10.0	4.0	17.0	12.0	16.0	2.0	7.0	40.0	23.0	11.792570540842132	13.927895137488083	0.2878076809278479	0.2582853264820467	0.24346171578089618	0.21044527680920708	0.00839048724221987	0.21676646935315255	0.5307078252021556	0.46929217479784374	0.7959909012008307	1.4081271477178559	5.335601924175848E-4	2.905304909705766E-4	4.993707083399238E-4	0.5261610940009205	-0.07905363303315145	-26089.717886540762	-1657.6121102623383	-402.70586518794494
4310000	-30482.370523466172	-4384.586133916437	-26097.784389549735	21.30037031247228	2002.6777118793086	214.29889804314377	1.7997034460433028	1.364144029388823	3.3500104102527763	16.789878840574882	3.5911408287096873	6.236679886583141	17.431918879783915	16.742507162682372	14.33337533797862	1.7219294922699324	24.0	3.0	3.0	15.0	13.0	5.0	17.0	6.0	38.0	22.0	14.402472955723175	11.496751428513264	0.2715430567659064	0.2621925853864001	0.25243683423623436	0.2138275236114569	0.07004060870666183	0.3326654599083053	0.5229756797905782	0.47702432020942054	0.7843937151370433	1.431327713269228	5.88070507459888E-4	2.861685796460403E-4	5.097124832532866E-4	0.45019958640472063	-0.08116329375880244	-26097.784389549735	-1657.6121102623383	-392.74396755549947
4320000	-30504.909059633595	-4392.973483878923	-26111.935575754673	20.987019717358883	2002.991062474422	216.37547152672875	1.3195613154420225	3.5180782592222752	10.093198988798191	13.587694225762151	13.409896031262367	4.710505778910082	11.331193101120478	24.04707812306273	9.28071413789266	1.0944259026590835	25.0	2.0	1.0	15.0	4.0	8.0	25.0	4.0	41.0	21.0	14.196095983230697	12.378260132991805	0.2801632161849671	0.2574458241027314	0.248736917908208	0.21365404180409134	0.04282931572772375	0.2597993987049567	0.5547469232956084	0.4452530767043903	0.832046339705386	1.3359970154678862	5.266844179144501E-4	2.0709386843070679E-4	4.957458471763292E-4	0.3825584294126479	0.12414041267111185	-26111.935575754673	-1657.6121102623383	-401.19503114602355
4330000	-30478.622662885013	-4397.3464779761525	-26081.27618490886	21.369290865486235	2002.6087913262947	217.9691500205483	1.5785355811872404	2.1654772502123154	1.8081709937235535	4.129209063325457	11.029312828713994	9.930763440481394	12.651876375637238	36.93508353986396	8.755464650998471	2.352786794049328	24.0	2.0	3.0	3.0	12.0	14.0	30.0	3.0	36.0	19.0	12.978219142100839	14.750196505534204	0.2899948405152124	0.2565664559326131	0.24313972797387004	0.2102989755783023	0.0997902104825471	0.429309858374577	0.5328884698108928	0.467111530189106	0.7992615770508545	1.4015840493284337	5.416740210990807E-4	2.5160224619931627E-4	5.088024701212117E-4	0.44013566858010256	-0.022158041391355913	-26081.27618490886	-1657.6121102623383	-407.4232226338549
4340000	-30485.9164896799	-4390.363602302804	-26095.552887377096	21.46306719656021	2002.5150149952208	215.6155814394239	2.3501546679372223	0.9539651044461311	2.4478236626067367	5.218227153477692	13.769439768244126	5.87876555632394	9.624767105890738	25.640776883930688	11.763304936921735	1.5172984714903603	22.0	2.0	4.0	1.0	12.0	13.0	23.0	14.0	35.0	20.0	16.619296856035355	15.135261698231554	0.27783642905004463	0.2621905012206902	0.24818582668702244	0.21178724304224056	0.04532119567454073	0.40175806514539686	0.5412907854931636	0.4587092145068353	0.8118639290692311	1.3763726150636337	5.065670448058759E-4	2.399838118923533E-4	4.901981843718205E-4	0.442846557556363	-0.018388437104067457	-26095.552887377096	-1657.6121102623383	-399.9082780659229
4350000	-30452.838351194197	-4374.100139540159	-26078.73821165404	20.961365307176006	2003.0167168846049	203.38676580438926	1.6785233133986555	2.29101369043006	7.671973007137311	21.807921947841226	13.11715180589743	4.035027231511308	6.464416557386238	11.978374014589294	7.444581172952049	1.2363942028648276	24.0	4.0	7.0	1.0	10.0	3.0	30.0	10.0	38.0	19.0	13.95035512119178	13.094009446708858	0.2822482036342966	0.26216592144355755	0.2429323127066337	0.21265356221550996	0.06084200236656673	0.32102250394408366	0.5314670838813347	0.46853291611866454	0.7971296878770099	1.405848966201718	5.688753957919654E-4	2.8270890561893613E-4	5.279595304854645E-4	0.4674117363241967	-0.04006127617934918	-26078.73821165404	-1657.6121102623383	-383.9633184777758
4360000	-30486.858523327737	-4376.6255647007165	-26110.23295862702	21.1058907100891	2002.8721914816917	209.8000495341975	1.4797983392794363	3.527312286168126	4.560008156083872	11.95733829356318	18.65818548709827	3.5828740616408976	12.360677767871207	8.019234811871193	11.645868760173897	0.6370120928815532	24.0	4.0	5.0	3.0	9.0	13.0	37.0	6.0	26.0	19.0	15.584272707082516	11.47792216731657	0.28148027158297745	0.255629919075137	0.2497454941880773	0.2131443151538061	0.08230255978306307	0.4642590790771511	0.5184411763661964	0.48155882363380303	0.7775925652465228	1.4449336451730426	5.745122871857277E-4	2.9269731393240635E-4	5.16131721098476E-4	0.4785456321089687	-0.03288541175533715	-26110.23295862702	-1657.6121102623383	-385.2581031223673
4370000	-30466.3408760236	-4368.941194760664	-26097.399681262938	20.699138638645852	2003.2789435531352	201.1949360714879	2.141358653688637	6.842333153359403	13.858624624566307	5.427969337310003	15.974948933631882	3.0319689675002066	13.588673075484031	9.208534250270409	6.637452794161232	0.4487553919926085	28.0	1.0	7.0	3.0	3.0	16.0	36.0	8.0	26.0	18.0	13.550869954446265	12.850992048163489	0.2799841190006628	0.255231051462711	0.2408483844265737	0.22393644511005037	0.010129947141201	0.22826908084400388	0.5425232303435122	0.4574767696564871	0.8137124318433059	1.3726746223310935	5.687733987299078E-4	3.2149116818515594E-4	5.334070922551511E-4	0.5198675561127107	0.01706220145812035	-26097.399681262938	-1657.6121102623383	-376.1402290835463
4380000	-30468.55099627407	-4379.072325867846	-26089.47867040622	21.031184345818037	2002.946897845963	213.6773370524629	1.8956157626021788	8.076896502968468	19.282104580149255	22.115487837729862	2.8863997086752584	2.1213467532338646	11.89892402092773	3.3640139449306607	15.220232126842438	0.6548563366404025	25.0	4.0	15.0	1.0	1.0	12.0	34.0	14.0	22.0	18.0	13.059739581822482	14.391590832029413	0.2811812675235189	0.25611422983350973	0.2496021607383491	0.2131023419046201	0.056519029833234154	0.30575940822215875	0.5278301153564358	0.47216988464356374	0.7916747205366083	1.4167618140827039	5.479940011428591E-4	2.4698036573154146E-4	5.034770565640189E-4	0.44597316767206	-0.03854228850716855	-26089.47867040622	-1657.6121102623383	-382.2087070912257
4390000	-30488.150274704018	-4381.574842987848	-26106.57543171617	20.840460599488978	2003.137621592292	219.306938445178	3.0514968283420414	5.107687107187669	17.865364536664842	2.7836126593823125	4.5431248462234946	4.229605815324196	19.988885305758174	4.253818480216169	7.649503242913972	1.2019201067266305	27.0	2.0	14.0	3.0	1.0	11.0	34.0	16.0	22.0	16.0	12.578455505755297	13.614405219951303	0.2815512173827466	0.2641139118423791	0.24648848757959863	0.2078463831952735	0.03905874803931524	0.3647078758689989	0.510308974801967	0.48969102519803226	0.7653953483515354	1.4693345928305177	5.373538753621172E-4	2.0154300506152972E-4	5.061001886120837E-4	0.3758775204507172	-0.07835156025993298	-26106.57543171617	-1657.6121102623383	-389.6200772095175
4400000	-30472.77621512211	-4387.090065940727	-26085.686149181383	21.632624270650535	2002.3454579211304	227.6418783051065	2.681695104119775	5.787584549469767	26.128500526250416	1.1808444546584187	1.0892872064294046	3.5904363180713568	17.003712374078177	4.847090855939183	9.864400531160273	1.0516852959825143	27.0	5.0	11.0	6.0	5.0	3.0	37.0	13.0	21.0	18.0	14.49918185481909	10.81065475598024	0.2790047240164339	0.26529078390091554	0.24151454238776573	0.21418994969488267	0.037078200601077665	0.3659400122458533	0.5100723286273087	0.4899276713726905	0.7650404106760635	1.4700446577342918	4.792188380887724E-4	1.92004130637218E-4	4.753488592984512E-4	0.4080959233500967	-0.09702506556322579	-26085.686149181383	-1657.6121102623383	-394.0499424647677
4410000	-30479.19902802399	-4384.600123222404	-26094.598904801587	22.014067604681156	2001.9640145870997	228.10725393636355	3.5243464286946913	9.326087508825697	28.267407090247733	0.3927434041900698	2.4383951012007072	7.146640815490729	13.322825843496728	6.338951503960475	12.201305718721837	0.6001774724724506	29.0	6.0	8.0	8.0	6.0	2.0	34.0	16.0	19.0	18.0	12.71340195067609	12.287793555235059	0.27272565301366414	0.2623723817608225	0.2469278901204149	0.21797407510509623	0.04115212616518789	0.5447840563081688	0.5315227235499875	0.4684772764500121	0.797213139953445	1.4056820174816518	5.30904593294053E-4	2.416551940990324E-4	4.8684785978478037E-4	0.49750014494857975	-0.034669999878595786	-26094.598904801587	-1657.6121102623383	-388.3740172320548
4420000	-30476.94690721562	-4359.152667479548	-26117.794239736075	20.563178363093737	2003.414903828687	214.20757228506017	1.7719594476886236	6.337494209091162	19.012432078677335	2.3854882385066745	2.8189479809756746	13.725665094373754	28.604705009965844	7.502626174936624	13.29228249207585	0.35671713853721815	28.0	3.0	11.0	10.0	7.0	3.0	32.0	20.0	14.0	18.0	10.236611228751805	12.378139460952367	0.2875810151695732	0.2556656630208321	0.2446832415980362	0.21207008021155624	0.053023695531102734	0.4533313424564077	0.5273631030083575	0.4726368969916419	0.7909742643492944	1.4181631005327318	5.733871799611476E-4	2.3517833031710622E-4	5.349261296754627E-4	0.4679956814556074	-0.011793517684739482	-26117.794239736075	-1657.6121102623383	-364.20049022077984
4430000	-30453.139278944996	-4365.4010056642965	-26087.7382732807	20.817516259727533	2003.1605659320535	217.0721333510508	2.261380243658383	5.599371516787045	11.569357373687783	3.274549886814827	7.333798481068647	9.480733472913636	17.734821376615606	6.000682668817073	19.96157124458686	0.6041687982405094	29.0	5.0	9.0	16.0	1.0	8.0	28.0	22.0	9.0	19.0	12.51585189534175	12.764716863915742	0.27949028011447025	0.2638203859622555	0.24329296561310818	0.2133963683101638	0.07442477554957072	0.2796384630961767	0.5297467612889505	0.47025323871104885	0.7945494336097086	1.4110108527092273	5.50941146724722E-4	2.4356416747595212E-4	5.054582801390002E-4	0.4725321333446943	0.03749900409063018	-26087.7382732807	-1657.6121102623383	-372.8366049313296
4440000	-30465.279487350763	-4350.249486951074	-26115.03000039969	20.596944769476423	2003.3811374223044	209.74515650278371	1.433240439430388	4.393065977807086	20.65350259374492	2.1737656526089	4.817940262268492	6.5252983489076035	18.535290850322717	7.752169593789485	10.79708610381911	0.4862975561153761	25.0	4.0	13.0	16.0	4.0	3.0	30.0	22.0	10.0	19.0	13.998646346243923	11.763976217075856	0.2786810341456398	0.257262984820303	0.24859415862152887	0.21546182241252593	0.016617014715704023	0.3854866076545255	0.5254406896535775	0.47455931034642174	0.7880909009126068	1.4239313672530685	5.515885464252021E-4	2.311240199336403E-4	5.348474218527554E-4	0.451587456264225	-0.07883847145313877	-26115.03000039969	-1657.6121102623383	-357.3873737706163
4450000	-30460.446448341772	-4364.204483637383	-26096.24196470439	20.900382792706438	2003.0776993990744	216.44382242999913	1.3977146973148729	7.827063757988561	19.620091743012008	1.3254102906823357	9.174503008589767	10.694513249854795	20.12831215423395	7.428895406919016	9.325997101103061	0.42192466723606153	26.0	5.0	10.0	17.0	2.0	6.0	27.0	26.0	8.0	19.0	13.857078213380452	13.587705538044162	0.2874279270709027	0.2565913290366554	0.24296633250950714	0.2130144113829324	0.07402381161567784	0.4455631583005407	0.5378630674437302	0.46213693255626903	0.8067228095121726	1.3866575997689707	5.032646568479199E-4	2.1319571227396695E-4	4.937171952191465E-4	0.4504234957193563	0.07194855193541227	-26096.24196470439	-1657.6121102623383	-366.2233580844283
4460000	-30456.717503504333	-4371.3455036512605	-26085.371999853072	20.50851348831667	2003.4695687034643	219.52068084024557	2.041184771524367	8.063337200704668	16.293304564252995	2.069064239675179	5.964431517443626	9.106598151149957	23.7102950746196	9.622178755414364	18.65970982607484	0.46575255441799346	28.0	4.0	9.0	17.0	3.0	5.0	28.0	21.0	13.0	18.0	13.54807844577771	12.566299470842356	0.279376549889314	0.25896457579788623	0.24999825690904123	0.2116606174037561	0.023721791663287573	0.24672581354041237	0.5130433359012424	0.4869566640987574	0.7694965250296665	1.4611300492597428	5.272076660058518E-4	2.306864159703165E-4	5.260045187996723E-4	0.4268169987595012	0.09170515444079683	-26085.371999853072	-1657.6121102623383	-376.80331741652424
4470000	-30487.645619620613	-4378.146330721831	-26109.499288898784	20.697413178871525	2003.2806690129094	219.6188975344694	1.960298072039878	2.344662086582919	10.78440193709942	5.261218446649831	3.757614927456244	11.366902989012827	21.806656323440034	3.5251551769015466	12.045917894018507	0.6362371209430571	24.0	4.0	15.0	9.0	9.0	2.0	29.0	19.0	19.0	16.0	14.842006676825571	10.273613070378662	0.2879737440564361	0.2606402278721397	0.2413725333360918	0.21001349473532993	0.016435807805084617	0.265548372811941	0.5261942438500306	0.47380575614996956	0.789221131626107	1.4216703022315642	5.101663472252128E-4	2.0853633386239576E-4	5.048650044307278E-4	0.41117345059693516	-0.10696482815897133	-26109.499288898784	-1657.6121102623383	-386.2692753601519
4480000	-30474.23477339985	-4367.297593376835	-26106.937180023015	20.547506233365223	2003.4305759584156	213.34636005173422	2.8259976270464087	8.183809394979761	16.32151024274049	4.126083638877436	1.8605618949119271	3.7098736513768342	15.397959504604469	1.2479782601812863	9.496180986634892	0.6986449185603572	27.0	3.0	15.0	6.0	6.0	7.0	32.0	14.0	19.0	17.0	14.233204301791453	11.573439777300543	0.2835992511560269	0.2556439097940319	0.24680918606670976	0.21394765298322896	0.07991519089693758	0.2942552888209352	0.5045196404826898	0.4954803595173104	0.7567121196081135	1.4867056875556788	5.09179166231656E-4	2.2245546365003951E-4	4.906187897479348E-4	0.43180437190989607	0.057824743226941255	-26106.937180023015	-1657.6121102623383	-372.4521321161604
4490000	-30479.63976268244	-4360.795557169489	-26118.84420551295	20.871388407332205	2003.1066937844487	212.3497335404454	1.9152507466541073	11.031861345211164	13.087986314292706	1.8588744531731722	4.853510303766035	10.201641757242943	17.48269626294752	1.9931455295002316	11.95339668148255	0.36389782669761755	29.0	2.0	13.0	3.0	6.0	15.0	27.0	15.0	19.0	17.0	17.53888647392899	12.635745892977798	0.2767848106790562	0.25794633899526503	0.2499836127127675	0.2152852376129088	0.03555093341054693	0.2632006034221853	0.5335457764395625	0.46645422356043753	0.8002474492593918	1.3996117784108508	5.326648342198066E-4	2.174763988125008E-4	5.200485747656926E-4	0.4183660419595522	-0.07865525269183424	-26118.84420551295	-1657.6121102623383	-364.00328284081894
4500000	-30485.83506156604	-4366.085157932372	-26119.749903633667	21.11743322634708	2002.860648965434	216.95328566715452	1.4010371637486645	6.662815023246274	15.128299182717896	8.155250965973954	5.639880782833478	7.221876369464849	21.248053021006733	5.159192663771447	13.720092877518669	0.3637969942633716	25.0	8.0	12.0	4.0	8.0	14.0	23.0	17.0	16.0	19.0	16.268147773799985	12.057496226694758	0.28327586584752	0.2558917061593934	0.24389731567668874	0.21693511231639545	0.02885153611879773	0.34138119226369634	0.5048698907454428	0.4951301092545572	0.7572374482523412	1.4856547497178796	5.353993418500457E-4	1.7438388008392044E-4	5.260966702971518E-4	0.3359237408402751	-0.06567120840102006	-26119.749903633667	-1657.6121102623383	-372.0763432387627
4510000	-30452.949084195672	-4363.4964686773965	-26089.452615518276	20.83261207497504	2003.1454701168059	215.81308241010095	1.2583406135026256	2.6025480943231623	11.118893589533723	2.7013239661206767	3.3477144109347776	6.904301987325613	25.140813652848795	2.449281394490984	10.153552110351354	0.9903130737117849	24.0	4.0	17.0	6.0	5.0	19.0	17.0	15.0	22.0	17.0	13.28839136524064	11.01736328217696	0.282843384813426	0.25246624381610366	0.25104653454168213	0.21364383682878585	0.07043516745600767	0.25197784400246104	0.5402975762631699	0.4597024237368302	0.8103742477935452	1.3793527731724329	5.049507726040143E-4	2.541203040446834E-4	4.928449705669642E-4	0.5153262493056748	-0.006432058911015423	-26089.452615518276	-1657.6121102623383	-371.7646663164204
4520000	-30450.801602306925	-4361.397312096047	-26089.404290210878	20.921865336723393	2003.0562168550575	218.68156875889684	1.567170426320411	2.27195224917391	13.368723450221012	1.733165830695663	1.8729792689598534	7.126383568843494	34.269713153601444	2.7068238276733525	8.608661146912453	0.8340747404897242	24.0	3.0	17.0	10.0	4.0	16.0	19.0	13.0	24.0	16.0	15.093670679268238	12.611075993910832	0.28601332327583584	0.2605494354917947	0.2371631702668944	0.2162740709654728	0.028550114932028976	0.3509006160227601	0.5129305457074527	0.4870694542925472	0.7693273547937328	1.4614684800761957	4.900482440008239E-4	2.1032656433742645E-4	4.8243752960077274E-4	0.41378828826769615	0.027856005423803457	-26089.404290210878	-1657.6121102623383	-366.6646545296343
4530000	-30468.46286967359	-4373.0517750088275	-26095.411094664763	20.83741345182248	2003.1406687399585	217.3431898961314	1.6694450628349096	8.732244440940075	14.686411175111267	2.200081478531361	6.017161677419949	12.084905542631091	36.36108215959923	2.728078557271462	9.9939043389873	0.5144051424318978	28.0	1.0	16.0	12.0	6.0	17.0	15.0	16.0	21.0	14.0	12.35997952296308	12.094577432750983	0.2848822034783497	0.2528802068053128	0.24801075825593324	0.21422683146040192	0.013712467452286534	0.30752460465560866	0.5273604805173868	0.47263951948261335	0.7909703309628772	1.4181709694061753	5.431599236765687E-4	2.5753573963171474E-4	5.218122880258879E-4	0.4429506356682307	-0.030605833832844504	-26095.411094664763	-1657.6121102623383	-377.05157912703015
4540000	-30475.098210837754	-4369.664347179944	-26105.43386365781	21.34139871040941	2002.6366834813714	222.06440120031928	1.6316624204460257	4.057472485104857	11.912334617169144	2.085560750772474	4.0249635776323185	10.111447210618813	35.431782281662336	2.546024564631122	10.233204464559092	0.6670174122437798	25.0	3.0	17.0	13.0	6.0	15.0	16.0	15.0	21.0	15.0	10.848880782298528	10.280396799724475	0.28068340094668587	0.2616190225691208	0.2456396333700385	0.21205794311415246	0.02560840341300461	0.22093231479451916	0.5248546217173787	0.47514537828262143	0.7872118772341411	1.4256898840485492	5.21378929773593E-4	2.1964633017271083E-4	5.050183415073467E-4	0.4525135772664378	-0.08715502066340468	-26105.43386365781	-1657.6121102623383	-377.0386317767847
4550000	-30454.80084444593	-4364.465133076654	-26090.335711369276	21.991936497756914	2001.986145694024	217.8724855493642	1.36241786317143	3.8007525134148734	10.557687604760519	1.5283800649461086	2.3751950278646654	7.730782977187224	31.79039807275494	2.3377209671928876	7.446503917042892	1.1314543292367711	25.0	3.0	17.0	11.0	1.0	21.0	15.0	18.0	20.0	15.0	13.919839006976469	13.151766565535436	0.2855237636710782	0.2582841596959799	0.24027938558083153	0.21591269105210803	0.04824658679217965	0.3289196924909598	0.5578232203037115	0.4421767796962887	0.8366603746066212	1.326766481561334	5.468360105968213E-4	2.296208489836322E-4	5.11353261922805E-4	0.4316173063701856	-0.030480315501124428	-26090.335711369276	-1657.6121102623383	-372.39731480459886
4560000	-30468.248393637008	-4382.346963786512	-26085.901429850495	21.219965471233802	2002.7581167205472	217.11537322546536	1.270229438398316	5.25038349832479	17.440759648514714	3.905688041661457	8.15385932887545	11.382155961126037	35.49313164532642	2.797085791542936	7.95614322362957	1.9320591823255417	27.0	1.0	21.0	16.0	1.0	12.0	15.0	17.0	20.0	16.0	11.873695174287358	12.31773090673093	0.2808655089872205	0.26661539767659853	0.24526785543134616	0.20725123790483255	0.08341100989857264	0.358086659106942	0.5292248094167007	0.47077519058329953	0.7937665754692294	1.4125769870719724	5.234408415401974E-4	2.4330134380111854E-4	4.97806873409459E-4	0.462133737971575	-0.03140441368286183	-26085.901429850495	-1657.6121102623383	-387.62120691784634
4570000	-30476.00445168987	-4382.575566996681	-26093.42888469319	20.72159337494106	2003.25648881684	226.1858221444486	1.6745036070294963	7.013686481883683	12.652080939328304	2.8272117437695847	8.712590798931425	7.970689818460831	24.61600951881705	6.112779797114727	13.576347203138528	1.440047210909857	28.0	4.0	12.0	17.0	5.0	10.0	18.0	15.0	21.0	16.0	13.590918009653267	12.965918250637667	0.28656519232195327	0.2515238730776399	0.2542543358376216	0.20765659876278314	0.0666480569014428	0.45403740027341727	0.5325719534280363	0.4674280465719642	0.798786844723818	1.4025337675111247	5.306317161677543E-4	3.0543155067654885E-4	4.705136997062653E-4	0.60490452273178	-0.06602947205657865	-26093.42888469319	-1657.6121102623383	-388.0411631374439
4580000	-30454.409474241256	-4377.061402970805	-26077.34807127045	21.491610937612595	2002.4864712541682	231.01525274625286	1.6356114237167696	10.090448307062248	16.93183645870819	1.5051296769634146	5.00175628348021	6.785752590249328	40.13304973338431	1.8973299600026732	9.532983790310807	1.1310117495611653	28.0	4.0	11.0	15.0	7.0	11.0	16.0	15.0	22.0	17.0	14.892963951314332	14.989006582045056	0.2806142738025225	0.2543262454682749	0.25078246628779177	0.21427701444140865	0.05693533105130545	0.3323121246363924	0.5420517965226205	0.4579482034773801	0.8130053440369309	1.374089175560833	5.469153949608379E-4	2.4041259871443056E-4	5.021959984559082E-4	0.5042755314721408	0.0145519554686427	-26077.34807127045	-1657.6121102623383	-376.22257235889504
4590000	-30462.713866868537	-4367.125777239469	-26095.58808962907	20.721415054280172	2003.2566671375007	222.74682096710217	1.8307171678746181	5.844965208755987	11.801237709779219	1.3446803991287384	7.904095300483996	7.036972921653864	24.168723739437034	3.8817408136042335	12.34742983738284	0.8452647101462586	29.0	5.0	12.0	10.0	11.0	11.0	16.0	14.0	21.0	17.0	15.615847278898805	14.015374310185662	0.28049482052273267	0.25675577200379057	0.25073468212524735	0.2120147253482274	0.0035279626709556443	0.36449411660845865	0.5441748641341944	0.45582513586580653	0.8161896620763404	1.3677188389116337	5.077281847950228E-4	2.278588166078183E-4	4.8287617668909687E-4	0.48654414483346275	-0.033516808984389565	-26095.58808962907	-1657.6121102623383	-371.01607476854224
4600000	-30479.408587105558	-4384.55373602297	-26094.854851082586	20.994836597261244	2002.9832455945198	220.55683247494966	1.640988443584607	6.628230364611621	10.447794209532411	2.2355841739027413	5.772490779982394	8.421508738983933	21.873041973008352	4.469322281772027	11.068707460676674	0.7048073776924794	24.0	12.0	10.0	10.0	10.0	10.0	18.0	17.0	17.0	18.0	16.755287677307845	11.300602665105366	0.28486851155732373	0.25955284278835267	0.2456503832355054	0.2099282624188163	0.056407921308965575	0.23162947749258064	0.5240135859391644	0.475986414060837	0.7859504358246651	1.4282134405344795	5.376363109688432E-4	2.537705546832447E-4	5.026219078657099E-4	0.48266790991758113	0.032923788791741446	-26094.854851082586	-1657.6121102623383	-392.47616461220775
4610000	-30469.514328750138	-4384.243032191108	-26085.27129655903	20.95557196279715	2003.0225102289837	228.54715358111562	2.1935777232391627	2.4423534443970367	10.016488943962155	1.545257311711065	7.68508899442046	8.83465207457405	30.40251112256893	8.110852940996008	15.004669626877757	1.62445726061637	24.0	7.0	13.0	14.0	6.0	10.0	17.0	13.0	22.0	20.0	13.35916503470223	13.779773949152725	0.28272587698053786	0.2662447226149965	0.2392137732138944	0.2118156271905694	0.053968913754589655	0.3162697521052377	0.5141968863441323	0.4858031136558692	0.7712266967230399	1.4576687818827776	4.7371534787710363E-4	2.3460827550640857E-4	4.786914988813139E-4	0.48330823645605425	0.0010807488296115575	-26085.27129655903	-1657.6121102623383	-389.49452158393643
4620000	-30481.362479731208	-4379.917895174907	-26101.4445845563	21.723783339007078	2002.254298852774	222.7297969789122	1.698635653977342	4.00899397588188	8.72655537260094	5.675086065803322	9.573788244370231	29.002129411030072	78.0589466784111	5.598710026841387	14.237622926577611	0.7080240001524102	27.0	1.0	16.0	22.0	7.0	11.0	8.0	16.0	19.0	19.0	11.406773671923064	11.341453463733847	0.2771826473379182	0.25558739906294986	0.25231430612918415	0.21491564746994596	0.05571592787701339	0.20196124561127166	0.5475101268334104	0.4524898731665913	0.8211921109486162	1.3577112696323062	5.290603607029267E-4	2.871514765799306E-4	4.872642296276621E-4	0.5711512584620352	-0.01546373501162202	-26101.4445845563	-1657.6121102623383	-384.8356977438518
4630000	-30475.77191734827	-4382.982027539429	-26092.78988980884	21.19349611323851	2002.7845860785424	216.16832197455636	1.4494680831522446	3.799049720255064	10.711742692609736	8.23296085161339	12.366336417552445	19.534066134010633	49.715914582756675	5.251829535503876	18.2498397056534	1.7071362356017543	22.0	2.0	28.0	23.0	7.0	6.0	5.0	17.0	17.0	19.0	13.003887412052423	12.33877340937862	0.2836004528332545	0.26208119381155576	0.24386772106605925	0.21045063228912858	0.08105162867906007	0.3822352493946628	0.5199469150714148	0.48005308492858717	0.7798509723248116	1.4404156249245752	5.364123841075429E-4	2.6197047675041463E-4	5.091335833999893E-4	0.49582781082228006	-0.002804434836383866	-26092.78988980884	-1657.6121102623383	-386.997810589641
4640000	-30466.070198376918	-4374.142740415408	-26091.92745796151	20.811566952398465	2003.1665152393825	211.4574640996941	1.7758430701432766	2.3159877978727255	6.1673223119229	5.980706901419618	27.90168407482803	35.38552324441079	24.82976271045801	8.98133788356105	13.981272703350236	0.8757029697020933	27.0	4.0	24.0	21.0	10.0	7.0	1.0	14.0	17.0	21.0	12.84156367819038	11.897231370069672	0.2790840335409075	0.2580234806490691	0.24949512686128297	0.21339735894873849	0.027421877125664695	0.28086880334835185	0.49914948802056286	0.5008505119794386	0.7486576076998218	1.5028190128472503	5.808117857268464E-4	2.818529298636599E-4	5.261737687771355E-4	0.47916122279765455	-0.006168190745444226	-26091.92745796151	-1657.6121102623383	-380.44091214111114
4650000	-30497.994361141784	-4377.206156276976	-26120.78820486481	20.739724761648265	2003.2383574301327	218.02585052109606	2.6583481754755787	2.5051099464498345	10.219261834421207	5.640945404059719	13.157134913907257	27.707036439894086	6.3921887513073825	5.2029108279991245	10.162398276921058	0.8043695244818705	26.0	1.0	15.0	33.0	9.0	10.0	3.0	9.0	18.0	22.0	18.216758347597935	12.186246160621947	0.2845771765067155	0.2603216753325547	0.24430066658890268	0.21080048157182524	0.01847636357813415	0.6145543820808155	0.52750883969348	0.47249116030652166	0.7911928499246709	1.4177258126473655	5.186244009797804E-4	2.2633285436577053E-4	4.971493854400782E-4	0.4243023057652017	0.058260594287334974	-26120.78820486481	-1657.6121102623383	-384.5040196297712
4660000	-30458.61335193612	-4372.95338745357	-26085.65996448255	21.295569929191164	2002.6825122625899	224.60834778119496	1.5581683720407056	3.910726283528699	12.060166297666289	5.497534838816841	29.33630815396307	27.002211908455596	3.2876063853221886	1.6417258904509466	15.53252422734318	0.6296584865425662	25.0	4.0	21.0	26.0	12.0	6.0	7.0	8.0	15.0	22.0	14.734969558685322	15.49630749600461	0.2836034186026461	0.2562113314012207	0.25110486774436946	0.20908038225176181	0.025975490929776836	0.31848046411412534	0.5305248909649305	0.46947510903507106	0.7957165242622697	1.4086760481247245	5.5378615165067E-4	2.492354132835292E-4	5.020458296961962E-4	0.4433699098607709	-0.03495740199746968	-26085.65996448255	-1657.6121102623383	-372.52676821483846
4670000	-30474.410875043104	-4379.246174252437	-26095.164700790665	21.219937193152784	2002.758144998628	224.25700839686	1.9370797926130274	3.181120742994201	14.456181077598131	7.519273553375587	19.854649886749204	31.262671679691774	2.971582643765793	3.3361409323264617	12.47598066317808	1.3733292033550457	22.0	7.0	24.0	23.0	9.0	7.0	4.0	15.0	13.0	22.0	14.641184813203804	16.62476392908544	0.2812800091479336	0.2585361403290491	0.24754043364344752	0.2126434168795677	0.0037056490098342737	0.2659982095032459	0.5317766915329217	0.4682233084670799	0.7975940580292902	1.4049199779024237	4.8154727166318796E-4	2.0449019579389373E-4	4.7396646955398086E-4	0.4222751600148536	-0.10124588585801575	-26095.164700790665	-1657.6121102623383	-384.48929267087715
4680000	-30491.76606676734	-4375.161186753914	-26116.604880013427	20.529434573802444	2003.4486476179784	216.84595831339922	1.5401730641582543	5.998362044611242	11.807661850571904	8.222234766766768	35.26090970344569	25.346049003214144	10.105089589645068	4.906124382683359	13.838897429008124	0.9654854161632819	28.0	4.0	16.0	28.0	3.0	11.0	3.0	16.0	16.0	21.0	14.026467643484423	10.264596989467258	0.2869474783864343	0.2573293907495775	0.2434147378345085	0.21230839302947757	0.007222144326535441	0.30009239343159866	0.5263684222275961	0.4736315777724057	0.789482375943873	1.4211476740797124	5.391331756635523E-4	2.1767996198487514E-4	5.24764725832328E-4	0.3756928628632322	-0.058067692343075225	-26116.604880013427	-1657.6121102623383	-379.80934254891343
4690000	-30447.853982500237	-4350.878414541077	-26096.97556795916	20.738076404867698	2003.2400057869131	214.96777897269857	1.4214900858156225	2.881898492322027	9.892439067729866	7.101127983600904	7.620507797606484	25.799493960846874	65.7918222435208	3.084909197720028	17.89560033499711	0.5387247308028263	26.0	7.0	12.0	24.0	9.0	9.0	4.0	19.0	13.0	23.0	12.127736430753078	12.615859371924419	0.2829022048622884	0.25826117990072006	0.246029939480178	0.21280667575681134	0.06368593227854134	0.39525316048310166	0.528549888933291	0.4714501110667111	0.7927542848296038	1.4146021089603824	5.210876284951635E-4	2.3271081219569442E-4	4.95196506907335E-4	0.42202101381682566	-0.09994649846073887	-26096.97556795916	-1657.6121102623383	-352.47843399407424
4700000	-30473.400122426094	-4370.836531931427	-26102.56359049467	20.48811319843554	2003.4899689933454	215.55538102100508	1.6883138263450295	6.3859704446561345	18.43127435845875	4.110685698556905	9.210033222678538	16.833370106668706	55.29547684258449	4.76109974227408	14.086526126987625	1.0054781171720084	29.0	2.0	16.0	23.0	6.0	9.0	8.0	15.0	16.0	22.0	15.697029731712197	15.550331452689532	0.2891660837458951	0.2534681139486238	0.2411156514413881	0.2162501508640909	0.08569869051130702	0.3906428342750885	0.5139364775852852	0.4860635224147167	0.7708361183430125	1.4584501472294182	5.303220043422447E-4	1.9638688940183473E-4	4.961200651211947E-4	0.33817215482068	-0.005553902771877332	-26102.56359049467	-1657.6121102623383	-372.1424733894918
4710000	-30467.759655818536	-4379.5940869223305	-26088.165568896206	20.715952500077176	2003.2621296917036	213.11661163986383	1.4878630199651381	5.136707581539219	12.013493780482632	3.6773833892638086	4.073559961246658	15.333035874471669	28.448134373007672	5.639337855174317	20.998159073652534	0.8435019847766939	27.0	6.0	16.0	20.0	2.0	18.0	4.0	18.0	14.0	21.0	13.229026371996417	13.570284176924979	0.28085958674790823	0.26205476490608914	0.24580111144408634	0.21128453690191415	0.05642951991899859	0.26752159622143007	0.5380888533274302	0.4619111466725718	0.8070614582007919	1.385980121537968	5.895724276374815E-4	2.3437900923279736E-4	5.431621982591251E-4	0.40544740847071237	0.011705957438180821	-26088.165568896206	-1657.6121102623383	-384.3604266564954
4720000	-30501.650052619603	-4375.407879703731	-26126.242172915874	21.197996908632394	2002.7800852831485	216.7984750106626	2.4713401276857727	4.372388971052055	12.542285184514459	4.410705485284475	7.377878299079432	27.898638502105086	4.407803478208698	9.888100443368689	12.557596104391184	1.1273623048145176	28.0	2.0	13.0	21.0	11.0	21.0	7.0	15.0	8.0	20.0	14.3811359115161	10.038655234384006	0.2780361682141305	0.25942633836678725	0.24624646408829373	0.2162910293307862	0.04063066311671227	0.32550731590816934	0.516635569019887	0.48336443098011495	0.7748843952317767	1.4503514314882648	5.245089634639487E-4	1.7189134816228258E-4	5.022246952104353E-4	0.3363145433435097	0.012517170151560451	-26126.242172915874	-1657.6121102623383	-382.7090312459425
4730000	-30470.852313843712	-4361.085250979072	-26109.76706286464	20.852961883253272	2003.1251203085276	213.13723253743473	1.0183898726670182	4.720195267257384	10.521576435751324	1.665499031401171	7.566412335653114	23.577349370545157	3.619620070127961	13.520238311169603	5.250826498862411	1.0460524431469096	27.0	2.0	15.0	13.0	18.0	22.0	11.0	13.0	5.0	20.0	13.522559788611108	13.504778046023977	0.279021021572116	0.260096203939948	0.24539666584458883	0.215486108643345	0.034248038969228706	0.28048175617641186	0.49730905373935413	0.502690946260648	0.7458972019312764	1.508341298566329	5.627221620666066E-4	1.8751192523516465E-4	5.237085521613284E-4	0.34179527105158375	-0.009951552327168427	-26109.76706286464	-1657.6121102623383	-366.7846046288218
4740000	-30478.182818588248	-4359.86165590764	-26118.321162680608	20.805983257478346	2003.1720989343025	210.9513700670911	2.05205405893541	7.969693243202511	12.197062285708915	1.3530094585743668	6.11914369348492	14.641825688663634	3.248086536457759	14.00619642869151	2.964579828758367	0.6871634099425802	25.0	7.0	13.0	13.0	18.0	17.0	15.0	15.0	5.0	18.0	13.547421606209745	10.822537326393816	0.27697380805883487	0.2594526692900811	0.24793677787330548	0.2156367447777764	0.09987348742230236	0.29669207949524296	0.5231586801869671	0.4768413198130351	0.7846681913055191	1.430778614349553	5.436499668940329E-4	2.2023114959611158E-4	5.196022926093257E-4	0.4168792723976271	-0.004423470219829729	-26118.321162680608	-1657.6121102623383	-367.05187884979574
4750000	-30476.475293979205	-4369.371762409177	-26107.10353157003	21.141782418130784	2002.8362997736501	217.92474630113946	2.4392702552164387	9.922069616512148	18.33795396873041	1.1935662030376035	5.905617273981991	23.605283204607474	2.3629218719913414	13.009592923790457	3.854232385642798	0.71479884592185	27.0	4.0	15.0	12.0	22.0	14.0	13.0	18.0	2.0	19.0	13.980780589126622	12.979809281054113	0.2905238982648423	0.2512578729281355	0.24970092014650241	0.2085173086605175	0.06597580061378089	0.23148483579529774	0.5235645564871734	0.4764354435128289	0.7852769515812023	1.4295607686925658	5.400786951010309E-4	1.9485913196952417E-4	5.349443129453142E-4	0.3618511745092097	-0.04744673884761468	-26107.10353157003	-1657.6121102623383	-371.60435700583446
4760000	-30461.975361416447	-4360.317327514931	-26101.658033901516	20.548038791173763	2003.4300434006072	213.13516864218292	2.546632653049355	5.851258175100565	9.216437527428374	2.068714525910312	5.149450828602853	35.626809537113964	4.302583921520852	16.152841044179862	3.887874701242871	0.6049563051842083	25.0	6.0	18.0	9.0	18.0	17.0	15.0	16.0	2.0	20.0	14.371950774565654	10.44859542311512	0.2827927538880968	0.2537525719898434	0.24969045599902906	0.21376421812302843	0.0827257943133858	0.34173692513805715	0.5182428513279874	0.4817571486720148	0.7772951041607842	1.4455287262022511	5.548729570298107E-4	2.7605627622751656E-4	5.105714195108921E-4	0.4846724610293295	0.03513844792086779	-26101.658033901516	-1657.6121102623383	-365.3507338371066
4770000	-30453.730824939197	-4358.292497999802	-26095.438326939395	20.57726372429	2003.4008184674908	212.02982908199414	1.3843075441697876	4.60648006386029	14.245598155901455	2.8706926280146194	7.930158589773347	30.427076274983722	3.2495251962386615	15.827895143982866	6.182161230534057	0.4612973468305762	25.0	4.0	17.0	10.0	21.0	19.0	12.0	12.0	7.0	19.0	13.08457427789694	12.831279823875668	0.27946852382023946	0.26572432405799756	0.24460503219533278	0.210202119926428	0.04831511057507707	0.378895562665133	0.4935121609411207	0.5064878390588811	0.7402023695268785	1.5197340046741379	5.373661931886238E-4	2.312904956428209E-4	5.12719754324171E-4	0.4433722887228653	-0.08820927849138059	-26095.438326939395	-1657.6121102623383	-362.5042948512868
4780000	-30466.544199793785	-4363.6328956418765	-26102.91130415191	20.963720422271866	2003.0143617695092	217.2835634238582	1.9782272347384717	6.175384461136058	18.092058977452787	2.3931804372856664	7.789107353359701	21.386368139676854	4.929021514015524	17.53345539849491	1.3840989261643766	0.8899753372506553	29.0	2.0	17.0	7.0	21.0	18.0	14.0	16.0	4.0	18.0	14.303553845212917	13.227556098390437	0.28459935395473435	0.2643212244042015	0.23736080499231957	0.21371861664874245	0.03182580653236046	0.49343383652064815	0.5390792269934093	0.46092077300659273	0.8085468865089349	1.383008471635536	4.952154392558333E-4	2.1033259517112138E-4	4.935709102221516E-4	0.41275618029793315	-0.06590862464446967	-26102.91130415191	-1657.6121102623383	-369.7201186808168
4790000	-30474.97461417237	-4365.150856976881	-26109.82375719549	20.74957007157538	2003.2285121202056	213.48558977424543	2.531657771997656	14.692584779812828	11.887592750052411	1.9834334471886221	8.647520306901763	15.999390393406374	2.3764602041181	16.060699542076264	4.1353702272071216	0.7033141846855417	27.0	4.0	14.0	13.0	18.0	20.0	14.0	13.0	5.0	18.0	13.352189784456973	14.981718666833501	0.27826572867380495	0.26078462263404406	0.24349255644325074	0.2174570922488981	0.12687064533180398	0.2197219333346881	0.5281028063709314	0.47189719362907045	0.7920837206607256	1.4159435954098438	5.060938323863969E-4	2.1595731892000387E-4	5.095953678657332E-4	0.42156712140343183	0.03973655409166821	-26109.82375719549	-1657.6121102623383	-366.98596764904386
4800000	-30471.93182447314	-4375.134951479621	-26096.79687299352	20.785536613164094	2003.1925455786168	220.75933858736954	3.101065024633106	7.099361080941793	17.805754206972452	3.0617913179936553	5.095923579068728	14.057195864654247	3.314722386418434	16.89346019119294	1.2163237357081085	0.6937855464337849	27.0	3.0	17.0	11.0	18.0	18.0	16.0	13.0	9.0	14.0	13.58703233645563	11.762341260955642	0.29246489903713097	0.2542861376209025	0.2460210497577993	0.207227913584165	0.03668628493614163	0.38174002028298404	0.5173836029238629	0.482616397076139	0.7760063462433859	1.4481069302922762	5.682307817301607E-4	2.975148877769795E-4	5.286874668569498E-4	0.5142842575340842	0.08351601705752744	-26096.79687299352	-1657.6121102623383	-383.1587857180709
4810000	-30466.772492950215	-4355.335647886486	-26111.436845063727	20.850156897502185	2003.1279252942788	214.61452351479215	1.8736469826821216	6.663323234656947	14.356948923141358	3.5398921314393563	6.56199255054961	25.65997569607618	3.6433259135025824	16.867910555309322	1.265986348492974	0.4745704416801136	28.0	1.0	15.0	12.0	19.0	20.0	16.0	12.0	3.0	20.0	14.572015843609417	10.716240666594782	0.28574454723989107	0.2651513298749372	0.24216653799431423	0.2069375848908552	0.060068144354576754	0.3689431986968341	0.559344541404667	0.4406554585953349	0.8389421531986444	1.3222017058039461	5.40239843746847E-4	2.608230069518085E-4	5.016342811537613E-4	0.49965879447126793	-0.09723970138820814	-26111.436845063727	-1657.6121102623383	-361.9703172682502
4820000	-30465.126306473518	-4364.252913141254	-26100.873393332266	20.96715162337391	2003.010930568407	221.39893290206226	2.438057076416167	8.028688391332482	16.46203377960566	3.059687226649055	4.888247588661026	28.633428033482414	3.464923915884492	22.37463835682424	0.6706774182222371	1.2225412248045116	29.0	1.0	13.0	14.0	18.0	17.0	16.0	14.0	4.0	20.0	14.921840180403427	13.522675382703637	0.2835938507251495	0.26233738528275674	0.2373391158132894	0.21672964817880214	0.09575881058338707	0.34110771091312136	0.5334263092196369	0.46657369078036515	0.8000682643754751	1.3999702438715522	4.966203595102489E-4	1.9266640441596532E-4	4.944548509203873E-4	0.4001621438670756	-0.00388823063417504	-26100.873393332266	-1657.6121102623383	-365.84343864090783
4830000	-30450.497508003322	-4365.709497214793	-26084.78801078853	20.545259235468606	2003.4328229563123	218.61345179167392	1.8145514951294393	7.530518291086969	18.37018546701098	5.130759542764688	6.375437487288076	23.066864155641746	3.814473074331709	11.703855337808095	2.026362624012773	0.7817912178229754	29.0	2.0	8.0	19.0	18.0	20.0	11.0	15.0	4.0	20.0	15.437375657693769	12.135940576464435	0.28791361315931474	0.25938873981936766	0.23995917241807832	0.21273847460323705	0.055563911939127984	0.350322927034189	0.5302624761538959	0.46973752384610584	0.7953229370717203	1.4094634326992501	5.441428871660217E-4	2.499922151136486E-4	4.990589243210806E-4	0.45777393199080474	0.0378996150656847	-26084.78801078853	-1657.6121102623383	-372.7636972850369
4840000	-30475.44141373771	-4375.7752381508235	-26099.666175586888	20.74169102837793	2003.236391163403	221.72955575910825	2.156770981736123	5.660703042744384	24.313536807057506	5.716959140042995	8.366210728382757	36.39645623351504	5.845727207345882	21.481440436634287	4.136571177928395	0.9914650697916652	28.0	1.0	10.0	24.0	18.0	12.0	16.0	13.0	5.0	19.0	12.314588655293795	12.655618147984656	0.2856661419110818	0.254776652213268	0.2455376915780734	0.21401951429757454	0.060782387554341816	0.31793019576664294	0.5050691120136234	0.4949308879863786	0.7575362535634125	1.4850569795201431	5.670860493533095E-4	2.9106718381377165E-4	5.074483615684471E-4	0.4645216964392935	0.005554389732849529	-26099.666175586888	-1657.6121102623383	-378.60306455567047
4850000	-30513.726385078895	-4379.364828290913	-26134.361556787982	21.20118745862179	2002.7768947331592	215.5303789744881	1.7410570822347846	11.898085047535693	14.979678598567762	6.002780578936301	8.553324356306348	23.296143011523434	4.052601750566139	9.185542979232771	12.860781184573606	1.3515989288824224	25.0	3.0	11.0	23.0	18.0	14.0	14.0	9.0	13.0	16.0	13.975607265518919	10.875497157969322	0.2861724836838703	0.25628931119855375	0.24545172298234938	0.2120864821352243	0.09081912326328792	0.3342270176710324	0.5172037763962863	0.4827962236037157	0.7757366304544941	1.448646505910535	5.684554990561178E-4	2.527969507942358E-4	5.192999590588883E-4	0.4290357265875057	0.020217538045179465	-26134.361556787982	-1657.6121102623383	-383.402492577704
4860000	-30474.4786256115	-4378.404380192232	-26096.07424541927	20.645965727547896	2003.332116464233	211.66183190394224	1.494566424936965	5.135239761866027	9.233970926431464	7.604627364689779	10.759124928912776	21.883135388761886	7.055991784877713	15.923585913403171	16.956181569680187	0.8059907138133414	26.0	5.0	15.0	21.0	13.0	15.0	12.0	10.0	10.0	19.0	14.757623087477914	16.226571856558824	0.2784099991029043	0.2582516432764278	0.2452193484058893	0.21811900921477625	0.027048391913047604	0.36968629327897	0.5117934328071766	0.4882065671928254	0.7676218372202674	1.464880426046937	6.000610220898789E-4	2.6813252874502544E-4	5.495310774224778E-4	0.4581912255469642	0.0297162869222943	-26096.07424541927	-1657.6121102623383	-384.77385386074894
4870000	-30487.752677597804	-4370.823648244397	-26116.929029353407	21.424265449208825	2002.553816742572	210.72043062832054	1.9193228666905242	7.285883499545711	9.900411810273413	3.777660272347034	6.274106410491535	23.224449307097224	5.870408543645264	12.852852205405798	13.495094786905202	1.1782990236000799	29.0	3.0	16.0	16.0	11.0	19.0	16.0	7.0	10.0	19.0	14.024790180420936	12.846715134434906	0.2805948961759876	0.25803488670610064	0.24930989514841165	0.2120603219694978	0.031089784822130897	0.26936035954890786	0.5416620374722357	0.4583379625277665	0.8124207574847188	1.375258660861018	5.332506949246352E-4	2.756744307280334E-4	4.95156577262025E-4	0.5128300464640893	-0.04450465353900414	-26116.929029353407	-1657.6121102623383	-377.6512304734015
4880000	-30507.53207511459	-4387.660749332561	-26119.871325782027	20.896886682569566	2003.0811955092113	219.55443568078408	1.895431539164571	10.658086959182457	16.722519774716336	3.040373829945092	5.904986966460993	26.390851333691216	2.3856456911709114	10.658968281863547	12.299060886886947	1.968561652855369	28.0	7.0	10.0	18.0	12.0	21.0	12.0	9.0	10.0	19.0	12.572771152604991	12.991333591724144	0.2803082144678053	0.24808239511928443	0.25332145952588037	0.2182879308870277	0.0822797602494481	0.2358416430099869	0.5275857537546922	0.47241424624530903	0.7913082107503305	1.4174950293881274	5.415031140841941E-4	2.3955698125216495E-4	5.104966523972242E-4	0.4664075669614512	0.09460181888179675	-26119.871325782027	-1657.6121102623383	-389.9290415162645
4890000	-30469.812678129725	-4372.111680837157	-26097.700997292566	20.931958917774725	2003.0461232740063	213.69713739386333	1.6417413578099318	3.1028660414294147	6.731818851294025	4.729297771687871	12.984179267324174	32.3483907527314	4.54760963677756	8.075017029458653	28.822101230223307	1.0518138595534148	26.0	2.0	16.0	23.0	10.0	16.0	13.0	11.0	7.0	22.0	12.35846770736004	12.63813406158993	0.28257440042058063	0.2586216690077793	0.24432769847050018	0.21447623210113764	0.04508593156717156	0.3684568930021601	0.5236292544866282	0.4763707455133728	0.7853739899447734	1.4293666401425287	5.45327418450614E-4	2.1726824898932932E-4	5.14169928886551E-4	0.40896147717504044	0.024452740974824468	-26097.700997292566	-1657.6121102623383	-378.1788908866123
4900000	-30472.861703667244	-4384.884075487631	-26087.977628179615	20.87652647153382	2003.101555720247	224.13940602971627	2.057554175066916	8.289973624627267	12.382721234114602	5.004341372505969	8.377333057689672	20.111079137890545	7.180245618894831	9.412803250802913	13.882721255072934	0.6868953603178605	27.0	7.0	12.0	20.0	11.0	20.0	9.0	9.0	12.0	19.0	13.088603781612994	14.23764462089574	0.28164473973115106	0.254754053219292	0.24699375635092413	0.21660745069863063	0.042618514072611094	0.33864144491780024	0.5405304181115137	0.4594695818884868	0.8107234794873305	1.378654123279286	5.54980051859727E-4	2.119161793258381E-4	5.183163577236236E-4	0.3741000982709278	0.03392797988500945	-26087.977628179615	-1657.6121102623383	-391.92890022420426
4910000	-30452.397868176246	-4386.311690901435	-26066.08617727481	20.906183176621543	2003.0718990151593	223.35946777312577	1.8940982125055628	2.5631272408295818	13.037531404608272	4.420687796035705	9.839978343317686	35.15230998840831	2.168492178105091	9.303789511565814	10.839892866891299	0.7540320811574187	26.0	3.0	16.0	15.0	19.0	16.0	11.0	11.0	9.0	20.0	14.093434766360101	15.201831303137977	0.2779304498375932	0.2599711607649792	0.2476402650391115	0.21445812435831393	0.08737876376396184	0.4140802899565603	0.5242380437723992	0.4757619562276012	0.7862870926148493	1.4275399471641002	5.093375360629445E-4	2.4294143580783756E-4	4.937538774946264E-4	0.46899859088930934	-0.05932449259060686	-26066.08617727481	-1657.6121102623383	-390.0601341794147
4920000	-30497.298622577877	-4392.193730482137	-26105.10489209574	21.611923696222856	2002.366158495558	225.66662170948265	2.531823378603759	11.533008012047107	8.868807710728186	5.592745984835855	15.86599945219165	30.15773512243986	1.9634722642110851	6.584987510510143	19.1190243502486	1.2855969648011996	30.0	8.0	12.0	14.0	16.0	18.0	11.0	7.0	9.0	21.0	10.7684741767323	10.365164401394825	0.27808666255563685	0.2550546874452329	0.2523759692228483	0.2144826807762798	0.015079946347114718	0.27213793064072217	0.5034048762301611	0.4965951237698396	0.7550401220232675	1.4900505756479807	5.167688442662395E-4	2.106324569304964E-4	4.829906544740163E-4	0.40451318104587614	0.16182740425202072	-26105.10489209574	-1657.6121102623383	-396.3537780512296
4930000	-30446.10402831981	-4370.243867942352	-26075.86016037746	20.51555574284731	2003.4625264489337	218.53023038075776	2.1166789144470317	7.325293804208468	17.914168110794204	4.747499965838073	7.925147442091167	33.442945130926034	3.387218913866563	10.989828302622271	19.67313818489895	0.7690382712233517	28.0	6.0	11.0	20.0	16.0	14.0	16.0	6.0	6.0	23.0	15.647011216289592	12.344273515896996	0.2948154717128687	0.2589452941664394	0.2400087051358974	0.20623052898479238	0.02712572593437155	0.22762051612432305	0.5256786634759003	0.47432133652410047	0.7884478298823668	1.423217318697281	5.546656631347011E-4	2.812956019273832E-4	5.015889164030357E-4	0.4847812336251463	0.1029365761890751	-26075.86016037746	-1657.6121102623383	-372.9549651418216
4940000	-30457.49006121272	-4365.147067172194	-26092.342994040526	20.740784269752126	2003.2372979220288	217.0344175401815	1.5215062827788184	5.500465219623087	16.53362673556025	8.596450060856638	14.645020238022413	17.06512777265068	4.727252407495915	13.829661990630301	32.250068968148895	0.4966431653143391	27.0	2.0	10.0	35.0	3.0	16.0	18.0	7.0	5.0	23.0	12.96757952926605	11.004707112133723	0.29086745545236514	0.2560194791163563	0.24092902801888055	0.21218403741239583	0.041508769356551706	0.3597316381277412	0.5490603868884493	0.4509396131115513	0.823517294109117	1.3530596615579444	5.509054554564395E-4	2.0323289959263437E-4	5.209475590825911E-4	0.3646708819706969	-0.029205892257550554	-26092.342994040526	-1657.6121102623383	-369.2861882054159
4950000	-30472.113924085792	-4383.193582487711	-26088.92034159808	20.93091132242931	2003.0471708693517	225.73556664366737	2.661206163229845	2.3341597920909116	12.991183263323965	6.671503986720499	20.858784339222364	36.868879351669925	5.056087675581351	12.36614760807567	45.112178686071246	1.083774121278119	24.0	3.0	12.0	34.0	3.0	20.0	15.0	7.0	3.0	25.0	14.710805870688134	12.312399919677311	0.27772005451133147	0.259648914265673	0.250764438824164	0.21186659239882943	0.015805437776321547	0.3070173362691587	0.5205094966433659	0.4794905033566344	0.7806947695917649	1.4387275797646197	5.264678790033077E-4	2.145224012277161E-4	4.898558331437615E-4	0.40936318539639455	0.05477449869018854	-26088.92034159808	-1657.6121102623383	-383.3313073378211
4960000	-30480.179591315093	-4380.489600380898	-26099.689990934196	21.052772370279218	2002.9253098215017	233.1053846873282	3.3414978205894017	6.854498802022951	13.370631770313247	7.830064204055716	13.002488932417098	34.988230166203714	3.385191149975151	7.278937400244277	27.70404106249178	0.7510414479794388	25.0	2.0	9.0	37.0	3.0	20.0	15.0	5.0	5.0	25.0	12.856621095451155	11.916416063203341	0.27768718363094463	0.25932353022631294	0.243715482981904	0.2192738031608363	0.08661557693016665	0.2197638474979149	0.5159331402864287	0.4840668597135713	0.7738308458887613	1.4524590928174634	4.4399492176140474E-4	1.625652012992756E-4	4.168111648422522E-4	0.36429039689316745	0.015390729256279139	-26099.689990934196	-1657.6121102623383	-384.42392109509643
4970000	-30491.417945946472	-4378.411838344305	-26113.006107602167	21.125410816885875	2002.852671374895	225.0422329616889	2.7327920678901085	2.7649090991206005	13.975450855121146	6.7254416001524255	6.356388766788032	22.219323925094912	2.482296825020379	10.195117555521636	27.779777336364237	1.0369319414783764	24.0	3.0	6.0	30.0	12.0	22.0	13.0	6.0	6.0	24.0	11.829518492067315	10.589281615484806	0.28155375143821876	0.2668391611550292	0.24967193793916476	0.20193514946758526	0.008578904349583845	0.35154517941567237	0.5333654036467727	0.46663459635322757	0.7999769141455932	1.4001529931164802	4.977506478509309E-4	1.7322448087563728E-4	4.862962503728945E-4	0.33581362216418875	0.04036142514320793	-26113.006107602167	-1657.6121102623383	-382.152667504444
4980000	-30488.594415966116	-4376.264828169484	-26112.329587796634	21.03610549483373	2002.9419766969472	223.34009475830698	2.348451806840339	6.67540102370172	27.06112076165837	9.572562838661042	3.911430809852223	25.271476327526855	2.6611401922983036	10.27931514049974	19.70849785283637	0.9647520721230575	28.0	1.0	7.0	34.0	6.0	20.0	13.0	9.0	6.0	22.0	15.163033318314644	12.33579078273489	0.2800517706027686	0.25651494775902356	0.25432038053557865	0.20911290110262723	0.04753336366242283	0.23656773405854672	0.5436468319461626	0.4563531680538378	0.8153976842737626	1.3693032174688853	5.047388501009886E-4	1.9992467050052517E-4	4.648338146975568E-4	0.353071847143208	8.815182134998097E-4	-26112.329587796634	-1657.6121102623383	-376.2971011747191
4990000	-30467.434479974494	-4354.637633454089	-26112.796846520403	21.389421525091546	2002.5886606666893	210.52753590078544	1.8024474090530154	10.34934137840447	10.60819565755694	5.745602017171045	10.115707239338054	33.22473755051267	2.5184466442649183	9.341525824780888	24.683837862880306	0.6827618974522597	29.0	3.0	5.0	26.0	13.0	19.0	16.0	6.0	7.0	22.0	13.36301110453929	10.993288392352394	0.28295505877362936	0.26375156043243714	0.24480581004283078	0.20848757075110083	0.003594613982810747	0.1812450910145413	0.5186847084491597	0.48131529155083996	0.7779578308653508	1.4442029188669663	5.624154025378927E-4	2.177658239761553E-4	5.294016572847137E-4	0.36950606871095537	0.002153308577768972	-26112.796846520403	-1657.6121102623383	-356.74667296527525
5000000	-30480.665166916737	-4372.850964836139	-26107.814202080597	21.63365384789402	2002.3444283438869	231.59382446293262	2.1500796545092267	5.149054590650925	26.490622227153562	5.889292868899843	10.999198165861285	30.891326901613965	1.8838815459772975	10.437137693042201	13.993603805695846	1.0483552486210366	25.0	9.0	3.0	22.0	18.0	16.0	15.0	3.0	13.0	22.0	15.788551222824543	10.032379738562758	0.27790811582669	0.25885066903175424	0.2451155996363443	0.2181256155052095	0.0284775531301072	0.23929296670447445	0.5161180019831462	0.4838819980168537	0.7741081137592918	1.451904409002773	5.250244158655389E-4	2.3200008841308138E-4	5.010288572137172E-4	0.4178666349914317	0.001430338414061749	-26107.814202080597	-1657.6121102623383	-374.1931201593422
5010000	-30502.153030638015	-4384.777075514356	-26117.37595512366	21.277036463281004	2002.7010457284998	231.72320632424945	1.8612882385519007	2.7491713487870433	6.473530789150219	13.423813294115504	9.512323576520568	28.346710468550764	2.2545623655377383	4.842610525913119	18.06187654273803	0.7949357337746541	23.0	5.0	5.0	19.0	20.0	20.0	11.0	6.0	16.0	21.0	12.495739034688677	10.999757404934712	0.282030643591993	0.2552563093349254	0.24863854679386563	0.21407450027921407	0.07757280499848719	0.20141071922134204	0.5293091133284101	0.47069088667158987	0.7938930200842692	1.4123240303147278	5.103191336048642E-4	1.8593744715060924E-4	4.6575443163377617E-4	0.3569509227743206	-0.06215761428935068	-26117.37595512366	-1657.6121102623383	-392.34795241151386
5020000	-30484.598710766353	-4378.121069110139	-26106.477641656216	21.495254803438026	2002.482827388343	229.9365315254164	1.905562941984492	5.84219866790463	16.352297812991274	5.426389787571151	9.585882879575026	25.142925173868267	1.541923384181578	7.511585481649591	20.108133450591936	1.0425390488121062	28.0	1.0	11.0	20.0	16.0	17.0	13.0	2.0	16.0	22.0	14.135635745298831	15.181543539053187	0.28502196613942654	0.2635048568432081	0.2412111978004291	0.2102619792169342	0.05139855808583671	0.31193323752317526	0.5111084286509754	0.488891571349024	0.76659442241738	1.4669358043388472	5.017593924214898E-4	1.8271883837643155E-4	4.766407526600598E-4	0.3412916964524379	0.029407700123327656	-26106.477641656216	-1657.6121102623383	-381.1100201584887
5030000	-30498.615566987944	-4386.2877096994835	-26112.32785728846	21.623586342160717	2002.3544958496202	233.42969771934568	1.7373589322536689	6.682007843861562	19.929142021388053	5.791379239645645	13.748851425987102	28.3628137256425	7.216159769211531	12.420855628677756	19.52929063120431	0.8862626413540922	26.0	5.0	9.0	25.0	11.0	17.0	15.0	7.0	9.0	22.0	13.129916993308525	12.402610738789772	0.2717726822803801	0.26261601106216514	0.24620674533132403	0.2194045613261287	0.030117847712978162	0.2760723757262665	0.5498949655226129	0.45010503447738676	0.8247690506643888	1.3505554799525754	5.176067277245029E-4	2.1142515433106516E-4	4.8770869001635113E-4	0.4039556320759829	-0.03316442905588134	-26112.32785728846	-1657.6121102623383	-390.3267720438485
5040000	-30492.60419388955	-4391.800966359461	-26100.80322753009	21.169977015622518	2002.8081051761585	234.40254774823777	2.418289064062135	10.525435498657673	27.738673875540787	4.786289971854542	12.245878332765928	22.51425317242112	4.658971730712299	12.382782080854657	7.271102579643694	1.4374310073351242	29.0	4.0	4.0	26.0	13.0	18.0	16.0	13.0	4.0	19.0	11.825268665792194	15.089691501032846	0.2837755019856347	0.26110398849290134	0.24093709007989453	0.21418341944156724	0.058636570753681116	0.3698273776673594	0.5433783200865923	0.45662167991340746	0.8149949523242175	1.370108896445116	4.885606285056786E-4	2.161257640267503E-4	4.705961771783195E-4	0.4303928413084712	-0.039381637821315596	-26100.80322753009	-1657.6121102623383	-395.9023511204551
5050000	-30499.976175343145	-4398.371941977474	-26101.60423336567	20.773389691732756	2003.2046925000482	234.7196014260245	2.7283526557808497	18.08964664868121	5.480515037729554	6.424766085699785	9.126663688641882	27.312551428266186	7.087519422239123	29.469611295830646	1.5741362265987418	1.3220074225417848	29.0	10.0	1.0	35.0	1.0	21.0	20.0	7.0	1.0	21.0	14.771314456272952	13.542059840289209	0.2806211699165746	0.25384967149394644	0.24988054978741542	0.21564860880206152	0.05555428890050006	0.3173073670077872	0.5369089112833539	0.463091088716646	0.8052917026282767	1.3895205778128041	4.782376631395707E-4	1.848280313655736E-4	4.7328536358046374E-4	0.36660411788812	-0.05937540519174227	-26101.60423336567	-1657.6121102623383	-400.64034387930917
5060000	-30499.22463077939	-4396.831381915648	-26102.39324886374	21.35302555745801	2002.6250566343228	234.29853635100798	2.0737860016556495	13.786052816042051	16.89022886559202	3.091698392418413	10.26131285667121	26.237810997872486	8.472093032030353	36.75945627210459	3.222514353472058	1.9271915484936364	29.0	10.0	1.0	25.0	11.0	16.0	25.0	5.0	5.0	19.0	14.32278800851059	14.525246222938378	0.2860758539082588	0.2645666769611148	0.2390009840757815	0.21035648505484286	0.02789992007268767	0.3625300845266708	0.49713023008130275	0.5028697699186971	0.7456289903128136	1.508877865040427	4.870859795727983E-4	2.0856469697125182E-4	4.727743292082516E-4	0.41010849680579864	0.00868471511781516	-26102.39324886374	-1657.6121102623383	-396.75607780249595
5070000	-30490.801953519273	-4387.490657814858	-26103.311295704414	20.957397747403025	2003.0206844443778	227.62871246567187	2.23232111540372	21.012643905304696	3.4897882118500503	5.100642203098283	10.055028664112156	21.155655946881954	8.296824375309082	21.49089432697741	3.095885218346456	0.6926778903552728	29.0	9.0	6.0	18.0	11.0	21.0	24.0	8.0	2.0	18.0	17.675361962058115	12.21477715603418	0.2856982393265636	0.25151929494262887	0.24586522180097053	0.21691724392983497	0.0361224778616608	0.2823919810236211	0.5087134435390712	0.4912865564609293	0.7630022644218558	1.4741220387053304	4.8795577731270616E-4	2.2027393673673923E-4	4.556512428592115E-4	0.46303392658072057	0.01918695890745227	-26103.311295704414	-1657.6121102623383	-389.60225836499734
5080000	-30503.24974078441	-4379.32114449442	-26123.92859628999	21.281588583409135	2002.6964936083718	227.06060218005877	2.391558307831182	21.907569746058545	25.859055099475462	3.149557589364977	8.809073875452366	18.14073181105612	5.815577079974107	18.205482976423436	3.0501363447182497	1.1078976263621922	28.0	6.0	4.0	20.0	18.0	19.0	19.0	9.0	3.0	20.0	11.57446705264144	12.364438287054263	0.27935158998088994	0.2606962383743953	0.2433627472848763	0.2165894243598364	0.023809782184662957	0.4257332184522776	0.48882808410144285	0.5111719158985579	0.7331768794778315	1.5337887367028291	5.147563244993125E-4	1.699072844490186E-4	4.8337725690683007E-4	0.3502176372009976	0.11596566745723288	-26123.92859628999	-1657.6121102623383	-380.27385750094487
5090000	-30491.365196366904	-4361.035316655811	-26130.32987971109	20.616789177288705	2003.3612930144923	217.87534424910274	3.0161664176379404	10.469527166139107	27.499104501391052	4.870734122491098	8.990305388224172	27.11254538201143	2.756263797970519	12.555702019544109	1.389302691572133	0.9999998188603824	28.0	8.0	5.0	15.0	21.0	17.0	15.0	10.0	6.0	21.0	11.6734017904024	15.570038510513202	0.27904524401767533	0.2603987191950788	0.24894308442094987	0.211612952366294	0.015882958834818415	0.23302358609198534	0.5267755416362363	0.47322445836376437	0.7900930007162824	1.4199260984335433	5.289986806326343E-4	2.01484060422465E-4	5.054420421152038E-4	0.39823454026361993	-0.03563454838501141	-26130.32987971109	-1657.6121102623383	-365.80509226129755
5100000	-30487.481159675637	-4369.340422722969	-26118.140736952668	20.993262084754402	2002.9848201070265	222.26784119004395	3.919427289749222	17.764848232017155	2.3140286488498614	2.8494542236773515	12.983064636187674	35.627781932955656	3.2431596819217696	18.659112017449946	0.9954491590729643	0.9059549487089282	28.0	12.0	3.0	15.0	19.0	18.0	16.0	9.0	6.0	20.0	12.80397656373241	13.800548497982266	0.2812863175399839	0.2576875106136718	0.24016929290799885	0.22085687893834358	0.05392324780142332	0.31460633699484336	0.5242264080199942	0.4757735919800065	0.786269640539332	1.427574860635336	5.207274891835869E-4	2.035678640338287E-4	4.8812971865961545E-4	0.4045100073222012	0.02104896528590829	-26118.140736952668	-1657.6121102623383	-371.67147814204645
5110000	-30491.074622264754	-4378.071508942517	-26113.003113322236	21.1594453187489	2002.8186368730321	225.7963975412577	3.878589919586039	21.863648864273358	1.753526163253548	1.8585790830782387	9.09455804667012	25.346782480785336	5.167509500771227	13.510549566864071	0.7352323501712869	0.9009160827780931	27.0	13.0	5.0	14.0	19.0	17.0	23.0	4.0	8.0	16.0	11.315764622811693	12.615346627821463	0.2886139209702169	0.2567279272497925	0.2449387694546604	0.20971938232532833	0.049079363639061346	0.26048675549099076	0.5418809823787727	0.45811901762122764	0.812749145620698	1.3746017092148826	5.156522309896957E-4	2.2996200368918926E-4	4.882198970302981E-4	0.4370442319273117	0.020760128837351535	-26113.003113322236	-1657.6121102623383	-383.77570903830895
5120000	-30457.45944974896	-4352.746735389084	-26104.712714359874	21.08486156899258	2002.8932206227882	213.57582528853678	3.0706788122994637	26.57434454494276	0.8372059158122261	1.9129318552703873	8.123981510634238	24.734464825916962	5.126296787320737	18.661316254060097	1.4420006212673904	0.5846013516173699	29.0	10.0	10.0	9.0	21.0	15.0	18.0	10.0	9.0	15.0	12.952630403794243	10.971660475009376	0.28479868894520577	0.2573188775516247	0.24206391745753564	0.215818516045632	0.06135699888354625	0.3916818927239487	0.5157131693007043	0.4842868306992958	0.7735009187709576	1.4531191232491287	5.15563385907882E-4	2.5193326468846025E-4	4.863477290213955E-4	0.5179368107490274	0.023185622080113	-26104.712714359874	-1657.6121102623383	-354.2432163095873
5130000	-30439.067381466128	-4356.58858578959	-26082.478795676536	21.595456816955235	2002.3826253748257	218.07042415326387	2.4538093719608933	18.651794438159804	2.3086465122116575	3.0660132984695085	8.148476892537142	25.752727949911357	5.1406516398925675	19.947374813473896	0.9452292568638598	1.3899251362255547	28.0	10.0	7.0	13.0	23.0	13.0	24.0	5.0	11.0	12.0	16.10142005413255	12.497156796337787	0.28735838713083006	0.26260251597698825	0.24293360178243295	0.2071054951097469	0.024855440591608893	0.36974379565764937	0.5278591271766566	0.47214087282334344	0.7917182343945663	1.416674763128414	5.493164436367084E-4	2.8925294488796457E-4	5.193620008160743E-4	0.5519097096503371	0.12298944974490644	-26082.478795676536	-1657.6121102623383	-359.21827256161686
5140000	-30470.22924410582	-4359.7445855955775	-26110.484658510242	21.100945735107437	2002.8771364566735	219.49222978176766	2.255878796103252	16.55060480812544	5.55963666602268	2.3679024162622517	8.362856047000745	32.898651188302495	6.223761465783787	16.36988158516658	0.6464165123016493	0.8964137220248767	29.0	10.0	1.0	16.0	24.0	13.0	25.0	6.0	11.0	11.0	14.219480172493254	11.339789675913256	0.2883376047673631	0.2542348136538761	0.24706891308863096	0.21035866849012805	0.027348209097184537	0.3719965391690279	0.5312616433135645	0.46873835668643543	0.7968215544466798	1.4064653976196195	5.511633838700729E-4	2.96527491881343E-4	5.134501036397852E-4	0.5553510992091092	-0.05581485087776372	-26110.484658510242	-1657.6121102623383	-363.25697213086966
5150000	-30480.903684446108	-4367.9692532914705	-26112.934431154637	20.759733081975995	2003.2183491098049	215.73284127676257	2.0914166273813706	10.161582668335576	2.241824972112617	2.6986685252218385	10.301662983958655	32.19103565318591	6.565856770786576	17.154817027370427	0.6784097751137853	1.4163945747360944	29.0	12.0	4.0	13.0	23.0	12.0	22.0	12.0	15.0	4.0	12.3288762814035	11.445626033365489	0.28461734601450994	0.25971136756267915	0.2408726299848668	0.21479865643794221	0.01676257043742514	0.2930541088972788	0.5132803494387962	0.486719650561204	0.7698520137004475	1.4604188820710946	5.145091635274918E-4	2.3510645124094832E-4	5.052379869743498E-4	0.4431163619308912	-0.011846907148364737	-26112.934431154637	-1657.6121102623383	-374.68779212165816
5160000	-30456.927054301457	-4364.557799687384	-26092.369254614074	21.02734588979316	2002.9507363019877	217.7324409979032	2.2290688761817896	17.028175200862027	1.0872855879048744	1.9971559374302583	9.645922817638082	27.573889993641707	8.348991977726019	15.001523819580315	0.4337747004661009	0.9770756850714682	28.0	9.0	1.0	20.0	18.0	16.0	26.0	9.0	16.0	3.0	12.595666219314037	10.695694085705309	0.276703757821589	0.2613037269298926	0.24439100080543003	0.2176015144430864	0.08419357449395092	0.2848629916867217	0.5312649886203682	0.4687350113796319	0.7968265719603681	1.4064553599126632	5.652288162709111E-4	2.4509466570266797E-4	5.365199590258426E-4	0.4384298357114997	-0.009993234293271385	-26092.369254614074	-1657.6121102623383	-368.69237800155446
5170000	-30454.48257957751	-4353.599245499428	-26100.883334078084	20.685460590415737	2003.2926216013652	209.80628449389044	2.9681212850687433	15.341518869796257	6.695524838886686	1.6022307944174978	5.975355429943862	19.287594481541074	7.13568780133291	13.464459214664735	0.5524368044616508	0.5438313467187891	28.0	7.0	6.0	17.0	19.0	17.0	23.0	9.0	19.0	1.0	12.99313793558814	12.31890058466093	0.28158951627402473	0.25595441264749036	0.24614817480231627	0.2163078962761667	0.056309296143931147	0.3228054397319518	0.5545882219966056	0.4454117780033949	0.83180830893965	1.3364732041185976	5.420803393267961E-4	2.1955165043278897E-4	5.057258972706275E-4	0.4189006358348113	-0.014438677946204565	-26100.883334078084	-1657.6121102623383	-361.71105094352686
5180000	-30461.249986254927	-4366.5833407127975	-26094.66664554213	20.764615399775085	2003.2134667920059	208.6966931442431	2.4924574768071808	9.503833544514254	6.646036401905369	6.37728180168661	7.021735200500937	17.58036546901825	7.343522066152558	13.207711112182473	0.601183036451952	0.3428082921857746	29.0	15.0	3.0	9.0	20.0	15.0	18.0	16.0	18.0	3.0	14.285173529550093	14.009500881663788	0.2845974498904329	0.2597017600098151	0.2374508108118224	0.21824997928792758	0.018718218367885217	0.29042624122656746	0.4858150472922508	0.5141849527077502	0.728657726431263	1.5428294562288356	5.485040316450081E-4	2.3193595630837072E-4	5.118733157001349E-4	0.436717666202299	0.02086950393671151	-26094.66664554213	-1657.6121102623383	-377.84188096411134
5190000	-30440.969934555156	-4357.287125495575	-26083.68280905958	20.318391044744462	2003.6596911470365	208.25313071275443	1.473549788434514	11.201121927940594	3.1395194808176172	2.077852199879382	5.611820536318671	24.573483372584075	7.271084937428691	11.367822334811105	0.5383390579386615	0.5298419423470935	29.0	17.0	1.0	11.0	18.0	18.0	15.0	14.0	17.0	6.0	13.25237316373828	11.465264672706171	0.2788471497225876	0.26279666543053887	0.24581359200941452	0.212542592837457	0.06697183119123504	0.20566088039815966	0.5028104407659102	0.497189559234091	0.7541485481695853	1.4918341994962565	5.798802017554939E-4	3.153962707343332E-4	5.440868624364037E-4	0.5218125626765479	0.08741712115327735	-26083.68280905958	-1657.6121102623383	-365.44643911337977
5200000	-30470.52397659335	-4364.039195620324	-26106.484780973027	20.875702832371196	2003.1023793594097	216.84874084367115	2.303624741853662	6.808166930627223	1.5079421433872862	3.122818701616009	5.531461445608521	29.64851032530125	5.365977793100691	18.004718556737902	0.688803213474982	1.1984511075819808	28.0	19.0	1.0	9.0	20.0	19.0	16.0	11.0	15.0	8.0	10.330442353169746	10.56151015985057	0.28133050273540894	0.26212517146816705	0.24214602910588565	0.21439829669053645	0.036635987988342576	0.4266145308609546	0.5390664272274345	0.4609335727725662	0.8085276885684305	1.3830468777691125	5.384640326251441E-4	2.4089242308241327E-4	4.988521239436603E-4	0.4558362128964902	0.0386072099180384	-26106.484780973027	-1657.6121102623383	-372.6910349183664
5210000	-30424.038915357694	-4349.468259646002	-26074.570655711694	20.500609982160977	2003.47747220962	214.78180961309403	2.4413546675741857	13.634621798706883	0.7137103888365817	2.685370873497551	7.479041013257733	25.388783743376706	3.3318846144463654	14.215719640171107	0.3233726860887098	0.5038730490319036	29.0	16.0	3.0	10.0	17.0	18.0	17.0	15.0	14.0	7.0	15.942086637830242	12.625240600790944	0.28264425767392976	0.259236872883879	0.24554270332656108	0.21257616611562835	0.05836650753915311	0.29242429649098167	0.5211178661615712	0.4788821338384296	0.781607242666521	1.4369021463130662	5.427508974692992E-4	2.0342577870199492E-4	5.209518925632708E-4	0.3474679467548513	0.014500139641895966	-26074.570655711694	-1657.6121102623383	-354.674119950606
5220000	-30451.45331876248	-4364.1611616413875	-26087.292157121094	20.60905980721002	2003.3690223845708	216.4216832088232	2.9009794199039067	10.58061555990921	1.6608354114086976	3.170830375745729	7.82780118191732	19.470596120867505	4.951235502002553	16.795595871328157	0.34073374643709897	0.624237849446748	26.0	19.0	3.0	9.0	19.0	17.0	16.0	15.0	13.0	9.0	12.40176442895606	11.259135956393168	0.27586027392822066	0.26212016062808	0.2516985448531529	0.21032102059054458	0.07455093148322159	0.26809403549281097	0.5479848373982771	0.4520151626017238	0.8219041134335878	1.356286884420713	5.215114671053891E-4	1.755510012063053E-4	4.989250114750264E-4	0.3442653575565055	-0.04678631437293727	-26087.292157121094	-1657.6121102623383	-374.0414454648611
5230000	-30468.207282768795	-4358.8557340947755	-26109.35154867402	20.531214659058357	2003.4468675327225	210.23252450651975	2.0522546064476037	8.3406577707174	3.7671923167463817	2.465368543444305	9.465924191603767	26.265208712914525	3.716808751631192	14.64257745637306	1.6005739401747854	0.7668444358420204	28.0	20.0	1.0	9.0	18.0	17.0	15.0	16.0	12.0	10.0	14.787519582380396	12.275857074770702	0.2818077815675575	0.25799237521023843	0.2433149788890394	0.2168848643331629	0.0062888700929133665	0.3677045487166412	0.48821991490740124	0.5117800850925994	0.7322647068625825	1.5356135690749104	5.330295891373158E-4	1.8023696735479234E-4	4.989030216751406E-4	0.35103088684210526	0.008194898990875913	-26109.35154867402	-1657.6121102623383	-366.5890504360208
5240000	-30458.533726703776	-4364.219273057855	-26094.314453645922	20.841321436336973	2003.136760755444	220.21557153382852	2.317809187894225	19.199000129538167	4.519612024979472	4.279546440713198	10.167174153785382	28.342034247796274	3.2328513867828956	12.731561519473962	0.5295655003532916	0.6267884788588941	29.0	12.0	8.0	10.0	17.0	18.0	14.0	16.0	14.0	8.0	14.066353268433321	13.05154515427442	0.28951603436223566	0.25661892722580354	0.24417501736169164	0.20969002105026735	0.01903217820069226	0.28661618936663624	0.5353856397522165	0.464614360247784	0.8030069986513158	1.394091205902363	5.236246400596851E-4	2.1270552897607563E-4	4.90203447507546E-4	0.3930171110011264	0.060290303848418714	-26094.314453645922	-1657.6121102623383	-368.0746434433764
5250000	-30470.611833152914	-4363.004324346199	-26107.607508806715	21.137175322698987	2002.840906869082	222.7138581028095	2.035230616297142	15.319511115882099	16.985556432874066	2.191236822656554	6.896655446405423	22.863452996316376	6.433290628864542	13.245890941968531	0.28702414447750335	0.8024720385384483	29.0	16.0	4.0	8.0	18.0	21.0	16.0	12.0	13.0	9.0	13.097433784706679	14.185844329718876	0.287513251932334	0.25502542278750345	0.24688456002421444	0.21057676525594632	0.04530369455430876	0.3295501647032063	0.5333220409255108	0.4666779590744898	0.7999118758515704	1.4002831044379282	5.217851727079922E-4	1.8004840277927937E-4	4.8222475832307025E-4	0.36628257449980123	-0.012364589909867617	-26107.607508806715	-1657.6121102623383	-366.54341098886914
5260000	-30459.545597223198	-4381.089566351748	-26078.45603087145	20.773805125167172	2003.2042770666137	226.3871399577124	3.1118633247699377	12.266084263813214	9.767466022755276	4.842396845652594	8.34543246861323	38.337379255294046	5.811410877670579	14.26869824592131	0.32099722701242406	0.7139397626260521	29.0	13.0	8.0	7.0	17.0	20.0	17.0	13.0	13.0	9.0	13.087987484215246	12.915769366951965	0.27887938966284903	0.2628279520144531	0.25084904865646634	0.2074436096662298	0.014176823445898037	0.36767712965850186	0.5335681092654891	0.4664318907345116	0.8002809455173922	1.3995447680063302	5.271528222504678E-4	1.992652201492113E-4	4.999002536201586E-4	0.3975506200348079	-0.11054828437523939	-26078.45603087145	-1657.6121102623383	-387.12819842835574
5270000	-30462.47328075357	-4352.001794021474	-26110.471486732094	20.626998672491204	2003.3510835192897	223.00114784017237	2.855842009887982	12.651933230565447	4.76918303832296	1.9438791275471192	9.007848907669933	31.94819827413318	2.0740928770909566	13.71981623909857	0.4022489176185455	1.196661608369837	28.0	13.0	8.0	9.0	18.0	15.0	19.0	14.0	15.0	7.0	12.915558158372557	14.335132303649178	0.28422768726759745	0.255300709476428	0.24918845053908145	0.21128315271689133	0.10749380193713005	0.3595872387718528	0.5255326461598153	0.4744673538401855	0.7882288233980039	1.4236554486254112	5.354670755492763E-4	2.5376397567695487E-4	4.8819977973630485E-4	0.49682630131534117	0.008183086206485416	-26110.471486732094	-1657.6121102623383	-353.7144416455363
5280000	-30478.783661528556	-4363.080294072444	-26115.70336745611	21.53470573537443	2002.4433764564064	223.96262493263487	2.120679852218622	13.236741905737842	10.506505563002545	2.70048612344294	8.627395851796042	33.76619359571027	3.8837143663619225	14.270855324101014	0.5047958579393055	1.0007336051137912	29.0	9.0	6.0	14.0	18.0	15.0	19.0	15.0	14.0	7.0	13.908818797661837	13.42932080870831	0.27976131261574577	0.2574964001060779	0.2515986160272983	0.2111436712508763	0.017548492152944652	0.20432713547229525	0.5629122668856336	0.4370877331143675	0.8442932652154117	1.3114966240336843	5.471140793891231E-4	2.6807056872406933E-4	4.941908813688792E-4	0.48463390123639905	-0.013944943484567832	-26115.70336745611	-1657.6121102623383	-366.6517262157996
[truncated: 14,472 more rows]
