# Supplementary material for: Chikungunya virus in Thailand (2020–2023): Epidemiology, clinical features, and genomic insights
Source: PLoS Negl Trop Dis. 2025 Sep 15;19(9):e0013548. doi: 10.1371/journal.pntd.0013548 (PMC12449006; doi:10.1371/journal.pntd.0013548)
Supplement: S2 Table — The table shows the pairwise comparison (%) of nucleotide identity based on complete genome sequences for 224 representative CHIKV strains. (XLSX) [file pntd.0013548.s007.xlsx]

## Sheet: CHIKV iqtree identity_224
S2 Table. Percentage of nucleotide identity among CHIKV strains
Genotypes	No.	Sequence (accession number/country/collection year)	1	2	3	4	5	6	7	8	9	10	11	12	13	14	15	16	17	18	19	20	21	22	23	24	25	26	27	28	29	30	31	32	33	34	35	36	37	38	39	40	41	42	43	44	45	46	47
ECSA genotype - Indian Ocean lineage (ECSA-IOL)	1	PQ637710/Thailand/2023	100	99.9	99.9	99.9	99.9	99.9	99.9	99.9	99.9	99.8	99.8	99.8	99.8	99.8	99.9	99.8	99.7	99.8	99.7	99.8	99.8	99.8	99.8	99.8	99.8	99.8	99.8	99.7	99.7	99.7	99.6	99.6	99.7	99.6	99.6	99.6	99.6	99.7	99.6	99.6	99.4	99.6	99.6	99.6	99.5	99.5	99.5
	2	PQ637708/Thailand/2023	99.9	100	99.9	99.9	99.9	99.9	99.9	99.9	99.9	99.8	99.9	99.8	99.8	99.9	99.9	99.8	99.7	99.8	99.8	99.8	99.8	99.8	99.8	99.8	99.8	99.8	99.8	99.7	99.7	99.7	99.6	99.7	99.7	99.7	99.6	99.6	99.6	99.7	99.6	99.6	99.4	99.6	99.6	99.6	99.5	99.5	99.5
	3	PQ637709/Thailand/2023	99.9	99.9	100	99.9	99.9	99.9	99.9	99.9	99.9	99.8	99.9	99.8	99.8	99.9	99.9	99.8	99.7	99.8	99.8	99.8	99.8	99.8	99.8	99.8	99.8	99.8	99.8	99.7	99.7	99.7	99.6	99.7	99.7	99.7	99.6	99.6	99.6	99.7	99.6	99.6	99.4	99.6	99.6	99.6	99.5	99.5	99.5
	4	PQ637706/Thailand/2023	99.9	99.9	99.9	100	100	99.9	99.9	99.9	99.9	99.9	99.9	99.8	99.8	99.9	99.9	99.9	99.8	99.8	99.8	99.9	99.9	99.8	99.8	99.8	99.8	99.8	99.8	99.7	99.7	99.7	99.6	99.7	99.7	99.7	99.7	99.6	99.7	99.7	99.6	99.6	99.4	99.6	99.6	99.6	99.5	99.5	99.6
	5	PQ637704/Thailand/2023	99.9	99.9	99.9	100	100	99.9	99.9	99.9	99.9	99.9	99.9	99.8	99.8	99.9	99.9	99.9	99.8	99.8	99.8	99.9	99.9	99.8	99.8	99.8	99.8	99.8	99.8	99.7	99.7	99.7	99.6	99.7	99.7	99.7	99.7	99.6	99.7	99.7	99.6	99.6	99.4	99.6	99.6	99.6	99.5	99.5	99.6
	6	PQ637707/Thailand/2023	99.9	99.9	99.9	99.9	99.9	100	99.9	99.9	99.9	99.8	99.8	99.8	99.8	99.8	99.8	99.8	99.7	99.7	99.7	99.8	99.8	99.8	99.8	99.8	99.8	99.8	99.8	99.7	99.7	99.7	99.6	99.6	99.7	99.6	99.6	99.6	99.6	99.7	99.5	99.6	99.4	99.6	99.6	99.6	99.5	99.5	99.5
	7	PQ637705/Thailand/2023	99.9	99.9	99.9	99.9	99.9	99.9	100	99.9	99.9	99.8	99.8	99.8	99.8	99.8	99.9	99.8	99.7	99.8	99.7	99.8	99.8	99.8	99.8	99.8	99.8	99.8	99.8	99.7	99.7	99.7	99.6	99.6	99.7	99.6	99.6	99.6	99.6	99.7	99.6	99.6	99.4	99.6	99.6	99.6	99.5	99.5	99.5
	8	PQ637703/Thailand/2023	99.9	99.9	99.9	99.9	99.9	99.9	99.9	100	99.9	99.9	99.9	99.8	99.9	99.9	99.9	99.9	99.8	99.8	99.8	99.9	99.9	99.8	99.8	99.8	99.8	99.8	99.8	99.7	99.7	99.7	99.6	99.7	99.7	99.7	99.7	99.6	99.7	99.7	99.6	99.6	99.5	99.6	99.6	99.6	99.6	99.5	99.6
	9	PQ637701/Thailand/2023	99.9	99.9	99.9	99.9	99.9	99.9	99.9	99.9	100	99.9	99.9	99.8	99.9	99.9	99.9	99.9	99.8	99.8	99.8	99.9	99.9	99.8	99.8	99.8	99.8	99.8	99.8	99.7	99.7	99.7	99.6	99.7	99.7	99.7	99.7	99.6	99.7	99.7	99.6	99.6	99.5	99.6	99.6	99.6	99.6	99.5	99.6
	10	PQ637698/Thailand/2022	99.8	99.8	99.8	99.9	99.9	99.8	99.8	99.9	99.9	100	99.9	99.8	99.9	99.9	99.9	99.9	99.8	99.8	99.8	99.9	99.9	99.8	99.8	99.8	99.8	99.8	99.8	99.7	99.7	99.7	99.6	99.7	99.7	99.7	99.7	99.6	99.7	99.7	99.6	99.6	99.5	99.6	99.6	99.6	99.6	99.5	99.6
	11	PQ637696/Thailand/2022	99.8	99.9	99.9	99.9	99.9	99.8	99.8	99.9	99.9	99.9	100	99.9	99.9	99.9	99.9	99.9	99.8	99.8	99.8	99.9	99.9	99.8	99.8	99.9	99.9	99.9	99.8	99.8	99.7	99.7	99.7	99.7	99.8	99.7	99.7	99.6	99.7	99.7	99.6	99.7	99.5	99.6	99.7	99.6	99.6	99.5	99.6
	12	PQ637702/Thailand/2023	99.8	99.8	99.8	99.8	99.8	99.8	99.8	99.8	99.8	99.8	99.9	100	99.9	99.9	99.9	99.9	99.8	99.8	99.8	99.9	99.9	99.8	99.8	99.9	99.9	99.9	99.8	99.8	99.7	99.7	99.7	99.7	99.7	99.7	99.7	99.6	99.7	99.7	99.6	99.6	99.5	99.6	99.6	99.6	99.6	99.5	99.6
	13	PQ637699/Thailand/2023	99.8	99.8	99.8	99.8	99.8	99.8	99.8	99.9	99.9	99.9	99.9	99.9	100	99.9	99.9	99.9	99.8	99.8	99.8	99.9	99.9	99.9	99.9	99.9	99.9	99.9	99.8	99.8	99.8	99.7	99.7	99.7	99.8	99.7	99.7	99.6	99.7	99.7	99.6	99.7	99.5	99.6	99.7	99.7	99.6	99.5	99.6
	14	PQ637693/Thailand/2022	99.8	99.9	99.9	99.9	99.9	99.8	99.8	99.9	99.9	99.9	99.9	99.9	99.9	100	99.9	99.9	99.8	99.8	99.8	99.9	99.9	99.9	99.9	99.9	99.9	99.9	99.9	99.8	99.8	99.8	99.7	99.7	99.8	99.7	99.7	99.7	99.7	99.8	99.6	99.7	99.5	99.7	99.7	99.7	99.6	99.6	99.6
	15	PQ637689/Thailand/2022	99.9	99.9	99.9	99.9	99.9	99.8	99.9	99.9	99.9	99.9	99.9	99.9	99.9	99.9	100	99.9	99.8	99.9	99.8	99.9	99.9	99.9	99.9	99.9	99.9	99.9	99.9	99.8	99.8	99.8	99.7	99.7	99.8	99.7	99.7	99.7	99.7	99.8	99.7	99.7	99.5	99.7	99.7	99.7	99.6	99.6	99.6
	16	PQ637694/Thailand/2022	99.8	99.8	99.8	99.9	99.9	99.8	99.8	99.9	99.9	99.9	99.9	99.9	99.9	99.9	99.9	100	99.8	99.8	99.8	99.9	99.9	99.9	99.9	99.9	99.9	99.9	99.9	99.8	99.8	99.8	99.7	99.7	99.8	99.7	99.7	99.7	99.7	99.7	99.6	99.7	99.5	99.6	99.7	99.7	99.6	99.6	99.6
	17	PQ637700/Thailand/2023	99.7	99.7	99.7	99.8	99.8	99.7	99.7	99.8	99.8	99.8	99.8	99.8	99.8	99.8	99.8	99.8	100	99.9	99.8	99.8	99.8	99.8	99.8	99.8	99.8	99.8	99.8	99.7	99.7	99.7	99.6	99.7	99.7	99.6	99.6	99.6	99.6	99.7	99.6	99.6	99.4	99.6	99.6	99.6	99.5	99.5	99.5
	18	PQ637691/Thailand/2022	99.8	99.8	99.8	99.8	99.8	99.7	99.8	99.8	99.8	99.8	99.8	99.8	99.8	99.8	99.9	99.8	99.9	100	99.9	99.9	99.9	99.8	99.8	99.8	99.8	99.8	99.8	99.8	99.7	99.7	99.7	99.7	99.8	99.7	99.7	99.6	99.7	99.7	99.6	99.7	99.5	99.6	99.7	99.6	99.6	99.5	99.6
	19	PQ637697/Thailand/2022	99.7	99.8	99.8	99.8	99.8	99.7	99.7	99.8	99.8	99.8	99.8	99.8	99.8	99.8	99.8	99.8	99.8	99.9	100	99.9	99.9	99.8	99.8	99.8	99.8	99.8	99.8	99.7	99.7	99.7	99.6	99.7	99.7	99.7	99.7	99.6	99.7	99.7	99.6	99.6	99.4	99.6	99.6	99.6	99.5	99.5	99.6
	20	PQ637686/Thailand/2021	99.8	99.8	99.8	99.9	99.9	99.8	99.8	99.9	99.9	99.9	99.9	99.9	99.9	99.9	99.9	99.9	99.8	99.9	99.9	100	99.9	99.9	99.9	99.9	99.9	99.9	99.9	99.8	99.8	99.8	99.7	99.8	99.8	99.7	99.7	99.7	99.7	99.8	99.7	99.7	99.5	99.7	99.7	99.7	99.6	99.6	99.6
	21	PQ637687/Thailand/2022	99.8	99.8	99.8	99.9	99.9	99.8	99.8	99.9	99.9	99.9	99.9	99.9	99.9	99.9	99.9	99.9	99.8	99.9	99.9	99.9	100	99.9	99.9	99.9	99.9	99.9	99.9	99.8	99.8	99.8	99.7	99.8	99.8	99.7	99.7	99.7	99.7	99.8	99.7	99.7	99.5	99.7	99.7	99.7	99.6	99.6	99.6
	22	PQ637695/Thailand/2022	99.8	99.8	99.8	99.8	99.8	99.8	99.8	99.8	99.8	99.8	99.8	99.8	99.9	99.9	99.9	99.9	99.8	99.8	99.8	99.9	99.9	100	99.9	99.9	99.9	99.9	99.9	99.8	99.8	99.8	99.7	99.7	99.8	99.7	99.7	99.7	99.7	99.7	99.6	99.7	99.5	99.7	99.7	99.7	99.6	99.6	99.6
	23	PQ637690/Thailand/2022	99.8	99.8	99.8	99.8	99.8	99.8	99.8	99.8	99.8	99.8	99.8	99.8	99.9	99.9	99.9	99.9	99.8	99.8	99.8	99.9	99.9	99.9	100	99.9	99.9	99.9	99.9	99.8	99.8	99.8	99.7	99.7	99.8	99.7	99.7	99.7	99.7	99.7	99.6	99.7	99.5	99.6	99.7	99.7	99.6	99.6	99.6
	24	PQ637688/Thailand/2022	99.8	99.8	99.8	99.8	99.8	99.8	99.8	99.8	99.8	99.8	99.9	99.9	99.9	99.9	99.9	99.9	99.8	99.8	99.8	99.9	99.9	99.9	99.9	100	99.9	99.9	99.9	99.8	99.8	99.8	99.7	99.7	99.8	99.7	99.7	99.7	99.7	99.8	99.6	99.7	99.5	99.7	99.7	99.7	99.6	99.6	99.6
	25	PQ637692/Thailand/2022	99.8	99.8	99.8	99.8	99.8	99.8	99.8	99.8	99.8	99.8	99.9	99.9	99.9	99.9	99.9	99.9	99.8	99.8	99.8	99.9	99.9	99.9	99.9	99.9	100	99.9	99.9	99.8	99.8	99.8	99.7	99.7	99.8	99.7	99.7	99.7	99.7	99.8	99.6	99.7	99.5	99.7	99.7	99.7	99.6	99.6	99.6
	26	PQ637685/Thailand/2021	99.8	99.8	99.8	99.8	99.8	99.8	99.8	99.8	99.8	99.8	99.9	99.9	99.9	99.9	99.9	99.9	99.8	99.8	99.8	99.9	99.9	99.9	99.9	99.9	99.9	100	99.9	99.8	99.8	99.8	99.7	99.7	99.8	99.7	99.7	99.7	99.7	99.8	99.6	99.7	99.5	99.7	99.7	99.7	99.6	99.6	99.6
	27	PQ637680/Thailand/2020	99.8	99.8	99.8	99.8	99.8	99.8	99.8	99.8	99.8	99.8	99.8	99.8	99.8	99.9	99.9	99.9	99.8	99.8	99.8	99.9	99.9	99.9	99.9	99.9	99.9	99.9	100	99.9	99.9	99.9	99.8	99.8	99.9	99.8	99.8	99.8	99.8	99.8	99.7	99.8	99.6	99.7	99.8	99.8	99.7	99.7	99.7
	28	PQ637678/Thailand/2020	99.7	99.7	99.7	99.7	99.7	99.7	99.7	99.7	99.7	99.7	99.8	99.8	99.8	99.8	99.8	99.8	99.7	99.8	99.7	99.8	99.8	99.8	99.8	99.8	99.8	99.8	99.9	100	99.8	99.8	99.7	99.8	99.8	99.8	99.8	99.7	99.8	99.8	99.7	99.7	99.5	99.7	99.7	99.7	99.7	99.6	99.7
	29	MT495606/Thailand/2019	99.7	99.7	99.7	99.7	99.7	99.7	99.7	99.7	99.7	99.7	99.7	99.7	99.8	99.8	99.8	99.8	99.7	99.7	99.7	99.8	99.8	99.8	99.8	99.8	99.8	99.8	99.9	99.8	100	99.9	99.8	99.9	99.9	99.8	99.8	99.8	99.8	99.9	99.8	99.8	99.6	99.8	99.8	99.8	99.7	99.7	99.7
	30	MT495607/Thailand/2019	99.7	99.7	99.7	99.7	99.7	99.7	99.7	99.7	99.7	99.7	99.7	99.7	99.7	99.8	99.8	99.8	99.7	99.7	99.7	99.8	99.8	99.8	99.8	99.8	99.8	99.8	99.9	99.8	99.9	100	99.8	99.9	99.9	99.9	99.8	99.8	99.8	99.9	99.8	99.8	99.6	99.8	99.8	99.8	99.7	99.7	99.7
	31	PQ637675/Thailand/2020	99.6	99.6	99.6	99.6	99.6	99.6	99.6	99.6	99.6	99.6	99.7	99.7	99.7	99.7	99.7	99.7	99.6	99.7	99.6	99.7	99.7	99.7	99.7	99.7	99.7	99.7	99.8	99.7	99.8	99.8	100	99.8	99.8	99.8	99.8	99.7	99.8	99.8	99.7	99.7	99.6	99.7	99.7	99.7	99.7	99.6	99.7
	32	MN974210/Thailand/2019	99.6	99.7	99.7	99.7	99.7	99.6	99.6	99.7	99.7	99.7	99.7	99.7	99.7	99.7	99.7	99.7	99.7	99.7	99.7	99.8	99.8	99.7	99.7	99.7	99.7	99.7	99.8	99.8	99.9	99.9	99.8	100	99.9	99.8	99.8	99.8	99.8	99.8	99.7	99.8	99.6	99.7	99.8	99.8	99.7	99.7	99.7
	33	MT668625/China/2019	99.7	99.7	99.7	99.7	99.7	99.7	99.7	99.7	99.7	99.7	99.8	99.7	99.8	99.8	99.8	99.8	99.7	99.8	99.7	99.8	99.8	99.8	99.8	99.8	99.8	99.8	99.9	99.8	99.9	99.9	99.8	99.9	100	99.9	99.9	99.8	99.9	99.9	99.8	99.8	99.6	99.8	99.8	99.8	99.8	99.7	99.8
	34	PQ637676/Thailand/2020	99.6	99.7	99.7	99.7	99.7	99.6	99.6	99.7	99.7	99.7	99.7	99.7	99.7	99.7	99.7	99.7	99.6	99.7	99.7	99.7	99.7	99.7	99.7	99.7	99.7	99.7	99.8	99.8	99.8	99.9	99.8	99.8	99.9	100	99.8	99.8	99.8	99.8	99.7	99.8	99.6	99.7	99.8	99.8	99.7	99.7	99.7
	35	MN630017/Australia/2019	99.6	99.6	99.6	99.7	99.7	99.6	99.6	99.7	99.7	99.7	99.7	99.7	99.7	99.7	99.7	99.7	99.6	99.7	99.7	99.7	99.7	99.7	99.7	99.7	99.7	99.7	99.8	99.8	99.8	99.8	99.8	99.8	99.9	99.8	100	99.8	99.9	99.9	99.8	99.8	99.6	99.8	99.8	99.8	99.8	99.7	99.8
	36	PQ637673/Thailand/2020	99.6	99.6	99.6	99.6	99.6	99.6	99.6	99.6	99.6	99.6	99.6	99.6	99.6	99.7	99.7	99.7	99.6	99.6	99.6	99.7	99.7	99.7	99.7	99.7	99.7	99.7	99.8	99.7	99.8	99.8	99.7	99.8	99.8	99.8	99.8	100	99.8	99.9	99.7	99.8	99.6	99.8	99.8	99.8	99.7	99.7	99.7
	37	MN974211/Thailand/2018	99.6	99.6	99.6	99.7	99.7	99.6	99.6	99.7	99.7	99.7	99.7	99.7	99.7	99.7	99.7	99.7	99.6	99.7	99.7	99.7	99.7	99.7	99.7	99.7	99.7	99.7	99.8	99.8	99.8	99.8	99.8	99.8	99.9	99.8	99.9	99.8	100	99.9	99.8	99.9	99.7	99.8	99.9	99.8	99.8	99.7	99.8
	38	MK468801/Thailand/2018	99.7	99.7	99.7	99.7	99.7	99.7	99.7	99.7	99.7	99.7	99.7	99.7	99.7	99.8	99.8	99.7	99.7	99.7	99.7	99.8	99.8	99.7	99.7	99.8	99.8	99.8	99.8	99.8	99.9	99.9	99.8	99.8	99.9	99.8	99.9	99.9	99.9	100	99.8	99.9	99.7	99.9	99.9	99.9	99.8	99.8	99.8
	39	MN974209/Thailand/2019	99.6	99.6	99.6	99.6	99.6	99.5	99.6	99.6	99.6	99.6	99.6	99.6	99.6	99.6	99.7	99.6	99.6	99.6	99.6	99.7	99.7	99.6	99.6	99.6	99.6	99.6	99.7	99.7	99.8	99.8	99.7	99.7	99.8	99.7	99.8	99.7	99.8	99.8	100	99.8	99.6	99.7	99.8	99.8	99.7	99.7	99.7
	40	PQ637677/Thailand/2020	99.6	99.6	99.6	99.6	99.6	99.6	99.6	99.6	99.6	99.6	99.7	99.6	99.7	99.7	99.7	99.7	99.6	99.7	99.6	99.7	99.7	99.7	99.7	99.7	99.7	99.7	99.8	99.7	99.8	99.8	99.7	99.8	99.8	99.8	99.8	99.8	99.9	99.9	99.8	100	99.6	99.8	99.8	99.8	99.7	99.7	99.8
	41	PQ637683/Thailand/2021	99.4	99.4	99.4	99.4	99.4	99.4	99.4	99.5	99.5	99.5	99.5	99.5	99.5	99.5	99.5	99.5	99.4	99.5	99.4	99.5	99.5	99.5	99.5	99.5	99.5	99.5	99.6	99.5	99.6	99.6	99.6	99.6	99.6	99.6	99.6	99.6	99.7	99.7	99.6	99.6	100	99.7	99.6	99.6	99.6	99.5	99.6
	42	MN075150/Finland/2019	99.6	99.6	99.6	99.6	99.6	99.6	99.6	99.6	99.6	99.6	99.6	99.6	99.6	99.7	99.7	99.6	99.6	99.6	99.6	99.7	99.7	99.7	99.6	99.7	99.7	99.7	99.7	99.7	99.8	99.8	99.7	99.7	99.8	99.7	99.8	99.8	99.8	99.9	99.7	99.8	99.7	100	99.8	99.8	99.7	99.7	99.7
	43	MN974214/Thailand/2018	99.6	99.6	99.6	99.6	99.6	99.6	99.6	99.6	99.6	99.6	99.7	99.6	99.7	99.7	99.7	99.7	99.6	99.7	99.6	99.7	99.7	99.7	99.7	99.7	99.7	99.7	99.8	99.7	99.8	99.8	99.7	99.8	99.8	99.8	99.8	99.8	99.9	99.9	99.8	99.8	99.6	99.8	100	99.8	99.7	99.7	99.8
	44	MK040570/Thailand/2018	99.6	99.6	99.6	99.6	99.6	99.6	99.6	99.6	99.6	99.6	99.6	99.6	99.7	99.7	99.7	99.7	99.6	99.6	99.6	99.7	99.7	99.7	99.7	99.7	99.7	99.7	99.8	99.7	99.8	99.8	99.7	99.8	99.8	99.8	99.8	99.8	99.8	99.9	99.8	99.8	99.6	99.8	99.8	100	99.7	99.7	99.7
	45	PQ637682/Thailand/2021	99.5	99.5	99.5	99.5	99.5	99.5	99.5	99.6	99.6	99.6	99.6	99.6	99.6	99.6	99.6	99.6	99.5	99.6	99.5	99.6	99.6	99.6	99.6	99.6	99.6	99.6	99.7	99.7	99.7	99.7	99.7	99.7	99.8	99.7	99.8	99.7	99.8	99.8	99.7	99.7	99.6	99.7	99.7	99.7	100	99.9	99.9
	46	PQ637684/Thailand/2021	99.5	99.5	99.5	99.5	99.5	99.5	99.5	99.5	99.5	99.5	99.5	99.5	99.5	99.6	99.6	99.6	99.5	99.5	99.5	99.6	99.6	99.6	99.6	99.6	99.6	99.6	99.7	99.6	99.7	99.7	99.6	99.7	99.7	99.7	99.7	99.7	99.7	99.8	99.7	99.7	99.5	99.7	99.7	99.7	99.9	100	99.9
	47	PQ637681/Thailand/2020	99.5	99.5	99.5	99.6	99.6	99.5	99.5	99.6	99.6	99.6	99.6	99.6	99.6	99.6	99.6	99.6	99.5	99.6	99.6	99.6	99.6	99.6	99.6	99.6	99.6	99.6	99.7	99.7	99.7	99.7	99.7	99.7	99.8	99.7	99.8	99.7	99.8	99.8	99.7	99.8	99.6	99.7	99.8	99.7	99.9	99.9	100
	48	PQ637679/Thailand/2020	99.5	99.6	99.6	99.6	99.6	99.5	99.5	99.6	99.6	99.6	99.6	99.6	99.6	99.6	99.6	99.6	99.5	99.6	99.6	99.6	99.6	99.6	99.6	99.6	99.6	99.6	99.7	99.7	99.7	99.8	99.7	99.7	99.8	99.7	99.8	99.7	99.8	99.8	99.7	99.8	99.6	99.7	99.8	99.8	99.8	99.8	99.9
	49	PQ637674/Thailand/2020	99.6	99.6	99.6	99.6	99.6	99.6	99.6	99.6	99.6	99.6	99.6	99.6	99.6	99.7	99.7	99.6	99.6	99.6	99.6	99.7	99.7	99.6	99.6	99.7	99.7	99.7	99.7	99.7	99.8	99.8	99.7	99.7	99.8	99.7	99.8	99.8	99.8	99.9	99.7	99.8	99.6	99.8	99.8	99.8	99.9	99.8	99.9
	50	OL999095/Cambodia/2021	99.5	99.5	99.5	99.5	99.5	99.5	99.5	99.5	99.5	99.5	99.5	99.5	99.6	99.6	99.6	99.6	99.5	99.5	99.5	99.6	99.6	99.6	99.6	99.6	99.6	99.6	99.7	99.6	99.7	99.7	99.6	99.7	99.7	99.7	99.7	99.7	99.7	99.8	99.7	99.7	99.5	99.7	99.7	99.7	99.8	99.7	99.8
	51	OL589270/Cambodia/2020	99.5	99.5	99.5	99.5	99.5	99.5	99.5	99.5	99.5	99.5	99.6	99.6	99.6	99.6	99.6	99.6	99.5	99.6	99.5	99.6	99.6	99.6	99.6	99.6	99.6	99.6	99.7	99.6	99.7	99.7	99.7	99.7	99.7	99.7	99.7	99.7	99.8	99.8	99.7	99.7	99.5	99.7	99.7	99.7	99.8	99.8	99.8
	52	MW557661/Malaysia/2020	99.6	99.6	99.6	99.6	99.6	99.6	99.6	99.6	99.6	99.6	99.6	99.6	99.6	99.7	99.7	99.6	99.6	99.6	99.6	99.7	99.7	99.6	99.6	99.7	99.7	99.7	99.7	99.7	99.8	99.8	99.7	99.7	99.8	99.7	99.8	99.7	99.8	99.8	99.7	99.8	99.6	99.7	99.8	99.8	99.7	99.7	99.8
	53	MW557660/Malaysia/2020	99.5	99.6	99.6	99.6	99.6	99.5	99.5	99.6	99.6	99.6	99.6	99.6	99.6	99.6	99.6	99.6	99.6	99.6	99.6	99.7	99.7	99.6	99.6	99.6	99.6	99.6	99.7	99.7	99.7	99.7	99.7	99.7	99.8	99.7	99.8	99.7	99.8	99.8	99.7	99.8	99.6	99.7	99.8	99.7	99.7	99.7	99.7
	54	MN974224/Thailand/2019	99.6	99.6	99.6	99.6	99.6	99.5	99.6	99.6	99.6	99.6	99.6	99.6	99.6	99.6	99.7	99.6	99.6	99.6	99.6	99.7	99.7	99.6	99.6	99.6	99.6	99.6	99.7	99.7	99.8	99.8	99.7	99.8	99.8	99.7	99.8	99.7	99.8	99.8	99.7	99.8	99.6	99.7	99.8	99.8	99.7	99.7	99.7
	55	MN974213/Thailand/2019	99.5	99.5	99.5	99.5	99.5	99.5	99.5	99.6	99.6	99.6	99.6	99.6	99.6	99.6	99.6	99.6	99.5	99.6	99.5	99.6	99.6	99.6	99.6	99.6	99.6	99.6	99.7	99.7	99.7	99.7	99.7	99.8	99.8	99.7	99.8	99.7	99.8	99.8	99.7	99.7	99.6	99.7	99.8	99.7	99.7	99.6	99.7
	56	MN974207/Thailand/2019	99.6	99.6	99.6	99.6	99.6	99.6	99.6	99.6	99.6	99.6	99.6	99.6	99.6	99.6	99.6	99.6	99.6	99.6	99.6	99.7	99.7	99.6	99.6	99.6	99.6	99.6	99.7	99.7	99.8	99.8	99.7	99.8	99.8	99.7	99.8	99.7	99.8	99.8	99.7	99.8	99.6	99.7	99.8	99.8	99.7	99.7	99.7
	57	LC580248/Bangladesh/2017	99.5	99.5	99.5	99.6	99.6	99.5	99.5	99.6	99.6	99.6	99.6	99.6	99.6	99.6	99.6	99.6	99.5	99.6	99.6	99.6	99.6	99.6	99.6	99.6	99.6	99.6	99.7	99.7	99.7	99.7	99.7	99.7	99.8	99.7	99.8	99.7	99.8	99.8	99.7	99.8	99.6	99.7	99.8	99.7	99.7	99.6	99.7
	58	MK468610/Bangladesh/2017	99.5	99.6	99.6	99.6	99.6	99.5	99.5	99.6	99.6	99.6	99.6	99.6	99.6	99.6	99.6	99.6	99.6	99.6	99.6	99.7	99.7	99.6	99.6	99.6	99.6	99.6	99.7	99.7	99.8	99.8	99.7	99.7	99.8	99.7	99.8	99.7	99.8	99.8	99.7	99.8	99.6	99.7	99.8	99.8	99.7	99.7	99.7
	59	MH647208/Singapore/2017	99.5	99.5	99.5	99.5	99.5	99.5	99.5	99.5	99.5	99.5	99.6	99.6	99.6	99.6	99.6	99.6	99.5	99.6	99.5	99.6	99.6	99.6	99.6	99.6	99.6	99.6	99.7	99.6	99.7	99.7	99.7	99.7	99.7	99.7	99.7	99.7	99.8	99.8	99.7	99.7	99.6	99.7	99.7	99.7	99.7	99.6	99.7
	60	MF773566/Bangladesh/2017	99.5	99.6	99.6	99.6	99.6	99.5	99.5	99.6	99.6	99.6	99.6	99.6	99.6	99.6	99.6	99.6	99.5	99.6	99.6	99.6	99.6	99.6	99.6	99.6	99.6	99.6	99.7	99.7	99.7	99.8	99.7	99.7	99.8	99.7	99.8	99.7	99.8	99.8	99.7	99.8	99.6	99.7	99.8	99.8	99.7	99.6	99.7
	61	LC580245/Bangladesh/2017	99.5	99.5	99.5	99.5	99.5	99.5	99.5	99.5	99.5	99.5	99.6	99.6	99.6	99.6	99.6	99.6	99.5	99.6	99.5	99.6	99.6	99.6	99.6	99.6	99.6	99.6	99.7	99.6	99.7	99.7	99.7	99.7	99.7	99.7	99.7	99.7	99.8	99.8	99.7	99.7	99.5	99.7	99.7	99.7	99.7	99.6	99.7
	62	MK120198/Italy/2017	99.5	99.5	99.5	99.5	99.5	99.5	99.5	99.5	99.5	99.5	99.6	99.5	99.5	99.6	99.6	99.6	99.5	99.5	99.5	99.6	99.6	99.6	99.6	99.6	99.6	99.6	99.7	99.6	99.7	99.7	99.6	99.7	99.7	99.7	99.7	99.7	99.7	99.8	99.7	99.7	99.5	99.7	99.7	99.7	99.6	99.6	99.6
	63	MH507158/Italy/2017	99.5	99.5	99.5	99.5	99.5	99.5	99.5	99.5	99.5	99.5	99.5	99.5	99.5	99.6	99.6	99.5	99.5	99.5	99.5	99.6	99.6	99.5	99.5	99.6	99.6	99.6	99.6	99.6	99.7	99.7	99.6	99.7	99.7	99.6	99.7	99.7	99.7	99.8	99.7	99.7	99.5	99.7	99.7	99.7	99.6	99.6	99.6
	64	KY751908/Australia/2016	99.5	99.5	99.5	99.5	99.5	99.5	99.5	99.5	99.5	99.5	99.6	99.5	99.5	99.6	99.6	99.6	99.5	99.5	99.5	99.6	99.6	99.6	99.6	99.6	99.6	99.6	99.7	99.6	99.7	99.7	99.6	99.7	99.7	99.7	99.7	99.7	99.7	99.8	99.7	99.7	99.5	99.7	99.7	99.7	99.6	99.6	99.6
	65	MK473625/India/2016	99.5	99.5	99.5	99.5	99.5	99.4	99.5	99.5	99.5	99.5	99.5	99.5	99.5	99.5	99.5	99.5	99.5	99.5	99.5	99.6	99.6	99.5	99.5	99.5	99.5	99.5	99.6	99.6	99.7	99.7	99.6	99.6	99.7	99.6	99.7	99.6	99.7	99.7	99.6	99.7	99.5	99.6	99.7	99.7	99.6	99.6	99.6
	66	MF774613/Pakistan/2016	99.5	99.5	99.5	99.5	99.5	99.5	99.5	99.5	99.5	99.5	99.5	99.5	99.5	99.5	99.6	99.5	99.5	99.5	99.5	99.6	99.6	99.5	99.5	99.5	99.5	99.5	99.6	99.6	99.7	99.7	99.6	99.6	99.7	99.6	99.7	99.6	99.7	99.7	99.6	99.7	99.5	99.6	99.7	99.7	99.6	99.6	99.6
	67	MF774619/Pakistan/2016	99.5	99.5	99.5	99.5	99.5	99.4	99.5	99.5	99.5	99.5	99.5	99.5	99.5	99.5	99.5	99.5	99.5	99.5	99.5	99.6	99.6	99.5	99.5	99.5	99.5	99.5	99.6	99.6	99.7	99.7	99.6	99.6	99.7	99.6	99.7	99.6	99.7	99.7	99.6	99.7	99.5	99.6	99.7	99.7	99.6	99.6	99.6
	68	MH349097/China/2017	99.5	99.5	99.5	99.5	99.5	99.4	99.5	99.5	99.5	99.5	99.5	99.5	99.5	99.5	99.5	99.5	99.5	99.5	99.5	99.6	99.6	99.5	99.5	99.5	99.5	99.5	99.6	99.6	99.7	99.7	99.6	99.6	99.7	99.6	99.7	99.6	99.7	99.7	99.6	99.7	99.5	99.6	99.7	99.7	99.6	99.6	99.6
	69	MF740874/Pakistan/2017	99.4	99.4	99.4	99.5	99.5	99.4	99.4	99.5	99.5	99.5	99.5	99.5	99.5	99.5	99.5	99.5	99.4	99.5	99.5	99.5	99.5	99.5	99.5	99.5	99.5	99.5	99.6	99.6	99.6	99.6	99.6	99.6	99.7	99.6	99.7	99.6	99.7	99.7	99.6	99.6	99.5	99.6	99.6	99.6	99.6	99.5	99.6
	70	MW042254/India/2014	99.1	99.2	99.2	99.2	99.2	99.1	99.1	99.2	99.2	99.2	99.2	99.2	99.2	99.2	99.2	99.2	99.2	99.2	99.2	99.3	99.3	99.2	99.2	99.2	99.2	99.2	99.3	99.3	99.4	99.4	99.3	99.3	99.4	99.3	99.4	99.3	99.4	99.4	99.3	99.4	99.2	99.3	99.4	99.4	99.3	99.3	99.3
	71	MW574902/India/2016	99.1	99.1	99.1	99.1	99.1	99.1	99.1	99.2	99.2	99.2	99.2	99.2	99.2	99.2	99.2	99.2	99.1	99.2	99.1	99.2	99.2	99.2	99.2	99.2	99.2	99.2	99.3	99.3	99.3	99.3	99.3	99.3	99.4	99.3	99.4	99.3	99.4	99.4	99.3	99.3	99.2	99.3	99.4	99.4	99.3	99.2	99.3
	72	MH647207/Singapore/2015	99.2	99.2	99.2	99.3	99.3	99.2	99.2	99.3	99.3	99.3	99.3	99.3	99.3	99.3	99.3	99.3	99.2	99.3	99.3	99.3	99.3	99.3	99.3	99.3	99.3	99.3	99.4	99.4	99.4	99.4	99.4	99.4	99.5	99.4	99.5	99.4	99.5	99.5	99.4	99.5	99.3	99.4	99.5	99.5	99.4	99.3	99.4
	73	MF499120/HongKong/2016	99.2	99.2	99.2	99.2	99.2	99.2	99.2	99.2	99.2	99.2	99.2	99.2	99.2	99.3	99.3	99.2	99.2	99.2	99.2	99.3	99.3	99.3	99.2	99.3	99.3	99.3	99.3	99.3	99.4	99.4	99.3	99.3	99.4	99.3	99.4	99.4	99.4	99.5	99.3	99.4	99.2	99.4	99.4	99.4	99.3	99.3	99.3
	74	MK473627/India/2016	99.2	99.2	99.2	99.2	99.2	99.1	99.2	99.2	99.2	99.2	99.2	99.2	99.2	99.2	99.3	99.2	99.2	99.2	99.2	99.3	99.3	99.2	99.2	99.2	99.2	99.2	99.3	99.3	99.4	99.4	99.3	99.3	99.4	99.3	99.4	99.3	99.4	99.4	99.3	99.4	99.2	99.3	99.4	99.4	99.3	99.3	99.3
	75	LC664155/Maldives/2019	99	99	99	99.1	99.1	99	99	99.1	99.1	99.1	99.1	99.1	99.1	99.1	99.1	99.1	99	99.1	99.1	99.1	99.1	99.1	99.1	99.1	99.1	99.1	99.2	99.2	99.2	99.2	99.2	99.2	99.3	99.2	99.2	99.2	99.3	99.3	99.2	99.2	99.1	99.2	99.2	99.2	99.1	99.1	99.2
	76	LC664156/Maldives/2019	99	99.1	99.1	99.1	99.1	99	99	99.1	99.1	99.1	99.1	99.1	99.1	99.1	99.1	99.1	99.1	99.1	99.1	99.1	99.1	99.1	99.1	99.1	99.1	99.1	99.2	99.2	99.2	99.3	99.2	99.2	99.3	99.2	99.3	99.2	99.3	99.3	99.2	99.2	99.1	99.2	99.2	99.2	99.2	99.1	99.2
	77	LC664143/Maldives/2019	99	99.1	99.1	99.1	99.1	99	99	99.1	99.1	99.1	99.1	99.1	99.1	99.1	99.1	99.1	99.1	99.1	99.1	99.1	99.1	99.1	99.1	99.1	99.1	99.1	99.2	99.2	99.2	99.3	99.2	99.2	99.3	99.2	99.3	99.2	99.3	99.3	99.2	99.2	99.1	99.2	99.2	99.2	99.2	99.1	99.2
	78	MH647182/Singapore/2012	99.2	99.2	99.2	99.2	99.2	99.1	99.2	99.2	99.2	99.2	99.2	99.2	99.2	99.2	99.3	99.2	99.2	99.2	99.2	99.3	99.3	99.2	99.2	99.2	99.2	99.2	99.3	99.3	99.4	99.4	99.3	99.3	99.4	99.3	99.4	99.4	99.4	99.4	99.3	99.4	99.2	99.3	99.4	99.4	99.3	99.3	99.3
	79	MH647214/Singapore/2010	99	99	99	99	99	99	99	99	99.1	99	99.1	99.1	99.1	99.1	99.1	99.1	99	99.1	99	99.1	99.1	99.1	99.1	99.1	99.1	99.1	99.2	99.1	99.2	99.2	99.1	99.2	99.2	99.2	99.2	99.2	99.3	99.3	99.2	99.2	99.1	99.2	99.2	99.2	99.2	99.1	99.2
	80	MH647180/Singapore/2011	98.9	99	99	99	99	98.9	98.9	99	99	99	99	99	99	99	99	99	99	99	99	99.1	99.1	99	99	99	99	99	99.1	99.1	99.1	99.2	99.1	99.1	99.2	99.1	99.2	99.1	99.2	99.2	99.1	99.2	99	99.1	99.2	99.2	99.1	99.1	99.1
	81	JQ065891/China/2010	99	99	99	99	99	99	99	99	99	99	99.1	99	99.1	99.1	99.1	99.1	99	99.1	99	99.1	99.1	99.1	99.1	99.1	99.1	99.1	99.2	99.1	99.2	99.2	99.1	99.2	99.2	99.2	99.2	99.2	99.3	99.3	99.2	99.2	99	99.2	99.2	99.2	99.1	99.1	99.1
	82	KT336778/India/2010	99	99	99	99	99	99	99	99	99.1	99	99.1	99	99.1	99.1	99.1	99.1	99	99.1	99	99.1	99.1	99.1	99.1	99.1	99.1	99.1	99.2	99.1	99.2	99.2	99.1	99.2	99.2	99.2	99.2	99.2	99.2	99.3	99.2	99.2	99	99.2	99.2	99.2	99.1	99.1	99.1
	83	LC331252/Japan/2016	98.8	98.8	98.8	98.8	98.8	98.8	98.8	98.8	98.9	98.8	98.9	98.9	98.9	98.9	98.9	98.9	98.8	98.9	98.8	98.9	98.9	98.9	98.9	98.9	98.9	98.9	99	98.9	99	99	98.9	99	99	99	99	99	99	99.1	99	99	98.8	99	99	99	98.9	98.9	98.9
	84	PP896920/India/2018	98.7	98.8	98.8	98.8	98.8	98.7	98.7	98.8	98.8	98.8	98.8	98.8	98.8	98.8	98.8	98.8	98.8	98.8	98.8	98.9	98.9	98.9	98.8	98.8	98.8	98.8	98.9	98.9	99	99	98.9	98.9	99	98.9	99	99	99	99	98.9	99	98.8	99	99	99	98.9	98.9	98.9
	85	KX619423/India/2014	98.8	98.8	98.8	98.8	98.8	98.8	98.8	98.8	98.8	98.8	98.9	98.8	98.8	98.9	98.9	98.9	98.8	98.9	98.8	98.9	98.9	98.9	98.9	98.9	98.9	98.9	99	98.9	99	99	98.9	99	99	99	99	99	99	99.1	99	99	98.8	99	99	99	98.9	98.9	98.9
	86	FJ445427/SriLanka/2007	98.9	98.9	98.9	98.9	98.9	98.9	98.9	98.9	99	98.9	99	99	99	99	99	99	98.9	99	99	99	99	99	99	99	99	99	99.1	99	99.1	99.1	99.1	99.1	99.1	99.1	99.1	99.1	99.2	99.2	99.1	99.1	99	99.1	99.1	99.1	99.1	99	99.1
	87	FJ513628/SriLanka/2008	98.8	98.9	98.9	98.9	98.9	98.8	98.8	98.9	98.9	98.9	98.9	98.9	98.9	98.9	98.9	98.9	98.9	98.9	98.9	99	99	98.9	98.9	98.9	98.9	98.9	99	99	99.1	99.1	99	99	99.1	99	99.1	99.1	99.1	99.1	99	99.1	98.9	99	99.1	99.1	99	99	99
	88	GU199350/China/2008	98.9	98.9	98.9	98.9	98.9	98.9	98.9	98.9	98.9	98.9	98.9	98.9	98.9	99	99	98.9	98.9	98.9	98.9	99	99	99	98.9	99	99	99	99	99	99.1	99.1	99	99.1	99.1	99	99.1	99.1	99.1	99.2	99.1	99.1	98.9	99.1	99.1	99.1	99	99	99
	89	GU189061/SriLanka/2006	98.9	98.9	98.9	98.9	98.9	98.9	98.9	98.9	98.9	98.9	98.9	98.9	98.9	99	99	98.9	98.9	98.9	98.9	99	99	99	98.9	99	99	99	99	99	99.1	99.1	99	99.1	99.1	99	99.1	99.1	99.1	99.1	99	99.1	98.9	99.1	99.1	99.1	99	99	99
	90	KX262989/Italy/2007	98.8	98.8	98.8	98.8	98.8	98.8	98.8	98.8	98.8	98.8	98.9	98.8	98.9	98.9	98.9	98.9	98.8	98.9	98.8	98.9	98.9	98.9	98.9	98.9	98.9	98.9	99	98.9	99	99	98.9	99	99	99	99	99	99.1	99.1	99	99	98.9	99	99	99	98.9	98.9	99
	91	EU244823/Italy/2007	98.8	98.8	98.8	98.8	98.8	98.8	98.8	98.9	98.9	98.9	98.9	98.9	98.9	98.9	98.9	98.9	98.8	98.9	98.9	98.9	98.9	98.9	98.9	98.9	98.9	98.9	99	99	99	99	99	99	99.1	99	99.1	99	99.1	99.1	99	99	98.9	99	99.1	99	99	98.9	99
	92	GQ428212/India/2007	98.8	98.8	98.8	98.8	98.8	98.8	98.8	98.8	98.8	98.8	98.9	98.8	98.8	98.9	98.9	98.9	98.8	98.9	98.8	98.9	98.9	98.9	98.9	98.9	98.9	98.9	99	98.9	99	99	98.9	99	99	99	99	99	99	99.1	99	99	98.8	99	99	99	98.9	98.9	98.9
	93	KT336782/India/2013	98.8	98.8	98.8	98.8	98.8	98.8	98.8	98.8	98.8	98.8	98.8	98.8	98.8	98.9	98.9	98.8	98.8	98.8	98.8	98.9	98.9	98.9	98.8	98.9	98.9	98.9	98.9	98.9	99	99	98.9	99	99	98.9	99	99	99	99.1	98.9	99	98.8	99	99	99	98.9	98.9	98.9
	94	LC259093/Malaysia/2009	98.8	98.8	98.8	98.8	98.8	98.8	98.8	98.8	98.8	98.8	98.9	98.8	98.9	98.9	98.9	98.9	98.8	98.9	98.8	98.9	98.9	98.9	98.9	98.9	98.9	98.9	99	98.9	99	99	98.9	99	99	99	99	99	99.1	99.1	99	99	98.9	99	99	99	98.9	98.9	99
	95	GU301780/Thailand/2008	98.8	98.8	98.8	98.8	98.8	98.8	98.8	98.8	98.8	98.8	98.8	98.8	98.8	98.9	98.9	98.8	98.8	98.8	98.8	98.9	98.9	98.9	98.8	98.9	98.9	98.9	98.9	98.9	99	99	98.9	99	99	98.9	99	99	99	99.1	98.9	99	98.8	99	99	99	98.9	98.9	98.9
	96	KP164869/Thailand/2009	98.7	98.7	98.7	98.7	98.7	98.7	98.7	98.7	98.8	98.7	98.8	98.7	98.8	98.8	98.8	98.8	98.7	98.8	98.7	98.8	98.8	98.8	98.8	98.8	98.8	98.8	98.9	98.8	98.9	98.9	98.8	98.9	98.9	98.9	98.9	98.9	98.9	99	98.9	98.9	98.7	98.9	98.9	98.9	98.8	98.8	98.8
	97	KJ796847/Thailand/2009	98.8	98.8	98.8	98.8	98.8	98.8	98.8	98.8	98.8	98.8	98.9	98.8	98.8	98.9	98.9	98.8	98.8	98.8	98.8	98.9	98.9	98.9	98.8	98.9	98.9	98.9	98.9	98.9	99	99	98.9	99	99	98.9	99	99	99	99.1	98.9	99	98.8	99	99	99	98.9	98.9	98.9
	98	KJ796852/Thailand/2009	98.8	98.8	98.8	98.8	98.8	98.8	98.8	98.8	98.8	98.8	98.8	98.8	98.8	98.9	98.9	98.8	98.8	98.8	98.8	98.9	98.9	98.9	98.8	98.9	98.9	98.9	98.9	98.9	99	99	98.9	99	99	98.9	99	99	99	99.1	99	99	98.8	99	99	99	98.9	98.9	98.9
	99	FJ445484/Singapore/2008	98.8	98.8	98.8	98.8	98.8	98.8	98.8	98.8	98.9	98.8	98.9	98.9	98.9	98.9	98.9	98.9	98.8	98.9	98.9	98.9	98.9	98.9	98.9	98.9	98.9	98.9	99	98.9	99	99	99	99	99	99	99	99	99.1	99.1	99	99	98.9	99	99	99	99	98.9	99
	100	KX009170/Thailand/2013	98.8	98.8	98.8	98.8	98.8	98.8	98.8	98.8	98.8	98.8	98.8	98.8	98.8	98.8	98.9	98.8	98.8	98.8	98.8	98.9	98.9	98.8	98.8	98.8	98.8	98.8	98.9	98.9	99	99	98.9	99	99	98.9	99	99	99	99	98.9	99	98.8	98.9	99	99	98.9	98.9	98.9
	101	GU301781/Thailand/2009	98.8	98.8	98.8	98.8	98.8	98.8	98.8	98.8	98.8	98.8	98.9	98.8	98.8	98.9	98.9	98.9	98.8	98.9	98.8	98.9	98.9	98.9	98.9	98.9	98.9	98.9	99	98.9	99	99	98.9	99	99	99	99	99	99	99.1	99	99	98.8	99	99	99	98.9	98.9	98.9
	102	GQ905863/Thailand/2009	98.8	98.8	98.8	98.8	98.8	98.8	98.8	98.8	98.8	98.8	98.9	98.8	98.9	98.9	98.9	98.9	98.8	98.9	98.8	98.9	98.9	98.9	98.9	98.9	98.9	98.9	99	98.9	99	99	98.9	99	99	99	99	99	99	99.1	99	99	98.8	99	99	99	98.9	98.9	98.9
	103	MH647210/Singapore/2009	98.8	98.8	98.8	98.8	98.8	98.7	98.8	98.8	98.8	98.8	98.8	98.8	98.8	98.8	98.8	98.8	98.7	98.8	98.8	98.8	98.8	98.8	98.8	98.8	98.8	98.8	98.9	98.9	98.9	99	98.9	98.9	99	98.9	99	98.9	99	99	98.9	99	98.8	98.9	99	99	98.9	98.8	98.9
	104	MF773569/PapuaNewGuinea/2013	98.6	98.7	98.7	98.7	98.7	98.7	98.7	98.7	98.7	98.7	98.7	98.7	98.7	98.7	98.7	98.7	98.7	98.7	98.7	98.7	98.7	98.7	98.7	98.7	98.7	98.7	98.8	98.8	98.8	98.9	98.8	98.8	98.9	98.8	98.9	98.8	98.9	98.9	98.8	98.9	98.7	98.8	98.9	98.9	98.8	98.7	98.8
	105	FJ445433/Singapore/2008	98.8	98.8	98.8	98.8	98.8	98.8	98.8	98.8	98.8	98.8	98.9	98.8	98.9	98.9	98.9	98.9	98.8	98.9	98.8	98.9	98.9	98.9	98.9	98.9	98.9	98.9	99	98.9	99	99	98.9	99	99	99	99	99	99.1	99.1	99	99	98.9	99	99	99	98.9	98.9	99
	106	KX009168/Thailand/2013	98.7	98.8	98.8	98.8	98.8	98.7	98.8	98.8	98.8	98.8	98.8	98.8	98.8	98.8	98.8	98.8	98.7	98.8	98.8	98.8	98.8	98.8	98.8	98.8	98.8	98.8	98.9	98.9	98.9	99	98.9	98.9	99	98.9	99	98.9	99	99	98.9	99	98.8	98.9	99	99	98.9	98.8	98.9
	107	GU908223/Thailand/2009	98.8	98.8	98.8	98.8	98.8	98.8	98.8	98.8	98.8	98.8	98.8	98.8	98.8	98.8	98.9	98.8	98.8	98.8	98.8	98.9	98.9	98.8	98.8	98.8	98.8	98.8	98.9	98.9	99	99	98.9	99	99	98.9	99	99	99	99	98.9	99	98.8	98.9	99	99	98.9	98.9	98.9
	108	KJ579185/Thailand/2013	98.7	98.7	98.7	98.7	98.7	98.7	98.7	98.7	98.7	98.7	98.8	98.7	98.7	98.8	98.8	98.8	98.7	98.8	98.7	98.8	98.8	98.8	98.8	98.8	98.8	98.8	98.9	98.8	98.9	98.9	98.8	98.9	98.9	98.9	98.9	98.9	98.9	99	98.9	98.9	98.7	98.9	98.9	98.9	98.8	98.8	98.8
	109	GU301779/Thailand/2009	98.8	98.8	98.8	98.8	98.8	98.8	98.8	98.8	98.8	98.8	98.8	98.8	98.8	98.8	98.9	98.8	98.8	98.8	98.8	98.9	98.9	98.8	98.8	98.8	98.8	98.8	98.9	98.9	99	99	98.9	99	99	98.9	99	99	99	99	98.9	99	98.8	98.9	99	99	98.9	98.9	98.9
	110	MF076577/Laos/2012	98.6	98.6	98.6	98.7	98.7	98.6	98.6	98.7	98.7	98.7	98.7	98.7	98.7	98.7	98.7	98.7	98.6	98.7	98.7	98.7	98.7	98.7	98.7	98.7	98.7	98.7	98.8	98.8	98.8	98.9	98.8	98.8	98.9	98.8	98.9	98.8	98.9	98.9	98.8	98.8	98.7	98.8	98.8	98.8	98.8	98.7	98.8
	111	MF076570/Laos/2013	98.6	98.6	98.6	98.6	98.6	98.6	98.6	98.6	98.6	98.6	98.7	98.6	98.7	98.7	98.7	98.7	98.6	98.7	98.6	98.7	98.7	98.7	98.7	98.7	98.7	98.7	98.8	98.7	98.8	98.8	98.7	98.8	98.8	98.8	98.8	98.8	98.8	98.9	98.8	98.8	98.7	98.8	98.8	98.8	98.8	98.7	98.8
	112	JQ861256/Cambodia/2011	98.7	98.7	98.7	98.7	98.7	98.7	98.7	98.7	98.7	98.7	98.7	98.7	98.7	98.8	98.8	98.7	98.7	98.7	98.7	98.8	98.8	98.8	98.7	98.8	98.8	98.8	98.8	98.8	98.9	98.9	98.8	98.9	98.9	98.8	98.9	98.9	98.9	99	98.8	98.9	98.7	98.9	98.9	98.9	98.8	98.8	98.8
	113	MF076574/Laos/2012	98.6	98.7	98.7	98.7	98.7	98.6	98.7	98.7	98.7	98.7	98.7	98.7	98.7	98.7	98.7	98.7	98.6	98.7	98.7	98.7	98.7	98.7	98.7	98.7	98.7	98.7	98.8	98.8	98.8	98.9	98.8	98.8	98.9	98.8	98.9	98.8	98.9	98.9	98.8	98.9	98.7	98.8	98.9	98.9	98.8	98.7	98.8
	114	JQ861255/Cambodia/2011	98.7	98.7	98.7	98.7	98.7	98.7	98.7	98.7	98.7	98.7	98.7	98.7	98.7	98.8	98.8	98.7	98.7	98.7	98.7	98.8	98.8	98.8	98.7	98.8	98.8	98.8	98.8	98.8	98.9	98.9	98.8	98.9	98.9	98.8	98.9	98.9	98.9	99	98.9	98.9	98.7	98.9	98.9	98.9	98.8	98.8	98.8
	115	EF027138/India/2006	98.9	99	99	99	99	98.9	98.9	99	99	99	99	99	99	99	99	99	99	99	99	99.1	99.1	99	99	99	99	99	99.1	99.1	99.1	99.2	99.1	99.1	99.2	99.1	99.2	99.1	99.2	99.2	99.1	99.2	99	99.1	99.2	99.2	99.1	99.1	99.1
	116	GQ428210/India/2006	98.8	98.8	98.8	98.9	98.9	98.8	98.8	98.9	98.9	98.9	98.9	98.9	98.9	98.9	98.9	98.9	98.8	98.9	98.9	98.9	98.9	98.9	98.9	98.9	98.9	98.9	99	99	99	99	99	99	99.1	99	99.1	99	99.1	99.1	99	99.1	98.9	99	99.1	99.1	99	98.9	99
	117	EF210157/India/2006	98.9	98.9	98.9	99	99	98.9	98.9	99	99	99	99	99	99	99	99	99	98.9	99	99	99	99	99	99	99	99	99	99.1	99.1	99.1	99.1	99.1	99.1	99.1	99.1	99.1	99.1	99.2	99.2	99.1	99.1	99	99.1	99.1	99.1	99.1	99	99.1
	118	KY575567/USA/2006	98.9	98.9	98.9	98.9	98.9	98.9	98.9	99	99	99	99	99	99	99	99	99	98.9	99	99	99	99	99	99	99	99	99	99.1	99.1	99.1	99.1	99.1	99.1	99.1	99.1	99.1	99.1	99.2	99.2	99.1	99.1	99	99.1	99.1	99.1	99.1	99	99.1
	119	EF027134/India/2006	99	99	99	99	99	98.9	99	99	99	99	99	99	99	99	99.1	99	99	99	99	99.1	99.1	99	99	99	99	99	99.1	99.1	99.2	99.2	99.1	99.1	99.2	99.1	99.2	99.2	99.2	99.2	99.1	99.2	99	99.1	99.2	99.2	99.1	99.1	99.1
	120	FJ000067/India/2006	98.9	98.9	98.9	98.9	98.9	98.9	98.9	99	99	99	99	99	99	99	99	99	98.9	99	99	99	99	99	99	99	99	99	99.1	99.1	99.1	99.1	99.1	99.1	99.1	99.1	99.1	99.1	99.2	99.2	99.1	99.1	99	99.1	99.1	99.1	99.1	99	99.1
	121	FJ513675/SriLanka/2008	98.8	98.8	98.8	98.9	98.9	98.8	98.8	98.9	98.9	98.9	98.9	98.9	98.9	98.9	98.9	98.9	98.8	98.9	98.9	98.9	98.9	98.9	98.9	98.9	98.9	98.9	99	98.9	99	99	99	99	99	99	99	99	99.1	99.1	99	99	98.9	99	99.1	99	99	98.9	99
	122	KY575570/USA/2008	98.8	98.8	98.8	98.8	98.8	98.8	98.8	98.8	98.8	98.8	98.9	98.8	98.9	98.9	98.9	98.9	98.8	98.9	98.8	98.9	98.9	98.9	98.9	98.9	98.9	98.9	99	98.9	99	99	98.9	99	99	99	99	99	99	99.1	99	99	98.8	99	99	99	98.9	98.9	98.9
	123	FJ513632/SriLanka/2008	98.8	98.8	98.8	98.8	98.8	98.8	98.8	98.9	98.9	98.9	98.9	98.9	98.9	98.9	98.9	98.9	98.8	98.9	98.9	98.9	98.9	98.9	98.9	98.9	98.9	98.9	99	98.9	99	99	98.9	99	99	99	99	99	99.1	99.1	99	99	98.9	99	99	99	98.9	98.9	99
	124	EU372006/India/2007	98.9	98.9	98.9	98.9	98.9	98.9	98.9	98.9	98.9	98.9	99	98.9	99	99	99	99	98.9	99	98.9	99	99	99	99	99	99	99	99.1	99	99.1	99.1	99	99.1	99.1	99	99.1	99.1	99.1	99.2	99.1	99.1	98.9	99.1	99.1	99.1	99	99	99
	125	FJ807898/Bangladesh/2008	98.8	98.8	98.8	98.9	98.9	98.8	98.8	98.9	98.9	98.9	98.9	98.9	98.9	98.9	98.9	98.9	98.8	98.9	98.9	98.9	98.9	98.9	98.9	98.9	98.9	98.9	99	99	99	99	99	99	99	99	99	99	99.1	99.1	99	99	98.9	99	99.1	99	99	98.9	99
	126	KT336777/India/2009	98.8	98.8	98.8	98.9	98.9	98.8	98.8	98.9	98.9	98.9	98.9	98.9	98.9	98.9	98.9	98.9	98.8	98.9	98.9	98.9	98.9	98.9	98.9	98.9	98.9	98.9	99	99	99	99	99	99	99	99	99	99	99.1	99.1	99	99	98.9	99	99	99	99	98.9	99
	127	MH647200/Singapore/2013	98.6	98.6	98.6	98.7	98.7	98.6	98.6	98.7	98.7	98.7	98.7	98.7	98.7	98.7	98.7	98.7	98.6	98.7	98.7	98.7	98.7	98.7	98.7	98.7	98.7	98.7	98.8	98.8	98.8	98.8	98.7	98.8	98.8	98.8	98.8	98.8	98.9	98.9	98.8	98.8	98.7	98.8	98.8	98.8	98.7	98.7	98.8
	128	KU365370/Bangladesh/2011	98.7	98.8	98.8	98.8	98.8	98.7	98.7	98.8	98.8	98.8	98.8	98.8	98.8	98.8	98.8	98.8	98.7	98.8	98.8	98.8	98.8	98.8	98.8	98.8	98.8	98.8	98.9	98.9	98.9	98.9	98.9	98.9	99	98.9	99	98.9	99	99	98.9	98.9	98.8	98.9	99	99	98.9	98.8	98.9
	129	FJ000068/India/2006	98.9	98.9	98.9	98.9	98.9	98.9	98.9	98.9	99	98.9	99	99	99	99	99	99	98.9	99	99	99	99	99	99	99	99	99	99.1	99	99.1	99.1	99.1	99.1	99.1	99.1	99.1	99.1	99.2	99.2	99.1	99.1	99	99.1	99.1	99.1	99.1	99	99.1
	130	FJ000066/India/2006	98.9	98.9	98.9	99	99	98.9	98.9	99	99	99	99	99	99	99	99	99	98.9	99	99	99	99	99	99	99	99	99	99.1	99.1	99.1	99.1	99.1	99.1	99.2	99.1	99.2	99.1	99.2	99.2	99.1	99.1	99	99.1	99.1	99.1	99.1	99	99.1
	131	EF027136/India/2006	99	99	99	99	99	98.9	99	99	99	99	99	99	99	99	99.1	99	99	99	99	99.1	99.1	99	99	99	99	99	99.1	99.1	99.2	99.2	99.1	99.1	99.2	99.1	99.2	99.2	99.2	99.2	99.1	99.2	99	99.1	99.2	99.2	99.1	99.1	99.1
	132	EF027135/India/2006	98.9	99	99	99	99	98.9	98.9	99	99	99	99	99	99	99	99	99	99	99	99	99.1	99.1	99	99	99	99	99	99.1	99.1	99.1	99.2	99.1	99.1	99.2	99.1	99.2	99.1	99.2	99.2	99.1	99.2	99	99.1	99.2	99.2	99.1	99.1	99.1
	133	AM258991/Seychelles/2005	98.8	98.8	98.8	98.9	98.9	98.8	98.8	98.9	98.9	98.9	98.9	98.9	98.9	98.9	98.9	98.9	98.8	98.9	98.9	98.9	98.9	98.9	98.9	98.9	98.9	98.9	99	99	99	99	99	99	99.1	99	99.1	99	99.1	99.1	99	99.1	98.9	99	99.1	99.1	99	98.9	99
	134	AM258992/Reunion/2005	98.9	98.9	98.9	98.9	98.9	98.8	98.9	98.9	98.9	98.9	98.9	98.9	98.9	98.9	99	98.9	98.9	98.9	98.9	99	99	98.9	98.9	98.9	98.9	98.9	99	99	99.1	99.1	99	99.1	99.1	99	99.1	99.1	99.1	99.1	99	99.1	98.9	99	99.1	99.1	99	99	99
	135	FR717336/LaReunion/2005	98.8	98.9	98.9	98.9	98.9	98.8	98.8	98.9	98.9	98.9	98.9	98.9	98.9	98.9	98.9	98.9	98.9	98.9	98.9	99	99	98.9	98.9	98.9	98.9	98.9	99	99	99.1	99.1	99	99	99.1	99	99.1	99.1	99.1	99.1	99	99.1	98.9	99	99.1	99.1	99	99	99
	136	EF012359/Mauritius/2006	98.8	98.8	98.8	98.8	98.8	98.8	98.8	98.9	98.9	98.9	98.9	98.9	98.9	98.9	98.9	98.9	98.8	98.9	98.9	98.9	98.9	98.9	98.9	98.9	98.9	98.9	99	99	99	99	99	99	99.1	99	99.1	99	99.1	99.1	99	99	98.9	99	99	99	99	98.9	99
	137	KP003809/Mayotte/2006	98.8	98.8	98.8	98.8	98.8	98.8	98.8	98.8	98.8	98.8	98.9	98.8	98.9	98.9	98.9	98.9	98.8	98.9	98.8	98.9	98.9	98.9	98.9	98.9	98.9	98.9	99	98.9	99	99	98.9	99	99	99	99	99	99	99.1	99	99	98.8	99	99	99	98.9	98.9	98.9
	138	KP003808/Madagascar/2006	98.8	98.8	98.8	98.8	98.8	98.8	98.8	98.8	98.8	98.8	98.9	98.8	98.9	98.9	98.9	98.9	98.8	98.9	98.8	98.9	98.9	98.9	98.9	98.9	98.9	98.9	99	98.9	99	99	98.9	99	99	99	99	99	99	99.1	99	99	98.8	99	99	99	98.9	98.9	98.9
	139	HQ456254/Kenya/2004	98.8	98.8	98.8	98.9	98.9	98.8	98.8	98.9	98.9	98.9	98.9	98.9	98.9	98.9	98.9	98.9	98.8	98.9	98.9	98.9	98.9	98.9	98.9	98.9	98.9	98.9	99	99	99	99	99	99	99.1	99	99.1	99	99.1	99.1	99	99.1	98.9	99	99.1	99.1	99	98.9	99
	140	HQ456255/Kenya/2004	98.9	98.9	98.9	98.9	98.9	98.9	98.9	98.9	98.9	98.9	98.9	98.9	98.9	99	99	98.9	98.9	98.9	98.9	99	99	99	98.9	99	99	99	99	99	99.1	99.1	99	99.1	99.1	99	99.1	99.1	99.1	99.1	99	99.1	98.9	99.1	99.1	99.1	99	99	99
	141	KY575571/USA/2006	98.8	98.8	98.8	98.9	98.9	98.8	98.8	98.9	98.9	98.9	98.9	98.9	98.9	98.9	98.9	98.9	98.8	98.9	98.9	98.9	98.9	98.9	98.9	98.9	98.9	98.9	99	99	99	99	99	99	99.1	99	99.1	99	99.1	99.1	99	99.1	98.9	99	99.1	99.1	99	98.9	99
West african	142	OQ054327/China/2021	84.5	84.6	84.6	84.6	84.6	84.6	84.6	84.6	84.6	84.5	84.6	84.6	84.6	84.6	84.6	84.6	84.6	84.6	84.6	84.6	84.6	84.6	84.6	84.6	84.6	84.6	84.6	84.6	84.7	84.6	84.6	84.6	84.6	84.6	84.6	84.6	84.6	84.6	84.6	84.6	84.6	84.6	84.6	84.6	84.6	84.6	84.6
	143	HM045820/CotedIvoire/1993	84.7	84.7	84.7	84.7	84.7	84.7	84.7	84.7	84.7	84.7	84.7	84.7	84.7	84.7	84.7	84.8	84.7	84.8	84.8	84.8	84.8	84.7	84.8	84.8	84.7	84.7	84.8	84.8	84.8	84.8	84.7	84.8	84.8	84.8	84.8	84.7	84.8	84.8	84.8	84.8	84.8	84.7	84.8	84.8	84.7	84.7	84.8
	144	HM045819/Senegal/1993	84.8	84.8	84.8	84.8	84.8	84.8	84.8	84.8	84.8	84.8	84.8	84.8	84.8	84.8	84.8	84.8	84.8	84.9	84.9	84.9	84.8	84.8	84.9	84.8	84.8	84.8	84.9	84.8	84.9	84.8	84.8	84.8	84.9	84.9	84.9	84.8	84.9	84.9	84.9	84.8	84.9	84.8	84.8	84.8	84.8	84.8	84.9
	145	HM045818/CotedIvoire/1981	84.8	84.8	84.8	84.8	84.8	84.8	84.8	84.8	84.8	84.8	84.8	84.9	84.8	84.8	84.9	84.9	84.9	84.9	84.9	84.9	84.9	84.8	84.9	84.9	84.8	84.8	84.9	84.9	84.9	84.9	84.8	84.9	84.9	84.9	84.9	84.9	84.9	84.9	84.9	84.9	84.9	84.8	84.9	84.9	84.8	84.9	84.9
	146	HM045817/Senegal/2005	84.7	84.7	84.7	84.7	84.7	84.7	84.7	84.7	84.7	84.7	84.7	84.7	84.7	84.7	84.7	84.8	84.7	84.8	84.8	84.8	84.8	84.7	84.8	84.8	84.7	84.7	84.8	84.8	84.8	84.8	84.7	84.8	84.8	84.8	84.8	84.7	84.8	84.8	84.8	84.8	84.8	84.7	84.8	84.8	84.7	84.7	84.8
	147	KX262986/Senegal/1983	84.8	84.8	84.8	84.8	84.8	84.8	84.8	84.8	84.8	84.8	84.8	84.8	84.8	84.9	84.9	84.9	84.8	84.9	84.9	84.9	84.9	84.9	84.9	84.9	84.9	84.9	84.9	84.9	84.9	84.9	84.9	84.9	84.9	84.9	84.9	84.9	84.9	84.9	84.9	84.9	84.9	84.9	84.9	84.9	84.9	84.9	84.9
	148	HM045786/Nigeria/1964	84.9	84.9	84.9	84.9	84.9	84.9	84.9	84.9	84.9	84.9	84.9	84.9	84.9	84.9	85	85	84.9	85	85	85	85	84.9	85	85	84.9	84.9	85	85	85	85	84.9	85	85	85	85	85	85	85	85	85	85	84.9	85	85	84.9	85	85
East/Central/South African (ECSA)	149	HM045792/SouthAfrica/1956	96.6	96.6	96.6	96.6	96.6	96.5	96.6	96.6	96.6	96.6	96.6	96.6	96.6	96.6	96.6	96.6	96.6	96.6	96.6	96.6	96.6	96.6	96.6	96.6	96.6	96.6	96.7	96.7	96.8	96.8	96.7	96.8	96.8	96.7	96.7	96.7	96.7	96.8	96.7	96.7	96.7	96.7	96.7	96.7	96.6	96.6	96.7
	150	HM045811/Tanzania/1953	96.7	96.7	96.7	96.7	96.7	96.7	96.7	96.7	96.7	96.7	96.7	96.7	96.7	96.7	96.7	96.7	96.7	96.7	96.7	96.8	96.8	96.8	96.7	96.7	96.7	96.7	96.8	96.8	96.9	96.9	96.8	96.9	96.9	96.8	96.9	96.8	96.9	96.9	96.8	96.8	96.8	96.8	96.8	96.9	96.8	96.7	96.8
	151	KJ679577/India/2011	96.4	96.4	96.4	96.5	96.5	96.4	96.4	96.5	96.5	96.4	96.5	96.5	96.5	96.5	96.5	96.5	96.4	96.5	96.5	96.5	96.5	96.5	96.5	96.5	96.5	96.5	96.6	96.5	96.6	96.6	96.6	96.6	96.6	96.6	96.6	96.6	96.6	96.7	96.6	96.6	96.5	96.6	96.6	96.6	96.5	96.5	96.5
	152	HM045821/Senegal/1963	96.4	96.4	96.4	96.4	96.4	96.4	96.4	96.4	96.4	96.4	96.4	96.4	96.4	96.4	96.4	96.4	96.4	96.4	96.4	96.5	96.5	96.4	96.4	96.4	96.4	96.4	96.5	96.5	96.6	96.6	96.5	96.6	96.6	96.5	96.6	96.5	96.6	96.6	96.5	96.5	96.5	96.5	96.6	96.6	96.5	96.4	96.5
	153	KX262996/Cameroon/2006	96.7	96.8	96.8	96.8	96.8	96.7	96.7	96.8	96.8	96.8	96.8	96.8	96.8	96.8	96.8	96.8	96.7	96.8	96.8	96.8	96.8	96.8	96.8	96.8	96.8	96.8	96.9	96.9	96.9	96.9	96.9	96.9	96.9	96.9	96.9	96.9	96.9	97	96.9	96.9	96.8	96.9	96.9	96.9	96.8	96.8	96.8
	154	KP003812/Gabon/2007	96.7	96.7	96.7	96.7	96.7	96.7	96.7	96.7	96.7	96.7	96.8	96.8	96.8	96.8	96.8	96.8	96.7	96.8	96.8	96.8	96.8	96.8	96.8	96.8	96.8	96.8	96.9	96.8	96.9	96.9	96.8	96.9	96.9	96.8	96.9	96.9	96.9	96.9	96.9	96.9	96.8	96.8	96.9	96.9	96.8	96.8	96.8
	155	MT666073/Cameroon/2018	96.4	96.4	96.4	96.4	96.4	96.4	96.4	96.4	96.4	96.4	96.5	96.4	96.4	96.5	96.5	96.5	96.4	96.5	96.4	96.5	96.5	96.5	96.4	96.5	96.5	96.5	96.5	96.5	96.6	96.6	96.5	96.6	96.6	96.5	96.6	96.5	96.6	96.6	96.5	96.5	96.4	96.5	96.6	96.6	96.5	96.5	96.5
	156	MT666072/Cameroon/2016	96.4	96.5	96.5	96.5	96.5	96.4	96.4	96.5	96.5	96.5	96.5	96.5	96.5	96.5	96.5	96.5	96.4	96.5	96.5	96.5	96.5	96.5	96.5	96.5	96.5	96.5	96.6	96.6	96.6	96.6	96.6	96.6	96.6	96.6	96.6	96.6	96.6	96.6	96.6	96.6	96.5	96.6	96.6	96.6	96.5	96.5	96.6
	157	KY038946/CentralAfricanRepublic/1975	97.4	97.4	97.4	97.5	97.5	97.4	97.4	97.5	97.5	97.5	97.5	97.5	97.5	97.5	97.5	97.5	97.5	97.5	97.5	97.5	97.5	97.5	97.5	97.5	97.5	97.5	97.6	97.6	97.6	97.6	97.6	97.7	97.7	97.6	97.6	97.6	97.7	97.7	97.6	97.6	97.5	97.6	97.7	97.7	97.6	97.5	97.6
	158	HM045822/CentralAfricanRepublic/1978	97.4	97.4	97.4	97.4	97.4	97.3	97.4	97.4	97.4	97.4	97.4	97.4	97.4	97.4	97.4	97.4	97.4	97.4	97.4	97.5	97.5	97.4	97.4	97.4	97.4	97.4	97.5	97.5	97.6	97.6	97.5	97.6	97.6	97.5	97.6	97.5	97.6	97.6	97.5	97.6	97.4	97.5	97.6	97.6	97.5	97.5	97.5
	159	LC259094/Angola/2016	96.9	96.9	96.9	96.9	96.9	96.9	96.9	96.9	97	97	97	97	97	97	97	97	96.9	97	97	97	97	97	97	97	97	97	97.1	97	97.1	97.1	97	97.1	97.1	97.1	97.1	97.1	97.2	97.2	97.1	97.1	97	97.1	97.1	97.2	97.1	97	97.1
	160	MT636912/DemocraticRepublicOfTheCongo/2019	96.8	96.9	96.8	96.9	96.9	96.8	96.8	96.9	96.9	96.9	96.9	96.9	96.9	96.9	96.9	96.9	96.9	96.9	96.9	96.9	97	96.9	96.9	96.9	96.9	96.9	97	97	97	97	97	97.1	97.1	97	97	97	97	97.1	97	97	96.9	97	97	97	97	96.9	97
	161	MK935343/DemocraticRepublicOfTheCongo/2019	96.8	96.8	96.8	96.8	96.8	96.8	96.8	96.8	96.9	96.8	96.9	96.9	96.9	96.9	96.9	96.9	96.9	96.9	96.9	96.9	96.9	96.9	96.9	96.9	96.9	96.9	97	96.9	97	97	97	97	97	97	97	97	97	97.1	97	97	96.9	97	97	97	96.9	96.9	96.9
	162	MN783353/Brazil/2016	96.6	96.6	96.6	96.6	96.6	96.6	96.6	96.6	96.6	96.6	96.7	96.6	96.7	96.7	96.7	96.7	96.6	96.7	96.7	96.7	96.7	96.7	96.7	96.7	96.7	96.7	96.8	96.7	96.8	96.8	96.7	96.8	96.8	96.8	96.8	96.8	96.8	96.9	96.8	96.8	96.8	96.8	96.8	96.8	96.7	96.7	96.7
	163	KX228391/Brazil/2016	96.6	96.6	96.7	96.6	96.6	96.6	96.6	96.7	96.7	96.7	96.7	96.7	96.7	96.7	96.7	96.7	96.6	96.7	96.7	96.7	96.7	96.7	96.7	96.7	96.7	96.7	96.8	96.8	96.8	96.9	96.8	96.8	96.9	96.8	96.8	96.8	96.9	96.9	96.8	96.8	96.8	96.8	96.8	96.9	96.7	96.7	96.8
	164	MG000876/Haiti/2016	96.6	96.6	96.6	96.6	96.6	96.6	96.6	96.6	96.6	96.6	96.7	96.6	96.7	96.7	96.7	96.7	96.6	96.7	96.7	96.7	96.7	96.7	96.7	96.7	96.7	96.7	96.8	96.7	96.8	96.8	96.7	96.8	96.8	96.8	96.8	96.8	96.8	96.9	96.8	96.8	96.7	96.8	96.8	96.8	96.7	96.7	96.7
	165	MG000875/Haiti/2016	96.6	96.6	96.6	96.6	96.6	96.6	96.6	96.6	96.6	96.6	96.7	96.6	96.7	96.7	96.7	96.7	96.6	96.7	96.7	96.7	96.7	96.7	96.7	96.7	96.7	96.7	96.8	96.7	96.8	96.8	96.7	96.8	96.8	96.8	96.8	96.8	96.8	96.9	96.8	96.8	96.7	96.8	96.8	96.8	96.7	96.7	96.7
	166	KP164568/Brazil/2014	96.7	96.7	96.7	96.7	96.7	96.7	96.7	96.7	96.7	96.7	96.7	96.7	96.7	96.8	96.8	96.7	96.7	96.8	96.7	96.8	96.8	96.8	96.8	96.8	96.8	96.8	96.8	96.8	96.9	96.9	96.8	96.9	96.9	96.8	96.9	96.9	96.9	96.9	96.9	96.9	96.8	96.9	96.9	96.9	96.8	96.8	96.8
	167	KU940225/Brazil/2015	96.6	96.7	96.7	96.7	96.7	96.6	96.6	96.7	96.7	96.7	96.7	96.7	96.7	96.7	96.7	96.7	96.7	96.7	96.7	96.7	96.7	96.7	96.7	96.7	96.7	96.7	96.8	96.8	96.9	96.9	96.8	96.9	96.9	96.8	96.9	96.8	96.9	96.9	96.8	96.8	96.8	96.8	96.9	96.9	96.8	96.7	96.8
	168	OP615963/Argentina/2016	96.6	96.6	96.6	96.6	96.6	96.6	96.6	96.6	96.6	96.6	96.7	96.6	96.7	96.7	96.7	96.7	96.6	96.7	96.7	96.7	96.7	96.7	96.7	96.7	96.7	96.7	96.8	96.7	96.8	96.8	96.7	96.8	96.8	96.8	96.8	96.8	96.8	96.9	96.8	96.8	96.7	96.8	96.8	96.8	96.7	96.7	96.7
	169	MT526904/Brazil/2017	96.6	96.6	96.6	96.6	96.6	96.6	96.6	96.6	96.6	96.6	96.6	96.6	96.6	96.6	96.7	96.6	96.6	96.6	96.6	96.7	96.7	96.6	96.7	96.7	96.6	96.6	96.7	96.7	96.8	96.8	96.7	96.8	96.8	96.7	96.8	96.8	96.8	96.8	96.7	96.8	96.7	96.7	96.8	96.8	96.7	96.6	96.7
	170	OR631908/Argentina/2023	96.4	96.4	96.4	96.4	96.4	96.4	96.4	96.4	96.4	96.4	96.5	96.4	96.5	96.5	96.5	96.5	96.4	96.5	96.5	96.5	96.5	96.5	96.5	96.5	96.5	96.5	96.6	96.5	96.6	96.6	96.5	96.6	96.6	96.6	96.6	96.6	96.6	96.7	96.6	96.6	96.6	96.6	96.6	96.6	96.5	96.5	96.5
	171	OR360582/Uruguay/2023	96.3	96.4	96.4	96.4	96.4	96.4	96.3	96.4	96.4	96.4	96.4	96.4	96.4	96.4	96.4	96.4	96.4	96.4	96.4	96.5	96.5	96.4	96.5	96.5	96.4	96.4	96.5	96.5	96.6	96.6	96.5	96.6	96.6	96.5	96.6	96.5	96.6	96.6	96.5	96.6	96.5	96.5	96.6	96.6	96.5	96.5	96.5
	172	OM128436/Brazil/2018	96.5	96.5	96.5	96.5	96.5	96.5	96.5	96.5	96.5	96.5	96.6	96.5	96.6	96.6	96.6	96.6	96.5	96.6	96.6	96.6	96.6	96.6	96.6	96.6	96.6	96.6	96.7	96.6	96.7	96.7	96.6	96.7	96.7	96.7	96.7	96.7	96.7	96.8	96.7	96.7	96.6	96.7	96.7	96.7	96.6	96.6	96.6
	173	ON142074/Brazil/2019	96.5	96.5	96.5	96.5	96.5	96.5	96.5	96.5	96.5	96.5	96.5	96.5	96.5	96.6	96.6	96.5	96.5	96.6	96.5	96.6	96.6	96.6	96.6	96.6	96.6	96.6	96.6	96.6	96.7	96.7	96.6	96.7	96.7	96.6	96.7	96.7	96.7	96.7	96.6	96.7	96.6	96.6	96.7	96.7	96.6	96.6	96.6
	174	OL898663/Brazil/2020	96.4	96.4	96.4	96.4	96.4	96.4	96.4	96.4	96.5	96.4	96.5	96.4	96.5	96.5	96.5	96.5	96.4	96.5	96.5	96.5	96.5	96.5	96.5	96.5	96.5	96.5	96.6	96.5	96.6	96.6	96.5	96.6	96.6	96.6	96.6	96.6	96.6	96.7	96.6	96.6	96.6	96.6	96.6	96.6	96.5	96.5	96.5
	175	OL898682/Brazil/2021	96.4	96.4	96.4	96.4	96.4	96.4	96.4	96.4	96.4	96.4	96.4	96.4	96.4	96.5	96.5	96.4	96.4	96.5	96.5	96.5	96.5	96.5	96.5	96.5	96.5	96.5	96.5	96.5	96.6	96.6	96.5	96.6	96.6	96.5	96.6	96.6	96.6	96.6	96.6	96.6	96.6	96.6	96.6	96.6	96.5	96.5	96.5
	176	OL898673/Brazil/2021	96.4	96.4	96.5	96.4	96.4	96.4	96.4	96.5	96.5	96.4	96.5	96.4	96.5	96.5	96.5	96.5	96.4	96.5	96.5	96.5	96.5	96.5	96.5	96.5	96.5	96.5	96.6	96.5	96.6	96.6	96.5	96.6	96.6	96.6	96.6	96.6	96.6	96.7	96.6	96.6	96.6	96.6	96.6	96.6	96.5	96.5	96.5
Asian	177	LC259082/Thailand/1958	94.5	94.5	94.5	94.5	94.5	94.5	94.5	94.5	94.6	94.5	94.6	94.6	94.6	94.6	94.6	94.6	94.5	94.6	94.5	94.6	94.6	94.6	94.6	94.6	94.6	94.6	94.7	94.6	94.7	94.7	94.7	94.7	94.7	94.7	94.7	94.7	94.7	94.7	94.7	94.7	94.6	94.6	94.7	94.7	94.6	94.6	94.6
	178	KX262988/Thailand/1988	93.8	93.8	93.8	93.8	93.8	93.8	93.8	93.8	93.9	93.8	93.9	93.8	93.9	93.9	93.9	93.9	93.8	93.9	93.9	93.9	93.9	93.9	93.9	93.9	93.9	93.9	94	93.9	94	94	94	94	94	94	94	94	94	94	94	94	93.9	93.9	94	94	93.9	93.9	93.9
	179	HM045787/Thailand/1995	93.6	93.6	93.6	93.6	93.6	93.6	93.6	93.6	93.6	93.6	93.6	93.6	93.6	93.6	93.6	93.6	93.6	93.6	93.6	93.6	93.6	93.6	93.6	93.6	93.6	93.6	93.7	93.7	93.8	93.8	93.7	93.7	93.8	93.7	93.7	93.7	93.7	93.8	93.7	93.7	93.6	93.7	93.7	93.7	93.6	93.6	93.7
	180	KX262987/Thailand/1996	93.5	93.5	93.5	93.5	93.5	93.5	93.5	93.5	93.5	93.5	93.6	93.5	93.6	93.6	93.6	93.6	93.5	93.6	93.5	93.6	93.6	93.6	93.6	93.6	93.6	93.6	93.6	93.6	93.7	93.7	93.6	93.7	93.7	93.6	93.7	93.7	93.7	93.7	93.6	93.7	93.6	93.6	93.7	93.7	93.6	93.6	93.6
	181	HM045803/India/1963	94.4	94.4	94.4	94.4	94.4	94.3	94.4	94.4	94.4	94.4	94.4	94.4	94.4	94.4	94.5	94.4	94.4	94.4	94.4	94.4	94.4	94.4	94.4	94.4	94.4	94.4	94.5	94.5	94.6	94.6	94.5	94.5	94.6	94.5	94.5	94.5	94.5	94.6	94.5	94.5	94.4	94.5	94.5	94.5	94.4	94.4	94.5
	182	HM045788/India/1973	94	94.1	94.1	94.1	94.1	94	94	94.1	94.1	94.1	94.1	94.1	94.1	94.1	94.1	94.1	94.1	94.1	94.1	94.1	94.1	94.1	94.1	94.1	94.1	94.1	94.2	94.2	94.3	94.3	94.2	94.2	94.3	94.2	94.2	94.2	94.2	94.3	94.2	94.2	94.1	94.2	94.2	94.2	94.1	94.1	94.1
	183	HM045797/Indonesia/1985	94	94	94	94	94	94	94	94	94	94	94	94	94	94.1	94.1	94.1	94	94	94	94.1	94.1	94	94	94.1	94	94	94.1	94.1	94.2	94.2	94.1	94.2	94.2	94.1	94.2	94.1	94.1	94.2	94.1	94.1	94.1	94.1	94.1	94.1	94.1	94	94.1
	184	EU703760/Malaysia/2006	93.4	93.4	93.4	93.4	93.4	93.3	93.4	93.4	93.4	93.4	93.4	93.4	93.4	93.4	93.5	93.4	93.4	93.4	93.4	93.5	93.5	93.4	93.4	93.5	93.4	93.4	93.5	93.5	93.6	93.6	93.5	93.6	93.6	93.5	93.6	93.6	93.6	93.6	93.5	93.6	93.5	93.5	93.6	93.6	93.5	93.4	93.5
	185	KM923920/Malaysia/2007	93.4	93.4	93.4	93.4	93.4	93.4	93.4	93.4	93.5	93.4	93.5	93.4	93.5	93.5	93.5	93.5	93.4	93.5	93.5	93.5	93.5	93.5	93.5	93.5	93.5	93.5	93.6	93.5	93.6	93.6	93.6	93.6	93.6	93.6	93.6	93.6	93.6	93.6	93.6	93.6	93.5	93.6	93.6	93.6	93.5	93.5	93.5
	186	KM923919/Malaysia/2007	93.4	93.4	93.4	93.4	93.4	93.4	93.4	93.4	93.5	93.4	93.5	93.4	93.5	93.5	93.5	93.5	93.4	93.5	93.5	93.5	93.5	93.5	93.5	93.5	93.5	93.5	93.6	93.6	93.6	93.6	93.6	93.6	93.6	93.6	93.6	93.6	93.6	93.6	93.6	93.6	93.5	93.6	93.6	93.6	93.5	93.5	93.5
	187	OK316992/China/2019	92.8	92.9	92.8	92.8	92.8	92.8	92.8	92.9	92.9	92.8	92.9	92.9	92.9	92.9	92.9	92.9	92.8	92.9	92.8	92.9	92.9	92.9	92.9	92.9	92.9	92.9	93	92.9	93	93	93	93	93	93	93	93	93	93	93	93	92.9	93	93	93	92.9	92.9	92.9
	188	OK655883/Indonesia/2016	92.9	92.9	92.9	92.9	92.9	92.8	92.8	92.9	92.9	92.9	92.9	92.9	92.9	92.9	92.9	92.9	92.8	92.9	92.9	92.9	92.9	92.9	92.9	92.9	92.9	92.9	93	92.9	93.1	93	93	93	93	93	93	93	93	93.1	93	93	93	93	93	93	92.9	92.9	92.9
	189	LC259087/Indonesia/2013	93	93	93	93	93	93	93	93	93.1	93	93.1	93	93	93.1	93.1	93.1	93	93.1	93	93.1	93.1	93.1	93.1	93.1	93.1	93.1	93.1	93.1	93.2	93.2	93.1	93.2	93.2	93.1	93.2	93.2	93.2	93.2	93.2	93.2	93.1	93.2	93.2	93.2	93.1	93.1	93.1
	190	MG664851/China/2012	93.2	93.2	93.2	93.2	93.2	93.1	93.1	93.2	93.2	93.2	93.2	93.2	93.2	93.2	93.2	93.2	93.1	93.2	93.2	93.2	93.2	93.2	93.2	93.2	93.2	93.2	93.3	93.2	93.3	93.3	93.3	93.3	93.3	93.3	93.3	93.3	93.3	93.3	93.3	93.3	93.2	93.3	93.3	93.3	93.2	93.2	93.2
	191	LC259091/Indonesia/2015	93.1	93.1	93.1	93.1	93.1	93	93	93.1	93.1	93.1	93.1	93.1	93.1	93.1	93.1	93.1	93	93.1	93.1	93.1	93.1	93.1	93.1	93.1	93.1	93.1	93.2	93.1	93.3	93.2	93.2	93.2	93.2	93.2	93.2	93.2	93.2	93.3	93.2	93.2	93.1	93.2	93.2	93.2	93.2	93.1	93.1
	192	MH647183/Singapore/2012	93.3	93.3	93.3	93.3	93.3	93.3	93.3	93.3	93.3	93.3	93.3	93.3	93.3	93.3	93.4	93.3	93.3	93.3	93.3	93.3	93.3	93.3	93.3	93.3	93.3	93.3	93.4	93.4	93.5	93.5	93.4	93.5	93.5	93.4	93.5	93.4	93.5	93.5	93.4	93.4	93.4	93.4	93.4	93.5	93.4	93.3	93.4
	193	KT308162/Philippines/2012	93.2	93.2	93.2	93.2	93.2	93.2	93.2	93.2	93.3	93.2	93.3	93.2	93.3	93.3	93.3	93.3	93.2	93.3	93.2	93.3	93.3	93.3	93.3	93.3	93.3	93.3	93.4	93.3	93.4	93.4	93.4	93.4	93.4	93.4	93.4	93.4	93.4	93.4	93.4	93.4	93.3	93.4	93.4	93.4	93.3	93.3	93.3
	194	KT308160/Philippines/2012	93.2	93.3	93.3	93.3	93.3	93.2	93.2	93.3	93.3	93.3	93.3	93.3	93.3	93.3	93.3	93.3	93.2	93.3	93.3	93.3	93.3	93.3	93.3	93.3	93.3	93.3	93.4	93.4	93.5	93.5	93.4	93.4	93.5	93.4	93.5	93.4	93.4	93.5	93.4	93.4	93.4	93.4	93.4	93.4	93.3	93.3	93.4
	195	KJ689452/Micronesia/2013	93.2	93.2	93.2	93.2	93.2	93.2	93.2	93.2	93.2	93.2	93.2	93.2	93.2	93.2	93.3	93.2	93.2	93.2	93.2	93.2	93.2	93.2	93.2	93.2	93.2	93.2	93.3	93.3	93.4	93.4	93.3	93.4	93.4	93.3	93.4	93.3	93.4	93.4	93.3	93.3	93.3	93.3	93.4	93.4	93.3	93.2	93.3
	196	KJ451623/Micronesia/2013	93.2	93.2	93.2	93.2	93.2	93.2	93.2	93.2	93.2	93.2	93.2	93.2	93.2	93.2	93.3	93.2	93.2	93.2	93.2	93.2	93.2	93.2	93.2	93.2	93.2	93.2	93.3	93.3	93.4	93.4	93.3	93.4	93.4	93.3	93.4	93.3	93.4	93.4	93.3	93.3	93.3	93.3	93.3	93.4	93.3	93.2	93.3
	197	MF773563/Philippines/2014	93.2	93.2	93.2	93.2	93.2	93.2	93.2	93.2	93.2	93.2	93.2	93.2	93.2	93.2	93.3	93.2	93.2	93.2	93.2	93.2	93.2	93.2	93.2	93.2	93.2	93.2	93.3	93.3	93.4	93.4	93.3	93.4	93.4	93.3	93.4	93.3	93.4	93.4	93.3	93.3	93.3	93.3	93.3	93.4	93.3	93.2	93.3
	198	MF773564/Philippines/2016	93.1	93.1	93.1	93.2	93.2	93.1	93.1	93.2	93.2	93.2	93.2	93.2	93.2	93.2	93.2	93.2	93.2	93.2	93.2	93.2	93.2	93.2	93.2	93.2	93.2	93.2	93.3	93.3	93.4	93.3	93.3	93.3	93.3	93.3	93.3	93.3	93.3	93.4	93.3	93.3	93.2	93.3	93.3	93.3	93.2	93.2	93.2
	199	KX262991/SaintMartin/2013	93.2	93.2	93.2	93.2	93.2	93.2	93.2	93.2	93.2	93.2	93.2	93.2	93.2	93.3	93.3	93.3	93.2	93.2	93.2	93.3	93.3	93.2	93.2	93.3	93.2	93.2	93.3	93.3	93.4	93.4	93.3	93.4	93.4	93.3	93.4	93.4	93.4	93.4	93.3	93.4	93.3	93.3	93.4	93.4	93.3	93.2	93.3
	200	KR559473/FrenchPolynesia/2015	93.2	93.2	93.2	93.2	93.2	93.2	93.2	93.2	93.2	93.2	93.2	93.2	93.2	93.3	93.3	93.3	93.2	93.2	93.2	93.3	93.3	93.2	93.2	93.3	93.2	93.2	93.3	93.3	93.4	93.4	93.3	93.4	93.4	93.3	93.4	93.4	93.4	93.4	93.3	93.4	93.3	93.3	93.4	93.4	93.3	93.2	93.3
	201	KY415985/Haiti/2014	93.2	93.2	93.2	93.2	93.2	93.2	93.2	93.2	93.2	93.2	93.2	93.2	93.2	93.2	93.3	93.2	93.2	93.2	93.2	93.2	93.2	93.2	93.2	93.2	93.2	93.2	93.3	93.3	93.4	93.4	93.3	93.4	93.4	93.3	93.4	93.3	93.4	93.4	93.3	93.3	93.3	93.3	93.3	93.4	93.3	93.2	93.3
	202	KR559484/ElSalvador2014	93.2	93.2	93.2	93.2	93.2	93.2	93.2	93.2	93.2	93.2	93.2	93.2	93.2	93.3	93.3	93.3	93.2	93.2	93.2	93.3	93.3	93.2	93.2	93.3	93.2	93.2	93.3	93.3	93.4	93.4	93.3	93.4	93.4	93.3	93.4	93.4	93.4	93.4	93.3	93.4	93.3	93.3	93.4	93.4	93.3	93.2	93.3
	203	KY680364/USA/2014	93.2	93.2	93.2	93.2	93.2	93.2	93.2	93.2	93.2	93.2	93.2	93.2	93.2	93.3	93.3	93.3	93.2	93.2	93.2	93.3	93.3	93.2	93.2	93.3	93.2	93.2	93.3	93.3	93.4	93.4	93.3	93.4	93.4	93.3	93.4	93.4	93.4	93.4	93.3	93.4	93.3	93.3	93.4	93.4	93.3	93.2	93.3
	204	KX262994/FrenchGuiana/2014	93.2	93.2	93.2	93.2	93.2	93.2	93.2	93.2	93.2	93.2	93.2	93.2	93.2	93.3	93.3	93.3	93.2	93.2	93.2	93.3	93.3	93.2	93.2	93.3	93.2	93.2	93.3	93.3	93.4	93.4	93.3	93.4	93.4	93.3	93.4	93.4	93.4	93.4	93.3	93.4	93.3	93.3	93.4	93.4	93.3	93.2	93.3
	205	KY703896/Nicaragua/2014	93.1	93.2	93.2	93.2	93.2	93.1	93.1	93.2	93.2	93.2	93.2	93.2	93.2	93.2	93.2	93.2	93.2	93.2	93.2	93.2	93.2	93.2	93.2	93.2	93.2	93.2	93.3	93.3	93.4	93.4	93.3	93.3	93.4	93.3	93.4	93.3	93.3	93.4	93.3	93.3	93.3	93.3	93.3	93.3	93.2	93.2	93.3
	206	KY703889/Nicaragua/2015	93.2	93.2	93.2	93.2	93.2	93.2	93.2	93.2	93.2	93.2	93.2	93.2	93.2	93.3	93.3	93.3	93.2	93.2	93.2	93.3	93.3	93.2	93.2	93.3	93.2	93.2	93.3	93.3	93.4	93.4	93.3	93.4	93.4	93.3	93.4	93.4	93.4	93.4	93.3	93.4	93.3	93.3	93.4	93.4	93.3	93.2	93.3
	207	KY680366/USA/2015	93.1	93.2	93.2	93.2	93.2	93.1	93.1	93.2	93.2	93.2	93.2	93.2	93.2	93.2	93.2	93.2	93.1	93.2	93.2	93.2	93.2	93.2	93.2	93.2	93.2	93.2	93.3	93.3	93.4	93.3	93.3	93.3	93.3	93.3	93.3	93.3	93.3	93.4	93.3	93.3	93.2	93.3	93.3	93.3	93.2	93.2	93.2
	208	KY435480/Haiti/2014	93.2	93.2	93.2	93.2	93.2	93.1	93.2	93.2	93.2	93.2	93.2	93.2	93.2	93.2	93.2	93.2	93.2	93.2	93.2	93.2	93.2	93.2	93.2	93.2	93.2	93.2	93.3	93.3	93.4	93.4	93.3	93.3	93.4	93.3	93.4	93.3	93.3	93.4	93.3	93.3	93.3	93.3	93.4	93.4	93.3	93.2	93.3
	209	KY435456/Suriname/2014	93.2	93.2	93.2	93.2	93.2	93.2	93.2	93.2	93.2	93.2	93.2	93.2	93.2	93.3	93.3	93.3	93.2	93.2	93.2	93.3	93.3	93.2	93.2	93.3	93.2	93.2	93.3	93.3	93.4	93.4	93.3	93.4	93.4	93.3	93.4	93.4	93.4	93.4	93.3	93.4	93.3	93.3	93.4	93.4	93.3	93.2	93.3
	210	KX262992/Guadeloupe/2014	93.2	93.2	93.2	93.2	93.2	93.2	93.2	93.2	93.2	93.2	93.3	93.2	93.2	93.3	93.3	93.3	93.2	93.3	93.2	93.3	93.3	93.3	93.3	93.3	93.3	93.3	93.3	93.3	93.4	93.4	93.3	93.4	93.4	93.3	93.4	93.4	93.4	93.4	93.4	93.4	93.3	93.3	93.4	93.4	93.3	93.3	93.3
	211	LN898102/Guadeloupe/2014	93.2	93.2	93.2	93.2	93.2	93.2	93.2	93.2	93.3	93.2	93.3	93.2	93.3	93.3	93.3	93.3	93.2	93.3	93.2	93.3	93.3	93.3	93.3	93.3	93.3	93.3	93.4	93.3	93.4	93.4	93.4	93.4	93.4	93.4	93.4	93.4	93.4	93.4	93.4	93.4	93.3	93.4	93.4	93.4	93.3	93.3	93.3
	212	KX496989/Colombia/2016	93.2	93.2	93.2	93.3	93.3	93.2	93.2	93.3	93.3	93.3	93.3	93.3	93.3	93.3	93.3	93.3	93.2	93.3	93.3	93.3	93.3	93.3	93.3	93.3	93.3	93.3	93.4	93.4	93.5	93.4	93.4	93.4	93.4	93.4	93.4	93.4	93.4	93.5	93.4	93.4	93.3	93.4	93.4	93.4	93.3	93.3	93.3
	213	KR046233/TrinidadandTobago/2014	93.2	93.2	93.2	93.2	93.2	93.1	93.2	93.2	93.2	93.2	93.2	93.2	93.2	93.2	93.2	93.2	93.2	93.2	93.2	93.2	93.2	93.2	93.2	93.2	93.2	93.2	93.3	93.3	93.4	93.4	93.3	93.3	93.4	93.3	93.4	93.3	93.3	93.4	93.3	93.3	93.3	93.3	93.3	93.3	93.3	93.2	93.3
	214	MN462655/Ecuador/2015	93.1	93.1	93.1	93.2	93.2	93.1	93.1	93.2	93.2	93.2	93.2	93.2	93.2	93.2	93.2	93.2	93.1	93.2	93.2	93.2	93.2	93.2	93.2	93.2	93.2	93.2	93.3	93.3	93.4	93.3	93.3	93.3	93.3	93.3	93.3	93.3	93.3	93.4	93.3	93.3	93.2	93.3	93.3	93.3	93.2	93.2	93.2
	215	MN462640/Ecuador/2015	93.2	93.2	93.2	93.2	93.2	93.2	93.2	93.2	93.2	93.2	93.2	93.2	93.2	93.2	93.3	93.2	93.2	93.2	93.2	93.2	93.2	93.2	93.2	93.2	93.2	93.2	93.3	93.3	93.4	93.4	93.3	93.4	93.4	93.3	93.4	93.3	93.4	93.4	93.3	93.3	93.3	93.3	93.3	93.4	93.3	93.2	93.3
	216	LC500219/Aruba/2015	93.2	93.2	93.2	93.2	93.2	93.2	93.2	93.2	93.2	93.2	93.2	93.2	93.2	93.3	93.3	93.3	93.2	93.2	93.2	93.3	93.3	93.2	93.2	93.3	93.2	93.2	93.3	93.3	93.4	93.4	93.3	93.4	93.4	93.3	93.4	93.4	93.4	93.4	93.3	93.4	93.3	93.3	93.4	93.4	93.3	93.2	93.3
	217	KT327163/Mexico/2014	93.2	93.2	93.2	93.2	93.2	93.2	93.2	93.2	93.2	93.2	93.3	93.2	93.2	93.3	93.3	93.3	93.2	93.3	93.2	93.3	93.3	93.3	93.3	93.3	93.3	93.3	93.3	93.3	93.4	93.4	93.3	93.4	93.4	93.3	93.4	93.4	93.4	93.4	93.4	93.4	93.3	93.3	93.4	93.4	93.3	93.3	93.3
	218	KR559474/PuertoRico/2014	93.2	93.2	93.2	93.2	93.2	93.2	93.2	93.2	93.2	93.2	93.2	93.2	93.2	93.2	93.3	93.2	93.2	93.2	93.2	93.2	93.2	93.2	93.2	93.2	93.2	93.2	93.3	93.3	93.4	93.4	93.3	93.4	93.4	93.3	93.4	93.3	93.4	93.4	93.3	93.3	93.3	93.3	93.3	93.4	93.3	93.2	93.3
	219	MH329304/Colombia/2014	93.2	93.2	93.2	93.2	93.2	93.2	93.2	93.2	93.2	93.2	93.3	93.2	93.2	93.3	93.3	93.3	93.2	93.3	93.2	93.3	93.3	93.3	93.3	93.3	93.3	93.3	93.3	93.3	93.4	93.4	93.3	93.4	93.4	93.3	93.4	93.4	93.4	93.4	93.4	93.4	93.3	93.3	93.4	93.4	93.3	93.3	93.3
	220	LC259090/Colombia/2015	93.2	93.2	93.2	93.2	93.2	93.2	93.2	93.2	93.2	93.2	93.3	93.2	93.2	93.3	93.3	93.3	93.2	93.3	93.2	93.3	93.3	93.3	93.3	93.3	93.3	93.3	93.3	93.3	93.4	93.4	93.3	93.4	93.4	93.3	93.4	93.4	93.4	93.4	93.4	93.4	93.3	93.3	93.4	93.4	93.3	93.3	93.3
	221	KY272967/DominicanRepublic/2014	93.2	93.2	93.2	93.2	93.2	93.2	93.2	93.2	93.2	93.2	93.2	93.2	93.2	93.3	93.3	93.3	93.2	93.2	93.2	93.3	93.3	93.2	93.2	93.3	93.2	93.2	93.3	93.3	93.4	93.4	93.3	93.4	93.4	93.3	93.4	93.4	93.4	93.4	93.3	93.4	93.3	93.3	93.4	93.4	93.3	93.2	93.3
	222	KP164571/Brazil/2014	93.2	93.2	93.2	93.2	93.2	93.2	93.2	93.2	93.2	93.2	93.2	93.2	93.2	93.3	93.3	93.3	93.2	93.2	93.2	93.3	93.3	93.2	93.2	93.3	93.2	93.2	93.3	93.3	93.4	93.4	93.3	93.4	93.4	93.3	93.4	93.4	93.4	93.4	93.3	93.4	93.3	93.3	93.4	93.4	93.3	93.2	93.3
	223	MF001506/USA/2015	93.2	93.2	93.2	93.2	93.2	93.2	93.2	93.2	93.2	93.2	93.2	93.2	93.2	93.2	93.3	93.2	93.2	93.2	93.2	93.2	93.2	93.2	93.2	93.2	93.2	93.2	93.3	93.3	93.4	93.4	93.3	93.4	93.4	93.3	93.4	93.3	93.4	93.4	93.3	93.3	93.3	93.3	93.3	93.4	93.3	93.2	93.3
	224	MF001505/USA/2015	93.2	93.2	93.2	93.2	93.2	93.2	93.2	93.2	93.2	93.2	93.2	93.2	93.2	93.3	93.3	93.3	93.2	93.2	93.2	93.3	93.3	93.2	93.2	93.3	93.2	93.2	93.3	93.3	93.4	93.4	93.3	93.4	93.4	93.3	93.4	93.4	93.4	93.4	93.3	93.4	93.3	93.3	93.4	93.4	93.3	93.2	93.3
					Average Nucleotide Identity (%)
					100	99	98	97	96	95	94	93	92	91	90	89	88	87	86	85	84	83	82	81	80
					100		98		96		94		92		90		88		86		84		82		80
[truncated: 177 more columns]

## Sheet: Sheet2
	100	99	98	97	96	95	94	93	92	91	90	89	88	87	86	85	84	83.5
